# Supplementary material for: ELAVL1 promotes prostate cancer progression by interacting with other m6A regulators
Source: Front Oncol. 2022 Aug 1;12:939784. doi: 10.3389/fonc.2022.939784 (PMC9376624; doi:10.3389/fonc.2022.939784)
Supplement: Supplementary file 1 — Differential methylation analysis between LNCaP and RWPE-1 cells from GSE147885. [file DataSheet_1.xlsx]

## Sheet: supplementary file 1
	name	chr	chromStart	chromEnd	score	strand	thickStart	thickEnd	itemRgb	blockCount	blockSizes	blockStarts	geneID	ReadsCount.input.Control	ReadsCount.IP.Control	ReadsCount.input.Treated	ReadsCount.IP.Treated	ModLog2FC_control	ModLog2FC_treated	DiffModLog2FC	pvalue	padj	geneID2	ENTREZID	SYMBOL
1	peak_1	chr1	787587	792971	5.05038	+	787587	792971	0	1	5384	0	ENSG00000237491.10,ENSG00000285268	62	478	76	977	4.36423	3.67428	-0.689957	0.0078887	0.0301777	ENSG00000237491	105378580	LINC01409
2	peak_1	chr1	787587	792971	5.05038	+	787587	792971	0	1	5384	0	ENSG00000237491.10,ENSG00000285268	62	478	76	977	4.36423	3.67428	-0.689957	0.0078887	0.0301777	ENSG00000285268	NA	NA
3	peak_10	chr1	1065395	1065949	4.26723	+	1065395	1065949	0	1	554	0	ENSG00000217801	2	454	8	524	6.11602	3.34484	-2.77117	0.0154462	0.0519322	ENSG00000217801	100288175	LOC100288175
4	peak_100	chr1	13779413	13779713	0.698658	+	13779413	13779713	0	1	300	0	ENSG00000116731	120	671	40	657	2.97052	3.18014	0.209623	0.445974	0.616145	ENSG00000116731	7799	PRDM2
5	peak_1000	chr1	32241384	32241609	0.337515	-	32241384	32241609	0	1	225	0	ENSG00000220785	6	247	3	181	3.95466	3.506	-0.448665	0.663085	0.791403	ENSG00000220785	NA	NA
6	peak_10000	chr14	23098401	23098526	4.6798	+	23098401	23098526	0	1	125	0	ENSG00000179933	13	84	9	50	4.40981	2.68677	-1.72304	0.0108759	0.0390158	ENSG00000179933	55017	C14orf119
7	peak_10001	chr14	23319750	23319825	5.94872	+	23319750	23319825	0	1	75	0	ENSG00000100836.11,ENSG00000129473.11,ENSG00000258643	61	316	23	147	3.666	2.55819	-1.10781	0.00366491	0.0161904	ENSG00000258643	100529063	BCL2L2-PABPN1
8	peak_10001	chr14	23319750	23319825	5.94872	+	23319750	23319825	0	1	75	0	ENSG00000100836.11,ENSG00000129473.11,ENSG00000258643	61	316	23	147	3.666	2.55819	-1.10781	0.00366491	0.0161904	ENSG00000129473	599	BCL2L2
9	peak_10001	chr14	23319750	23319825	5.94872	+	23319750	23319825	0	1	75	0	ENSG00000100836.11,ENSG00000129473.11,ENSG00000258643	61	316	23	147	3.666	2.55819	-1.10781	0.00366491	0.0161904	ENSG00000100836	8106	PABPN1
10	peak_10002	chr14	23325393	23325443	4.06512	+	23325393	23325443	0	1	50	0	ENSG00000100836.11,ENSG00000129473.11,ENSG00000258643	18	450	11	311	6.35653	5.03136	-1.32517	0.0184348	0.0597414	ENSG00000258643	100529063	BCL2L2-PABPN1
11	peak_10002	chr14	23325393	23325443	4.06512	+	23325393	23325443	0	1	50	0	ENSG00000100836.11,ENSG00000129473.11,ENSG00000258643	18	450	11	311	6.35653	5.03136	-1.32517	0.0184348	0.0597414	ENSG00000100836	8106	PABPN1
12	peak_10002	chr14	23325393	23325443	4.06512	+	23325393	23325443	0	1	50	0	ENSG00000100836.11,ENSG00000129473.11,ENSG00000258643	18	450	11	311	6.35653	5.03136	-1.32517	0.0184348	0.0597414	ENSG00000129473	599	BCL2L2
13	peak_10003	chr14	23356405	23356580	0.259097	+	23356405	23356580	0	1	175	0	ENSG00000259018	54	830	49	1691	3.6059	3.50312	-0.10278	0.724064	0.835611	ENSG00000259018	NA	NA
14	peak_10004	chr14	24430037	24430266	5.01991	+	24430037	24430266	0	1	229	0	ENSG00000100441	247	5028	120	4022	3.72027	3.28776	-0.432513	0.00812578	0.0308217	ENSG00000100441	23351	KHNYN
15	peak_10005	chr14	24430891	24432072	0.20777	+	24430891	24432072	0	1	1181	0	ENSG00000100441	39	233	26	294	0.850588	0.738745	-0.111844	0.772332	0.865875	ENSG00000100441	23351	KHNYN
16	peak_10006	chr14	24432172	24432422	5.24075	+	24432172	24432422	0	1	250	0	ENSG00000100441	136	1995	78	1523	2.2921	1.721	-0.571108	0.00672	0.026447	ENSG00000100441	23351	KHNYN
17	peak_10007	chr14	24436015	24436090	0.976846	+	24436015	24436090	0	1	75	0	ENSG00000100441	153	1661	61	1462	4.13455	3.91747	-0.217082	0.33357	0.508089	ENSG00000100441	23351	KHNYN
18	peak_10008	chr14	24436115	24437294	4.60792	+	24436115	24437294	0	1	1179	0	ENSG00000100441	94	355	50	263	0.938417	0.235361	-0.703055	0.01158	0.0410089	ENSG00000100441	23351	KHNYN
19	peak_10009	chr14	24437319	24437644	0.98863	+	24437319	24437644	0	1	325	0	ENSG00000100441	136	702	29	390	0.835925	1.13727	0.301348	0.329179	0.503956	ENSG00000100441	23351	KHNYN
20	peak_1001	chr1	32376294	32376569	40.9919	-	32376294	32376569	0	1	275	0	ENSG00000160058	153	2572	99	1433	3.73424	2.24887	-1.48537	1.04508e-14	4.57317e-13	ENSG00000160058	55108	BSDC1
21	peak_10010	chr14	24438069	24438319	0.200049	+	24438069	24438319	0	1	250	0	ENSG00000100441	36	289	6	114	4.41246	4.22934	-0.183121	0.78009	0.870521	ENSG00000100441	23351	KHNYN
22	peak_10011	chr14	24439569	24439869	35.7438	+	24439569	24439869	0	1	300	0	ENSG00000100441	105	10120	111	10397	7.62519	6.19856	-1.42663	4.97689e-13	1.73804e-11	ENSG00000100441	23351	KHNYN
23	peak_10012	chr14	24502404	24502679	1.20399	+	24502404	24502679	0	1	275	0	ENSG00000258744	10	149	8	181	4.98246	4.19527	-0.787193	0.262606	0.434072	ENSG00000258744	NA	NA
24	peak_10013	chr14	24502729	24502904	1.7879	+	24502729	24502904	0	1	175	0	ENSG00000258744	9	145	6	111	4.29435	3.16404	-1.13031	0.148257	0.289594	ENSG00000258744	NA	NA
25	peak_10014	chr14	30615407	30616495	53.7275	+	30615407	30616495	0	1	1088	0	ENSG00000092140	247	10572	198	9172	6.42634	5.19604	-1.2303	9.43667e-19	6.70517e-17	ENSG00000092140	55632	G2E3
26	peak_10015	chr14	30661854	30669852	0	+	30661854	30669852	0	1	7998	0	ENSG00000092108	6	32	5	46	4.16083	3.4077	-0.753134	0.420332	NA	ENSG00000092108	23256	SCFD1
27	peak_10016	chr14	31447620	31452181	0.38231	+	31447620	31452181	0	1	4561	0	ENSG00000250365	69	270	44	448	3.71682	3.57306	-0.143759	0.631465	0.767208	ENSG00000250365	101927124	HEATR5A-DT
28	peak_10017	chr14	32076113	32076478	2.97868	+	32076113	32076478	0	1	365	0	ENSG00000100852	321	8109	82	3397	3.08317	2.72623	-0.356945	0.0485153	0.126861	ENSG00000100852	394	ARHGAP5
29	peak_10018	chr14	32090556	32091156	5.56273	+	32090556	32091156	0	1	600	0	ENSG00000100852	262	2825	68	1403	4.96625	4.40053	-0.56572	0.00508397	0.0211569	ENSG00000100852	394	ARHGAP5
30	peak_10019	chr14	32091256	32091556	7.54554	+	32091256	32091556	0	1	300	0	ENSG00000100852	90	391	30	161	3.30841	2.21186	-1.09655	0.000984529	0.00535263	ENSG00000100852	394	ARHGAP5
31	peak_1002	chr1	32600171	32600271	2.3386	-	32600171	32600271	0	1	100	0	ENSG00000176261	39	272	9	307	3.40827	4.34498	0.936711	0.0867366	0.197702	ENSG00000176261	339487	ZBTB8OS
32	peak_10020	chr14	32091706	32091981	10.9079	+	32091706	32091981	0	1	275	0	ENSG00000100852	139	494	44	212	3.55418	2.45255	-1.10163	6.66485e-05	0.00052046	ENSG00000100852	394	ARHGAP5
33	peak_10021	chr14	32092406	32092556	4.30867	+	32092406	32092556	0	1	150	0	ENSG00000100852	416	3343	98	1692	4.73678	4.32873	-0.408051	0.0149138	0.0504614	ENSG00000100852	394	ARHGAP5
34	peak_10022	chr14	32092856	32093006	8.71748	+	32092856	32093006	0	1	150	0	ENSG00000100852	16	877	18	784	7.29336	5.5167	-1.77665	0.000388131	0.00237562	ENSG00000100852	394	ARHGAP5
35	peak_10023	chr14	32093531	32093981	5.41675	+	32093531	32093981	0	1	450	0	ENSG00000100852	65	712	38	675	5.20383	4.36296	-0.840867	0.00577535	0.0234097	ENSG00000100852	394	ARHGAP5
36	peak_10024	chr14	32152509	32154040	7.00567	+	32152509	32154040	0	1	1531	0	ENSG00000100852	34	1206	23	998	6.86266	5.61351	-1.24914	0.00153761	0.00778184	ENSG00000100852	394	ARHGAP5
37	peak_10025	chr14	32154565	32154990	0.0317632	+	32154565	32154990	0	1	425	0	ENSG00000100852	15	233	7	324	5.70873	5.74609	0.0373541	0.955665	0.978224	ENSG00000100852	394	ARHGAP5
38	peak_10026	chr14	32821701	32821776	0.478776	+	32821701	32821776	0	1	75	0	ENSG00000151320	13	522	2	140	6.79795	6.16352	-0.634429	0.56565	0.717586	ENSG00000151320	9472	AKAP6
39	peak_10027	chr14	32823951	32824126	7.87168	+	32823951	32824126	0	1	175	0	ENSG00000151320	124	435	89	497	3.15214	2.40596	-0.746186	0.000762717	0.00426961	ENSG00000151320	9472	AKAP6
40	peak_10028	chr14	34875392	34875667	16.6624	+	34875392	34875667	0	1	275	0	ENSG00000258738	42	703	35	492	5.52409	3.838	-1.6861	7.57685e-07	9.641e-06	ENSG00000258738	112268124	BAZ1A-AS1
41	peak_10029	chr14	35045106	35046049	0.454591	+	35045106	35046049	0	1	943	0	ENSG00000151327	1	62	2	177	7.65069	6.66838	-0.982307	0.58098	0.729717	ENSG00000151327	101927178	LOC101927178
42	peak_10029	chr14	35045106	35046049	0.454591	+	35045106	35046049	0	1	943	0	ENSG00000151327	1	62	2	177	7.65069	6.66838	-0.982307	0.58098	0.729717	ENSG00000151327	283635	FAM177A1
43	peak_1003	chr1	32775911	32775961	0	-	32775911	32775961	0	1	50	0	ENSG00000134684	6	38	6	115	1.56102	1.99769	0.436673	0.617978	NA	ENSG00000134684	8565	YARS1
44	peak_10030	chr14	35078956	35081203	0.930309	+	35078956	35081203	0	1	2247	0	ENSG00000151327	0	22	2	152	8.61577	6.45853	-2.15725	0.349258	0.524746	ENSG00000151327	101927178	LOC101927178
45	peak_10030	chr14	35078956	35081203	0.930309	+	35078956	35081203	0	1	2247	0	ENSG00000151327	0	22	2	152	8.61577	6.45853	-2.15725	0.349258	0.524746	ENSG00000151327	283635	FAM177A1
46	peak_10031	chr14	35122420	35122495	66.3517	+	35122420	35122495	0	1	75	0	ENSG00000100890.16,ENSG00000258790	214	1336	99	430	3.44765	1.55663	-1.89102	1.00636e-22	1.06208e-20	ENSG00000100890	9692	PRORP
47	peak_10031	chr14	35122420	35122495	66.3517	+	35122420	35122495	0	1	75	0	ENSG00000100890.16,ENSG00000258790	214	1336	99	430	3.44765	1.55663	-1.89102	1.00636e-22	1.06208e-20	ENSG00000258790	9692	PRORP
48	peak_10032	chr14	35124311	35124386	5.38947	+	35124311	35124386	0	1	75	0	ENSG00000100890.16,ENSG00000258790	76	1962	19	617	5.4743	4.43924	-1.03506	0.00590691	0.0238565	ENSG00000100890	9692	PRORP
49	peak_10032	chr14	35124311	35124386	5.38947	+	35124311	35124386	0	1	75	0	ENSG00000100890.16,ENSG00000258790	76	1962	19	617	5.4743	4.43924	-1.03506	0.00590691	0.0238565	ENSG00000258790	9692	PRORP
50	peak_10033	chr14	35273456	35273556	11.7027	+	35273456	35273556	0	1	100	0	ENSG00000100890.16,ENSG00000100902.11,ENSG00000258790	237	1241	158	1492	4.10559	3.45162	-0.653971	3.56814e-05	0.000300021	ENSG00000100890	9692	PRORP
51	peak_10033	chr14	35273456	35273556	11.7027	+	35273456	35273556	0	1	100	0	ENSG00000100890.16,ENSG00000100902.11,ENSG00000258790	237	1241	158	1492	4.10559	3.45162	-0.653971	3.56814e-05	0.000300021	ENSG00000100902	5687	PSMA6
52	peak_10033	chr14	35273456	35273556	11.7027	+	35273456	35273556	0	1	100	0	ENSG00000100890.16,ENSG00000100902.11,ENSG00000258790	237	1241	158	1492	4.10559	3.45162	-0.653971	3.56814e-05	0.000300021	ENSG00000258790	9692	PRORP
53	peak_10034	chr14	36654765	36654840	0.03008	+	36654765	36654840	0	1	75	0	ENSG00000283098	80	563	47	899	4.23405	4.24878	0.0147335	0.957466	0.979366	ENSG00000283098	NA	NA
54	peak_10035	chr14	36663443	36666084	0.413812	+	36663443	36666084	0	1	2641	0	ENSG00000198807	21	76	9	103	2.37711	2.6907	0.313587	0.610002	0.750638	ENSG00000198807	5083	PAX9
55	peak_10036	chr14	36676205	36676280	1.02713	+	36676205	36676280	0	1	75	0	ENSG00000198807	18	61	9	137	3.44798	4.07893	0.630946	0.316162	0.490686	ENSG00000198807	5083	PAX9
56	peak_10037	chr14	36676605	36676655	0	+	36676605	36676655	0	1	50	0	ENSG00000198807	4	30	2	80	4.35281	5.33577	0.982969	0.445012	NA	ENSG00000198807	5083	PAX9
57	peak_10038	chr14	36677105	36677430	0.10202	+	36677105	36677430	0	1	325	0	ENSG00000198807	11	331	6	538	6.4999	6.61373	0.113835	0.877595	0.931728	ENSG00000198807	5083	PAX9
58	peak_10039	chr14	36678130	36678580	0.71751	+	36678130	36678580	0	1	450	0	ENSG00000198807	21	558	10	1021	6.45386	6.8888	0.434939	0.436924	0.608146	ENSG00000198807	5083	PAX9
59	peak_1004	chr1	32936994	32938506	14.3181	-	32936994	32938506	0	1	1512	0	ENSG00000116514	36	2515	19	923	6.91397	5.02349	-1.89048	4.6695e-06	4.89565e-05	ENSG00000116514	127544	RNF19B
60	peak_10040	chr14	37172037	37172412	1.37982	+	37172037	37172412	0	1	375	0	ENSG00000258708	16	593	10	444	3.4223	2.70068	-0.721622	0.220179	0.384266	ENSG00000258708	100129794	SLC25A21-AS1
61	peak_10041	chr14	37172437	37172787	5.82471	+	37172437	37172787	0	1	350	0	ENSG00000258708	14	924	15	684	4.27899	2.72523	-1.55376	0.00408116	0.0176436	ENSG00000258708	100129794	SLC25A21-AS1
62	peak_10042	chr14	37501614	37501689	2.30393	+	37501614	37501689	0	1	75	0	ENSG00000151338	9	47	5	202	4.13896	5.56026	1.42129	0.0898479	0.20251	ENSG00000151338	145282	MIPOL1
63	peak_10043	chr14	37507364	37507514	2.89738	+	37507364	37507514	0	1	150	0	ENSG00000151338	13	58	10	290	3.71718	4.96331	1.24613	0.0520105	0.134216	ENSG00000151338	145282	MIPOL1
64	peak_10044	chr14	37546041	37546986	0.947794	+	37546041	37546986	0	1	945	0	ENSG00000151338	13	165	36	961	5.31766	4.86049	-0.457163	0.343281	0.518425	ENSG00000151338	145282	MIPOL1
65	peak_10045	chr14	37547036	37547111	1.39649	+	37547036	37547111	0	1	75	0	ENSG00000151338	219	2373	55	2069	5.18427	5.45817	0.273895	0.21704	0.379853	ENSG00000151338	145282	MIPOL1
66	peak_10046	chr14	39148057	39148332	15.4677	+	39148057	39148332	0	1	275	0	ENSG00000285830	90	510	53	348	4.19589	2.91392	-1.28197	1.91265e-06	2.20678e-05	ENSG00000285830	NA	NA
67	peak_10047	chr14	39181742	39181917	20.4498	+	39181742	39181917	0	1	175	0	ENSG00000100941	24	702	43	871	6.61868	4.56538	-2.0533	4.29539e-08	6.98207e-07	ENSG00000100941	5411	PNN
68	peak_10048	chr14	39215914	39216114	1.86222	+	39215914	39216114	0	1	200	0	ENSG00000270503	51	411	15	196	3.61677	2.96063	-0.656148	0.137565	0.275052	ENSG00000270503	NA	NA
69	peak_10049	chr14	39216264	39216335	1.95929	+	39216264	39216335	0	1	71	0	ENSG00000270503	8	207	7	217	6.09608	4.93147	-1.16461	0.125282	0.257155	ENSG00000270503	NA	NA
70	peak_1005	chr1	33008114	33008964	2.05648	-	33008114	33008964	0	1	850	0	ENSG00000004455	67	456	18	479	3.23569	3.85925	0.623561	0.113934	0.240402	ENSG00000004455	204	AK2
71	peak_10050	chr14	39266184	39266234	0.521141	+	39266184	39266234	0	1	50	0	ENSG00000150527	13	127	16	574	5.04292	5.38502	0.342102	0.539063	0.69682	ENSG00000150527	4253	MIA2
72	peak_10051	chr14	39387049	39387349	4.72812	+	39387049	39387349	0	1	300	0	ENSG00000150527	7	330	22	881	6.59348	4.97266	-1.62082	0.010444	0.0377305	ENSG00000150527	4253	MIA2
73	peak_10052	chr14	39470634	39470734	0	+	39470634	39470734	0	1	100	0	ENSG00000258526	2	54	1	32	6.50982	5.2218	-1.28802	0.473273	NA	ENSG00000258526	NA	NA
74	peak_10053	chr14	44900494	44900744	0.0235096	+	44900494	44900744	0	1	250	0	ENSG00000179476	8	143	5	251	5.7823	5.74867	-0.0336337	0.967917	0.983836	ENSG00000179476	122525	C14orf28
75	peak_10054	chr14	44963414	44964339	6.7802	+	44963414	44964339	0	1	925	0	ENSG00000198718	92	2232	78	2978	5.25905	4.55612	-0.702932	0.00184263	0.00909825	ENSG00000198718	23116	TOGARAM1
76	peak_10055	chr14	45135979	45136329	2.40342	+	45135979	45136329	0	1	350	0	ENSG00000187790	51	1696	19	802	3.31204	2.62844	-0.683605	0.0816881	0.189016	ENSG00000187790	57697	FANCM
77	peak_10056	chr14	45136454	45137083	3.43216	+	45136454	45137083	0	1	629	0	ENSG00000187790	25	169	8	59	4.35829	3.01918	-1.3391	0.0322346	0.0926438	ENSG00000187790	57697	FANCM
78	peak_10057	chr14	45176049	45176324	1.07569	+	45176049	45176324	0	1	275	0	ENSG00000187790	18	261	6	153	5.61204	4.89078	-0.721258	0.299911	0.474443	ENSG00000187790	57697	FANCM
79	peak_10058	chr14	45187823	45188962	8.68955	+	45187823	45188962	0	1	1139	0	ENSG00000187790	30	780	19	483	6.20884	4.68165	-1.52719	0.000397069	0.00242207	ENSG00000187790	57697	FANCM
80	peak_10059	chr14	45189037	45189287	2.48505	+	45189037	45189287	0	1	250	0	ENSG00000187790	19	248	12	231	5.46094	4.4869	-0.974042	0.0755389	0.178618	ENSG00000187790	57697	FANCM
81	peak_1006	chr1	33324847	33325797	0.552286	-	33324847	33325797	0	1	950	0	ENSG00000134686.19,ENSG00000284154	25	117	30	253	0.894963	0.624387	-0.270576	0.522069	0.681939	ENSG00000284154	100500853	MIR3605
82	peak_1006	chr1	33324847	33325797	0.552286	-	33324847	33325797	0	1	950	0	ENSG00000134686.19,ENSG00000284154	25	117	30	253	0.894963	0.624387	-0.270576	0.522069	0.681939	ENSG00000134686	1912	PHC2
83	peak_10060	chr14	49599160	49600150	1.10339	+	49599160	49600150	0	1	990	0	ENSG00000165501.17,ENSG00000258568	61	857	25	535	2.0955	1.72459	-0.37091	0.291602	0.465421	ENSG00000258568	NA	NA
84	peak_10060	chr14	49599160	49600150	1.10339	+	49599160	49600150	0	1	990	0	ENSG00000165501.17,ENSG00000258568	61	857	25	535	2.0955	1.72459	-0.37091	0.291602	0.465421	ENSG00000165501	122769	LRR1
85	peak_10061	chr14	49600175	49600525	0.205952	+	49600175	49600525	0	1	350	0	ENSG00000165501.17,ENSG00000258568	25	1397	4	500	6.83418	6.61067	-0.223509	0.77461	0.866966	ENSG00000258568	NA	NA
86	peak_10061	chr14	49600175	49600525	0.205952	+	49600175	49600525	0	1	350	0	ENSG00000165501.17,ENSG00000258568	25	1397	4	500	6.83418	6.61067	-0.223509	0.77461	0.866966	ENSG00000165501	122769	LRR1
87	peak_10062	chr14	49607478	49607903	0.248323	+	49607478	49607903	0	1	425	0	ENSG00000165501.17,ENSG00000258568	21	395	7	324	5.97322	5.75534	-0.217881	0.73307	0.841875	ENSG00000165501	122769	LRR1
88	peak_10062	chr14	49607478	49607903	0.248323	+	49607478	49607903	0	1	425	0	ENSG00000165501.17,ENSG00000258568	21	395	7	324	5.97322	5.75534	-0.217881	0.73307	0.841875	ENSG00000258568	NA	NA
89	peak_10063	chr14	49620798	49620923	3.82957	+	49620798	49620923	0	1	125	0	ENSG00000168282	90	985	58	840	1.78632	1.21137	-0.574951	0.0226209	0.0703374	ENSG00000168282	4247	MGAT2
90	peak_10064	chr14	49621723	49622573	19.3387	+	49621723	49622573	0	1	850	0	ENSG00000168282	110	12210	102	14012	7.60903	6.54827	-1.06076	9.96149e-08	1.5082e-06	ENSG00000168282	4247	MGAT2
91	peak_10065	chr14	49784491	49784741	0.230414	+	49784491	49784741	0	1	250	0	ENSG00000165516	14	202	6	196	5.05809	4.83005	-0.228034	0.751016	0.85239	ENSG00000165516	23588	KLHDC2
92	peak_10066	chr14	49893081	49894604	57.7869	+	49893081	49894604	0	1	1523	0	ENSG00000165527	2358	329319	930	186181	5.4001	4.88655	-0.513553	4.84746e-20	4.02171e-18	ENSG00000165527	382	ARF6
93	peak_10067	chr14	50832036	50832111	5.04495	+	50832036	50832111	0	1	75	0	ENSG00000285747	17	841	11	514	6.95834	5.46064	-1.4977	0.00792685	0.0302913	ENSG00000285747	NA	NA
94	peak_10068	chr14	51342884	51349706	6.84647	+	51342884	51349706	0	1	6822	0	ENSG00000258479	0	108	2	22	10.8538	3.63469	-7.21914	0.00174368	0.00868973	ENSG00000258479	NA	NA
95	peak_10069	chr14	51643648	51651942	3.01787	+	51643648	51651942	0	1	8294	0	ENSG00000139926	4	905	17	3354	9.00842	7.41152	-1.5969	0.0468881	0.123461	ENSG00000139926	122786	FRMD6
96	peak_1007	chr1	34855414	34856637	17.3414	-	34855414	34856637	0	1	1223	0	ENSG00000163866	150	11318	72	6060	5.43186	4.382	-1.04986	4.5436e-07	6.02189e-06	ENSG00000163866	113444	SMIM12
97	peak_10070	chr14	52004238	52004532	6.34368	+	52004238	52004532	0	1	294	0	ENSG00000087302	32	553	29	661	5.86151	4.72254	-1.13897	0.00266197	0.012313	ENSG00000087302	51637	RTRAF
98	peak_10071	chr14	52952006	52952081	3.59706	+	52952006	52952081	0	1	75	0	ENSG00000288045	125	248	29	250	2.23967	2.95294	0.71327	0.0278261	0.0826377	ENSG00000288045	NA	NA
99	peak_10072	chr14	53036979	53038251	3.03336	+	53036979	53038251	0	1	1272	0	ENSG00000258985	14	445	16	693	6.72338	5.65687	-1.06651	0.0462892	0.122143	ENSG00000258985	NA	NA
100	peak_10073	chr14	53318039	53326676	0.565029	+	53318039	53326676	0	1	8637	0	ENSG00000237356	13	102	10	281	4.41239	4.82173	0.409342	0.515406	0.675942	ENSG00000237356	NA	NA
101	peak_10074	chr14	54530907	54531107	126.435	+	54530907	54531107	0	1	200	0	ENSG00000100532	401	5146	202	2230	5.32986	3.58372	-1.74615	2.72703e-41	8.69803e-39	ENSG00000100532	10668	CGRRF1
102	peak_10075	chr14	54537687	54538395	1.76387	+	54537687	54538395	0	1	708	0	ENSG00000100532	26	252	13	590	4.83462	5.55423	0.719611	0.151671	0.294458	ENSG00000100532	10668	CGRRF1
103	peak_10076	chr14	54702109	54702159	1.3346	+	54702109	54702159	0	1	50	0	ENSG00000020577	38	473	10	214	4.95052	4.31902	-0.631492	0.230227	0.396501	ENSG00000020577	23034	SAMD4A
104	peak_10077	chr14	55063242	55064720	2.75584	+	55063242	55064720	0	1	1478	0	ENSG00000168175	161	507	65	427	3.35965	2.92129	-0.438358	0.0590737	0.14805	ENSG00000168175	93487	MAPK1IP1L
105	peak_10078	chr14	55350711	55350886	6.58195	+	55350711	55350886	0	1	175	0	ENSG00000178974	65	208	16	331	2.85245	4.14695	1.2945	0.00217816	0.0104384	ENSG00000178974	55030	FBXO34
106	peak_10079	chr14	55351286	55351561	0.492785	+	55351286	55351561	0	1	275	0	ENSG00000178974	73	776	24	665	2.40915	2.61384	0.204685	0.556322	0.710652	ENSG00000178974	55030	FBXO34
107	peak_1008	chr1	34859618	34859755	0.103778	-	34859618	34859755	0	1	137	0	ENSG00000163866	60	738	27	655	2.44948	2.39579	-0.0536917	0.875677	0.930593	ENSG00000163866	113444	SMIM12
108	peak_10080	chr14	55351586	55351636	2.01018	+	55351586	55351636	0	1	50	0	ENSG00000178974	17	153	8	90	3.47262	2.46335	-1.00927	0.119096	0.248242	ENSG00000178974	55030	FBXO34
109	peak_10081	chr14	55351661	55351911	0.41691	+	55351661	55351911	0	1	250	0	ENSG00000178974	26	153	10	185	3.32676	3.61423	0.287465	0.607401	0.749027	ENSG00000178974	55030	FBXO34
110	peak_10082	chr14	55352136	55352286	0.022481	+	55352136	55352286	0	1	150	0	ENSG00000178974	41	244	21	311	2.87588	2.85995	-0.0159329	0.968721	0.984538	ENSG00000178974	55030	FBXO34
111	peak_10083	chr14	55352436	55352911	0.636432	+	55352436	55352911	0	1	475	0	ENSG00000178974	62	958	15	746	5.0043	5.30363	0.299326	0.477154	0.643302	ENSG00000178974	55030	FBXO34
112	peak_10084	chr14	56296734	56297084	0	+	56296734	56297084	0	1	350	0	ENSG00000139946	1	35	3	109	3.72707	2.67439	-1.05268	0.533182	NA	ENSG00000139946	57161	PELI2
113	peak_10085	chr14	56297109	56297159	2.11978	+	56297109	56297159	0	1	50	0	ENSG00000139946	8	118	5	74	4.76347	3.39514	-1.36833	0.107371	0.230082	ENSG00000139946	57161	PELI2
114	peak_10086	chr14	56297184	56297234	1.43962	+	56297184	56297234	0	1	50	0	ENSG00000139946	61	101	30	182	2.0088	2.47271	0.463911	0.207643	0.368665	ENSG00000139946	57161	PELI2
115	peak_10087	chr14	56647403	56647503	1.87052	+	56647403	56647503	0	1	100	0	ENSG00000070269	4	80	5	99	5.91295	4.43643	-1.47652	0.136556	0.273474	ENSG00000070269	54916	TMEM260
116	peak_10088	chr14	56647678	56647778	0	+	56647678	56647778	0	1	100	0	ENSG00000070269	4	87	4	32	6.19788	3.2218	-2.97608	0.00510864	NA	ENSG00000070269	54916	TMEM260
117	peak_10089	chr14	56648678	56648803	0	+	56648678	56648803	0	1	125	0	ENSG00000070269	14	86	6	79	3.20093	2.94915	-0.251776	0.733329	NA	ENSG00000070269	54916	TMEM260
118	peak_1009	chr1	34983854	34992315	14.0359	-	34983854	34992315	0	1	8461	0	ENSG00000163867.17,ENSG00000243749.1,ENSG00000271741	258	1772	127	1484	4.51144	3.76606	-0.745378	5.80299e-06	5.95356e-05	ENSG00000271741	NA	NA
119	peak_1009	chr1	34983854	34992315	14.0359	-	34983854	34992315	0	1	8461	0	ENSG00000163867.17,ENSG00000243749.1,ENSG00000271741	258	1772	127	1484	4.51144	3.76606	-0.745378	5.80299e-06	5.95356e-05	ENSG00000243749	100506144	TMEM35B
120	peak_1009	chr1	34983854	34992315	14.0359	-	34983854	34992315	0	1	8461	0	ENSG00000163867.17,ENSG00000243749.1,ENSG00000271741	258	1772	127	1484	4.51144	3.76606	-0.745378	5.80299e-06	5.95356e-05	ENSG00000163867	9204	ZMYM6
121	peak_10090	chr14	56649078	56649328	0.232127	+	56649078	56649328	0	1	250	0	ENSG00000070269	17	177	6	142	4.66147	4.43659	-0.224876	0.749434	0.851379	ENSG00000070269	54916	TMEM260
122	peak_10091	chr14	57269298	57269373	2.84676	+	57269298	57269373	0	1	75	0	ENSG00000053770	201	5673	108	6676	6.42494	6.08995	-0.334998	0.054313	0.139008	ENSG00000053770	55745	AP5M1
123	peak_10092	chr14	57271345	57274731	10.5464	+	57271345	57274731	0	1	3386	0	ENSG00000053770	18	539	31	820	6.53471	4.83059	-1.70412	8.9261e-05	0.000668665	ENSG00000053770	55745	AP5M1
124	peak_10093	chr14	57390543	57391469	0	+	57390543	57391469	0	1	926	0	ENSG00000139977	0	77	0	124	7.50811	7.16693	-0.341175	0.906119	NA	ENSG00000139977	122830	NAA30
125	peak_10094	chr14	58263692	58267570	9.9773	+	58263692	58267570	0	1	3878	0	ENSG00000100567	160	2060	82	1804	5.4304	4.66325	-0.767148	0.00013931	0.000992048	ENSG00000100567	5684	PSMA3
126	peak_10095	chr14	58265036	58265111	73.7118	+	58265036	58265111	0	1	75	0	ENSG00000258682	451	5148	176	2234	5.26749	3.88933	-1.37817	4.81923e-25	6.46452e-23	ENSG00000258682	NA	NA
127	peak_10096	chr14	58269580	58269655	74.8007	+	58269580	58269655	0	1	75	0	ENSG00000258682	451	5150	177	2234	5.26756	3.88191	-1.38565	2.18085e-25	3.039e-23	ENSG00000258682	NA	NA
128	peak_10097	chr14	58360978	58364255	0.243084	+	58360978	58364255	0	1	3277	0	ENSG00000032219	64	119	29	169	2.64595	2.76815	0.122206	0.738593	0.844937	ENSG00000032219	5926	ARID4A
129	peak_10098	chr14	58364355	58364430	0.185189	+	58364355	58364430	0	1	75	0	ENSG00000032219	22	974	1	92	6.79459	6.40697	-0.387624	0.793866	0.879534	ENSG00000032219	5926	ARID4A
130	peak_10099	chr14	58364605	58364830	5.74429	+	58364605	58364830	0	1	225	0	ENSG00000032219	46	199	41	258	3.66185	2.69709	-0.964756	0.0043632	0.0186551	ENSG00000032219	5926	ARID4A
131	peak_101	chr1	13779813	13780213	5.36514	+	13779813	13780213	0	1	400	0	ENSG00000116731	382	4321	158	3492	4.08174	3.69639	-0.385348	0.00604148	0.0242623	ENSG00000116731	7799	PRDM2
132	peak_1010	chr1	34987214	34987639	1.17841	-	34987214	34987639	0	1	425	0	ENSG00000163867.17,ENSG00000271741	14	1244	7	1055	8.01406	7.27306	-0.740997	0.269142	0.441839	ENSG00000271741	NA	NA
133	peak_1010	chr1	34987214	34987639	1.17841	-	34987214	34987639	0	1	425	0	ENSG00000163867.17,ENSG00000271741	14	1244	7	1055	8.01406	7.27306	-0.740997	0.269142	0.441839	ENSG00000163867	9204	ZMYM6
134	peak_10100	chr14	58398831	58398906	10.4556	+	58398831	58398906	0	1	75	0	ENSG00000258378	430	2095	201	1881	3.84601	3.33297	-0.513044	9.57532e-05	0.000712096	ENSG00000258378	NA	NA
135	peak_10101	chr14	58427064	58427125	10.6051	+	58427064	58427125	0	1	61	0	ENSG00000258378	431	2097	202	1881	3.83393	3.31803	-0.515895	8.49453e-05	0.000642033	ENSG00000258378	NA	NA
136	peak_10102	chr14	59363697	59368893	0	+	59363697	59368893	0	1	5196	0	ENSG00000100592	9	39	2	67	3.87017	5.28629	1.41611	0.224012	NA	ENSG00000100592	23002	DAAM1
137	peak_10103	chr14	60053085	60053160	4.21169	+	60053085	60053160	0	1	75	0	ENSG00000131951	337	3912	116	2956	5.27736	4.89445	-0.382914	0.0161839	0.0539703	ENSG00000131951	341883	LRRC9
138	peak_10104	chr14	60109751	60110326	2.04172	+	60109751	60110326	0	1	575	0	ENSG00000126773	106	1245	85	2051	4.51297	4.17243	-0.340539	0.115489	0.242874	ENSG00000126773	64430	PCNX4
139	peak_10105	chr14	60115018	60115368	1.76122	+	60115018	60115368	0	1	350	0	ENSG00000126773	28	61	18	69	2.81732	2.09513	-0.722189	0.152072	0.294998	ENSG00000126773	64430	PCNX4
140	peak_10106	chr14	60121294	60125037	6.54874	+	60121294	60125037	0	1	3743	0	ENSG00000126773	194	453	148	686	2.9331	2.38279	-0.550312	0.00224079	0.0106815	ENSG00000126773	64430	PCNX4
141	peak_10107	chr14	60125112	60125162	0.421399	+	60125112	60125162	0	1	50	0	ENSG00000126773	21	73	13	160	3.54393	3.82831	0.284383	0.604058	0.7467	ENSG00000126773	64430	PCNX4
142	peak_10108	chr14	60126097	60133737	0.562648	+	60126097	60133737	0	1	7640	0	ENSG00000126773	3	21	5	167	4.55863	5.27512	0.716494	0.516823	0.677058	ENSG00000126773	64430	PCNX4
143	peak_10109	chr14	60134071	60134321	0.101765	+	60134071	60134321	0	1	250	0	ENSG00000126773	51	1005	12	648	6.05207	5.98011	-0.0719618	0.877938	0.931892	ENSG00000126773	64430	PCNX4
144	peak_1011	chr1	34987664	34987714	2.20427	-	34987664	34987714	0	1	50	0	ENSG00000163867.17,ENSG00000271741	2	264	3	217	7.95757	5.77524	-2.18234	0.0991918	0.216994	ENSG00000271741	NA	NA
145	peak_1011	chr1	34987664	34987714	2.20427	-	34987664	34987714	0	1	50	0	ENSG00000163867.17,ENSG00000271741	2	264	3	217	7.95757	5.77524	-2.18234	0.0991918	0.216994	ENSG00000163867	9204	ZMYM6
146	peak_10110	chr14	60277321	60283214	0.650103	+	60277321	60283214	0	1	5893	0	ENSG00000100614	86	1234	36	1721	5.59389	5.80437	0.210472	0.470123	0.637235	ENSG00000100614	5494	PPM1A
147	peak_10111	chr14	60292480	60292605	15.2081	+	60292480	60292605	0	1	125	0	ENSG00000100614	68	14219	45	10637	9.1951	7.88308	-1.31202	2.33567e-06	2.64175e-05	ENSG00000100614	5494	PPM1A
148	peak_10112	chr14	60780102	60780402	2.514	+	60780102	60780402	0	1	300	0	ENSG00000258445	9	225	15	494	6.36291	5.2549	-1.10801	0.0735747	0.175069	ENSG00000258445	NA	NA
149	peak_10113	chr14	61549755	61550380	0.782554	+	61549755	61550380	0	1	625	0	ENSG00000027075.16,ENSG00000258989	72	155	64	299	1.73875	1.50129	-0.23746	0.406446	0.581337	ENSG00000027075	5583	PRKCH
150	peak_10113	chr14	61549755	61550380	0.782554	+	61549755	61550380	0	1	625	0	ENSG00000027075.16,ENSG00000258989	72	155	64	299	1.73875	1.50129	-0.23746	0.406446	0.581337	ENSG00000258989	NA	NA
151	peak_10114	chr14	63598898	63599240	9.75496	+	63598898	63599240	0	1	342	0	ENSG00000258800	55	7707	48	8554	8.51947	7.44297	-1.0765	0.000166027	0.00115735	ENSG00000258800	NA	NA
152	peak_10115	chr14	64002856	64002931	0	+	64002856	64002931	0	1	75	0	ENSG00000054654	16	73	5	64	3.5929	3.65575	0.0628525	0.935723	NA	ENSG00000054654	23224	SYNE2
153	peak_10116	chr14	64003031	64003081	16.5468	+	64003031	64003081	0	1	50	0	ENSG00000054654	89	3265	27	927	6.87499	5.29082	-1.58417	8.32554e-07	1.04455e-05	ENSG00000054654	23224	SYNE2
154	peak_10117	chr14	64003131	64003181	2.2235	+	64003131	64003181	0	1	50	0	ENSG00000054654	55	113	13	135	2.78524	3.5832	0.797958	0.0974307	0.214121	ENSG00000054654	23224	SYNE2
155	peak_10118	chr14	64049765	64051745	0.169069	+	64049765	64051745	0	1	1980	0	ENSG00000054654	24	48	17	107	2.6437	2.76965	0.125944	0.809169	0.889416	ENSG00000054654	23224	SYNE2
156	peak_10119	chr14	64051945	64052170	10.6736	+	64051945	64052170	0	1	225	0	ENSG00000054654	66	2236	27	993	6.55279	5.235	-1.31779	8.01942e-05	0.000612249	ENSG00000054654	23224	SYNE2
157	peak_1012	chr1	34987789	34987839	0.03008	-	34987789	34987839	0	1	50	0	ENSG00000163867.17,ENSG00000271741	4	77	1	59	5.91603	6.00266	0.0866306	0.957671	0.979366	ENSG00000271741	NA	NA
158	peak_1012	chr1	34987789	34987839	0.03008	-	34987789	34987839	0	1	50	0	ENSG00000163867.17,ENSG00000271741	4	77	1	59	5.91603	6.00266	0.0866306	0.957671	0.979366	ENSG00000163867	9204	ZMYM6
159	peak_10120	chr14	64052695	64052920	22.2181	+	64052695	64052920	0	1	225	0	ENSG00000054654	57	681	33	292	4.95506	3.06429	-1.89077	1.15097e-08	2.04962e-07	ENSG00000054654	23224	SYNE2
160	peak_10121	chr14	64445046	64448055	21.3491	+	64445046	64448055	0	1	3009	0	ENSG00000100714	26	1020	42	1061	6.58155	4.53628	-2.04528	2.20126e-08	3.74344e-07	ENSG00000100714	4522	MTHFD1
161	peak_10122	chr14	64448234	64448284	1.0372	+	64448234	64448284	0	1	50	0	ENSG00000100714	99	647	45	914	3.4572	3.7296	0.272394	0.312608	0.487271	ENSG00000100714	4522	MTHFD1
162	peak_10123	chr14	64469041	64469241	0.261703	+	64469041	64469241	0	1	200	0	ENSG00000179841	5	49	6	203	4.89649	5.2187	0.32221	0.721305	0.834103	ENSG00000179841	9495	AKAP5
163	peak_10124	chr14	64469266	64469316	0	+	64469266	64469316	0	1	50	0	ENSG00000179841	0	19	1	64	8.43696	6.20683	-2.23013	0.377504	NA	ENSG00000179841	9495	AKAP5
164	peak_10125	chr14	64469666	64469866	0.961717	+	64469666	64469866	0	1	200	0	ENSG00000179841	2	47	2	357	6.19646	7.59399	1.39752	0.338446	0.513446	ENSG00000179841	9495	AKAP5
165	peak_10126	chr14	64521570	64521670	5.94254	+	64521570	64521670	0	1	100	0	ENSG00000126804	351	8061	124	5723	6.06442	5.62084	-0.443587	0.00368745	0.0162599	ENSG00000126804	22890	ZBTB1
166	peak_10127	chr14	64521820	64522545	36.4031	+	64521820	64522545	0	1	725	0	ENSG00000126804	225	6393	147	5484	6.57894	5.44661	-1.13233	3.05922e-13	1.10048e-11	ENSG00000126804	22890	ZBTB1
167	peak_10128	chr14	64522620	64523570	1.26595	+	64522620	64523570	0	1	950	0	ENSG00000126804	77	240	29	195	3.36296	2.96471	-0.398247	0.246614	0.415826	ENSG00000126804	22890	ZBTB1
168	peak_10129	chr14	64741121	64741171	1.0951	+	64741121	64741171	0	1	50	0	ENSG00000126822	84	263	47	241	-0.123047	-0.43015	-0.307103	0.293913	0.468103	ENSG00000126822	26030	PLEKHG3
169	peak_1013	chr1	34988064	34988214	0.404489	-	34988064	34988214	0	1	150	0	ENSG00000163867.17,ENSG00000271741	26	284	9	216	4.70905	4.4218	-0.287256	0.61612	0.755504	ENSG00000271741	NA	NA
170	peak_1013	chr1	34988064	34988214	0.404489	-	34988064	34988214	0	1	150	0	ENSG00000163867.17,ENSG00000271741	26	284	9	216	4.70905	4.4218	-0.287256	0.61612	0.755504	ENSG00000163867	9204	ZMYM6
171	peak_10130	chr14	64741796	64743872	0	+	64741796	64743872	0	1	2076	0	ENSG00000126822	0	38	0	127	5.88473	6.63878	0.754048	0.794687	NA	ENSG00000126822	26030	PLEKHG3
172	peak_10131	chr14	64943887	64943962	3.43421	+	64943887	64943962	0	1	75	0	ENSG00000125954.13,ENSG00000258289	5	533	20	1952	8.13913	6.58649	-1.55264	0.0321759	0.0925121	ENSG00000125954	100529261	CHURC1-FNTB
173	peak_10131	chr14	64943887	64943962	3.43421	+	64943887	64943962	0	1	75	0	ENSG00000125954.13,ENSG00000258289	5	533	20	1952	8.13913	6.58649	-1.55264	0.0321759	0.0925121	ENSG00000258289	91612	CHURC1
174	peak_10132	chr14	65061404	65062004	2.07414	+	65061404	65062004	0	1	600	0	ENSG00000125954.13,ENSG00000257365	43	1781	57	3947	4.5793	4.11135	-0.46795	0.111831	0.237477	ENSG00000257365	100529261	CHURC1-FNTB
175	peak_10132	chr14	65061404	65062004	2.07414	+	65061404	65062004	0	1	600	0	ENSG00000125954.13,ENSG00000257365	43	1781	57	3947	4.5793	4.11135	-0.46795	0.111831	0.237477	ENSG00000257365	2342	FNTB
176	peak_10132	chr14	65061404	65062004	2.07414	+	65061404	65062004	0	1	600	0	ENSG00000125954.13,ENSG00000257365	43	1781	57	3947	4.5793	4.11135	-0.46795	0.111831	0.237477	ENSG00000125954	100529261	CHURC1-FNTB
177	peak_10133	chr14	65742345	65742820	22.4651	+	65742345	65742820	0	1	475	0	ENSG00000033170	94	1563	73	1295	5.43576	4.10706	-1.32871	9.49455e-09	1.72719e-07	ENSG00000033170	2530	FUT8
178	peak_10134	chr14	67179642	67180896	0.0286902	+	67179642	67180896	0	1	1254	0	ENSG00000171723	68	169	40	271	2.90766	2.8916	-0.0160579	0.960025	0.98031	ENSG00000171723	10243	GPHN
179	peak_10135	chr14	67181546	67181596	0	+	67181546	67181596	0	1	50	0	ENSG00000171723	15	56	9	42	3.61314	2.43241	-1.18073	0.0806227	NA	ENSG00000171723	10243	GPHN
180	peak_10136	chr14	67240712	67241367	3.82205	+	67240712	67241367	0	1	655	0	ENSG00000072415	19	822	29	1270	3.62556	2.64477	-0.980792	0.0227686	0.0707049	ENSG00000072415	64398	PALS1
181	peak_10137	chr14	67269792	67269867	0.135267	+	67269792	67269867	0	1	75	0	ENSG00000072415	7	73	9	243	5.12903	4.9797	-0.149333	0.842614	0.910501	ENSG00000072415	64398	PALS1
182	peak_10138	chr14	67271992	67279500	9.53484	+	67271992	67279500	0	1	7508	0	ENSG00000072415	167	4747	143	7607	6.57797	5.95842	-0.619551	0.000198845	0.00134811	ENSG00000072415	64398	PALS1
183	peak_10139	chr14	67646947	67648093	17.0882	+	67646947	67648093	0	1	1146	0	ENSG00000081181	69	277	125	633	3.697	2.49498	-1.20202	5.5102e-07	7.17676e-06	ENSG00000081181	384	ARG2
184	peak_1014	chr1	34988264	34988439	0.460044	-	34988264	34988439	0	1	175	0	ENSG00000163867.17,ENSG00000271741	7	224	3	169	6.109	5.54838	-0.56062	0.57747	0.726964	ENSG00000271741	NA	NA
185	peak_1014	chr1	34988264	34988439	0.460044	-	34988264	34988439	0	1	175	0	ENSG00000163867.17,ENSG00000271741	7	224	3	169	6.109	5.54838	-0.56062	0.57747	0.726964	ENSG00000163867	9204	ZMYM6
186	peak_10140	chr14	67729197	67729272	4.91782	+	67729197	67729272	0	1	75	0	ENSG00000139988	49	571	30	478	4.20233	3.29649	-0.905844	0.00888298	0.0330818	ENSG00000139988	145226	RDH12
187	peak_10141	chr14	68468567	68470615	0.508472	+	68468567	68470615	0	1	2048	0	ENSG00000182185	75	168	24	164	2.1841	2.40894	0.224837	0.547269	0.702967	ENSG00000182185	5890	RAD51B
188	peak_10142	chr14	68497205	68497380	3.42254	+	68497205	68497380	0	1	175	0	ENSG00000182185	15	94	2	172	4.03987	6.39463	2.35476	0.0325619	0.0932635	ENSG00000182185	5890	RAD51B
189	peak_10143	chr14	68595301	68595476	0	+	68595301	68595476	0	1	175	0	ENSG00000182185	1	56	1	37	7.29249	5.25574	-2.03675	0.323512	NA	ENSG00000182185	5890	RAD51B
190	peak_10144	chr14	69237930	69241357	5.08858	+	69237930	69241357	0	1	3427	0	ENSG00000081177	108	1025	75	1235	4.39852	3.79753	-0.600989	0.00762932	0.029389	ENSG00000081177	55218	EXD2
191	peak_10145	chr14	69398800	69399275	0.460366	+	69398800	69399275	0	1	475	0	ENSG00000029364	4	105	6	243	3.56713	3.03951	-0.52762	0.577173	0.726802	ENSG00000029364	55334	SLC39A9
192	peak_10146	chr14	69704679	69708963	7.82188	+	69704679	69708963	0	1	4284	0	ENSG00000100647	49	556	15	157	4.43945	2.94556	-1.49388	0.000792894	0.00441958	ENSG00000100647	9766	SUSD6
193	peak_10147	chr14	69771088	69771248	0.182461	+	69771088	69771248	0	1	160	0	ENSG00000100650	209	1271	108	1713	4.03317	3.98689	-0.0462824	0.796105	0.881198	ENSG00000100650	6430	SRSF5
194	peak_10148	chr14	69771423	69771498	2.67668	+	69771423	69771498	0	1	75	0	ENSG00000100650	90	1810	60	2283	5.22287	4.76864	-0.454228	0.0634142	0.156401	ENSG00000100650	6430	SRSF5
195	peak_10149	chr14	70458651	70458826	1.18352	+	70458651	70458826	0	1	175	0	ENSG00000139985	65	254	47	368	2.32395	1.99121	-0.332736	0.267792	0.440277	ENSG00000139985	8747	ADAM21
196	peak_1015	chr1	35190989	35191409	1.32349	-	35190989	35191409	0	1	420	0	ENSG00000116560	74	488	37	525	4.33678	3.97358	-0.363207	0.232669	0.399568	ENSG00000116560	6421	SFPQ
197	peak_10150	chr14	70810240	70810315	1.44145	+	70810240	70810315	0	1	75	0	ENSG00000259153	27	430	7	162	4.26952	3.47957	-0.78995	0.207122	0.368198	ENSG00000259153	100506411	MAP3K9-DT
198	peak_10151	chr14	70810340	70810415	0.406295	+	70810340	70810415	0	1	75	0	ENSG00000259153	28	416	4	191	3.74986	4.14311	0.393256	0.614771	0.754559	ENSG00000259153	100506411	MAP3K9-DT
199	peak_10152	chr14	70810465	70815126	0.810353	+	70810465	70815126	0	1	4661	0	ENSG00000259153	116	876	23	377	4.18575	3.8957	-0.290046	0.395113	0.570242	ENSG00000259153	100506411	MAP3K9-DT
200	peak_10153	chr14	70968239	70969141	1.02184	+	70968239	70969141	0	1	902	0	ENSG00000100731	38	305	22	383	4.60728	4.20556	-0.40172	0.317701	0.492489	ENSG00000100731	22990	PCNX1
201	peak_10154	chr14	70976945	70978570	1.81385	+	70976945	70978570	0	1	1625	0	ENSG00000100731	91	483	36	389	4.00765	3.569	-0.438655	0.144465	0.284431	ENSG00000100731	22990	PCNX1
202	peak_10155	chr14	71089253	71092914	0.107881	+	71089253	71092914	0	1	3661	0	ENSG00000100731	15	7246	0	204	10.6594	10.3182	-0.341147	0.869504	0.92795	ENSG00000100731	22990	PCNX1
203	peak_10156	chr14	71108985	71109967	0.501072	+	71108985	71109967	0	1	982	0	ENSG00000100731	29	5361	0	220	9.14381	10.3694	1.22564	0.551897	0.706582	ENSG00000100731	22990	PCNX1
204	peak_10157	chr14	71588346	71588396	2.24371	+	71588346	71588396	0	1	50	0	ENSG00000197555	35	340	13	181	3.5828	2.7709	-0.811903	0.0955017	0.211143	ENSG00000197555	26037	SIPA1L1
205	peak_10158	chr14	71588421	71589171	5.7214	+	71588421	71589171	0	1	750	0	ENSG00000197555	176	3567	65	2238	5.18526	4.57935	-0.605912	0.00444221	0.0189533	ENSG00000197555	26037	SIPA1L1
206	peak_10159	chr14	71671518	71671568	0.4469	+	71671518	71671568	0	1	50	0	ENSG00000197555	93	440	25	263	2.66376	2.47648	-0.187284	0.586056	0.733618	ENSG00000197555	26037	SIPA1L1
207	peak_1016	chr1	35358896	35366043	35.3797	-	35358896	35366043	0	1	7147	0	ENSG00000227409	194	3705	142	3487	5.92719	4.75619	-1.171	6.60809e-13	2.23693e-11	ENSG00000227409	100861513	ZMYM4-AS1
208	peak_10160	chr14	72958967	72959142	6.28196	+	72958967	72959142	0	1	175	0	ENSG00000119599	13	198	19	246	4.78443	3.17878	-1.60564	0.00280159	0.0128512	ENSG00000119599	26094	DCAF4
209	peak_10161	chr14	73217205	73219769	9.05109	+	73217205	73219769	0	1	2564	0	ENSG00000080815	179	8004	100	7507	6.72025	6.0631	-0.657153	0.000296119	0.00188517	ENSG00000080815	5663	PSEN1
210	peak_10162	chr14	73568044	73569554	0.247006	+	73568044	73569554	0	1	1510	0	ENSG00000119673	36	239	24	348	2.3351	2.19961	-0.135495	0.73419	0.842644	ENSG00000119673	10965	ACOT2
211	peak_10163	chr14	73802972	73803047	0.96031	+	73802972	73803047	0	1	75	0	ENSG00000259065	4	265	2	119	4.38484	3.18037	-1.20447	0.338919	0.513947	ENSG00000259065	NA	NA
212	peak_10164	chr14	73803147	73803297	1.88748	+	73803147	73803297	0	1	150	0	ENSG00000259065	3	380	2	164	7.61435	5.63197	-1.98238	0.134286	0.27028	ENSG00000259065	NA	NA
213	peak_10165	chr14	73922841	73923439	0.142928	+	73922841	73923439	0	1	598	0	ENSG00000119725.20,ENSG00000140043.12,ENSG00000258653	12	153	4	167	5.34055	5.51885	0.178295	0.833556	0.905679	ENSG00000140043	145482	PTGR2
214	peak_10165	chr14	73922841	73923439	0.142928	+	73922841	73923439	0	1	598	0	ENSG00000119725.20,ENSG00000140043.12,ENSG00000258653	12	153	4	167	5.34055	5.51885	0.178295	0.833556	0.905679	ENSG00000119725	57862	ZNF410
215	peak_10165	chr14	73922841	73923439	0.142928	+	73922841	73923439	0	1	598	0	ENSG00000119725.20,ENSG00000140043.12,ENSG00000258653	12	153	4	167	5.34055	5.51885	0.178295	0.833556	0.905679	ENSG00000258653	145482	PTGR2
216	peak_10166	chr14	73923464	73931966	0.274769	+	73923464	73931966	0	1	8502	0	ENSG00000119725.20,ENSG00000140043.12,ENSG00000258653	30	599	4	174	5.63335	5.34337	-0.289973	0.70933	0.826583	ENSG00000140043	145482	PTGR2
217	peak_10166	chr14	73923464	73931966	0.274769	+	73923464	73931966	0	1	8502	0	ENSG00000119725.20,ENSG00000140043.12,ENSG00000258653	30	599	4	174	5.63335	5.34337	-0.289973	0.70933	0.826583	ENSG00000258653	145482	PTGR2
218	peak_10166	chr14	73923464	73931966	0.274769	+	73923464	73931966	0	1	8502	0	ENSG00000119725.20,ENSG00000140043.12,ENSG00000258653	30	599	4	174	5.63335	5.34337	-0.289973	0.70933	0.826583	ENSG00000119725	57862	ZNF410
219	peak_10167	chr14	73959298	73959573	6.97978	+	73959298	73959573	0	1	275	0	ENSG00000119723	248	2093	116	1689	3.25373	2.71946	-0.534279	0.00157042	0.00792276	ENSG00000119723	51004	COQ6
220	peak_10168	chr14	74064779	74064929	12.3306	+	74064779	74064929	0	1	150	0	ENSG00000119636	187	906	190	1545	3.69696	3.016	-0.680961	2.18309e-05	0.000194138	ENSG00000119636	80127	BBOF1
221	peak_10169	chr14	74199018	74199218	1.34383	+	74199018	74199218	0	1	200	0	ENSG00000205659	27	452	15	403	3.60621	3.03392	-0.572287	0.228264	0.393973	ENSG00000205659	91750	LIN52
222	peak_1017	chr1	35506747	35506797	5.15649	-	35506747	35506797	0	1	50	0	ENSG00000142687	53	1266	24	695	4.07215	3.10112	-0.971032	0.00721793	0.0280376	ENSG00000142687	79932	KIAA0319L
223	peak_10170	chr14	74780420	74781594	1.03217	+	74780420	74781594	0	1	1174	0	ENSG00000119596	658	21832	398	33516	6.52554	6.43252	-0.093023	0.31441	0.488973	ENSG00000119596	56252	YLPM1
224	peak_10171	chr14	74797873	74798123	1.18628	+	74797873	74798123	0	1	250	0	ENSG00000119596	105	2011	48	2823	4.62165	4.90452	0.282863	0.267065	0.439433	ENSG00000119596	56252	YLPM1
225	peak_10172	chr14	74798748	74799573	4.61872	+	74798748	74799573	0	1	825	0	ENSG00000119596	126	375	72	785	1.39864	1.98405	0.585412	0.0114739	0.0407031	ENSG00000119596	56252	YLPM1
226	peak_10173	chr14	74799598	74802581	4.06415	+	74799598	74802581	0	1	2983	0	ENSG00000119596	48	527	49	954	5.18696	4.47254	-0.714421	0.0184848	0.0597819	ENSG00000119596	56252	YLPM1
227	peak_10174	chr14	74802606	74809384	2.29324	+	74802606	74809384	0	1	6778	0	ENSG00000119596	102	314	93	623	3.35005	2.96172	-0.388322	0.0908999	0.204017	ENSG00000119596	56252	YLPM1
228	peak_10175	chr14	74809534	74809659	0.202714	+	74809534	74809659	0	1	125	0	ENSG00000119596	129	801	50	785	2.27923	2.35009	0.0708538	0.777743	0.868914	ENSG00000119596	56252	YLPM1
229	peak_10176	chr14	74809759	74810268	0.0392349	+	74809759	74810268	0	1	509	0	ENSG00000119596	25	258	9	259	5.10872	5.07025	-0.0384744	0.946651	0.973171	ENSG00000119596	56252	YLPM1
230	peak_10177	chr14	74837239	74844119	0	+	74837239	74844119	0	1	6880	0	ENSG00000119596	8	47	2	53	4.29996	4.95246	0.652496	0.579197	NA	ENSG00000119596	56252	YLPM1
231	peak_10178	chr14	74856575	74857025	0.690519	+	74856575	74857025	0	1	450	0	ENSG00000119596	8	191	3	110	5.38461	4.63583	-0.748782	0.45029	0.619631	ENSG00000119596	56252	YLPM1
232	peak_10179	chr14	74857175	74857275	2.63301	+	74857175	74857275	0	1	100	0	ENSG00000119596	4	286	10	636	7.45889	5.87838	-1.58051	0.0659859	0.161208	ENSG00000119596	56252	YLPM1
233	peak_1018	chr1	35714451	35714701	0.971731	-	35714451	35714701	0	1	250	0	ENSG00000142686	9	397	2	105	6.00257	4.90508	-1.09749	0.335212	0.509894	ENSG00000142686	127703	C1orf216
234	peak_10180	chr14	74858150	74858350	0.776571	+	74858150	74858350	0	1	200	0	ENSG00000119596	30	170	10	106	3.24002	2.78079	-0.459227	0.40903	0.583753	ENSG00000119596	56252	YLPM1
235	peak_10181	chr14	75071374	75071424	9.77459	+	75071374	75071424	0	1	50	0	ENSG00000119703	44	224	55	320	3.43907	2.24139	-1.19768	0.000163464	0.00114171	ENSG00000119703	79696	ZC2HC1C
236	peak_10182	chr14	75071449	75071524	0.682983	+	75071449	75071524	0	1	75	0	ENSG00000119703	6	146	0	36	5.85612	7.45773	1.60161	0.454308	0.622876	ENSG00000119703	79696	ZC2HC1C
237	peak_10183	chr14	75469427	75469602	1.90344	+	75469427	75469602	0	1	175	0	ENSG00000140044	28	274	25	327	1.59692	0.973564	-0.623355	0.132322	0.267306	ENSG00000140044	122953	JDP2
238	peak_10184	chr14	76151915	76152584	1.73288	+	76151915	76152584	0	1	669	0	ENSG00000089916.18,ENSG00000258454	20	229	14	189	1.76734	1.02634	-0.740999	0.156011	0.30085	ENSG00000089916	55668	GPATCH2L
239	peak_10184	chr14	76151915	76152584	1.73288	+	76151915	76152584	0	1	669	0	ENSG00000089916.18,ENSG00000258454	20	229	14	189	1.76734	1.02634	-0.740999	0.156011	0.30085	ENSG00000258454	NA	NA
240	peak_10185	chr14	76154277	76154952	17.9665	+	76154277	76154952	0	1	675	0	ENSG00000089916.18,ENSG00000258454	164	356	119	349	2.78986	1.73759	-1.05227	2.82086e-07	3.9044e-06	ENSG00000089916	55668	GPATCH2L
241	peak_10185	chr14	76154277	76154952	17.9665	+	76154277	76154952	0	1	675	0	ENSG00000089916.18,ENSG00000258454	164	356	119	349	2.78986	1.73759	-1.05227	2.82086e-07	3.9044e-06	ENSG00000258454	NA	NA
242	peak_10186	chr14	76195970	76196045	0.926728	+	76195970	76196045	0	1	75	0	ENSG00000089916.18,ENSG00000258454	23	110	12	108	3.66087	3.1476	-0.513267	0.350419	0.52605	ENSG00000089916	55668	GPATCH2L
243	peak_10186	chr14	76195970	76196045	0.926728	+	76195970	76196045	0	1	75	0	ENSG00000089916.18,ENSG00000258454	23	110	12	108	3.66087	3.1476	-0.513267	0.350419	0.52605	ENSG00000258454	NA	NA
244	peak_10187	chr14	76196545	76201775	1.8648	+	76196545	76201775	0	1	5230	0	ENSG00000089916.18,ENSG00000258454	78	256	29	194	3.46814	2.95915	-0.508983	0.137271	0.274561	ENSG00000258454	NA	NA
245	peak_10187	chr14	76196545	76201775	1.8648	+	76196545	76201775	0	1	5230	0	ENSG00000089916.18,ENSG00000258454	78	256	29	194	3.46814	2.95915	-0.508983	0.137271	0.274561	ENSG00000089916	55668	GPATCH2L
246	peak_10188	chr14	76201850	76201900	0.842371	+	76201850	76201900	0	1	50	0	ENSG00000089916.18,ENSG00000258454	86	954	20	452	4.01108	3.68909	-0.321993	0.380938	0.557726	ENSG00000258454	NA	NA
247	peak_10188	chr14	76201850	76201900	0.842371	+	76201850	76201900	0	1	50	0	ENSG00000089916.18,ENSG00000258454	86	954	20	452	4.01108	3.68909	-0.321993	0.380938	0.557726	ENSG00000089916	55668	GPATCH2L
248	peak_10189	chr14	76206275	76206475	4.91461	+	76206275	76206475	0	1	200	0	ENSG00000089916.18,ENSG00000258454	115	222	92	328	2.66971	2.0483	-0.621408	0.00890738	0.0331555	ENSG00000258454	NA	NA
249	peak_10189	chr14	76206275	76206475	4.91461	+	76206275	76206475	0	1	200	0	ENSG00000089916.18,ENSG00000258454	115	222	92	328	2.66971	2.0483	-0.621408	0.00890738	0.0331555	ENSG00000089916	55668	GPATCH2L
250	peak_1019	chr1	35715776	35716251	0.50955	-	35715776	35716251	0	1	475	0	ENSG00000142686	36	272	14	257	1.10663	1.39089	0.284259	0.546517	0.702442	ENSG00000142686	127703	C1orf216
251	peak_10190	chr14	76775983	76776033	0.77034	+	76775983	76776033	0	1	50	0	ENSG00000071246.11,ENSG00000258610	5	203	3	131	3.6776	2.80357	-0.874034	0.41223	0.586279	ENSG00000071246	22846	VASH1
252	peak_10190	chr14	76775983	76776033	0.77034	+	76775983	76776033	0	1	50	0	ENSG00000071246.11,ENSG00000258610	5	203	3	131	3.6776	2.80357	-0.874034	0.41223	0.586279	ENSG00000258610	NA	NA
253	peak_10191	chr14	77113391	77113791	21.9172	+	77113391	77113791	0	1	400	0	ENSG00000165548.11,ENSG00000198894.8,ENSG00000259164	36	2671	74	4674	7.71203	6.03834	-1.67368	1.43727e-08	2.52499e-07	ENSG00000198894	85457	CIPC
254	peak_10191	chr14	77113391	77113791	21.9172	+	77113391	77113791	0	1	400	0	ENSG00000165548.11,ENSG00000198894.8,ENSG00000259164	36	2671	74	4674	7.71203	6.03834	-1.67368	1.43727e-08	2.52499e-07	ENSG00000165548	57156	TMEM63C
255	peak_10191	chr14	77113391	77113791	21.9172	+	77113391	77113791	0	1	400	0	ENSG00000165548.11,ENSG00000198894.8,ENSG00000259164	36	2671	74	4674	7.71203	6.03834	-1.67368	1.43727e-08	2.52499e-07	ENSG00000259164	NA	NA
256	peak_10192	chr14	77256610	77256935	2.31523	+	77256610	77256935	0	1	325	0	ENSG00000165548.11,ENSG00000198894.8,ENSG00000259164	5	1446	16	3814	6.38992	5.12945	-1.26047	0.0887205	0.200931	ENSG00000259164	NA	NA
257	peak_10192	chr14	77256610	77256935	2.31523	+	77256610	77256935	0	1	325	0	ENSG00000165548.11,ENSG00000198894.8,ENSG00000259164	5	1446	16	3814	6.38992	5.12945	-1.26047	0.0887205	0.200931	ENSG00000165548	57156	TMEM63C
258	peak_10192	chr14	77256610	77256935	2.31523	+	77256610	77256935	0	1	325	0	ENSG00000165548.11,ENSG00000198894.8,ENSG00000259164	5	1446	16	3814	6.38992	5.12945	-1.26047	0.0887205	0.200931	ENSG00000198894	85457	CIPC
259	peak_10193	chr14	77257435	77257510	0.104172	+	77257435	77257510	0	1	75	0	ENSG00000165548.11,ENSG00000198894.8,ENSG00000259164	2	85	3	259	4.77234	4.56335	-0.208987	0.875073	0.930338	ENSG00000165548	57156	TMEM63C
260	peak_10193	chr14	77257435	77257510	0.104172	+	77257435	77257510	0	1	75	0	ENSG00000165548.11,ENSG00000198894.8,ENSG00000259164	2	85	3	259	4.77234	4.56335	-0.208987	0.875073	0.930338	ENSG00000259164	NA	NA
261	peak_10193	chr14	77257435	77257510	0.104172	+	77257435	77257510	0	1	75	0	ENSG00000165548.11,ENSG00000198894.8,ENSG00000259164	2	85	3	259	4.77234	4.56335	-0.208987	0.875073	0.930338	ENSG00000198894	85457	CIPC
262	peak_10194	chr14	77257960	77258010	3.51222	+	77257960	77258010	0	1	50	0	ENSG00000165548.11,ENSG00000198894.8,ENSG00000259164	2	308	9	497	5.52194	3.06392	-2.45803	0.0299938	0.0876426	ENSG00000198894	85457	CIPC
263	peak_10194	chr14	77257960	77258010	3.51222	+	77257960	77258010	0	1	50	0	ENSG00000165548.11,ENSG00000198894.8,ENSG00000259164	2	308	9	497	5.52194	3.06392	-2.45803	0.0299938	0.0876426	ENSG00000259164	NA	NA
264	peak_10194	chr14	77257960	77258010	3.51222	+	77257960	77258010	0	1	50	0	ENSG00000165548.11,ENSG00000198894.8,ENSG00000259164	2	308	9	497	5.52194	3.06392	-2.45803	0.0299938	0.0876426	ENSG00000165548	57156	TMEM63C
265	peak_10195	chr14	77391106	77391206	5.11818	+	77391106	77391206	0	1	100	0	ENSG00000100583	412	6264	80	4704	5.55971	6.03724	0.47753	0.00745031	0.0287922	ENSG00000100583	161394	SAMD15
266	peak_10196	chr14	77468225	77468668	0.511807	+	77468225	77468668	0	1	443	0	ENSG00000100591	24	67	16	156	3.17469	3.48441	0.309717	0.544522	0.701344	ENSG00000100591	10598	AHSA1
267	peak_10197	chr14	81221955	81222230	0	+	81221955	81222230	0	1	275	0	ENSG00000273783	0	42	0	86	9.10044	8.72675	-0.373693	0.897401	NA	ENSG00000273783	NA	NA
268	peak_10198	chr14	85623320	85623395	1.30466	+	85623320	85623395	0	1	75	0	ENSG00000185070	8	3261	0	33	8.84145	6.33686	-2.50459	0.23703	0.404818	ENSG00000185070	23768	FLRT2
269	peak_10199	chr14	88437916	88437966	0	+	88437916	88437966	0	1	50	0	ENSG00000042317	3	29	3	25	5.02453	3.28412	-1.74041	0.161129	NA	ENSG00000042317	55812	SPATA7
270	peak_102	chr1	13781138	13781488	24.1389	+	13781138	13781488	0	1	350	0	ENSG00000116731	273	921	126	554	3.08793	2.05422	-1.03371	2.64392e-09	5.41344e-08	ENSG00000116731	7799	PRDM2
271	peak_1020	chr1	35736498	35736980	2.6687	-	35736498	35736980	0	1	482	0	ENSG00000092853	32	217	26	291	4.37553	3.6302	-0.745331	0.0639242	0.157268	ENSG00000092853	63967	CLSPN
272	peak_10200	chr14	88438191	88438291	0.531769	+	88438191	88438291	0	1	100	0	ENSG00000042317	6	67	2	108	5.23264	5.98011	0.747466	0.53306	0.691706	ENSG00000042317	55812	SPATA7
273	peak_10201	chr14	89963165	89963565	2.78808	+	89963165	89963565	0	1	400	0	ENSG00000042088	13	943	17	1641	7.60533	6.58889	-1.01645	0.0573545	0.144778	ENSG00000042088	55775	TDP1
274	peak_10202	chr14	89963590	89963665	1.11494	+	89963590	89963665	0	1	75	0	ENSG00000042088	24	1402	5	481	7.51398	6.75598	-0.757998	0.28794	0.461711	ENSG00000042088	55775	TDP1
275	peak_10203	chr14	90268022	90268247	0.00773354	+	90268022	90268247	0	1	225	0	ENSG00000100764	7	203	3	255	6.61119	6.62597	0.0147811	0.988263	0.994654	ENSG00000100764	5700	PSMC1
276	peak_10204	chr14	90273725	90274025	4.06876	+	90273725	90274025	0	1	300	0	ENSG00000100764	41	72	25	207	0.367278	1.34805	0.980771	0.0183676	0.0595911	ENSG00000100764	5700	PSMC1
277	peak_10205	chr14	90274975	90275225	8.25084	+	90274975	90275225	0	1	250	0	ENSG00000100764	72	779	51	708	3.44148	2.49515	-0.946328	0.000564944	0.00328285	ENSG00000100764	5700	PSMC1
278	peak_10206	chr14	90405310	90405435	4.67731	+	90405310	90405435	0	1	125	0	ENSG00000198668	71	740	64	2555	3.19177	3.84312	0.651342	0.0109056	0.0390831	ENSG00000198668	801	CALM1
279	peak_10207	chr14	91224820	91225145	0.353558	+	91224820	91225145	0	1	325	0	ENSG00000133943	1297	6710	783	9302	1.31135	1.34277	0.0314185	0.650092	0.782652	ENSG00000133943	80017	DGLUCY
280	peak_10208	chr14	92161127	92161757	1.83462	+	92161127	92161757	0	1	630	0	ENSG00000165934	56	297	46	960	4.16165	4.60666	0.44501	0.141445	0.280366	ENSG00000165934	53981	CPSF2
281	peak_10209	chr14	94614758	94614933	1.5247	+	94614758	94614933	0	1	175	0	ENSG00000188488.14,ENSG00000196136.18,ENSG00000273259	7	519	3	200	5.10353	3.79044	-1.31309	0.190375	0.347552	ENSG00000196136	12	SERPINA3
282	peak_10209	chr14	94614758	94614933	1.5247	+	94614758	94614933	0	1	175	0	ENSG00000188488.14,ENSG00000196136.18,ENSG00000273259	7	519	3	200	5.10353	3.79044	-1.31309	0.190375	0.347552	ENSG00000273259	NA	NA
283	peak_10209	chr14	94614758	94614933	1.5247	+	94614758	94614933	0	1	175	0	ENSG00000188488.14,ENSG00000196136.18,ENSG00000273259	7	519	3	200	5.10353	3.79044	-1.31309	0.190375	0.347552	ENSG00000188488	5104	SERPINA5
284	peak_1021	chr1	35753882	35762009	0.184607	-	35753882	35762009	0	1	8127	0	ENSG00000092853	36	117	21	202	3.25636	3.36837	0.11201	0.794554	0.879888	ENSG00000092853	63967	CLSPN
285	peak_10210	chr14	95179291	95179936	0.457987	+	95179291	95179936	0	1	645	0	ENSG00000235706	23	2922	4	939	7.16153	6.72659	-0.434936	0.57878	0.728001	ENSG00000235706	400242	DICER1-AS1
286	peak_10211	chr14	95543861	95544186	4.70519	+	95543861	95544186	0	1	325	0	ENSG00000182512	103	755	63	759	3.23916	2.62004	-0.619128	0.0106354	0.0383351	ENSG00000182512	51218	GLRX5
287	peak_10212	chr14	96241421	96241621	0.919682	+	96241421	96241621	0	1	200	0	ENSG00000100739.11,ENSG00000168398.7,ENSG00000258691	22	3159	1	121	5.88579	4.50912	-1.37667	0.35265	0.528625	ENSG00000100739	623	BDKRB1
288	peak_10212	chr14	96241421	96241621	0.919682	+	96241421	96241621	0	1	200	0	ENSG00000100739.11,ENSG00000168398.7,ENSG00000258691	22	3159	1	121	5.88579	4.50912	-1.37667	0.35265	0.528625	ENSG00000258691	NA	NA
289	peak_10212	chr14	96241421	96241621	0.919682	+	96241421	96241621	0	1	200	0	ENSG00000100739.11,ENSG00000168398.7,ENSG00000258691	22	3159	1	121	5.88579	4.50912	-1.37667	0.35265	0.528625	ENSG00000168398	624	BDKRB2
290	peak_10213	chr14	96241896	96242071	0	+	96241896	96242071	0	1	175	0	ENSG00000100739.11,ENSG00000168398.7,ENSG00000258691	23	58	19	89	1.54547	1.11492	-0.430545	0.397839	NA	ENSG00000168398	624	BDKRB2
291	peak_10213	chr14	96241896	96242071	0	+	96241896	96242071	0	1	175	0	ENSG00000100739.11,ENSG00000168398.7,ENSG00000258691	23	58	19	89	1.54547	1.11492	-0.430545	0.397839	NA	ENSG00000258691	NA	NA
292	peak_10213	chr14	96241896	96242071	0	+	96241896	96242071	0	1	175	0	ENSG00000100739.11,ENSG00000168398.7,ENSG00000258691	23	58	19	89	1.54547	1.11492	-0.430545	0.397839	NA	ENSG00000100739	623	BDKRB1
293	peak_10214	chr14	96242096	96242171	3.40103	+	96242096	96242171	0	1	75	0	ENSG00000100739.11,ENSG00000168398.7,ENSG00000258691	14	442	15	519	4.83732	3.67838	-1.15893	0.0332016	0.0946647	ENSG00000100739	623	BDKRB1
294	peak_10214	chr14	96242096	96242171	3.40103	+	96242096	96242171	0	1	75	0	ENSG00000100739.11,ENSG00000168398.7,ENSG00000258691	14	442	15	519	4.83732	3.67838	-1.15893	0.0332016	0.0946647	ENSG00000258691	NA	NA
295	peak_10214	chr14	96242096	96242171	3.40103	+	96242096	96242171	0	1	75	0	ENSG00000100739.11,ENSG00000168398.7,ENSG00000258691	14	442	15	519	4.83732	3.67838	-1.15893	0.0332016	0.0946647	ENSG00000168398	624	BDKRB2
296	peak_10215	chr14	96364376	96365126	0.214397	+	96364376	96365126	0	1	750	0	ENSG00000100744	35	164	20	228	3.51946	3.39148	-0.127978	0.76627	0.861907	ENSG00000100744	51527	GSKIP
297	peak_10216	chr14	96379047	96379825	2.26053	+	96379047	96379825	0	1	778	0	ENSG00000100744	9	207	4	90	6.07503	4.5909	-1.48413	0.0938716	0.208696	ENSG00000100744	51527	GSKIP
298	peak_10217	chr14	96380200	96382404	0.560211	+	96380200	96382404	0	1	2204	0	ENSG00000100744	12	261	8	369	6.03621	5.60422	-0.431991	0.518303	0.678203	ENSG00000100744	51527	GSKIP
299	peak_10218	chr14	96556326	96556376	4.84193	+	96556326	96556376	0	1	50	0	ENSG00000090060	22	444	23	589	5.80425	4.66382	-1.14043	0.00949393	0.0348686	ENSG00000090060	10914	PAPOLA
300	peak_10219	chr14	96562746	96565232	0.0638713	+	96562746	96565232	0	1	2486	0	ENSG00000090060	116	586	158	2074	3.387	3.40653	0.0195395	0.917602	0.956693	ENSG00000090060	10914	PAPOLA
301	peak_1022	chr1	35764364	35765292	2.2235	-	35764364	35765292	0	1	928	0	ENSG00000092853	11	62	15	110	3.70795	2.68561	-1.02234	0.0974301	0.214121	ENSG00000092853	63967	CLSPN
302	peak_10220	chr14	100276431	100276581	0.247335	+	100276431	100276581	0	1	150	0	ENSG00000100811.14,ENSG00000283840	74	692	33	760	4.47643	4.3706	-0.105834	0.733924	0.842451	ENSG00000100811	7528	YY1
303	peak_10220	chr14	100276431	100276581	0.247335	+	100276431	100276581	0	1	150	0	ENSG00000100811.14,ENSG00000283840	74	692	33	760	4.47643	4.3706	-0.105834	0.733924	0.842451	ENSG00000283840	102466730	MIR6764
304	peak_10221	chr14	100277581	100277731	33.1292	+	100277581	100277731	0	1	150	0	ENSG00000100811.14,ENSG00000283840	37	968	28	353	6.40335	3.8127	-2.59065	3.45588e-12	1.06443e-10	ENSG00000100811	7528	YY1
305	peak_10221	chr14	100277581	100277731	33.1292	+	100277581	100277731	0	1	150	0	ENSG00000100811.14,ENSG00000283840	37	968	28	353	6.40335	3.8127	-2.59065	3.45588e-12	1.06443e-10	ENSG00000283840	102466730	MIR6764
306	peak_10222	chr14	100277781	100277956	21.842	+	100277781	100277956	0	1	175	0	ENSG00000100811.14,ENSG00000283840	74	2666	68	2349	6.13265	4.74198	-1.39067	1.5272e-08	2.66019e-07	ENSG00000100811	7528	YY1
307	peak_10222	chr14	100277781	100277956	21.842	+	100277781	100277956	0	1	175	0	ENSG00000100811.14,ENSG00000283840	74	2666	68	2349	6.13265	4.74198	-1.39067	1.5272e-08	2.66019e-07	ENSG00000283840	102466730	MIR6764
308	peak_10223	chr14	100291191	100294488	12.6237	+	100291191	100294488	0	1	3297	0	ENSG00000258504	248	10070	208	11216	3.53381	2.94501	-0.588795	1.7453e-05	0.000158446	ENSG00000258504	NA	NA
309	peak_10224	chr14	100376417	100376592	0.00880659	+	100376417	100376592	0	1	175	0	ENSG00000176473	7	1257	2	717	5.75731	5.7766	0.0192944	0.986714	0.993914	ENSG00000176473	79446	WDR25
310	peak_10225	chr14	100376617	100381072	8.5101	+	100376617	100381072	0	1	4455	0	ENSG00000176473	40	1280	25	787	4.79834	3.48985	-1.30849	0.000460743	0.00274286	ENSG00000176473	79446	WDR25
311	peak_10226	chr14	100381172	100381447	7.32946	+	100381172	100381447	0	1	275	0	ENSG00000176473	28	893	18	472	3.86752	2.42853	-1.43899	0.00117652	0.00621745	ENSG00000176473	79446	WDR25
312	peak_10227	chr14	100455157	100455307	0	+	100455157	100455307	0	1	150	0	ENSG00000176473	6	62	1	51	5.00093	5.77866	0.777732	0.622985	NA	ENSG00000176473	79446	WDR25
313	peak_10228	chr14	101789804	101797293	14.5357	+	101789804	101797293	0	1	7489	0	ENSG00000078304	51	542	18	135	4.84811	2.91443	-1.93368	3.96611e-06	4.21048e-05	ENSG00000078304	5527	PPP2R5C
314	peak_10229	chr14	101925575	101925725	10.9738	+	101925575	101925725	0	1	150	0	ENSG00000078304	24	95	9	485	3.35205	5.69878	2.34673	6.33288e-05	0.000497242	ENSG00000078304	5527	PPP2R5C
315	peak_1023	chr1	36137019	36137369	5.07201	-	36137019	36137369	0	1	350	0	ENSG00000054116	29	1049	34	1452	4.47932	3.49579	-0.983535	0.00774439	0.0297286	ENSG00000054116	27095	TRAPPC3
316	peak_10230	chr14	101948521	101948946	2.11108	+	101948521	101948946	0	1	425	0	ENSG00000271780	18	131	17	138	1.05244	0.219284	-0.833153	0.108214	0.231474	ENSG00000271780	NA	NA
317	peak_10231	chr14	101948971	101949171	0	+	101948971	101949171	0	1	200	0	ENSG00000271780	1	119	1	122	5.09089	4.14093	-0.949967	0.642869	NA	ENSG00000271780	NA	NA
318	peak_10232	chr14	101986186	101986511	31.0494	+	101986186	101986511	0	1	325	0	ENSG00000197102	532	6929	302	5379	2.68165	1.95906	-0.72259	1.57693e-11	4.49974e-10	ENSG00000197102	1778	DYNC1H1
319	peak_10233	chr14	102208679	102209929	1.23296	+	102208679	102209929	0	1	1250	0	ENSG00000140153	15	338	2	257	4.14608	5.38944	1.24336	0.25511	0.425442	ENSG00000140153	91833	WDR20
320	peak_10234	chr14	102214921	102222920	3.20493	+	102214921	102222920	0	1	7999	0	ENSG00000140153	73	1005	9	576	2.65913	3.71881	1.05968	0.039713	0.108448	ENSG00000140153	91833	WDR20
321	peak_10235	chr14	102326190	102326790	0.0191985	+	102326190	102326790	0	1	600	0	ENSG00000022976	104	3454	55	4154	4.1553	4.14703	-0.00827185	0.972824	0.986781	ENSG00000022976	55778	ZNF839
322	peak_10236	chr14	102335717	102336638	1.2973	+	102335717	102336638	0	1	921	0	ENSG00000022976	173	1113	49	1010	3.8302	4.11478	0.284582	0.239109	0.406887	ENSG00000022976	55778	ZNF839
323	peak_10237	chr14	102339189	102342207	2.05824	+	102339189	102342207	0	1	3018	0	ENSG00000022976	196	893	57	766	1.32666	1.68792	0.361261	0.113772	0.240108	ENSG00000022976	55778	ZNF839
324	peak_10238	chr14	102342257	102342632	0.13785	+	102342257	102342632	0	1	375	0	ENSG00000022976	32	191	13	232	4.22901	4.32957	0.100564	0.839007	0.908873	ENSG00000022976	55778	ZNF839
325	peak_10239	chr14	102432038	102434694	8.50772	+	102432038	102434694	0	1	2656	0	ENSG00000196663.16,ENSG00000212330	75	4012	28	1730	6.11031	4.98198	-1.12833	0.000461694	0.00274739	ENSG00000212330	106866981	RNU6-244P
326	peak_10239	chr14	102432038	102434694	8.50772	+	102432038	102434694	0	1	2656	0	ENSG00000196663.16,ENSG00000212330	75	4012	28	1730	6.11031	4.98198	-1.12833	0.000461694	0.00274739	ENSG00000196663	9895	TECPR2
327	peak_1024	chr1	36137744	36137819	2.27307	-	36137744	36137819	0	1	75	0	ENSG00000054116	211	2042	52	1685	3.96877	4.35257	0.383801	0.0928142	0.20689	ENSG00000054116	27095	TRAPPC3
328	peak_10240	chr14	102500675	102500775	0	+	102500675	102500775	0	1	100	0	ENSG00000196663.16,ENSG00000212330	5	105	2	30	5.38048	3.51347	-1.86701	0.13323	NA	ENSG00000196663	9895	TECPR2
329	peak_10240	chr14	102500675	102500775	0	+	102500675	102500775	0	1	100	0	ENSG00000196663.16,ENSG00000212330	5	105	2	30	5.38048	3.51347	-1.86701	0.13323	NA	ENSG00000212330	106866981	RNU6-244P
330	peak_10241	chr14	102722211	102726612	2.00011	+	102722211	102726612	0	1	4401	0	ENSG00000089902	6	64	4	307	4.23106	5.70972	1.47866	0.120419	0.249981	ENSG00000089902	23186	RCOR1
331	peak_10242	chr14	102726912	102727187	0	+	102726912	102727187	0	1	275	0	ENSG00000089902	32	44	11	71	1.49664	2.34188	0.845237	0.14172	NA	ENSG00000089902	23186	RCOR1
332	peak_10243	chr14	102729762	102729812	35.2418	+	102729762	102729812	0	1	50	0	ENSG00000089902	282	6210	139	4135	6.21234	5.11995	-1.09239	7.33955e-13	2.46132e-11	ENSG00000089902	23186	RCOR1
333	peak_10244	chr14	102905385	102905535	0	+	102905385	102905535	0	1	150	0	ENSG00000131323	10	40	5	143	0.868963	2.55093	1.68197	0.0430329	NA	ENSG00000131323	7187	TRAF3
334	peak_10245	chr14	102905560	102905810	1.86222	+	102905560	102905810	0	1	250	0	ENSG00000131323	8	48	10	310	2.53224	3.60119	1.06894	0.137631	0.275052	ENSG00000131323	7187	TRAF3
335	peak_10246	chr14	102905960	102906010	0.0372167	+	102905960	102906010	0	1	50	0	ENSG00000131323	18	221	8	252	4.80707	4.76679	-0.0402799	0.9488	0.974533	ENSG00000131323	7187	TRAF3
336	peak_10247	chr14	102906610	102906660	0.0463203	+	102906610	102906660	0	1	50	0	ENSG00000131323	225	244	94	277	1.69651	1.6796	-0.0169115	0.938109	0.968403	ENSG00000131323	7187	TRAF3
337	peak_10248	chr14	102910660	102910860	1.43857	+	102910660	102910860	0	1	200	0	ENSG00000131323	243	6144	198	9639	3.33638	3.15991	-0.176466	0.20787	0.368932	ENSG00000131323	7187	TRAF3
338	peak_10249	chr14	103500195	103503051	3.18304	+	103500195	103503051	0	1	2856	0	ENSG00000075413	169	1099	84	1005	2.59337	2.17817	-0.415197	0.0404581	0.110105	ENSG00000075413	4140	MARK3
339	peak_1025	chr1	36322229	36322629	0.256994	-	36322229	36322629	0	1	400	0	ENSG00000142694	42	617	14	471	2.72284	2.88181	0.158964	0.72617	0.83683	ENSG00000142694	55194	EVA1B
340	peak_10250	chr14	103503176	103503226	1.67324	+	103503176	103503226	0	1	50	0	ENSG00000075413	21	91	13	92	3.74881	2.98261	-0.766201	0.16513	0.313548	ENSG00000075413	4140	MARK3
341	peak_10251	chr14	103534681	103534881	0.597254	+	103534681	103534881	0	1	200	0	ENSG00000166166	34	409	17	504	2.20193	2.5005	0.298569	0.496599	0.661011	ENSG00000166166	115708	TRMT61A
342	peak_10252	chr14	103553770	103561849	104.073	+	103553770	103561849	0	1	8079	0	ENSG00000258851	1154	18905	468	9861	4.66391	3.67194	-0.991971	1.99233e-34	4.68784e-32	ENSG00000258851	NA	NA
343	peak_10253	chr14	103590408	103590658	0.501269	+	103590408	103590658	0	1	250	0	ENSG00000256053.9,ENSG00000256500	63	794	26	642	2.6439	2.43845	-0.205449	0.551386	0.706485	ENSG00000256500	NA	NA
344	peak_10253	chr14	103590408	103590658	0.501269	+	103590408	103590658	0	1	250	0	ENSG00000256053.9,ENSG00000256500	63	794	26	642	2.6439	2.43845	-0.205449	0.551386	0.706485	ENSG00000256053	84334	COA8
345	peak_10254	chr14	103708650	103708875	1.79831	+	103708650	103708875	0	1	225	0	ENSG00000126214.21,ENSG00000256500	7	104	1	154	2.55793	4.81213	2.2542	0.14667	0.287511	ENSG00000256500	NA	NA
346	peak_10254	chr14	103708650	103708875	1.79831	+	103708650	103708875	0	1	225	0	ENSG00000126214.21,ENSG00000256500	7	104	1	154	2.55793	4.81213	2.2542	0.14667	0.287511	ENSG00000126214	3831	KLC1
347	peak_10255	chr14	103709525	103709725	2.22696	+	103709525	103709725	0	1	200	0	ENSG00000126214.21,ENSG00000256500	62	5231	23	2699	4.79013	4.20302	-0.587113	0.0971048	0.213609	ENSG00000126214	3831	KLC1
348	peak_10255	chr14	103709525	103709725	2.22696	+	103709525	103709725	0	1	200	0	ENSG00000126214.21,ENSG00000256500	62	5231	23	2699	4.79013	4.20302	-0.587113	0.0971048	0.213609	ENSG00000256500	NA	NA
349	peak_10256	chr14	103712200	103712250	0.336445	+	103712200	103712250	0	1	50	0	ENSG00000126214.21,ENSG00000256500	18	133	9	160	1.48056	1.7466	0.266044	0.664195	0.79199	ENSG00000126214	3831	KLC1
350	peak_10256	chr14	103712200	103712250	0.336445	+	103712200	103712250	0	1	50	0	ENSG00000126214.21,ENSG00000256500	18	133	9	160	1.48056	1.7466	0.266044	0.664195	0.79199	ENSG00000256500	NA	NA
351	peak_10257	chr14	103713775	103713850	3.2516	+	103713775	103713850	0	1	75	0	ENSG00000126214.21,ENSG00000256500	59	658	41	747	3.86131	3.2322	-0.629108	0.0380611	0.104995	ENSG00000126214	3831	KLC1
352	peak_10257	chr14	103713775	103713850	3.2516	+	103713775	103713850	0	1	75	0	ENSG00000126214.21,ENSG00000256500	59	658	41	747	3.86131	3.2322	-0.629108	0.0380611	0.104995	ENSG00000256500	NA	NA
353	peak_10258	chr14	104721408	104721683	0.193013	+	104721408	104721683	0	1	275	0	ENSG00000203485	6	641	1	327	5.82726	6.2497	0.42244	0.78673	0.874777	ENSG00000203485	64423	INF2
354	peak_10259	chr14	104821325	104821425	1.32243	+	104821325	104821425	0	1	100	0	ENSG00000258701	2	133	0	160	4.27627	7.00487	2.7286	0.232905	0.399862	ENSG00000258701	196872	LINC00638
355	peak_1026	chr1	36323049	36323490	7.59437	-	36323049	36323490	0	1	441	0	ENSG00000142694	155	3641	53	4530	3.70298	4.46923	0.766252	0.000947436	0.00517449	ENSG00000142694	55194	EVA1B
356	peak_10260	chr14	104822750	104822925	1.3511	+	104822750	104822925	0	1	175	0	ENSG00000258701	2	314	2	192	5.60086	3.84924	-1.75162	0.226635	0.391993	ENSG00000258701	196872	LINC00638
357	peak_10261	chr14	104883876	104887961	0.149249	+	104883876	104887961	0	1	4085	0	ENSG00000099814	76	21328	11	5704	6.59549	6.49403	-0.101456	0.827615	0.90172	ENSG00000099814	283638	CEP170B
358	peak_10262	chr14	104932279	104932863	0.146548	+	104932279	104932863	0	1	584	0	ENSG00000166428	4	179	2	147	3.93513	3.66471	-0.270426	0.830019	0.903409	ENSG00000166428	122618	PLD4
359	peak_10263	chr14	104985949	104986049	2.06455	+	104985949	104986049	0	1	100	0	ENSG00000140104	109	1189	60	1073	2.57846	2.19857	-0.379888	0.11306	0.239061	ENSG00000140104	122616	CLBA1
360	peak_10264	chr14	104986774	104988962	4.03126	+	104986774	104988962	0	1	2188	0	ENSG00000140104	14	139	21	218	3.13892	1.91523	-1.22369	0.019026	0.0611603	ENSG00000140104	122616	CLBA1
361	peak_10265	chr14	104992966	104994674	6.84904	+	104992966	104994674	0	1	1708	0	ENSG00000140104	27	782	18	406	3.16058	1.75837	-1.40221	0.00173933	0.00867431	ENSG00000140104	122616	CLBA1
362	peak_10266	chr14	104994724	104994774	2.44684	+	104994724	104994774	0	1	50	0	ENSG00000140104	38	149	25	151	2.3928	1.67597	-0.716838	0.0783104	0.183412	ENSG00000140104	122616	CLBA1
363	peak_10267	chr14	104994974	104995124	27.8928	+	104994974	104995124	0	1	150	0	ENSG00000140104	26	471	40	7553	2.4029	4.76834	2.36545	1.59637e-10	4.01274e-09	ENSG00000140104	122616	CLBA1
364	peak_10268	chr14	105010382	105010457	0.590056	+	105010382	105010457	0	1	75	0	ENSG00000140104	1	98	1	98	7.60285	6.22129	-1.38156	0.500487	0.664317	ENSG00000140104	122616	CLBA1
365	peak_10269	chr14	105249893	105250043	4.18175	+	105249893	105250043	0	1	150	0	ENSG00000184887	86	830	54	675	1.46218	0.835954	-0.626224	0.0165963	0.0551022	ENSG00000184887	90135	BTBD6
366	peak_1027	chr1	36393788	36397677	5.09424	-	36393788	36397677	0	1	3889	0	ENSG00000181817	79	3258	72	4582	4.9454	4.31173	-0.633668	0.00759717	0.029274	ENSG00000181817	84967	LSM10
367	peak_10270	chr14	105250093	105250743	14.1368	+	105250093	105250743	0	1	650	0	ENSG00000184887	411	17563	180	10622	3.78689	3.1946	-0.59229	5.35292e-06	5.55133e-05	ENSG00000184887	90135	BTBD6
368	peak_10271	chr14	105348668	105348743	1.44244	+	105348668	105348743	0	1	75	0	ENSG00000179364	27	332	18	301	1.84366	1.27098	-0.572677	0.206929	0.367945	ENSG00000179364	23241	PACS2
369	peak_10272	chr14	105370075	105376834	1.53549	+	105370075	105376834	0	1	6759	0	ENSG00000179364	215	971	97	1237	1.69141	1.93736	0.245946	0.188406	0.344963	ENSG00000179364	23241	PACS2
370	peak_10273	chr14	105371117	105371492	0	+	105371117	105371492	0	1	375	0	ENSG00000279495	9	81	6	123	2.06379	2.09123	0.027441	0.972217	NA	ENSG00000279495	NA	NA
371	peak_10274	chr14	105393249	105393374	1.80413	+	105393249	105393374	0	1	125	0	ENSG00000179364	48	432	17	460	1.40684	2.01565	0.608802	0.145741	0.286354	ENSG00000179364	23241	PACS2
372	peak_10275	chr14	105393474	105395009	0.103726	+	105393474	105395009	0	1	1535	0	ENSG00000179364	157	5476	54	3860	3.551	3.51511	-0.0358884	0.875795	0.930626	ENSG00000179364	23241	PACS2
373	peak_10276	chr14	105497882	105499196	11.4125	+	105497882	105499196	0	1	1314	0	ENSG00000185347.18,ENSG00000257341	71	5792	102	8689	4.61364	3.69787	-0.915761	4.45761e-05	0.000366858	ENSG00000185347	283643	TEDC1
374	peak_10276	chr14	105497882	105499196	11.4125	+	105497882	105499196	0	1	1314	0	ENSG00000185347.18,ENSG00000257341	71	5792	102	8689	4.61364	3.69787	-0.915761	4.45761e-05	0.000366858	ENSG00000257341	NA	NA
375	peak_10277	chr14	105527408	105529878	0.776284	+	105527408	105529878	0	1	2470	0	ENSG00000184986	14	2462	34	9281	6.15276	5.77392	-0.378838	0.409475	0.583869	ENSG00000184986	80757	TMEM121
376	peak_10278	chr14	19132091	19132266	2.50657	-	19132091	19132266	0	1	175	0	ENSG00000278594	30	512	15	294	2.37835	1.54184	-0.836509	0.0740404	0.175973	ENSG00000278594	NA	NA
377	peak_10279	chr14	19263231	19268937	0.637783	-	19263231	19268937	0	1	5706	0	ENSG00000244306.11,ENSG00000285990	17	422	22	1233	6.20636	5.86979	-0.336574	0.476663	0.6427	ENSG00000285990	100418904	NBEAP6
378	peak_10279	chr14	19263231	19268937	0.637783	-	19263231	19268937	0	1	5706	0	ENSG00000244306.11,ENSG00000285990	17	422	22	1233	6.20636	5.86979	-0.336574	0.476663	0.6427	ENSG00000244306	503639	DUXAP10
379	peak_1028	chr1	36397702	36397827	2.89683	-	36397702	36397827	0	1	125	0	ENSG00000181817	39	1062	61	2222	3.38949	2.8054	-0.58409	0.0520395	0.134266	ENSG00000181817	84967	LSM10
380	peak_10280	chr14	19300378	19300578	1.55518	-	19300378	19300578	0	1	200	0	ENSG00000244306.11,ENSG00000285990.1,ENSG00000287515	7	308	8	348	3.88978	2.88865	-1.00113	0.184926	0.340287	ENSG00000244306	503639	DUXAP10
381	peak_10280	chr14	19300378	19300578	1.55518	-	19300378	19300578	0	1	200	0	ENSG00000244306.11,ENSG00000285990.1,ENSG00000287515	7	308	8	348	3.88978	2.88865	-1.00113	0.184926	0.340287	ENSG00000287515	NA	NA
382	peak_10280	chr14	19300378	19300578	1.55518	-	19300378	19300578	0	1	200	0	ENSG00000244306.11,ENSG00000285990.1,ENSG00000287515	7	308	8	348	3.88978	2.88865	-1.00113	0.184926	0.340287	ENSG00000285990	100418904	NBEAP6
383	peak_10281	chr14	19300928	19301228	0.0643429	-	19300928	19301228	0	1	300	0	ENSG00000244306.11,ENSG00000285990.1,ENSG00000287515	20	1102	13	1360	4.02745	3.9735	-0.0539431	0.916948	0.956381	ENSG00000287515	NA	NA
384	peak_10281	chr14	19300928	19301228	0.0643429	-	19300928	19301228	0	1	300	0	ENSG00000244306.11,ENSG00000285990.1,ENSG00000287515	20	1102	13	1360	4.02745	3.9735	-0.0539431	0.916948	0.956381	ENSG00000244306	503639	DUXAP10
385	peak_10281	chr14	19300928	19301228	0.0643429	-	19300928	19301228	0	1	300	0	ENSG00000244306.11,ENSG00000285990.1,ENSG00000287515	20	1102	13	1360	4.02745	3.9735	-0.0539431	0.916948	0.956381	ENSG00000285990	100418904	NBEAP6
386	peak_10282	chr14	19301403	19301453	0.815327	-	19301403	19301453	0	1	50	0	ENSG00000244306.11,ENSG00000285990.1,ENSG00000287515	0	89	1	222	7.64377	5.50232	-2.14146	0.392683	0.56828	ENSG00000244306	503639	DUXAP10
387	peak_10282	chr14	19301403	19301453	0.815327	-	19301403	19301453	0	1	50	0	ENSG00000244306.11,ENSG00000285990.1,ENSG00000287515	0	89	1	222	7.64377	5.50232	-2.14146	0.392683	0.56828	ENSG00000285990	100418904	NBEAP6
388	peak_10282	chr14	19301403	19301453	0.815327	-	19301403	19301453	0	1	50	0	ENSG00000244306.11,ENSG00000285990.1,ENSG00000287515	0	89	1	222	7.64377	5.50232	-2.14146	0.392683	0.56828	ENSG00000287515	NA	NA
389	peak_10283	chr14	19302153	19302353	1.22496	-	19302153	19302353	0	1	200	0	ENSG00000244306.11,ENSG00000285990.1,ENSG00000287515	4	232	7	409	4.74761	3.71416	-1.03345	0.257139	0.42781	ENSG00000244306	503639	DUXAP10
390	peak_10283	chr14	19302153	19302353	1.22496	-	19302153	19302353	0	1	200	0	ENSG00000244306.11,ENSG00000285990.1,ENSG00000287515	4	232	7	409	4.74761	3.71416	-1.03345	0.257139	0.42781	ENSG00000285990	100418904	NBEAP6
391	peak_10283	chr14	19302153	19302353	1.22496	-	19302153	19302353	0	1	200	0	ENSG00000244306.11,ENSG00000285990.1,ENSG00000287515	4	232	7	409	4.74761	3.71416	-1.03345	0.257139	0.42781	ENSG00000287515	NA	NA
392	peak_10284	chr14	19327400	19327600	0.206875	-	19327400	19327600	0	1	200	0	ENSG00000244306.11,ENSG00000287515	0	30	0	146	8.88522	9.71928	0.834058	0.773632	0.866412	ENSG00000244306	503639	DUXAP10
393	peak_10284	chr14	19327400	19327600	0.206875	-	19327400	19327600	0	1	200	0	ENSG00000244306.11,ENSG00000287515	0	30	0	146	8.88522	9.71928	0.834058	0.773632	0.866412	ENSG00000287515	NA	NA
394	peak_10285	chr14	20699407	20706830	1.39759	-	20699407	20706830	0	1	7423	0	ENSG00000258451	40	226	38	409	3.19263	2.76277	-0.429865	0.216743	0.379564	ENSG00000258451	NA	NA
395	peak_10286	chr14	20983479	20984963	0	-	20983479	20984963	0	1	1484	0	ENSG00000258599	0	39	1	48	8.6636	5.14315	-3.52045	0.162089	NA	ENSG00000258599	NA	NA
396	peak_10287	chr14	21352600	21352675	5.02472	-	21352600	21352675	0	1	75	0	ENSG00000092201	245	6212	187	9279	5.15145	4.77518	-0.376265	0.00808804	0.0307192	ENSG00000092201	11198	SUPT16H
397	peak_10288	chr14	21352725	21353831	6.13773	-	21352725	21353831	0	1	1106	0	ENSG00000092201	41	222	31	227	4.1883	3.09758	-1.09072	0.00314959	0.0142023	ENSG00000092201	11198	SUPT16H
398	peak_10289	chr14	21385393	21385918	0.556203	-	21385393	21385918	0	1	525	0	ENSG00000100888.15,ENSG00000200785.1,ENSG00000274475	58	108	29	149	0.197874	0.439291	0.241416	0.520124	0.68009	ENSG00000274475	106480523	RN7SL650P
399	peak_10289	chr14	21385393	21385918	0.556203	-	21385393	21385918	0	1	525	0	ENSG00000100888.15,ENSG00000200785.1,ENSG00000274475	58	108	29	149	0.197874	0.439291	0.241416	0.520124	0.68009	ENSG00000100888	57680	CHD8
400	peak_10289	chr14	21385393	21385918	0.556203	-	21385393	21385918	0	1	525	0	ENSG00000100888.15,ENSG00000200785.1,ENSG00000274475	58	108	29	149	0.197874	0.439291	0.241416	0.520124	0.68009	ENSG00000200785	319103	SNORD8
401	peak_1029	chr1	36455717	36455792	16.5576	-	36455717	36455792	0	1	75	0	ENSG00000116898	56	1090	36	614	5.12695	3.56589	-1.56106	8.24169e-07	1.03675e-05	ENSG00000116898	64960	MRPS15
402	peak_10290	chr14	21393736	21393836	3.96534	-	21393736	21393836	0	1	100	0	ENSG00000100888.15,ENSG00000200785.1,ENSG00000274475	99	2315	65	2220	3.06608	2.52185	-0.544226	0.0201743	0.0640197	ENSG00000200785	319103	SNORD8
403	peak_10290	chr14	21393736	21393836	3.96534	-	21393736	21393836	0	1	100	0	ENSG00000100888.15,ENSG00000200785.1,ENSG00000274475	99	2315	65	2220	3.06608	2.52185	-0.544226	0.0201743	0.0640197	ENSG00000100888	57680	CHD8
404	peak_10290	chr14	21393736	21393836	3.96534	-	21393736	21393836	0	1	100	0	ENSG00000100888.15,ENSG00000200785.1,ENSG00000274475	99	2315	65	2220	3.06608	2.52185	-0.544226	0.0201743	0.0640197	ENSG00000274475	106480523	RN7SL650P
405	peak_10291	chr14	21393861	21393986	2.31777	-	21393861	21393986	0	1	125	0	ENSG00000100888.15,ENSG00000200785.1,ENSG00000274475	62	4022	44	4282	4.45347	3.96589	-0.487575	0.0883896	0.200578	ENSG00000100888	57680	CHD8
406	peak_10291	chr14	21393861	21393986	2.31777	-	21393861	21393986	0	1	125	0	ENSG00000100888.15,ENSG00000200785.1,ENSG00000274475	62	4022	44	4282	4.45347	3.96589	-0.487575	0.0883896	0.200578	ENSG00000200785	319103	SNORD8
407	peak_10291	chr14	21393861	21393986	2.31777	-	21393861	21393986	0	1	125	0	ENSG00000100888.15,ENSG00000200785.1,ENSG00000274475	62	4022	44	4282	4.45347	3.96589	-0.487575	0.0883896	0.200578	ENSG00000274475	106480523	RN7SL650P
408	peak_10292	chr14	21428177	21436998	4.84266	-	21428177	21436998	0	1	8821	0	ENSG00000100888.15,ENSG00000200785.1,ENSG00000274475	61	608	38	588	4.79571	3.99259	-0.803121	0.00948672	0.034851	ENSG00000200785	319103	SNORD8
409	peak_10292	chr14	21428177	21436998	4.84266	-	21428177	21436998	0	1	8821	0	ENSG00000100888.15,ENSG00000200785.1,ENSG00000274475	61	608	38	588	4.79571	3.99259	-0.803121	0.00948672	0.034851	ENSG00000274475	106480523	RN7SL650P
410	peak_10292	chr14	21428177	21436998	4.84266	-	21428177	21436998	0	1	8821	0	ENSG00000100888.15,ENSG00000200785.1,ENSG00000274475	61	608	38	588	4.79571	3.99259	-0.803121	0.00948672	0.034851	ENSG00000100888	57680	CHD8
411	peak_10293	chr14	21429338	21429388	9.31356	-	21429338	21429388	0	1	50	0	ENSG00000100888.15,ENSG00000274475	245	1258	162	1496	3.72743	3.15391	-0.573528	0.000240233	0.00157159	ENSG00000100888	57680	CHD8
412	peak_10293	chr14	21429338	21429388	9.31356	-	21429338	21429388	0	1	50	0	ENSG00000100888.15,ENSG00000274475	245	1258	162	1496	3.72743	3.15391	-0.573528	0.000240233	0.00157159	ENSG00000274475	106480523	RN7SL650P
413	peak_10294	chr14	21431338	21431858	2.64204	-	21431338	21431858	0	1	520	0	ENSG00000100888.15,ENSG00000274475	51	80	14	97	0.124341	1.02107	0.896728	0.0654514	0.160202	ENSG00000274475	106480523	RN7SL650P
414	peak_10294	chr14	21431338	21431858	2.64204	-	21431338	21431858	0	1	520	0	ENSG00000100888.15,ENSG00000274475	51	80	14	97	0.124341	1.02107	0.896728	0.0654514	0.160202	ENSG00000100888	57680	CHD8
415	peak_10295	chr14	21521654	21521729	1.45826	-	21521654	21521729	0	1	75	0	ENSG00000165821	9	34	7	142	3.38802	4.37663	0.988609	0.203531	0.363931	ENSG00000165821	6297	SALL2
416	peak_10296	chr14	22702600	22702700	0	-	22702600	22702700	0	1	100	0	ENSG00000258458	0	50	0	32	8.9011	6.88903	-2.01207	0.488359	NA	ENSG00000258458	NA	NA
417	peak_10297	chr14	22901303	22902049	4.95993	-	22901303	22902049	0	1	746	0	ENSG00000100461	67	498	27	253	2.37498	1.46204	-0.912939	0.00855582	0.0321302	ENSG00000100461	55147	RBM23
418	peak_10298	chr14	22986993	22987318	0.274902	-	22986993	22987318	0	1	325	0	ENSG00000100802.15,ENSG00000280129	55	371	24	455	3.36711	3.50406	0.136952	0.709088	0.826507	ENSG00000100802	60686	C14orf93
419	peak_10298	chr14	22986993	22987318	0.274902	-	22986993	22987318	0	1	325	0	ENSG00000100802.15,ENSG00000280129	55	371	24	455	3.36711	3.50406	0.136952	0.709088	0.826507	ENSG00000280129	NA	NA
420	peak_10299	chr14	22987568	22987618	4.46354	-	22987568	22987618	0	1	50	0	ENSG00000100802.15,ENSG00000280129	87	465	46	378	2.56614	1.86799	-0.698149	0.0130832	0.0453253	ENSG00000100802	60686	C14orf93
421	peak_10299	chr14	22987568	22987618	4.46354	-	22987568	22987618	0	1	50	0	ENSG00000100802.15,ENSG00000280129	87	465	46	378	2.56614	1.86799	-0.698149	0.0130832	0.0453253	ENSG00000280129	NA	NA
422	peak_103	chr1	13781513	13786921	5.56273	+	13781513	13786921	0	1	5408	0	ENSG00000116731	80	102	30	201	1.52907	2.5242	0.995131	0.00508307	0.0211569	ENSG00000116731	7799	PRDM2
423	peak_1030	chr1	37455179	37456383	0.701686	-	37455179	37456383	0	1	1204	0	ENSG00000233621	40	1589	16	1999	5.53336	5.86168	0.328316	0.444621	0.614853	ENSG00000233621	728431	LINC01137
424	peak_10300	chr14	22999310	22999989	3.47761	-	22999310	22999989	0	1	679	0	ENSG00000100802.15,ENSG00000280129	44	2755	8	570	7.07442	5.86917	-1.20525	0.0309159	0.0897707	ENSG00000280129	NA	NA
425	peak_10300	chr14	22999310	22999989	3.47761	-	22999310	22999989	0	1	679	0	ENSG00000100802.15,ENSG00000280129	44	2755	8	570	7.07442	5.86917	-1.20525	0.0309159	0.0897707	ENSG00000100802	60686	C14orf93
426	peak_10301	chr14	23067602	23067877	0.244744	-	23067602	23067877	0	1	275	0	ENSG00000100813	81	189	41	220	-0.228895	-0.124373	0.104522	0.737086	0.843966	ENSG00000100813	22985	ACIN1
427	peak_10302	chr14	23068227	23068652	4.0852	-	23068227	23068652	0	1	425	0	ENSG00000100813	101	356	60	740	1.02266	1.62052	0.597862	0.0180757	0.0589157	ENSG00000100813	22985	ACIN1
428	peak_10303	chr14	23275521	23276271	0.59729	-	23275521	23276271	0	1	750	0	ENSG00000215271.9,ENSG00000235194	140	3640	93	5212	4.13437	4.00141	-0.132956	0.496442	0.660994	ENSG00000215271	57594	HOMEZ
429	peak_10303	chr14	23275521	23276271	0.59729	-	23275521	23276271	0	1	750	0	ENSG00000215271.9,ENSG00000235194	140	3640	93	5212	4.13437	4.00141	-0.132956	0.496442	0.660994	ENSG00000235194	90673	PPP1R3E
430	peak_10304	chr14	23277096	23277146	0.41176	-	23277096	23277146	0	1	50	0	ENSG00000215271.9,ENSG00000235194	74	197	40	309	2.35918	2.51785	0.158663	0.611295	0.751706	ENSG00000235194	90673	PPP1R3E
431	peak_10304	chr14	23277096	23277146	0.41176	-	23277096	23277146	0	1	50	0	ENSG00000215271.9,ENSG00000235194	74	197	40	309	2.35918	2.51785	0.158663	0.611295	0.751706	ENSG00000215271	57594	HOMEZ
432	peak_10305	chr14	23286038	23293611	0.726074	-	23286038	23293611	0	1	7573	0	ENSG00000215271.9,ENSG00000235194	13	79	9	200	3.26501	3.77828	0.513267	0.432782	0.604547	ENSG00000215271	57594	HOMEZ
433	peak_10305	chr14	23286038	23293611	0.726074	-	23286038	23293611	0	1	7573	0	ENSG00000215271.9,ENSG00000235194	13	79	9	200	3.26501	3.77828	0.513267	0.432782	0.604547	ENSG00000235194	90673	PPP1R3E
434	peak_10306	chr14	23296224	23296299	0	-	23296224	23296299	0	1	75	0	ENSG00000215271.9,ENSG00000235194	3	60	1	19	6.05222	4.46686	-1.58536	0.353479	NA	ENSG00000215271	57594	HOMEZ
435	peak_10306	chr14	23296224	23296299	0	-	23296224	23296299	0	1	75	0	ENSG00000215271.9,ENSG00000235194	3	60	1	19	6.05222	4.46686	-1.58536	0.353479	NA	ENSG00000235194	90673	PPP1R3E
436	peak_10307	chr14	23356402	23356802	24.0191	-	23356402	23356802	0	1	400	0	ENSG00000100842	827	39293	158	10975	5.48679	4.73748	-0.749316	2.9138e-09	5.88211e-08	ENSG00000100842	10278	EFS
437	peak_10308	chr14	23940693	23940743	0	-	23940693	23940743	0	1	50	0	ENSG00000215256	0	20	0	31	7.64539	6.90451	-0.740881	0.79936	NA	ENSG00000215256	55449	DHRS4-AS1
438	peak_10309	chr14	24427269	24427319	1.24634	-	24427269	24427319	0	1	50	0	ENSG00000139899	52	1359	54	3584	2.93824	3.26402	0.325776	0.251419	0.421518	ENSG00000139899	643866	CBLN3
439	peak_1031	chr1	37474242	37474411	3.13784	-	37474242	37474411	0	1	169	0	ENSG00000233621	33	547	23	426	2.3842	1.56529	-0.818907	0.0420545	0.11361	ENSG00000233621	728431	LINC01137
440	peak_10310	chr14	24427344	24427519	45.8965	-	24427344	24427519	0	1	175	0	ENSG00000139899	192	386	55	848	-0.804338	1.14074	1.94508	2.81897e-16	1.52682e-14	ENSG00000139899	643866	CBLN3
441	peak_10311	chr14	24439765	24439865	1.03868	-	24439765	24439865	0	1	100	0	ENSG00000100445	14	152	7	126	4.85364	4.15611	-0.697537	0.312113	0.486772	ENSG00000100445	56948	SDR39U1
442	peak_10312	chr14	30895198	30895679	1.12001	-	30895198	30895679	0	1	481	0	ENSG00000196792	111	825	87	2166	4.63064	4.85958	0.228939	0.286606	0.460089	ENSG00000196792	29966	STRN3
443	peak_10313	chr14	31106811	31107674	3.83914	-	31106811	31107674	0	1	863	0	ENSG00000092148	12	475	9	374	7.04962	5.57953	-1.47009	0.0224323	0.0698723	ENSG00000092148	25831	HECTD1
444	peak_10314	chr14	31127951	31129056	5.2508	-	31127951	31129056	0	1	1105	0	ENSG00000092148	401	1176	278	1846	3.29305	2.95444	-0.338612	0.0066624	0.0262635	ENSG00000092148	25831	HECTD1
445	peak_10315	chr14	31206008	31206058	5.39547	-	31206008	31206058	0	1	50	0	ENSG00000092148	143	2490	94	3186	5.64704	5.10879	-0.538253	0.0058794	0.0237576	ENSG00000092148	25831	HECTD1
446	peak_10316	chr14	31448210	31448454	0.0412311	-	31448210	31448454	0	1	244	0	ENSG00000129480.13,ENSG00000203546	42	396	11	284	4.91502	4.87967	-0.0353467	0.943794	0.971825	ENSG00000129480	112487	DTD2
447	peak_10316	chr14	31448210	31448454	0.0412311	-	31448210	31448454	0	1	244	0	ENSG00000129480.13,ENSG00000203546	42	396	11	284	4.91502	4.87967	-0.0353467	0.943794	0.971825	ENSG00000203546	NA	NA
448	peak_10317	chr14	32075770	32076295	5.82297	-	32075770	32076295	0	1	525	0	ENSG00000258655	30	10781	16	5527	7.82114	6.53694	-1.2842	0.00408768	0.0176649	ENSG00000258655	NA	NA
449	peak_10318	chr14	32154570	32154995	3.09725	-	32154570	32154995	0	1	425	0	ENSG00000285608	36	340	13	181	4.98707	4.0077	-0.979364	0.0435966	0.116852	ENSG00000285608	NA	NA
450	peak_10319	chr14	34516337	34516387	14.9863	-	34516337	34516387	0	1	50	0	ENSG00000129518	191	5664	98	4279	6.1715	5.32015	-0.851347	2.76898e-06	3.08086e-05	ENSG00000129518	55837	EAPP
451	peak_1032	chr1	37537173	37537248	0	-	37537173	37537248	0	1	75	0	ENSG00000163877	13	43	8	50	3.1289	2.62154	-0.507363	0.477557	NA	ENSG00000163877	79753	SNIP1
452	peak_10320	chr14	34753505	34753555	0	-	34753505	34753555	0	1	50	0	ENSG00000198604	6	27	5	35	3.9073	3.02928	-0.878013	0.354628	NA	ENSG00000198604	11177	BAZ1A
453	peak_10321	chr14	34762063	34764746	3.88295	-	34762063	34764746	0	1	2683	0	ENSG00000198604	127	280	74	310	2.80086	2.24452	-0.556343	0.0216187	0.0677821	ENSG00000198604	11177	BAZ1A
454	peak_10322	chr14	34775963	34776138	9.17579	-	34775963	34776138	0	1	175	0	ENSG00000198604	109	360	100	533	3.43522	2.62353	-0.811681	0.000267679	0.00172907	ENSG00000198604	11177	BAZ1A
455	peak_10323	chr14	34776213	34776488	3.52898	-	34776213	34776488	0	1	275	0	ENSG00000198604	61	205	47	283	3.48575	2.81185	-0.673896	0.0295569	0.0866305	ENSG00000198604	11177	BAZ1A
456	peak_10324	chr14	34875399	34875624	11.5729	-	34875399	34875624	0	1	225	0	ENSG00000198604	37	671	28	449	4.76221	3.23306	-1.52915	3.93131e-05	0.000328249	ENSG00000198604	11177	BAZ1A
457	peak_10325	chr14	35085566	35085741	2.20974	-	35085566	35085741	0	1	175	0	ENSG00000092020	35	723	35	1308	5.83377	5.25374	-0.580029	0.0987109	0.216173	ENSG00000092020	55012	PPP2R3C
458	peak_10326	chr14	35627405	35627530	6.53193	-	35627405	35627530	0	1	125	0	ENSG00000174373	16	79	17	71	3.85594	2.16186	-1.69408	0.00227608	0.0108067	ENSG00000174373	253959	RALGAPA1
459	peak_10327	chr14	35627705	35627905	0.788095	-	35627705	35627905	0	1	200	0	ENSG00000174373	44	131	20	217	3.16097	3.51161	0.350637	0.404403	0.579108	ENSG00000174373	253959	RALGAPA1
460	peak_10328	chr14	35634577	35634752	0.0674599	-	35634577	35634752	0	1	175	0	ENSG00000174373	52	140	36	271	3.04276	3.00471	-0.0380421	0.912695	0.954317	ENSG00000174373	253959	RALGAPA1
461	peak_10329	chr14	35689560	35689760	0.420039	-	35689560	35689760	0	1	200	0	ENSG00000174373	61	186	30	283	3.14412	3.32453	0.180413	0.605557	0.747404	ENSG00000174373	253959	RALGAPA1
462	peak_1033	chr1	37537698	37540392	5.56685	-	37537698	37540392	0	1	2694	0	ENSG00000163877	89	4554	58	4699	6.24335	5.55576	-0.687588	0.0050621	0.0210965	ENSG00000163877	79753	SNIP1
463	peak_10330	chr14	35700243	35706724	3.48926	-	35700243	35706724	0	1	6481	0	ENSG00000174373	41	167	29	582	3.53841	4.34341	0.805001	0.030581	0.0890488	ENSG00000174373	253959	RALGAPA1
464	peak_10331	chr14	35807892	35808824	0.34126	-	35807892	35808824	0	1	932	0	ENSG00000174373	26	156	13	171	3.26862	3.04218	-0.226431	0.660442	0.789352	ENSG00000174373	253959	RALGAPA1
465	peak_10332	chr14	36678145	36678595	0.040862	-	36678145	36678595	0	1	450	0	ENSG00000183032	16	553	10	1019	6.85442	6.89498	0.0405661	0.944861	0.972074	ENSG00000183032	89874	SLC25A21
466	peak_10333	chr14	37172374	37172424	1.8355	-	37172374	37172424	0	1	50	0	ENSG00000183032	10	244	8	189	2.82668	1.79902	-1.02766	0.141204	0.280195	ENSG00000183032	89874	SLC25A21
467	peak_10334	chr14	37172449	37172599	6.61725	-	37172449	37172599	0	1	150	0	ENSG00000183032	9	413	13	304	3.76361	1.81212	-1.95149	0.00211842	0.0101861	ENSG00000183032	89874	SLC25A21
468	peak_10335	chr14	39148060	39148335	5.34288	-	39148060	39148335	0	1	275	0	ENSG00000182400	56	263	24	154	3.92496	2.88073	-1.04423	0.00615775	0.0246396	ENSG00000182400	122553	TRAPPC6B
469	peak_10336	chr14	39401406	39402470	0.223219	-	39401406	39402470	0	1	1064	0	ENSG00000165355	194	1898	74	1978	5.02285	4.96028	-0.0625669	0.757336	0.856652	ENSG00000165355	254170	FBXO33
470	peak_10337	chr14	44928873	44931514	0.143276	-	44928873	44931514	0	1	2641	0	ENSG00000179454	47	626	42	1543	5.38801	5.32187	-0.0661401	0.833102	0.905461	ENSG00000179454	54813	KLHL28
471	peak_10338	chr14	44934137	44934462	0.469757	-	44934137	44934462	0	1	325	0	ENSG00000179454	31	258	32	666	4.74506	4.53092	-0.214139	0.571712	0.722086	ENSG00000179454	54813	KLHL28
472	peak_10339	chr14	44945133	44945508	5.29578	-	44945133	44945508	0	1	375	0	ENSG00000179454	11	217	21	416	6.0229	4.52244	-1.50047	0.00640642	0.0254572	ENSG00000179454	54813	KLHL28
473	peak_1034	chr1	37540567	37540942	1.9961	-	37540567	37540942	0	1	375	0	ENSG00000163877	48	1139	41	1690	4.32316	3.83978	-0.48337	0.121016	0.250677	ENSG00000163877	79753	SNIP1
474	peak_10340	chr14	44945658	44953627	2.71552	-	44945658	44953627	0	1	7969	0	ENSG00000179454	43	413	38	688	4.96782	4.34361	-0.624207	0.0612727	0.152246	ENSG00000179454	54813	KLHL28
475	peak_10341	chr14	45224406	45224656	4.96452	-	45224406	45224656	0	1	250	0	ENSG00000129534	12	1985	6	754	8.93019	7.02539	-1.90481	0.00851302	0.0320281	ENSG00000129534	55320	MIS18BP1
476	peak_10342	chr14	45242206	45246766	1.96258	-	45242206	45246766	0	1	4560	0	ENSG00000129534	70	2660	19	1408	6.98229	6.40502	-0.577267	0.124933	0.25657	ENSG00000129534	55320	MIS18BP1
477	peak_10343	chr14	45247066	45247291	4.42979	-	45247066	45247291	0	1	225	0	ENSG00000129534	82	437	33	292	3.99828	3.21543	-0.782854	0.0134607	0.0463981	ENSG00000129534	55320	MIS18BP1
478	peak_10344	chr14	49577633	49577758	29.2281	-	49577633	49577758	0	1	125	0	ENSG00000213741.11,ENSG00000244270	103	2187	35	492	4.47313	2.56672	-1.90641	5.97198e-11	1.59027e-09	ENSG00000213741	6235	RPS29
479	peak_10344	chr14	49577633	49577758	29.2281	-	49577633	49577758	0	1	125	0	ENSG00000213741.11,ENSG00000244270	103	2187	35	492	4.47313	2.56672	-1.90641	5.97198e-11	1.59027e-09	ENSG00000244270	729215	RPL32P29
480	peak_10345	chr14	49598499	49598799	4.16798	-	49598499	49598799	0	1	300	0	ENSG00000213741.11,ENSG00000244270	23	478	23	458	2.60417	1.56241	-1.04176	0.0168175	0.0556307	ENSG00000213741	6235	RPS29
481	peak_10345	chr14	49598499	49598799	4.16798	-	49598499	49598799	0	1	300	0	ENSG00000213741.11,ENSG00000244270	23	478	23	458	2.60417	1.56241	-1.04176	0.0168175	0.0556307	ENSG00000244270	729215	RPL32P29
482	peak_10346	chr14	49618729	49618929	7.39774	-	49618729	49618929	0	1	200	0	ENSG00000165502	639	7545	495	12855	4.9747	4.68494	-0.289766	0.00111346	0.00593006	ENSG00000165502	6166	RPL36AL
483	peak_10347	chr14	49620814	49620939	4.17296	-	49620814	49620939	0	1	125	0	ENSG00000258377	74	713	48	575	1.66798	0.999644	-0.668339	0.0167286	0.0554389	ENSG00000258377	NA	NA
484	peak_10348	chr14	49621736	49622561	19.1209	-	49621736	49622561	0	1	825	0	ENSG00000258377	109	12180	101	13959	7.59115	6.53151	-1.05964	1.1793e-07	1.75403e-06	ENSG00000258377	NA	NA
485	peak_10349	chr14	49625923	49625998	0.313103	-	49625923	49625998	0	1	75	0	ENSG00000165506	36	79	19	97	2.40618	2.21583	-0.190354	0.681534	0.804908	ENSG00000165506	55172	DNAAF2
486	peak_1035	chr1	37552567	37552742	4.39654	-	37552567	37552742	0	1	175	0	ENSG00000163877	134	702	83	1578	2.78225	3.30382	0.521566	0.0138316	0.0474798	ENSG00000163877	79753	SNIP1
487	peak_10350	chr14	49628136	49634067	2.40805	-	49628136	49634067	0	1	5931	0	ENSG00000165506	256	3610	172	5214	4.48819	4.23437	-0.253815	0.0813474	0.18841	ENSG00000165506	55172	DNAAF2
488	peak_10351	chr14	49784482	49784707	0.582893	-	49784482	49784707	0	1	225	0	ENSG00000165525	32	215	9	209	3.97927	4.3543	0.375033	0.504637	0.667624	ENSG00000165525	9147	NEMF
489	peak_10352	chr14	50159887	50161532	16.4122	-	50159887	50161532	0	1	1645	0	ENSG00000100485	114	1600	63	1052	4.97709	3.83046	-1.14664	9.18718e-07	1.14664e-05	ENSG00000100485	6655	SOS2
490	peak_10353	chr14	50665241	50665566	101.107	-	50665241	50665566	0	1	325	0	ENSG00000151748	324	5515	240	3969	5.56021	4.03412	-1.52609	1.60706e-33	3.66129e-31	ENSG00000151748	60485	SAV1
491	peak_10354	chr14	50723487	50726141	2.56409	-	50723487	50726141	0	1	2654	0	ENSG00000100503	100	308	56	678	3.33679	3.80845	0.471658	0.070098	0.169095	ENSG00000100503	51199	NIN
492	peak_10355	chr14	50727712	50729608	2.44212	-	50727712	50729608	0	1	1896	0	ENSG00000100503	16	176	15	238	5.09469	4.14876	-0.94593	0.0786923	0.184013	ENSG00000100503	51199	NIN
493	peak_10356	chr14	50729633	50729708	14.2757	-	50729633	50729708	0	1	75	0	ENSG00000100503	47	601	48	631	5.19205	3.78725	-1.4048	4.8299e-06	5.04171e-05	ENSG00000100503	51199	NIN
494	peak_10357	chr14	50756594	50756869	7.81275	-	50756594	50756869	0	1	275	0	ENSG00000100503	26	152	24	133	3.81298	2.3281	-1.48488	0.000799475	0.00444762	ENSG00000100503	51199	NIN
495	peak_10358	chr14	50757344	50757494	0.540559	-	50757344	50757494	0	1	150	0	ENSG00000100503	24	87	16	122	2.98237	2.66178	-0.32059	0.52777	0.687504	ENSG00000100503	51199	NIN
496	peak_10359	chr14	50758244	50759870	1.83157	-	50758244	50759870	0	1	1626	0	ENSG00000100503	31	306	14	219	4.16328	3.45586	-0.707416	0.142016	0.280958	ENSG00000100503	51199	NIN
497	peak_1036	chr1	37799719	37800704	0.417968	-	37799719	37800704	0	1	985	0	ENSG00000233728	53	2115	30	2914	3.94611	4.11707	0.170963	0.606792	0.748478	ENSG00000233728	NA	NA
498	peak_10360	chr14	50760170	50766320	2.24234	-	50760170	50766320	0	1	6150	0	ENSG00000100503	39	173	19	141	3.76314	3.03734	-0.7258	0.0956365	0.211343	ENSG00000100503	51199	NIN
499	peak_10361	chr14	51650715	51650865	1.65049	-	51650715	51650865	0	1	150	0	ENSG00000273888	12	1032	5	444	5.03336	3.97113	-1.06223	0.168997	0.318531	ENSG00000273888	145438	FRMD6-AS1
500	peak_10362	chr14	51651115	51651165	140.856	-	51651115	51651165	0	1	50	0	ENSG00000273888	1894	8210	701	3664	1.72011	0.72756	-0.992547	9.94439e-46	3.96477e-43	ENSG00000273888	145438	FRMD6-AS1
501	peak_10363	chr14	52778192	52778442	1.80945	-	52778192	52778442	0	1	250	0	ENSG00000100522	4	67	5	89	5.81673	4.36621	-1.45052	0.145105	0.2853	ENSG00000100522	64841	GNPNAT1
502	peak_10364	chr14	53036994	53037344	0.776571	-	53036994	53037344	0	1	350	0	ENSG00000100523	26	2284	8	2739	8.10919	8.59194	0.482751	0.409023	0.583753	ENSG00000100523	80821	DDHD1
503	peak_10365	chr14	53037494	53037969	1.85275	-	53037494	53037969	0	1	475	0	ENSG00000100523	16	65	9	204	3.76762	4.70791	0.94029	0.138837	0.276865	ENSG00000100523	80821	DDHD1
504	peak_10366	chr14	53043669	53043769	0.0886704	-	53043669	53043769	0	1	100	0	ENSG00000100523	10	321	5	423	6.72829	6.61842	-0.109879	0.890398	0.940389	ENSG00000100523	80821	DDHD1
505	peak_10367	chr14	53046719	53048567	2.52054	-	53046719	53048567	0	1	1848	0	ENSG00000100523	4	122	9	266	6.68556	5.10614	-1.57942	0.0730719	0.174277	ENSG00000100523	80821	DDHD1
506	peak_10368	chr14	53950685	53950785	0.223325	-	53950685	53950785	0	1	100	0	ENSG00000125378	22	1291	9	1355	4.90023	5.07787	0.177633	0.756804	0.856589	ENSG00000125378	652	BMP4
507	peak_10369	chr14	53950810	53950885	0.3819	-	53950810	53950885	0	1	75	0	ENSG00000125378	6	74	3	135	4.44005	4.93904	0.498999	0.631778	0.767426	ENSG00000125378	652	BMP4
508	peak_1037	chr1	37814848	37815098	1.61699	-	37814848	37815098	0	1	250	0	ENSG00000188786	13	253	9	258	5.69002	4.82272	-0.867297	0.174346	0.326014	ENSG00000188786	4520	MTF1
509	peak_10370	chr14	54940748	54940798	0	-	54940748	54940798	0	1	50	0	ENSG00000198554	10	27	3	102	3.15927	5.27302	2.11374	0.0344846	NA	ENSG00000198554	11169	WDHD1
510	peak_10371	chr14	54941548	54944389	0.145454	-	54941548	54944389	0	1	2841	0	ENSG00000198554	120	243	56	336	2.74747	2.80355	0.056077	0.831279	0.904095	ENSG00000198554	11169	WDHD1
511	peak_10372	chr14	55558156	55558331	1.07744	-	55558156	55558331	0	1	175	0	ENSG00000186615	13	90	4	131	3.50894	4.38966	0.880718	0.299119	0.473868	ENSG00000186615	100129075	KTN1-AS1
512	peak_10373	chr14	55558506	55558556	0	-	55558506	55558556	0	1	50	0	ENSG00000186615	8	33	3	37	3.72225	3.81377	0.0915199	0.929606	NA	ENSG00000186615	100129075	KTN1-AS1
513	peak_10374	chr14	55559331	55559506	2.03926	-	55559331	55559506	0	1	175	0	ENSG00000186615	15	163	5	62	4.73	3.51011	-1.21988	0.115703	0.243288	ENSG00000186615	100129075	KTN1-AS1
514	peak_10375	chr14	56649039	56649114	0.862928	-	56649039	56649114	0	1	75	0	ENSG00000259133	69	214	15	160	2.74467	3.13459	0.389912	0.373121	0.549836	ENSG00000259133	NA	NA
515	peak_10376	chr14	57208456	57209575	1.42485	-	57208456	57209575	0	1	1119	0	ENSG00000070367	60	919	43	1415	5.36405	4.9952	-0.36885	0.210661	0.372459	ENSG00000070367	10640	EXOC5
516	peak_10377	chr14	57581357	57589314	2.62885	-	57581357	57589314	0	1	7957	0	ENSG00000151812	243	2354	33	1260	4.9245	5.4247	0.500198	0.0662662	0.161672	ENSG00000151812	341880	SLC35F4
517	peak_10378	chr14	58266057	58266232	0.907787	-	58266057	58266232	0	1	175	0	ENSG00000139971.15,ENSG00000257621	15	332	2	231	5.57715	6.5842	1.00706	0.35687	0.533002	ENSG00000139971	145407	ARMH4
518	peak_10378	chr14	58266057	58266232	0.907787	-	58266057	58266232	0	1	175	0	ENSG00000139971.15,ENSG00000257621	15	332	2	231	5.57715	6.5842	1.00706	0.35687	0.533002	ENSG00000257621	379025	PSMA3-AS1
519	peak_10379	chr14	58266357	58267107	3.96656	-	58266357	58267107	0	1	750	0	ENSG00000139971.15,ENSG00000257621	270	3281	119	3200	5.35241	4.97426	-0.37815	0.0201439	0.0639657	ENSG00000257621	379025	PSMA3-AS1
520	peak_10379	chr14	58266357	58267107	3.96656	-	58266357	58267107	0	1	750	0	ENSG00000139971.15,ENSG00000257621	270	3281	119	3200	5.35241	4.97426	-0.37815	0.0201439	0.0639657	ENSG00000139971	145407	ARMH4
521	peak_1038	chr1	37815273	37815523	1.37775	-	37815273	37815523	0	1	250	0	ENSG00000188786	49	413	27	754	2.93183	3.36901	0.437182	0.220574	0.384817	ENSG00000188786	4520	MTF1
522	peak_10380	chr14	58286927	58288721	12.0178	-	58286927	58288721	0	1	1794	0	ENSG00000139971.15,ENSG00000257621	52	546	27	291	5.08689	3.58706	-1.49983	2.77891e-05	0.000241147	ENSG00000139971	145407	ARMH4
523	peak_10380	chr14	58286927	58288721	12.0178	-	58286927	58288721	0	1	1794	0	ENSG00000139971.15,ENSG00000257621	52	546	27	291	5.08689	3.58706	-1.49983	2.77891e-05	0.000241147	ENSG00000257621	379025	PSMA3-AS1
524	peak_10381	chr14	58294700	58294950	27.7302	-	58294700	58294950	0	1	250	0	ENSG00000139971.15,ENSG00000257621	176	4495	69	1890	6.12059	4.78949	-1.3311	1.79307e-10	4.49143e-09	ENSG00000139971	145407	ARMH4
525	peak_10381	chr14	58294700	58294950	27.7302	-	58294700	58294950	0	1	250	0	ENSG00000139971.15,ENSG00000257621	176	4495	69	1890	6.12059	4.78949	-1.3311	1.79307e-10	4.49143e-09	ENSG00000257621	379025	PSMA3-AS1
526	peak_10382	chr14	58408894	58411961	0.270979	-	58408894	58411961	0	1	3067	0	ENSG00000100575	218	4824	186	11397	5.79921	5.853	0.0537924	0.712775	0.828757	ENSG00000100575	26520	TIMM9
527	peak_10383	chr14	59456444	59456519	6.41882	-	59456444	59456519	0	1	75	0	ENSG00000126790.12,ENSG00000181619	479	7249	218	7459	5.66135	5.29786	-0.363484	0.00250406	0.0116881	ENSG00000181619	64582	GPR135
528	peak_10383	chr14	59456444	59456519	6.41882	-	59456444	59456519	0	1	75	0	ENSG00000126790.12,ENSG00000181619	479	7249	218	7459	5.66135	5.29786	-0.363484	0.00250406	0.0116881	ENSG00000126790	112849	L3HYPDH
529	peak_10384	chr14	59460512	59460587	0.132282	-	59460512	59460587	0	1	75	0	ENSG00000126790.12,ENSG00000181619.11,ENSG00000258782	67	612	33	813	4.0252	4.08691	0.0617055	0.845366	0.912387	ENSG00000181619	64582	GPR135
530	peak_10384	chr14	59460512	59460587	0.132282	-	59460512	59460587	0	1	75	0	ENSG00000126790.12,ENSG00000181619.11,ENSG00000258782	67	612	33	813	4.0252	4.08691	0.0617055	0.845366	0.912387	ENSG00000258782	NA	NA
531	peak_10384	chr14	59460512	59460587	0.132282	-	59460512	59460587	0	1	75	0	ENSG00000126790.12,ENSG00000181619.11,ENSG00000258782	67	612	33	813	4.0252	4.08691	0.0617055	0.845366	0.912387	ENSG00000126790	112849	L3HYPDH
532	peak_10385	chr14	59463290	59464115	0.469133	-	59463290	59464115	0	1	825	0	ENSG00000126790.12,ENSG00000181619	478	7252	218	7459	3.35906	3.29112	-0.0679354	0.572211	0.722398	ENSG00000181619	64582	GPR135
533	peak_10385	chr14	59463290	59464115	0.469133	-	59463290	59464115	0	1	825	0	ENSG00000126790.12,ENSG00000181619	478	7252	218	7459	3.35906	3.29112	-0.0679354	0.572211	0.722398	ENSG00000126790	112849	L3HYPDH
534	peak_10386	chr14	59464440	59464590	1.47704	-	59464440	59464590	0	1	150	0	ENSG00000126790.12,ENSG00000181619	95	188	41	219	-0.142455	0.248957	0.391412	0.199922	0.359225	ENSG00000126790	112849	L3HYPDH
535	peak_10386	chr14	59464440	59464590	1.47704	-	59464440	59464590	0	1	150	0	ENSG00000126790.12,ENSG00000181619	95	188	41	219	-0.142455	0.248957	0.391412	0.199922	0.359225	ENSG00000181619	64582	GPR135
536	peak_10387	chr14	59472625	59472700	0.304074	-	59472625	59472700	0	1	75	0	ENSG00000126790.12,ENSG00000181619.11,ENSG00000258782	26	78	8	74	2.44592	2.69869	0.252768	0.687562	0.809962	ENSG00000126790	112849	L3HYPDH
537	peak_10387	chr14	59472625	59472700	0.304074	-	59472625	59472700	0	1	75	0	ENSG00000126790.12,ENSG00000181619.11,ENSG00000258782	26	78	8	74	2.44592	2.69869	0.252768	0.687562	0.809962	ENSG00000181619	64582	GPR135
538	peak_10387	chr14	59472625	59472700	0.304074	-	59472625	59472700	0	1	75	0	ENSG00000126790.12,ENSG00000181619.11,ENSG00000258782	26	78	8	74	2.44592	2.69869	0.252768	0.687562	0.809962	ENSG00000258782	NA	NA
539	peak_10388	chr14	60166216	60166291	0.223516	-	60166216	60166291	0	1	75	0	ENSG00000100612	41	147	45	420	3.51252	3.40689	-0.105632	0.756584	0.856476	ENSG00000100612	51635	DHRS7
540	peak_10389	chr14	60646145	60646220	6.57653	-	60646145	60646220	0	1	75	0	ENSG00000126778	61	6716	43	6586	7.47675	6.5934	-0.883351	0.00218855	0.0104777	ENSG00000126778	6495	SIX1
541	peak_1039	chr1	37822263	37822513	0.560394	-	37822263	37822513	0	1	250	0	ENSG00000188786	29	439	20	519	2.27855	2.00086	-0.277687	0.51807	0.678117	ENSG00000188786	4520	MTF1
542	peak_10390	chr14	60646295	60648647	0	-	60646295	60648647	0	1	2352	0	ENSG00000126778	2	127	1	123	4.66207	4.4948	-0.167261	0.924981	NA	ENSG00000126778	6495	SIX1
543	peak_10391	chr14	60713213	60713988	15.567	-	60713213	60713988	0	1	775	0	ENSG00000100625	93	1278	46	694	5.13872	3.85435	-1.28437	1.76964e-06	2.05999e-05	ENSG00000100625	51804	SIX4
544	peak_10392	chr14	60719869	60721028	4.03889	-	60719869	60721028	0	1	1159	0	ENSG00000100625	103	1019	51	871	4.37308	3.77258	-0.600503	0.0189129	0.0608376	ENSG00000100625	51804	SIX4
545	peak_10393	chr14	60975820	60976095	60.6673	-	60975820	60976095	0	1	275	0	ENSG00000126814.7,ENSG00000258656	549	30562	195	14262	7.45755	6.32016	-1.13739	6.12632e-21	5.46155e-19	ENSG00000126814	57570	TRMT5
546	peak_10393	chr14	60975820	60976095	60.6673	-	60975820	60976095	0	1	275	0	ENSG00000126814.7,ENSG00000258656	549	30562	195	14262	7.45755	6.32016	-1.13739	6.12632e-21	5.46155e-19	ENSG00000258656	NA	NA
547	peak_10394	chr14	60979324	60980931	16.2634	-	60979324	60980931	0	1	1607	0	ENSG00000126814.7,ENSG00000258656	105	2614	34	862	6.1499	4.73215	-1.41775	1.03718e-06	1.27128e-05	ENSG00000258656	NA	NA
548	peak_10394	chr14	60979324	60980931	16.2634	-	60979324	60980931	0	1	1607	0	ENSG00000126814.7,ENSG00000258656	105	2614	34	862	6.1499	4.73215	-1.41775	1.03718e-06	1.27128e-05	ENSG00000126814	57570	TRMT5
549	peak_10395	chr14	63375738	63382135	0.338083	-	63375738	63382135	0	1	6397	0	ENSG00000154001	5	311	0	62	7.66586	8.60374	0.937886	0.662559	0.791092	ENSG00000154001	5529	PPP2R5E
550	peak_10396	chr14	63598888	63599963	0.091973	-	63598888	63599963	0	1	1075	0	ENSG00000140006	237	7139	34	2697	6.37414	6.33639	-0.0377518	0.887382	0.938239	ENSG00000140006	112840	WDR89
551	peak_10397	chr14	64330640	64330790	0.0827733	-	64330640	64330790	0	1	150	0	ENSG00000140009.19,ENSG00000214770	8	108	6	198	4.87928	4.77544	-0.103838	0.896473	0.944241	ENSG00000140009	2100	ESR2
552	peak_10397	chr14	64330640	64330790	0.0827733	-	64330640	64330790	0	1	150	0	ENSG00000140009.19,ENSG00000214770	8	108	6	198	4.87928	4.77544	-0.103838	0.896473	0.944241	ENSG00000214770	NA	NA
553	peak_10398	chr14	64357417	64358782	0	-	64357417	64358782	0	1	1365	0	ENSG00000234911	1	78	1	32	7.72856	5.01157	-2.71699	0.187752	NA	ENSG00000234911	NA	NA
554	peak_10399	chr14	64387499	64387624	0.105521	-	64387499	64387624	0	1	125	0	ENSG00000234911	5	179	2	124	3.35756	3.1638	-0.193763	0.873681	0.929469	ENSG00000234911	NA	NA
555	peak_104	chr1	15104092	15112504	0.384483	+	15104092	15112504	0	1	8412	0	ENSG00000189337	12	328	5	264	4.98455	4.61042	-0.374128	0.630221	0.766054	ENSG00000189337	23254	KAZN
556	peak_1040	chr1	37857484	37859553	0.68928	-	37857484	37859553	0	1	2069	0	ENSG00000188786	74	644	44	834	3.51145	3.29665	-0.214805	0.450842	0.620163	ENSG00000188786	4520	MTF1
557	peak_10400	chr14	64449255	64449355	11.1702	-	64449255	64449355	0	1	100	0	ENSG00000089775	166	2829	82	2206	5.68207	4.87867	-0.803398	5.40887e-05	0.000433949	ENSG00000089775	7597	ZBTB25
558	peak_10401	chr14	64485967	64486067	0.770978	-	64485967	64486067	0	1	100	0	ENSG00000089775	2	67	2	81	6.69942	5.49934	-1.20007	0.411808	0.58602	ENSG00000089775	7597	ZBTB25
559	peak_10402	chr14	64486942	64487692	0	-	64486942	64487692	0	1	750	0	ENSG00000089775	3	63	1	43	4.72147	4.42219	-0.299284	0.859448	NA	ENSG00000089775	7597	ZBTB25
560	peak_10403	chr14	64487717	64490520	11.3606	-	64487717	64490520	0	1	2803	0	ENSG00000089775	20	218	11	64	4.99883	2.64047	-2.35836	4.65128e-05	0.000380287	ENSG00000089775	7597	ZBTB25
561	peak_10404	chr14	64601167	64601342	0.0204468	-	64601167	64601342	0	1	175	0	ENSG00000259010	1	235	0	104	6.87892	6.96754	0.0886105	0.971777	0.985927	ENSG00000259010	NA	NA
562	peak_10405	chr14	65061381	65061931	0	-	65061381	65061931	0	1	550	0	ENSG00000125952	11	35	3	35	1.42859	2.02256	0.593967	0.552919	NA	ENSG00000125952	4149	MAX
563	peak_10406	chr14	65076260	65076310	7.90086	-	65076260	65076310	0	1	50	0	ENSG00000125952	135	2001	59	1478	5.64436	4.8669	-0.777463	0.000744823	0.00418413	ENSG00000125952	4149	MAX
564	peak_10407	chr14	67473419	67473594	0.726074	-	67473419	67473594	0	1	175	0	ENSG00000198133	1	163	1	979	5.55504	7.15848	1.60344	0.432746	0.604547	ENSG00000198133	161145	TMEM229B
565	peak_10408	chr14	67647309	67647609	6.70153	-	67647309	67647609	0	1	300	0	ENSG00000100568.11,ENSG00000258466	69	826	67	1300	5.06416	4.27318	-0.790977	0.00197391	0.00960811	ENSG00000100568	10490	VTI1B
566	peak_10408	chr14	67647309	67647609	6.70153	-	67647309	67647609	0	1	300	0	ENSG00000100568.11,ENSG00000258466	69	826	67	1300	5.06416	4.27318	-0.790977	0.00197391	0.00960811	ENSG00000258466	NA	NA
567	peak_10409	chr14	67677499	67677599	67.1402	-	67677499	67677599	0	1	100	0	ENSG00000072042.13,ENSG00000258466	45	251	106	11001	4.23121	6.92265	2.69144	5.65498e-23	6.14893e-21	ENSG00000072042	51109	RDH11
568	peak_10409	chr14	67677499	67677599	67.1402	-	67677499	67677599	0	1	100	0	ENSG00000072042.13,ENSG00000258466	45	251	106	11001	4.23121	6.92265	2.69144	5.65498e-23	6.14893e-21	ENSG00000258466	NA	NA
569	peak_1041	chr1	38838697	38838922	0.125555	-	38838697	38838922	0	1	225	0	ENSG00000116954.8,ENSG00000131233.10,ENSG00000214114.9,ENSG00000273637.1,ENSG00000274944	126	199	61	271	2.16727	2.21613	0.0488578	0.852212	0.916651	ENSG00000214114	26292	MYCBP
570	peak_1041	chr1	38838697	38838922	0.125555	-	38838697	38838922	0	1	225	0	ENSG00000116954.8,ENSG00000131233.10,ENSG00000214114.9,ENSG00000273637.1,ENSG00000274944	126	199	61	271	2.16727	2.21613	0.0488578	0.852212	0.916651	ENSG00000131233	81025	GJA9
571	peak_1041	chr1	38838697	38838922	0.125555	-	38838697	38838922	0	1	225	0	ENSG00000116954.8,ENSG00000131233.10,ENSG00000214114.9,ENSG00000273637.1,ENSG00000274944	126	199	61	271	2.16727	2.21613	0.0488578	0.852212	0.916651	ENSG00000273637	NA	NA
572	peak_1041	chr1	38838697	38838922	0.125555	-	38838697	38838922	0	1	225	0	ENSG00000116954.8,ENSG00000131233.10,ENSG00000214114.9,ENSG00000273637.1,ENSG00000274944	126	199	61	271	2.16727	2.21613	0.0488578	0.852212	0.916651	ENSG00000116954	64121	RRAGC
573	peak_1041	chr1	38838697	38838922	0.125555	-	38838697	38838922	0	1	225	0	ENSG00000116954.8,ENSG00000131233.10,ENSG00000214114.9,ENSG00000273637.1,ENSG00000274944	126	199	61	271	2.16727	2.21613	0.0488578	0.852212	0.916651	ENSG00000274944	NA	NA
574	peak_10410	chr14	67728148	67729289	0	-	67728148	67729289	0	1	1141	0	ENSG00000072121	1	64	2	100	6.71625	4.99894	-1.71732	0.335178	NA	ENSG00000072121	23503	ZFYVE26
575	peak_10411	chr14	67798525	67798575	1.77978	-	67798525	67798575	0	1	50	0	ENSG00000072121	43	239	10	88	3.95353	3.17868	-0.774847	0.149419	0.291228	ENSG00000072121	23503	ZFYVE26
576	peak_10412	chr14	69052080	69052230	30.771	-	69052080	69052230	0	1	150	0	ENSG00000139990	215	10845	203	13225	5.87982	4.92399	-0.955829	1.92778e-11	5.45749e-10	ENSG00000139990	8816	DCAF5
577	peak_10413	chr14	69052430	69052505	1.14909	-	69052430	69052505	0	1	75	0	ENSG00000139990	34	185	34	362	3.33687	2.9312	-0.405667	0.277306	0.450909	ENSG00000139990	8816	DCAF5
578	peak_10414	chr14	69053705	69053805	1.8059	-	69053705	69053805	0	1	100	0	ENSG00000139990	20	246	19	415	5.23731	4.54369	-0.693619	0.145522	0.286003	ENSG00000139990	8816	DCAF5
579	peak_10415	chr14	69053830	69054830	6.48365	-	69053830	69054830	0	1	1000	0	ENSG00000139990	35	95	13	238	0.817823	2.33823	1.52041	0.00237018	0.0111745	ENSG00000139990	8816	DCAF5
580	peak_10416	chr14	69055405	69055480	1.04618	-	69055405	69055480	0	1	75	0	ENSG00000139990	14	70	12	191	0.695382	1.30706	0.611681	0.30982	0.484248	ENSG00000139990	8816	DCAF5
581	peak_10417	chr14	69055530	69055580	0.78482	-	69055530	69055580	0	1	50	0	ENSG00000139990	250	9883	156	14814	6.36651	6.24311	-0.123406	0.405606	0.580424	ENSG00000139990	8816	DCAF5
582	peak_10418	chr14	70370427	70370652	0.569691	-	70370427	70370652	0	1	225	0	ENSG00000133983.16,ENSG00000213463.5,ENSG00000258644	3	109	1	46	6.69115	5.58828	-1.10286	0.512796	0.673761	ENSG00000258644	100529257	SYNJ2BP-COX16
583	peak_10418	chr14	70370427	70370652	0.569691	-	70370427	70370652	0	1	225	0	ENSG00000133983.16,ENSG00000213463.5,ENSG00000258644	3	109	1	46	6.69115	5.58828	-1.10286	0.512796	0.673761	ENSG00000213463	55333	SYNJ2BP
584	peak_10418	chr14	70370427	70370652	0.569691	-	70370427	70370652	0	1	225	0	ENSG00000133983.16,ENSG00000213463.5,ENSG00000258644	3	109	1	46	6.69115	5.58828	-1.10286	0.512796	0.673761	ENSG00000133983	51241	COX16
585	peak_10419	chr14	70371977	70372027	2.29111	-	70371977	70372027	0	1	50	0	ENSG00000133983.16,ENSG00000213463.5,ENSG00000258644	234	522	114	589	2.90906	2.59445	-0.314602	0.0911196	0.204318	ENSG00000213463	55333	SYNJ2BP
586	peak_10419	chr14	70371977	70372027	2.29111	-	70371977	70372027	0	1	50	0	ENSG00000133983.16,ENSG00000213463.5,ENSG00000258644	234	522	114	589	2.90906	2.59445	-0.314602	0.0911196	0.204318	ENSG00000133983	51241	COX16
587	peak_10419	chr14	70371977	70372027	2.29111	-	70371977	70372027	0	1	50	0	ENSG00000133983.16,ENSG00000213463.5,ENSG00000258644	234	522	114	589	2.90906	2.59445	-0.314602	0.0911196	0.204318	ENSG00000258644	100529257	SYNJ2BP-COX16
588	peak_1042	chr1	38838947	38846006	5.514	-	38838947	38846006	0	1	7059	0	ENSG00000116954.8,ENSG00000131233.10,ENSG00000214114.9,ENSG00000273637.1,ENSG00000274944	123	1233	120	2280	4.89953	4.36426	-0.535274	0.00530738	0.0218836	ENSG00000214114	26292	MYCBP
589	peak_1042	chr1	38838947	38846006	5.514	-	38838947	38846006	0	1	7059	0	ENSG00000116954.8,ENSG00000131233.10,ENSG00000214114.9,ENSG00000273637.1,ENSG00000274944	123	1233	120	2280	4.89953	4.36426	-0.535274	0.00530738	0.0218836	ENSG00000131233	81025	GJA9
590	peak_1042	chr1	38838947	38846006	5.514	-	38838947	38846006	0	1	7059	0	ENSG00000116954.8,ENSG00000131233.10,ENSG00000214114.9,ENSG00000273637.1,ENSG00000274944	123	1233	120	2280	4.89953	4.36426	-0.535274	0.00530738	0.0218836	ENSG00000273637	NA	NA
591	peak_1042	chr1	38838947	38846006	5.514	-	38838947	38846006	0	1	7059	0	ENSG00000116954.8,ENSG00000131233.10,ENSG00000214114.9,ENSG00000273637.1,ENSG00000274944	123	1233	120	2280	4.89953	4.36426	-0.535274	0.00530738	0.0218836	ENSG00000274944	NA	NA
592	peak_1042	chr1	38838947	38846006	5.514	-	38838947	38846006	0	1	7059	0	ENSG00000116954.8,ENSG00000131233.10,ENSG00000214114.9,ENSG00000273637.1,ENSG00000274944	123	1233	120	2280	4.89953	4.36426	-0.535274	0.00530738	0.0218836	ENSG00000116954	64121	RRAGC
593	peak_10420	chr14	70372802	70372852	0.887455	-	70372802	70372852	0	1	50	0	ENSG00000133983.16,ENSG00000213463.5,ENSG00000258644	26	111	17	284	3.84865	4.2824	0.433748	0.36427	0.540567	ENSG00000133983	51241	COX16
594	peak_10420	chr14	70372802	70372852	0.887455	-	70372802	70372852	0	1	50	0	ENSG00000133983.16,ENSG00000213463.5,ENSG00000258644	26	111	17	284	3.84865	4.2824	0.433748	0.36427	0.540567	ENSG00000258644	100529257	SYNJ2BP-COX16
595	peak_10420	chr14	70372802	70372852	0.887455	-	70372802	70372852	0	1	50	0	ENSG00000133983.16,ENSG00000213463.5,ENSG00000258644	26	111	17	284	3.84865	4.2824	0.433748	0.36427	0.540567	ENSG00000213463	55333	SYNJ2BP
596	peak_10421	chr14	70372877	70372927	8.87488	-	70372877	70372927	0	1	50	0	ENSG00000133983.16,ENSG00000213463.5,ENSG00000258644	33	147	39	184	3.60119	2.25201	-1.34919	0.000341631	0.00213007	ENSG00000133983	51241	COX16
597	peak_10421	chr14	70372877	70372927	8.87488	-	70372877	70372927	0	1	50	0	ENSG00000133983.16,ENSG00000213463.5,ENSG00000258644	33	147	39	184	3.60119	2.25201	-1.34919	0.000341631	0.00213007	ENSG00000258644	100529257	SYNJ2BP-COX16
598	peak_10421	chr14	70372877	70372927	8.87488	-	70372877	70372927	0	1	50	0	ENSG00000133983.16,ENSG00000213463.5,ENSG00000258644	33	147	39	184	3.60119	2.25201	-1.34919	0.000341631	0.00213007	ENSG00000213463	55333	SYNJ2BP
599	peak_10422	chr14	70373102	70375696	1.28025	-	70373102	70375696	0	1	2594	0	ENSG00000133983.16,ENSG00000213463.5,ENSG00000258644	44	141	43	498	3.25677	3.652	0.395228	0.24311	0.411724	ENSG00000258644	100529257	SYNJ2BP-COX16
600	peak_10422	chr14	70373102	70375696	1.28025	-	70373102	70375696	0	1	2594	0	ENSG00000133983.16,ENSG00000213463.5,ENSG00000258644	44	141	43	498	3.25677	3.652	0.395228	0.24311	0.411724	ENSG00000213463	55333	SYNJ2BP
601	peak_10422	chr14	70373102	70375696	1.28025	-	70373102	70375696	0	1	2594	0	ENSG00000133983.16,ENSG00000213463.5,ENSG00000258644	44	141	43	498	3.25677	3.652	0.395228	0.24311	0.411724	ENSG00000133983	51241	COX16
602	peak_10423	chr14	70453965	70460534	3.78732	-	70453965	70460534	0	1	6569	0	ENSG00000259158	24	120	4	200	4.06145	5.86659	1.80514	0.0234747	0.0724274	ENSG00000259158	317760	ADAM20P1
603	peak_10424	chr14	70469975	70470050	0	-	70469975	70470050	0	1	75	0	ENSG00000259158	0	19	0	17	8.32389	6.68966	-1.63423	0.576391	NA	ENSG00000259158	317760	ADAM20P1
604	peak_10425	chr14	70523532	70523732	42.4603	-	70523532	70523732	0	1	200	0	ENSG00000134007	514	2467	229	5564	3.42458	4.36749	0.94291	3.55789e-15	1.65263e-13	ENSG00000134007	8748	ADAM20
605	peak_10426	chr14	70584688	70585775	13.2781	-	70584688	70585775	0	1	1087	0	ENSG00000133997.12,ENSG00000259115	55	635	37	462	5.27329	3.86648	-1.4068	1.04576e-05	0.000100669	ENSG00000133997	10001	MED6
606	peak_10426	chr14	70584688	70585775	13.2781	-	70584688	70585775	0	1	1087	0	ENSG00000133997.12,ENSG00000259115	55	635	37	462	5.27329	3.86648	-1.4068	1.04576e-05	0.000100669	ENSG00000259115	NA	NA
607	peak_10427	chr14	70730250	70733024	6.66608	-	70730250	70733024	0	1	2774	0	ENSG00000006432	57	4971	29	2814	5.42656	4.40613	-1.02043	0.00203899	0.00984712	ENSG00000006432	4293	MAP3K9
608	peak_10428	chr14	70742512	70748849	1.72523	-	70742512	70748849	0	1	6337	0	ENSG00000006432	85	152	23	159	2.18914	2.72185	0.532711	0.157115	0.30245	ENSG00000006432	4293	MAP3K9
609	peak_10429	chr14	71588218	71588268	0.603184	-	71588218	71588268	0	1	50	0	ENSG00000285612	23	179	17	268	3.49975	3.16946	-0.33029	0.493185	0.658299	ENSG00000285612	NA	NA
610	peak_1043	chr1	38886381	38886581	1.61116	-	38886381	38886581	0	1	200	0	ENSG00000158315	10	63	10	345	4.40532	5.31997	0.914648	0.175273	0.327336	ENSG00000158315	54933	RHBDL2
611	peak_10430	chr14	71588343	71588393	0.288586	-	71588343	71588393	0	1	50	0	ENSG00000285612	23	114	17	188	2.84883	2.65796	-0.190865	0.698177	0.818704	ENSG00000285612	NA	NA
612	peak_10431	chr14	71588418	71589193	0.35177	-	71588418	71589193	0	1	775	0	ENSG00000285612	28	238	4	112	3.83898	4.19514	0.356169	0.651553	0.783622	ENSG00000285612	NA	NA
613	peak_10432	chr14	72969700	72969950	2.83306	-	72969700	72969950	0	1	250	0	ENSG00000165861	10	271	6	158	6.0853	4.62911	-1.45619	0.0549976	0.140334	ENSG00000165861	53349	ZFYVE1
614	peak_10433	chr14	73024248	73024848	3.65693	-	73024248	73024848	0	1	600	0	ENSG00000165861	100	6082	26	2414	6.08625	5.37687	-0.709387	0.0263911	0.0792782	ENSG00000165861	53349	ZFYVE1
615	peak_10434	chr14	73276556	73276656	4.0158	-	73276556	73276656	0	1	100	0	ENSG00000133961.21,ENSG00000285006	30	100	34	147	1.992	1.03978	-0.952224	0.019274	0.0618191	ENSG00000133961	8650	NUMB
616	peak_10434	chr14	73276556	73276656	4.0158	-	73276556	73276656	0	1	100	0	ENSG00000133961.21,ENSG00000285006	30	100	34	147	1.992	1.03978	-0.952224	0.019274	0.0618191	ENSG00000285006	NA	NA
617	peak_10435	chr14	73557889	73557964	152.125	-	73557889	73557964	0	1	75	0	ENSG00000258603	262	3733	225	1970	4.00626	1.98292	-2.02334	2.93136e-49	1.60651e-46	ENSG00000258603	NA	NA
618	peak_10436	chr14	73616716	73616791	152.125	-	73616716	73616791	0	1	75	0	ENSG00000258603	262	3733	225	1970	4.0107	1.98699	-2.02371	2.81639e-49	1.60651e-46	ENSG00000258603	NA	NA
619	peak_10437	chr14	73713732	73714282	9.22572	-	73713732	73714282	0	1	550	0	ENSG00000176903	161	11916	37	2803	4.81096	3.84326	-0.967701	0.000257177	0.00167025	ENSG00000176903	9240	PNMA1
620	peak_10438	chr14	73718521	73718571	0.0718159	-	73718521	73718571	0	1	50	0	ENSG00000156030	36	289	17	280	1.19997	1.25042	0.0504502	0.909015	0.95144	ENSG00000156030	91748	MIDEAS
621	peak_10439	chr14	73718621	73718896	1.6179	-	73718621	73718896	0	1	275	0	ENSG00000156030	208	2829	59	1942	1.99205	2.28696	0.294907	0.174153	0.32581	ENSG00000156030	91748	MIDEAS
622	peak_1044	chr1	39759906	39760156	1.59721	-	39759906	39760156	0	1	250	0	ENSG00000116985	39	2278	9	719	4.85633	4.13238	-0.723951	0.177667	0.330515	ENSG00000116985	656	BMP8B
623	peak_10440	chr14	73722757	73723171	2.64732	-	73722757	73723171	0	1	414	0	ENSG00000156030	159	642	53	743	2.57132	3.0171	0.445788	0.0650945	0.159616	ENSG00000156030	91748	MIDEAS
624	peak_10441	chr14	73738637	73739012	5.23784	-	73738637	73739012	0	1	375	0	ENSG00000156030	343	7474	108	3429	2.83538	2.3966	-0.438779	0.00673911	0.0265004	ENSG00000156030	91748	MIDEAS
625	peak_10442	chr14	73739062	73739487	2.96717	-	73739062	73739487	0	1	425	0	ENSG00000156030	190	6491	61	3071	3.30657	2.88404	-0.422534	0.0490108	0.127877	ENSG00000156030	91748	MIDEAS
626	peak_10443	chr14	73739562	73739687	1.44476	-	73739562	73739687	0	1	125	0	ENSG00000156030	129	1593	29	922	1.83764	2.21992	0.382276	0.20624	0.367352	ENSG00000156030	91748	MIDEAS
627	peak_10444	chr14	73739712	73740162	0.0650298	-	73739712	73740162	0	1	450	0	ENSG00000156030	239	5177	62	2692	2.65491	2.67704	0.0221359	0.915432	0.955926	ENSG00000156030	91748	MIDEAS
628	peak_10445	chr14	73759855	73760005	0.437997	-	73759855	73760005	0	1	150	0	ENSG00000156030	184	3171	39	1298	3.21486	3.0765	-0.138355	0.592822	0.738159	ENSG00000156030	91748	MIDEAS
629	peak_10446	chr14	73922665	73932004	10.8415	-	73922665	73932004	0	1	9339	0	ENSG00000156050.10,ENSG00000258891	249	2095	120	1697	4.38709	3.72278	-0.664312	7.02469e-05	0.000545002	ENSG00000156050	145483	FAM161B
630	peak_10446	chr14	73922665	73932004	10.8415	-	73922665	73932004	0	1	9339	0	ENSG00000156050.10,ENSG00000258891	249	2095	120	1697	4.38709	3.72278	-0.664312	7.02469e-05	0.000545002	ENSG00000258891	NA	NA
631	peak_10447	chr14	73959309	73961089	5.97332	-	73959309	73961089	0	1	1780	0	ENSG00000187097	33	463	23	368	4.62093	3.44247	-1.17847	0.00358521	0.0159166	ENSG00000187097	957	ENTPD5
632	peak_10448	chr14	74060696	74065181	28.1297	-	74060696	74065181	0	1	4485	0	ENSG00000119711	82	879	60	533	4.43024	2.77596	-1.65428	1.34032e-10	3.40488e-09	ENSG00000119711	4329	ALDH6A1
633	peak_10449	chr14	74286593	74286718	0	-	74286593	74286718	0	1	125	0	ENSG00000119688.21,ENSG00000258559	0	20	1	238	5.02319	5.12515	0.101958	0.967743	NA	ENSG00000258559	NA	NA
634	peak_10449	chr14	74286593	74286718	0	-	74286593	74286718	0	1	125	0	ENSG00000119688.21,ENSG00000258559	0	20	1	238	5.02319	5.12515	0.101958	0.967743	NA	ENSG00000119688	5826	ABCD4
635	peak_1045	chr1	39895700	39896425	1.80354	-	39895700	39896425	0	1	725	0	ENSG00000116990	115	1922	69	3432	3.55381	3.87881	0.325008	0.1459	0.286472	ENSG00000116990	4610	MYCL
636	peak_10450	chr14	74662370	74662670	0.781876	-	74662370	74662670	0	1	300	0	ENSG00000119682	6	76	10	215	4.87307	4.23465	-0.638424	0.406718	0.58161	ENSG00000119682	9870	AREL1
637	peak_10451	chr14	74662695	74662820	0.229322	-	74662695	74662820	0	1	125	0	ENSG00000119682	70	1541	42	2235	5.20966	5.11947	-0.0901891	0.75217	0.853035	ENSG00000119682	9870	AREL1
638	peak_10452	chr14	74663045	74663595	0.722107	-	74663045	74663595	0	1	550	0	ENSG00000119682	42	334	26	417	2.98892	2.69584	-0.29308	0.434818	0.606211	ENSG00000119682	9870	AREL1
639	peak_10453	chr14	74855220	74858504	24.7937	-	74855220	74858504	0	1	3284	0	ENSG00000119608	181	2827	195	4115	4.63121	3.70771	-0.923494	1.58831e-09	3.43846e-08	ENSG00000119608	283571	PROX2
640	peak_10454	chr14	75046435	75047410	0.634942	-	75046435	75047410	0	1	975	0	ENSG00000119684	0	28	2	270	8.82793	7.19607	-1.63186	0.477816	0.643967	ENSG00000119684	27030	MLH3
641	peak_10455	chr14	75048660	75048710	6.46996	-	75048660	75048710	0	1	50	0	ENSG00000119684	46	916	23	588	6.02832	4.88613	-1.14219	0.00239871	0.011281	ENSG00000119684	27030	MLH3
642	peak_10456	chr14	75048760	75048885	8.81306	-	75048760	75048885	0	1	125	0	ENSG00000119684	122	1063	94	1404	4.85875	4.12194	-0.736804	0.000359686	0.00222333	ENSG00000119684	27030	MLH3
643	peak_10457	chr14	75048935	75049085	0.635625	-	75048935	75049085	0	1	150	0	ENSG00000119684	24	102	25	248	3.83388	3.51716	-0.31672	0.477466	0.643662	ENSG00000119684	27030	MLH3
644	peak_10458	chr14	75049185	75050893	0.547157	-	75049185	75050893	0	1	1708	0	ENSG00000119684	65	1013	11	376	5.44007	5.13559	-0.304479	0.524445	0.684368	ENSG00000119684	27030	MLH3
645	peak_10459	chr14	75084327	75084949	4.17268	-	75084327	75084949	0	1	622	0	ENSG00000119638	2	121	7	152	6.09318	3.294	-2.79918	0.0167357	0.0554495	ENSG00000119638	91754	NEK9
646	peak_1046	chr1	39896450	39897050	2.03694	-	39896450	39897050	0	1	600	0	ENSG00000116990	12	211	4	407	3.34323	4.66658	1.32335	0.115974	0.24368	ENSG00000116990	4610	MYCL
647	peak_10460	chr14	75086932	75088606	1.55106	-	75086932	75088606	0	1	1674	0	ENSG00000119638	68	730	50	1814	4.52724	4.89267	0.365427	0.185668	0.341259	ENSG00000119638	91754	NEK9
648	peak_10461	chr14	75124220	75126799	9.59665	-	75124220	75126799	0	1	2579	0	ENSG00000119638	106	6796	73	6984	7.21567	6.39109	-0.824575	0.000188072	0.00129158	ENSG00000119638	91754	NEK9
649	peak_10462	chr14	75126949	75127142	2.07385	-	75126949	75127142	0	1	193	0	ENSG00000119638	195	3099	141	3707	2.43613	2.17651	-0.259616	0.111887	0.237525	ENSG00000119638	91754	NEK9
650	peak_10463	chr14	75134918	75134968	4.10164	-	75134918	75134968	0	1	50	0	ENSG00000170348	130	501	103	739	3.02235	2.52999	-0.49236	0.0178279	0.0582482	ENSG00000170348	10972	TMED10
651	peak_10464	chr14	75426357	75426582	0.853235	-	75426357	75426582	0	1	225	0	ENSG00000259319	1	71	2	124	7.08114	5.50853	-1.57261	0.376947	0.553542	ENSG00000259319	NA	NA
652	peak_10465	chr14	75650565	75650615	0.736899	-	75650565	75650615	0	1	50	0	ENSG00000133935	44	174	18	150	3.35067	3.00576	-0.344912	0.427283	0.600028	ENSG00000133935	11161	ERG28
653	peak_10466	chr14	76789130	76789255	1.30466	-	76789130	76789255	0	1	125	0	ENSG00000013523.11,ENSG00000258301	13	161	11	182	2.4127	1.68968	-0.723028	0.236898	0.404818	ENSG00000258301	100506603	VASH1-AS1
654	peak_10466	chr14	76789130	76789255	1.30466	-	76789130	76789255	0	1	125	0	ENSG00000013523.11,ENSG00000258301	13	161	11	182	2.4127	1.68968	-0.723028	0.236898	0.404818	ENSG00000013523	23357	ANGEL1
655	peak_10467	chr14	77024792	77024842	6.53541	-	77024792	77024842	0	1	50	0	ENSG00000119669	45	1199	36	1371	6.47314	5.47302	-1.00012	0.00226671	0.0107807	ENSG00000119669	64207	IRF2BPL
656	peak_10468	chr14	77025392	77025642	66.4128	-	77025392	77025642	0	1	250	0	ENSG00000119669	77	3125	90	1594	3.66044	1.4192	-2.24124	9.57489e-23	1.01799e-20	ENSG00000119669	64207	IRF2BPL
657	peak_10469	chr14	77025667	77026692	0	-	77025667	77026692	0	1	1025	0	ENSG00000119669	19	35	9	64	-0.690075	0.274134	0.964209	0.142745	NA	ENSG00000119669	64207	IRF2BPL
658	peak_1047	chr1	39897125	39897575	0.839751	-	39897125	39897575	0	1	450	0	ENSG00000116990	50	4602	9	1400	5.77182	5.31364	-0.458184	0.382122	0.55874	ENSG00000116990	4610	MYCL
659	peak_10470	chr14	77026867	77026917	2.86929	-	77026867	77026917	0	1	50	0	ENSG00000119669	347	11357	324	19051	4.02293	3.80496	-0.217969	0.0532311	0.136854	ENSG00000119669	64207	IRF2BPL
660	peak_10471	chr14	77277305	77277355	0.6164	-	77277305	77277355	0	1	50	0	ENSG00000009830	143	429	51	355	-0.132271	0.0465375	0.178808	0.486689	0.652297	ENSG00000009830	29954	POMT2
661	peak_10472	chr14	77341753	77343755	17.6447	-	77341753	77343755	0	1	2002	0	ENSG00000100580	60	750	104	1411	4.25531	3.01975	-1.23556	3.60405e-07	4.88008e-06	ENSG00000100580	283578	TMED8
662	peak_10473	chr14	77427224	77427399	1.57049	-	77427224	77427399	0	1	175	0	ENSG00000151445	30	235	2	106	3.32726	4.75015	1.4229	0.182363	0.336693	ENSG00000151445	63894	VIPAS39
663	peak_10474	chr14	77512096	77512171	22.5199	-	77512096	77512171	0	1	75	0	ENSG00000100596	40	2262	31	1181	7.29194	5.28583	-2.0061	9.09423e-09	1.6628e-07	ENSG00000100596	9517	SPTLC2
664	peak_10475	chr14	77512321	77512371	6.46379	-	77512321	77512371	0	1	50	0	ENSG00000100596	9	176	8	93	5.82654	3.62697	-2.19957	0.00241458	0.0113293	ENSG00000100596	9517	SPTLC2
665	peak_10476	chr14	77673728	77674103	0	-	77673728	77674103	0	1	375	0	ENSG00000100601	2	26	2	25	3.19964	1.8936	-1.30604	0.383357	NA	ENSG00000100601	8846	ALKBH1
666	peak_10477	chr14	77674153	77675692	2.38968	-	77674153	77675692	0	1	1539	0	ENSG00000100601	71	947	70	1838	5.02747	4.59411	-0.433367	0.082715	0.190824	ENSG00000100601	8846	ALKBH1
667	peak_10478	chr14	80777959	80785082	10.599	-	80777959	80785082	0	1	7123	0	ENSG00000100629	124	3778	38	1610	6.67314	5.60877	-1.06437	8.54398e-05	0.000644751	ENSG00000100629	145508	CEP128
668	peak_10479	chr14	80785257	80792896	0.125445	-	80785257	80792896	0	1	7639	0	ENSG00000100629	98	271	48	372	3.16993	3.11808	-0.0518503	0.8526	0.916721	ENSG00000100629	145508	CEP128
669	peak_1048	chr1	39901666	39901716	0.64283	-	39901666	39901716	0	1	50	0	ENSG00000116990	64	2901	8	1026	4.71234	5.1015	0.389154	0.474017	0.640456	ENSG00000116990	4610	MYCL
670	peak_10480	chr14	81180076	81185601	0.946821	-	81180076	81185601	0	1	5525	0	ENSG00000165417	103	1369	140	4765	5.43673	5.25446	-0.182271	0.343548	0.518774	ENSG00000165417	2957	GTF2A1
671	peak_10481	chr14	81476171	81479367	0.726644	-	81476171	81479367	0	1	3196	0	ENSG00000071537	210	6714	119	9722	6.66596	6.53466	-0.131293	0.432064	0.604308	ENSG00000071537	6400	SEL1L
672	peak_10482	chr14	81479517	81484401	4.30229	-	81479517	81484401	0	1	4884	0	ENSG00000071537	119	1508	53	1283	5.41687	4.82215	-0.594713	0.014987	0.0506853	ENSG00000071537	6400	SEL1L
673	peak_10483	chr14	88480178	88480253	0.68099	-	88480178	88480253	0	1	75	0	ENSG00000070778	1	765	0	82	8.09794	6.22813	-1.86981	0.455298	0.623737	ENSG00000070778	11099	PTPN21
674	peak_10484	chr14	89161602	89162227	0.15649	-	89161602	89162227	0	1	625	0	ENSG00000053254.16,ENSG00000259053	1	145	0	46	7.79466	7.22702	-0.567641	0.821131	0.897205	ENSG00000259053	NA	NA
675	peak_10484	chr14	89161602	89162227	0.15649	-	89161602	89162227	0	1	625	0	ENSG00000053254.16,ENSG00000259053	1	145	0	46	7.79466	7.22702	-0.567641	0.821131	0.897205	ENSG00000053254	1112	FOXN3
676	peak_10485	chr14	89162377	89162477	7.18119	-	89162377	89162477	0	1	100	0	ENSG00000053254.16,ENSG00000259053	32	634	30	695	5.7391	4.53511	-1.20399	0.00132835	0.00689042	ENSG00000259053	NA	NA
677	peak_10485	chr14	89162377	89162477	7.18119	-	89162377	89162477	0	1	100	0	ENSG00000053254.16,ENSG00000259053	32	634	30	695	5.7391	4.53511	-1.20399	0.00132835	0.00689042	ENSG00000053254	1112	FOXN3
678	peak_10486	chr14	89162727	89162777	0.059429	-	89162727	89162777	0	1	50	0	ENSG00000053254.16,ENSG00000259053	101	4401	37	3117	3.75047	3.72329	-0.0271788	0.922476	0.959644	ENSG00000259053	NA	NA
679	peak_10486	chr14	89162727	89162777	0.059429	-	89162727	89162777	0	1	50	0	ENSG00000053254.16,ENSG00000259053	101	4401	37	3117	3.75047	3.72329	-0.0271788	0.922476	0.959644	ENSG00000053254	1112	FOXN3
680	peak_10487	chr14	89290279	89290654	0.261657	-	89290279	89290654	0	1	375	0	ENSG00000259151	9	201	3	221	5.38787	5.7345	0.346629	0.721386	0.834129	ENSG00000259151	353163	CAP2P1
681	peak_10488	chr14	89401572	89401647	0.935561	-	89401572	89401647	0	1	75	0	ENSG00000053254.16,ENSG00000259053	4	108	4	140	5.2897	4.31577	-0.973929	0.347515	0.522839	ENSG00000259053	NA	NA
682	peak_10488	chr14	89401572	89401647	0.935561	-	89401572	89401647	0	1	75	0	ENSG00000053254.16,ENSG00000259053	4	108	4	140	5.2897	4.31577	-0.973929	0.347515	0.522839	ENSG00000053254	1112	FOXN3
683	peak_10489	chr14	89411983	89412058	2.03011	-	89411983	89412058	0	1	75	0	ENSG00000053254.16,ENSG00000140025.16,ENSG00000259053	17	356	0	96	5.37644	8.6342	3.25776	0.116711	0.244836	ENSG00000259053	NA	NA
684	peak_10489	chr14	89411983	89412058	2.03011	-	89411983	89412058	0	1	75	0	ENSG00000053254.16,ENSG00000140025.16,ENSG00000259053	17	356	0	96	5.37644	8.6342	3.25776	0.116711	0.244836	ENSG00000140025	90141	EFCAB11
685	peak_10489	chr14	89411983	89412058	2.03011	-	89411983	89412058	0	1	75	0	ENSG00000053254.16,ENSG00000140025.16,ENSG00000259053	17	356	0	96	5.37644	8.6342	3.25776	0.116711	0.244836	ENSG00000053254	1112	FOXN3
686	peak_1049	chr1	40256876	40257051	0	-	40256876	40257051	0	1	175	0	ENSG00000259943	8	45	3	35	4.12909	3.65488	-0.474202	0.645046	NA	ENSG00000259943	NA	NA
687	peak_10490	chr14	89416877	89417102	1.94739	-	89416877	89417102	0	1	225	0	ENSG00000053254.16,ENSG00000259053	124	2158	14	394	4.3576	3.72504	-0.632561	0.126869	0.259284	ENSG00000053254	1112	FOXN3
688	peak_10490	chr14	89416877	89417102	1.94739	-	89416877	89417102	0	1	225	0	ENSG00000053254.16,ENSG00000259053	124	2158	14	394	4.3576	3.72504	-0.632561	0.126869	0.259284	ENSG00000259053	NA	NA
689	peak_10491	chr14	90268034	90268259	1.48142	-	90268034	90268259	0	1	225	0	ENSG00000119720	60	142	33	165	2.9978	2.54373	-0.454073	0.199092	0.358135	ENSG00000119720	55051	NRDE2
690	peak_10492	chr14	90273734	90274009	1.37083	-	90273734	90274009	0	1	275	0	ENSG00000119720	14	462	8	367	4.67482	3.88437	-0.790453	0.222038	0.386667	ENSG00000119720	55051	NRDE2
691	peak_10493	chr14	90274959	90275234	2.69907	-	90274959	90275234	0	1	275	0	ENSG00000119720	7	207	4	90	5.11874	3.39879	-1.71995	0.0622362	0.153992	ENSG00000119720	55051	NRDE2
692	peak_10494	chr14	90288391	90288441	0.329882	-	90288391	90288441	0	1	50	0	ENSG00000119720	11	259	8	366	4.05139	3.76092	-0.290474	0.669496	0.795601	ENSG00000119720	55051	NRDE2
693	peak_10495	chr14	90288491	90290266	0.112043	-	90288491	90290266	0	1	1775	0	ENSG00000119720	7	207	4	258	4.63674	4.48225	-0.154499	0.8658	0.925277	ENSG00000119720	55051	NRDE2
694	peak_10496	chr14	90290416	90290541	0.758831	-	90290416	90290541	0	1	125	0	ENSG00000119720	35	300	17	291	3.75164	3.39287	-0.358769	0.417713	0.590975	ENSG00000119720	55051	NRDE2
695	peak_10497	chr14	90303042	90304026	3.13923	-	90303042	90304026	0	1	984	0	ENSG00000119720	95	2362	45	1983	5.39183	4.85347	-0.538358	0.0420061	0.1135	ENSG00000119720	55051	NRDE2
696	peak_10498	chr14	90304151	90304600	0.718735	-	90304151	90304600	0	1	449	0	ENSG00000119720	18	147	17	286	4.5163	4.11982	-0.396476	0.436392	0.60763	ENSG00000119720	55051	NRDE2
697	peak_10499	chr14	90871685	90872060	4.74112	-	90871685	90872060	0	1	375	0	ENSG00000100784	210	4362	64	2546	6.00987	5.47351	-0.536358	0.0103192	0.0373923	ENSG00000100784	9252	RPS6KA5
698	peak_105	chr1	15116208	15116333	0.124759	+	15116208	15116333	0	1	125	0	ENSG00000189337	1	154	0	94	6.91158	7.37467	0.463094	0.853385	0.917157	ENSG00000189337	23254	KAZN
699	peak_1050	chr1	40257351	40257967	10.6612	-	40257351	40257967	0	1	616	0	ENSG00000259943	71	20899	30	8628	7.39102	6.15071	-1.2403	8.10588e-05	0.000617536	ENSG00000259943	NA	NA
700	peak_10500	chr14	90911394	90919354	0.0286902	-	90911394	90919354	0	1	7960	0	ENSG00000100784	8	161	5	276	6.03179	5.98993	-0.0418505	0.960017	0.98031	ENSG00000100784	9252	RPS6KA5
701	peak_10501	chr14	91232531	91232656	1.25272	-	91232531	91232656	0	1	125	0	ENSG00000119714	43	180	23	187	3.43274	2.9702	-0.46255	0.24987	0.419656	ENSG00000119714	8111	GPR68
702	peak_10502	chr14	91272272	91273547	22.7128	-	91272272	91273547	0	1	1275	0	ENSG00000015133	64	2142	47	1003	3.28078	1.65021	-1.63057	7.91532e-09	1.45466e-07	ENSG00000015133	440193	CCDC88C
703	peak_10503	chr14	91313862	91314062	1.84507	-	91313862	91314062	0	1	200	0	ENSG00000015133	62	294	19	268	0.441565	1.02835	0.586781	0.13984	0.278342	ENSG00000015133	440193	CCDC88C
704	peak_10504	chr14	91378785	91378885	0.356133	-	91378785	91378885	0	1	100	0	ENSG00000015133	10	61	8	107	4.19984	3.87047	-0.329367	0.648443	0.781256	ENSG00000015133	440193	CCDC88C
705	peak_10505	chr14	91379010	91379185	19.4013	-	91379010	91379185	0	1	175	0	ENSG00000015133	51	529	58	484	2.81046	1.25542	-1.55504	9.50828e-08	1.44415e-06	ENSG00000015133	440193	CCDC88C
706	peak_10506	chr14	91458282	91461393	2.44133	-	91458282	91461393	0	1	3111	0	ENSG00000100796	40	893	8	234	5.56268	4.56293	-0.999746	0.078761	0.184113	ENSG00000100796	55671	PPP4R3A
707	peak_10507	chr14	91481909	91485697	0.902842	-	91481909	91485697	0	1	3788	0	ENSG00000100796	23	124	11	120	4.18527	3.67091	-0.514358	0.358542	0.534832	ENSG00000100796	55671	PPP4R3A
708	peak_10508	chr14	91969615	91972788	1.85517	-	91969615	91972788	0	1	3173	0	ENSG00000100815	5	135	4	114	6.50711	5.04774	-1.45937	0.13846	0.276401	ENSG00000100815	9321	TRIP11
709	peak_10509	chr14	92003430	92004030	108.846	-	92003430	92004030	0	1	600	0	ENSG00000100815	359	2876	132	780	4.69671	2.72012	-1.97659	6.44849e-36	1.71398e-33	ENSG00000100815	9321	TRIP11
710	peak_1051	chr1	40493481	40493606	0	-	40493481	40493606	0	1	125	0	ENSG00000238287	3	34	4	49	5.09761	3.74673	-1.35087	0.239291	NA	ENSG00000238287	NA	NA
711	peak_10510	chr14	92004380	92004705	5.48075	-	92004380	92004705	0	1	325	0	ENSG00000100815	62	317	20	622	4.04808	5.11538	1.06729	0.00546077	0.0223938	ENSG00000100815	9321	TRIP11
712	peak_10511	chr14	92005080	92005155	1.13764	-	92005080	92005155	0	1	75	0	ENSG00000100815	240	3106	141	4722	5.41728	5.24834	-0.168942	0.280878	0.454503	ENSG00000100815	9321	TRIP11
713	peak_10512	chr14	92005705	92005955	3.08978	-	92005705	92005955	0	1	250	0	ENSG00000100815	102	368	74	531	3.29767	2.81199	-0.48568	0.0439252	0.117458	ENSG00000100815	9321	TRIP11
714	peak_10513	chr14	92006355	92006430	6.83083	-	92006355	92006430	0	1	75	0	ENSG00000100815	67	163	47	156	2.79539	1.7994	-0.995992	0.00176693	0.00878446	ENSG00000100815	9321	TRIP11
715	peak_10514	chr14	92014480	92015823	3.3443	-	92014480	92015823	0	1	1343	0	ENSG00000100815	96	640	73	983	4.4673	3.97017	-0.497129	0.0349434	0.0984614	ENSG00000100815	9321	TRIP11
716	peak_10515	chr14	95096174	95096549	6.50111	-	95096174	95096549	0	1	375	0	ENSG00000100697	148	492	93	511	2.55615	1.9122	-0.643958	0.00233293	0.0110401	ENSG00000100697	23405	DICER1
717	peak_10516	chr14	95096599	95099865	0.149415	-	95096599	95099865	0	1	3266	0	ENSG00000100697	65	424	26	462	4.45213	4.37612	-0.0760122	0.827366	0.901616	ENSG00000100697	23405	DICER1
718	peak_10517	chr14	95103550	95105119	8.99141	-	95103550	95105119	0	1	1569	0	ENSG00000100697	58	1098	49	1267	5.90102	4.86906	-1.03196	0.000311016	0.00196479	ENSG00000100697	23405	DICER1
719	peak_10518	chr14	95124301	95126662	0.51596	-	95124301	95126662	0	1	2361	0	ENSG00000100697	175	310	100	522	2.27122	2.39822	0.127003	0.542146	0.699327	ENSG00000100697	23405	DICER1
720	peak_10519	chr14	95203516	95203616	2.07414	-	95203516	95203616	0	1	100	0	ENSG00000165959.12,ENSG00000259143	22	97	11	69	3.57124	2.65023	-0.921015	0.111786	0.237477	ENSG00000259143	NA	NA
721	peak_10519	chr14	95203516	95203616	2.07414	-	95203516	95203616	0	1	100	0	ENSG00000165959.12,ENSG00000259143	22	97	11	69	3.57124	2.65023	-0.921015	0.111786	0.237477	ENSG00000165959	79789	CLMN
722	peak_1052	chr1	40514460	40515050	4.69157	-	40514460	40515050	0	1	590	0	ENSG00000227278	19	1849	13	1292	7.32319	5.99217	-1.33102	0.0107632	0.0386986	ENSG00000227278	NA	NA
723	peak_10520	chr14	95203641	95203691	1.03812	-	95203641	95203691	0	1	50	0	ENSG00000165959.12,ENSG00000259143	22	99	9	70	3.45125	2.83116	-0.620085	0.312302	0.48696	ENSG00000259143	NA	NA
724	peak_10520	chr14	95203641	95203691	1.03812	-	95203641	95203691	0	1	50	0	ENSG00000165959.12,ENSG00000259143	22	99	9	70	3.45125	2.83116	-0.620085	0.312302	0.48696	ENSG00000165959	79789	CLMN
725	peak_10521	chr14	95203991	95204066	0.701686	-	95203991	95204066	0	1	75	0	ENSG00000165959.12,ENSG00000259143	11	224	3	93	4.72993	3.99899	-0.730946	0.444701	0.614853	ENSG00000259143	NA	NA
726	peak_10521	chr14	95203991	95204066	0.701686	-	95203991	95204066	0	1	75	0	ENSG00000165959.12,ENSG00000259143	11	224	3	93	4.72993	3.99899	-0.730946	0.444701	0.614853	ENSG00000165959	79789	CLMN
727	peak_10522	chr14	95417190	95417565	0.0177758	-	95417190	95417565	0	1	375	0	ENSG00000176438	15	177	6	191	4.84628	4.86802	0.0217405	0.975674	0.987754	ENSG00000176438	161176	SYNE3
728	peak_10523	chr14	96285344	96285794	1.85572	-	96285344	96285794	0	1	450	0	ENSG00000066739	39	823	17	1505	5.8935	6.52169	0.628183	0.138388	0.276295	ENSG00000066739	55102	ATG2B
729	peak_10524	chr14	96285894	96289489	0.682072	-	96285894	96289489	0	1	3595	0	ENSG00000066739	97	238	72	434	2.96466	2.77571	-0.188957	0.454783	0.62327	ENSG00000066739	55102	ATG2B
730	peak_10525	chr14	96501659	96502084	0.145633	-	96501659	96502084	0	1	425	0	ENSG00000260806	7	313	4	418	3.74834	3.94257	0.194239	0.831097	0.903983	ENSG00000260806	NA	NA
731	peak_10526	chr14	99398547	99400170	4.31536	-	99398547	99400170	0	1	1623	0	ENSG00000183576	305	5123	173	6127	5.41527	5.07414	-0.34113	0.0148273	0.0502281	ENSG00000183576	84193	SETD3
732	peak_10527	chr14	99514989	99516191	1.68379	-	99514989	99516191	0	1	1202	0	ENSG00000205476	151	2690	139	4126	2.42709	2.18561	-0.241481	0.163512	0.311265	ENSG00000205476	317762	CCDC85C
733	peak_10528	chr14	99604037	99604087	0.691239	-	99604037	99604087	0	1	50	0	ENSG00000205476	57	271	40	421	2.42575	2.18542	-0.240334	0.4499	0.619322	ENSG00000205476	317762	CCDC85C
734	peak_10529	chr14	100291208	100292783	8.02054	-	100291208	100292783	0	1	1575	0	ENSG00000197119.13,ENSG00000259052	197	9910	158	10873	3.87915	3.35109	-0.528066	0.000676944	0.00385104	ENSG00000197119	123096	SLC25A29
735	peak_10529	chr14	100291208	100292783	8.02054	-	100291208	100292783	0	1	1575	0	ENSG00000197119.13,ENSG00000259052	197	9910	158	10873	3.87915	3.35109	-0.528066	0.000676944	0.00385104	ENSG00000259052	NA	NA
736	peak_1053	chr1	40515953	40517078	0.845663	-	40515953	40517078	0	1	1125	0	ENSG00000238186	23	293	20	537	5.30453	4.90634	-0.398191	0.379784	0.556455	ENSG00000238186	NA	NA
737	peak_10530	chr14	100306294	100306369	5.43786	-	100306294	100306369	0	1	75	0	ENSG00000197119.13,ENSG00000259052	25	262	25	256	2.75007	1.56794	-1.18213	0.00566575	0.0230696	ENSG00000197119	123096	SLC25A29
738	peak_10530	chr14	100306294	100306369	5.43786	-	100306294	100306369	0	1	75	0	ENSG00000197119.13,ENSG00000259052	25	262	25	256	2.75007	1.56794	-1.18213	0.00566575	0.0230696	ENSG00000259052	NA	NA
739	peak_10531	chr14	100376399	100376599	0.0716899	-	100376399	100376599	0	1	200	0	ENSG00000140105	134	1664	55	1322	1.98632	1.95929	-0.0270289	0.909227	0.951523	ENSG00000140105	7453	WARS1
740	peak_10532	chr14	100376624	100376699	2.67497	-	100376624	100376699	0	1	75	0	ENSG00000140105	181	13420	77	10494	5.67011	5.30423	-0.365881	0.0635268	0.156586	ENSG00000140105	7453	WARS1
741	peak_10533	chr14	102225599	102225999	0.0875846	-	102225599	102225999	0	1	400	0	ENSG00000080823	17	1726	3	621	5.5087	5.38491	-0.123787	0.891319	0.941097	ENSG00000080823	5891	MOK
742	peak_10534	chr14	102341251	102342201	3.04622	-	102341251	102342201	0	1	950	0	ENSG00000100865	65	767	51	868	2.057	1.49929	-0.557707	0.0457566	0.121059	ENSG00000100865	51550	CINP
743	peak_10535	chr14	102342251	102342626	67.6368	-	102342251	102342626	0	1	375	0	ENSG00000100865	645	2926	489	3244	3.83297	2.90179	-0.931185	3.91694e-23	4.35813e-21	ENSG00000100865	51550	CINP
744	peak_10536	chr14	102342676	102342751	1.04363	-	102342676	102342751	0	1	75	0	ENSG00000100865	78	8939	55	14154	8.24357	7.98524	-0.258328	0.310598	0.485104	ENSG00000100865	51550	CINP
745	peak_10537	chr14	102343226	102343276	0.202367	-	102343226	102343276	0	1	50	0	ENSG00000100865	21	264	12	329	3.36869	3.21784	-0.150854	0.778172	0.869123	ENSG00000100865	51550	CINP
746	peak_10538	chr14	102343301	102343476	0	-	102343301	102343476	0	1	175	0	ENSG00000100865	6	57	0	94	2.13923	6.72879	4.58956	0.0317671	NA	ENSG00000100865	51550	CINP
747	peak_10539	chr14	102343576	102344126	0	-	102343576	102344126	0	1	550	0	ENSG00000100865	9	100	5	114	2.08772	2.015	-0.072719	0.930068	NA	ENSG00000100865	51550	CINP
748	peak_1054	chr1	40861453	40861703	26.611	-	40861453	40861703	0	1	250	0	ENSG00000179862	61	2982	24	545	4.79943	2.58709	-2.21234	4.14641e-10	9.75631e-09	ENSG00000179862	163732	CITED4
749	peak_10540	chr14	102506866	102507566	15.0028	-	102506866	102507566	0	1	700	0	ENSG00000156381	242	14582	81	5413	4.68526	3.8101	-0.875162	2.73533e-06	3.04578e-05	ENSG00000156381	122416	ANKRD9
750	peak_10541	chr14	102507791	102507841	1.48454	-	102507791	102507841	0	1	50	0	ENSG00000156381	22	461	7	178	3.55539	2.7335	-0.821885	0.198279	0.357362	ENSG00000156381	122416	ANKRD9
751	peak_10542	chr14	103559619	103560519	36.6224	-	103559619	103560519	0	1	900	0	ENSG00000166170	342	11622	150	6542	6.33798	5.29183	-1.04614	2.59487e-13	9.45282e-12	ENSG00000166170	9529	BAG5
752	peak_10543	chr14	103560619	103561144	37.5433	-	103560619	103561144	0	1	525	0	ENSG00000166170	472	7728	169	3543	4.43227	3.45043	-0.981844	1.31485e-13	4.99261e-12	ENSG00000166170	9529	BAG5
753	peak_10544	chr14	103708646	103711073	0.697408	-	103708646	103711073	0	1	2427	0	ENSG00000126215	109	284	62	407	0.152824	0.346985	0.19416	0.446701	0.616679	ENSG00000126215	7517	XRCC3
754	peak_10545	chr14	103712018	103712888	0	-	103712018	103712888	0	1	870	0	ENSG00000126215	0	105	1	160	7.36988	4.55316	-2.81673	0.260891	NA	ENSG00000126215	7517	XRCC3
755	peak_10546	chr14	103734844	103735094	1.13764	-	103734844	103735094	0	1	250	0	ENSG00000088808	24	179	11	131	2.55897	1.96489	-0.594078	0.280837	0.454503	ENSG00000088808	23368	PPP1R13B
756	peak_10547	chr14	103764014	103764389	21.7976	-	103764014	103764389	0	1	375	0	ENSG00000088808	121	1241	71	872	5.11312	3.84175	-1.27136	1.57684e-08	2.74332e-07	ENSG00000088808	23368	PPP1R13B
757	peak_10548	chr14	105010397	105010547	1.58826	-	105010397	105010547	0	1	150	0	ENSG00000170779	53	183	29	188	2.97687	2.48612	-0.490754	0.179204	0.332572	ENSG00000170779	55038	CDCA4
758	peak_10549	chr14	105141906	105143617	2.22883	-	105141906	105143617	0	1	1711	0	ENSG00000184916.9,ENSG00000257622	742	14705	322	11230	2.58771	2.42508	-0.162629	0.0968781	0.213331	ENSG00000257622	NA	NA
759	peak_10549	chr14	105141906	105143617	2.22883	-	105141906	105143617	0	1	1711	0	ENSG00000184916.9,ENSG00000257622	742	14705	322	11230	2.58771	2.42508	-0.162629	0.0968781	0.213331	ENSG00000184916	3714	JAG2
760	peak_1055	chr1	41848266	41848366	8.19896	-	41848266	41848366	0	1	100	0	ENSG00000127124.16,ENSG00000284895	106	2081	65	1905	5.19775	4.40095	-0.796801	0.000588473	0.00340304	ENSG00000284895	NA	NA
761	peak_1055	chr1	41848266	41848366	8.19896	-	41848266	41848366	0	1	100	0	ENSG00000127124.16,ENSG00000284895	106	2081	65	1905	5.19775	4.40095	-0.796801	0.000588473	0.00340304	ENSG00000127124	59269	HIVEP3
762	peak_10550	chr14	105209710	105211343	6.79268	-	105209710	105211343	0	1	1633	0	ENSG00000185024	96	5447	80	5560	4.06956	3.3833	-0.686266	0.00182307	0.00901983	ENSG00000185024	2972	BRF1
763	peak_10551	chr14	105247293	105247593	2.28708	-	105247293	105247593	0	1	300	0	ENSG00000185024	12	580	16	922	4.68804	3.74945	-0.938586	0.0915184	0.204889	ENSG00000185024	2972	BRF1
764	peak_10552	chr14	105249305	105256188	31.0625	-	105249305	105256188	0	1	6883	0	ENSG00000185024	681	18588	318	11676	3.32662	2.65605	-0.670566	1.55958e-11	4.4591e-10	ENSG00000185024	2972	BRF1
765	peak_10553	chr15	22587784	22590025	4.95896	+	22587784	22590025	0	1	2241	0	ENSG00000276550	22	424	19	452	6.01116	4.79604	-1.21512	0.00856968	0.0321517	ENSG00000276550	400322	HERC2P2
766	peak_10554	chr15	24988199	24988624	0.966565	+	24988199	24988624	0	1	425	0	ENSG00000224078.15,ENSG00000239014.1,ENSG00000276610.1,ENSG00000279192	21	2541	65	17424	8.43421	8.0852	-0.349011	0.336875	0.511723	ENSG00000279192	8123	PWAR5
767	peak_10554	chr15	24988199	24988624	0.966565	+	24988199	24988624	0	1	425	0	ENSG00000224078.15,ENSG00000239014.1,ENSG00000276610.1,ENSG00000279192	21	2541	65	17424	8.43421	8.0852	-0.349011	0.336875	0.511723	ENSG00000224078	NA	NA
768	peak_10554	chr15	24988199	24988624	0.966565	+	24988199	24988624	0	1	425	0	ENSG00000224078.15,ENSG00000239014.1,ENSG00000276610.1,ENSG00000279192	21	2541	65	17424	8.43421	8.0852	-0.349011	0.336875	0.511723	ENSG00000276610	347686	SNORD64
769	peak_10554	chr15	24988199	24988624	0.966565	+	24988199	24988624	0	1	425	0	ENSG00000224078.15,ENSG00000239014.1,ENSG00000276610.1,ENSG00000279192	21	2541	65	17424	8.43421	8.0852	-0.349011	0.336875	0.511723	ENSG00000239014	338427	SNORD108
770	peak_10555	chr15	24989599	24989674	0.0322054	+	24989599	24989674	0	1	75	0	ENSG00000224078.15,ENSG00000239014.1,ENSG00000276610.1,ENSG00000279192	6	286	26	3339	6.98328	6.94632	-0.0369595	0.955304	0.977924	ENSG00000276610	347686	SNORD64
771	peak_10555	chr15	24989599	24989674	0.0322054	+	24989599	24989674	0	1	75	0	ENSG00000224078.15,ENSG00000239014.1,ENSG00000276610.1,ENSG00000279192	6	286	26	3339	6.98328	6.94632	-0.0369595	0.955304	0.977924	ENSG00000279192	8123	PWAR5
772	peak_10555	chr15	24989599	24989674	0.0322054	+	24989599	24989674	0	1	75	0	ENSG00000224078.15,ENSG00000239014.1,ENSG00000276610.1,ENSG00000279192	6	286	26	3339	6.98328	6.94632	-0.0369595	0.955304	0.977924	ENSG00000239014	338427	SNORD108
773	peak_10555	chr15	24989599	24989674	0.0322054	+	24989599	24989674	0	1	75	0	ENSG00000224078.15,ENSG00000239014.1,ENSG00000276610.1,ENSG00000279192	6	286	26	3339	6.98328	6.94632	-0.0369595	0.955304	0.977924	ENSG00000224078	NA	NA
774	peak_10556	chr15	24989824	24990024	2.12158	+	24989824	24990024	0	1	200	0	ENSG00000224078.15,ENSG00000239014.1,ENSG00000276610.1,ENSG00000279192	20	300	54	3508	5.39953	6.02375	0.62422	0.107188	0.229794	ENSG00000224078	NA	NA
775	peak_10556	chr15	24989824	24990024	2.12158	+	24989824	24990024	0	1	200	0	ENSG00000224078.15,ENSG00000239014.1,ENSG00000276610.1,ENSG00000279192	20	300	54	3508	5.39953	6.02375	0.62422	0.107188	0.229794	ENSG00000276610	347686	SNORD64
776	peak_10556	chr15	24989824	24990024	2.12158	+	24989824	24990024	0	1	200	0	ENSG00000224078.15,ENSG00000239014.1,ENSG00000276610.1,ENSG00000279192	20	300	54	3508	5.39953	6.02375	0.62422	0.107188	0.229794	ENSG00000279192	8123	PWAR5
777	peak_10556	chr15	24989824	24990024	2.12158	+	24989824	24990024	0	1	200	0	ENSG00000224078.15,ENSG00000239014.1,ENSG00000276610.1,ENSG00000279192	20	300	54	3508	5.39953	6.02375	0.62422	0.107188	0.229794	ENSG00000239014	338427	SNORD108
778	peak_10557	chr15	24990149	24990399	0.767613	+	24990149	24990399	0	1	250	0	ENSG00000224078.15,ENSG00000239014.1,ENSG00000276610.1,ENSG00000279192	15	654	87	8613	7.039	6.7057	-0.333296	0.413482	0.587389	ENSG00000239014	338427	SNORD108
779	peak_10557	chr15	24990149	24990399	0.767613	+	24990149	24990399	0	1	250	0	ENSG00000224078.15,ENSG00000239014.1,ENSG00000276610.1,ENSG00000279192	15	654	87	8613	7.039	6.7057	-0.333296	0.413482	0.587389	ENSG00000276610	347686	SNORD64
780	peak_10557	chr15	24990149	24990399	0.767613	+	24990149	24990399	0	1	250	0	ENSG00000224078.15,ENSG00000239014.1,ENSG00000276610.1,ENSG00000279192	15	654	87	8613	7.039	6.7057	-0.333296	0.413482	0.587389	ENSG00000279192	8123	PWAR5
781	peak_10557	chr15	24990149	24990399	0.767613	+	24990149	24990399	0	1	250	0	ENSG00000224078.15,ENSG00000239014.1,ENSG00000276610.1,ENSG00000279192	15	654	87	8613	7.039	6.7057	-0.333296	0.413482	0.587389	ENSG00000224078	NA	NA
782	peak_10558	chr15	24990424	24990474	0.371056	+	24990424	24990474	0	1	50	0	ENSG00000224078.15,ENSG00000239014.1,ENSG00000276610.1,ENSG00000279192	11	199	50	2233	5.93187	5.70103	-0.230841	0.639052	0.773216	ENSG00000224078	NA	NA
783	peak_10558	chr15	24990424	24990474	0.371056	+	24990424	24990474	0	1	50	0	ENSG00000224078.15,ENSG00000239014.1,ENSG00000276610.1,ENSG00000279192	11	199	50	2233	5.93187	5.70103	-0.230841	0.639052	0.773216	ENSG00000279192	8123	PWAR5
784	peak_10558	chr15	24990424	24990474	0.371056	+	24990424	24990474	0	1	50	0	ENSG00000224078.15,ENSG00000239014.1,ENSG00000276610.1,ENSG00000279192	11	199	50	2233	5.93187	5.70103	-0.230841	0.639052	0.773216	ENSG00000276610	347686	SNORD64
785	peak_10558	chr15	24990424	24990474	0.371056	+	24990424	24990474	0	1	50	0	ENSG00000224078.15,ENSG00000239014.1,ENSG00000276610.1,ENSG00000279192	11	199	50	2233	5.93187	5.70103	-0.230841	0.639052	0.773216	ENSG00000239014	338427	SNORD108
786	peak_10559	chr15	24990699	24990974	1.61116	+	24990699	24990974	0	1	275	0	ENSG00000224078.15,ENSG00000239014.1,ENSG00000276610.1,ENSG00000279192	14	520	83	5788	6.87048	6.29846	-0.57202	0.175288	0.327336	ENSG00000239014	338427	SNORD108
787	peak_10559	chr15	24990699	24990974	1.61116	+	24990699	24990974	0	1	275	0	ENSG00000224078.15,ENSG00000239014.1,ENSG00000276610.1,ENSG00000279192	14	520	83	5788	6.87048	6.29846	-0.57202	0.175288	0.327336	ENSG00000276610	347686	SNORD64
788	peak_10559	chr15	24990699	24990974	1.61116	+	24990699	24990974	0	1	275	0	ENSG00000224078.15,ENSG00000239014.1,ENSG00000276610.1,ENSG00000279192	14	520	83	5788	6.87048	6.29846	-0.57202	0.175288	0.327336	ENSG00000224078	NA	NA
789	peak_10559	chr15	24990699	24990974	1.61116	+	24990699	24990974	0	1	275	0	ENSG00000224078.15,ENSG00000239014.1,ENSG00000276610.1,ENSG00000279192	14	520	83	5788	6.87048	6.29846	-0.57202	0.175288	0.327336	ENSG00000279192	8123	PWAR5
790	peak_1056	chr1	42179513	42181929	4.39406	-	42179513	42181929	0	1	2416	0	ENSG00000198815	75	394	38	881	3.61449	4.35344	0.738947	0.0138612	0.0475615	ENSG00000198815	22887	FOXJ3
791	peak_10560	chr15	25001398	25001598	0.480387	+	25001398	25001598	0	1	200	0	ENSG00000128739.23,ENSG00000199833.1,ENSG00000201634.1,ENSG00000201969.1,ENSG00000202499.1,ENSG00000206621.1,ENSG00000206688.1,ENSG00000206727.1,ENSG00000207001.1,ENSG00000207014.1,ENSG00000207063.1,ENSG00000207093.1,ENSG00000207133.1,ENSG00000207137.1,ENSG00000207174.1,ENSG00000207197.1,ENSG00000207245.1,ENSG00000207263.1,ENSG00000207279.1,ENSG00000207375.1,ENSG00000207442.1,ENSG00000207460.1,EN…	72	191	58	385	3.08256	2.91823	-0.164333	0.563897	0.716785	ENSG00000207460	727708	SNORD116-19
792	peak_10560	chr15	25001398	25001598	0.480387	+	25001398	25001598	0	1	200	0	ENSG00000128739.23,ENSG00000199833.1,ENSG00000201634.1,ENSG00000201969.1,ENSG00000202499.1,ENSG00000206621.1,ENSG00000206688.1,ENSG00000206727.1,ENSG00000207001.1,ENSG00000207014.1,ENSG00000207063.1,ENSG00000207093.1,ENSG00000207133.1,ENSG00000207137.1,ENSG00000207174.1,ENSG00000207197.1,ENSG00000207245.1,ENSG00000207263.1,ENSG00000207279.1,ENSG00000207375.1,ENSG00000207442.1,ENSG00000207460.1,EN…	72	191	58	385	3.08256	2.91823	-0.164333	0.563897	0.716785	ENSG00000207245	100033821	SNORD116-29
793	peak_10560	chr15	25001398	25001598	0.480387	+	25001398	25001598	0	1	200	0	ENSG00000128739.23,ENSG00000199833.1,ENSG00000201634.1,ENSG00000201969.1,ENSG00000202499.1,ENSG00000206621.1,ENSG00000206688.1,ENSG00000206727.1,ENSG00000207001.1,ENSG00000207014.1,ENSG00000207063.1,ENSG00000207093.1,ENSG00000207133.1,ENSG00000207137.1,ENSG00000207174.1,ENSG00000207197.1,ENSG00000207245.1,ENSG00000207263.1,ENSG00000207279.1,ENSG00000207375.1,ENSG00000207442.1,ENSG00000207460.1,EN…	72	191	58	385	3.08256	2.91823	-0.164333	0.563897	0.716785	ENSG00000278715	100033431	SNORD116-20
794	peak_10560	chr15	25001398	25001598	0.480387	+	25001398	25001598	0	1	200	0	ENSG00000128739.23,ENSG00000199833.1,ENSG00000201634.1,ENSG00000201969.1,ENSG00000202499.1,ENSG00000206621.1,ENSG00000206688.1,ENSG00000206727.1,ENSG00000207001.1,ENSG00000207014.1,ENSG00000207063.1,ENSG00000207093.1,ENSG00000207133.1,ENSG00000207137.1,ENSG00000207174.1,ENSG00000207197.1,ENSG00000207245.1,ENSG00000207263.1,ENSG00000207279.1,ENSG00000207375.1,ENSG00000207442.1,ENSG00000207460.1,EN…	72	191	58	385	3.08256	2.91823	-0.164333	0.563897	0.716785	ENSG00000207263	100033428	SNORD116-16
795	peak_10560	chr15	25001398	25001598	0.480387	+	25001398	25001598	0	1	200	0	ENSG00000128739.23,ENSG00000199833.1,ENSG00000201634.1,ENSG00000201969.1,ENSG00000202499.1,ENSG00000206621.1,ENSG00000206688.1,ENSG00000206727.1,ENSG00000207001.1,ENSG00000207014.1,ENSG00000207063.1,ENSG00000207093.1,ENSG00000207133.1,ENSG00000207137.1,ENSG00000207174.1,ENSG00000207197.1,ENSG00000207245.1,ENSG00000207263.1,ENSG00000207279.1,ENSG00000207375.1,ENSG00000207442.1,ENSG00000207460.1,EN…	72	191	58	385	3.08256	2.91823	-0.164333	0.563897	0.716785	ENSG00000207063	100033413	SNORD116-1
796	peak_10560	chr15	25001398	25001598	0.480387	+	25001398	25001598	0	1	200	0	ENSG00000128739.23,ENSG00000199833.1,ENSG00000201634.1,ENSG00000201969.1,ENSG00000202499.1,ENSG00000206621.1,ENSG00000206688.1,ENSG00000206727.1,ENSG00000207001.1,ENSG00000207014.1,ENSG00000207063.1,ENSG00000207093.1,ENSG00000207133.1,ENSG00000207137.1,ENSG00000207174.1,ENSG00000207197.1,ENSG00000207245.1,ENSG00000207263.1,ENSG00000207279.1,ENSG00000207375.1,ENSG00000207442.1,ENSG00000207460.1,EN…	72	191	58	385	3.08256	2.91823	-0.164333	0.563897	0.716785	ENSG00000239014	338427	SNORD108
797	peak_10560	chr15	25001398	25001598	0.480387	+	25001398	25001598	0	1	200	0	ENSG00000128739.23,ENSG00000199833.1,ENSG00000201634.1,ENSG00000201969.1,ENSG00000202499.1,ENSG00000206621.1,ENSG00000206688.1,ENSG00000206727.1,ENSG00000207001.1,ENSG00000207014.1,ENSG00000207063.1,ENSG00000207093.1,ENSG00000207133.1,ENSG00000207137.1,ENSG00000207174.1,ENSG00000207197.1,ENSG00000207245.1,ENSG00000207263.1,ENSG00000207279.1,ENSG00000207375.1,ENSG00000207442.1,ENSG00000207460.1,EN…	72	191	58	385	3.08256	2.91823	-0.164333	0.563897	0.716785	ENSG00000212380	NA	NA
798	peak_10560	chr15	25001398	25001598	0.480387	+	25001398	25001598	0	1	200	0	ENSG00000128739.23,ENSG00000199833.1,ENSG00000201634.1,ENSG00000201969.1,ENSG00000202499.1,ENSG00000206621.1,ENSG00000206688.1,ENSG00000206727.1,ENSG00000207001.1,ENSG00000207014.1,ENSG00000207063.1,ENSG00000207093.1,ENSG00000207133.1,ENSG00000207137.1,ENSG00000207174.1,ENSG00000207197.1,ENSG00000207245.1,ENSG00000207263.1,ENSG00000207279.1,ENSG00000207375.1,ENSG00000207442.1,ENSG00000207460.1,EN…	72	191	58	385	3.08256	2.91823	-0.164333	0.563897	0.716785	ENSG00000279050	145624	PWAR1
799	peak_10560	chr15	25001398	25001598	0.480387	+	25001398	25001598	0	1	200	0	ENSG00000128739.23,ENSG00000199833.1,ENSG00000201634.1,ENSG00000201969.1,ENSG00000202499.1,ENSG00000206621.1,ENSG00000206688.1,ENSG00000206727.1,ENSG00000207001.1,ENSG00000207014.1,ENSG00000207063.1,ENSG00000207093.1,ENSG00000207133.1,ENSG00000207137.1,ENSG00000207174.1,ENSG00000207197.1,ENSG00000207245.1,ENSG00000207263.1,ENSG00000207279.1,ENSG00000207375.1,ENSG00000207442.1,ENSG00000207460.1,EN…	72	191	58	385	3.08256	2.91823	-0.164333	0.563897	0.716785	ENSG00000214265	NA	NA
800	peak_10560	chr15	25001398	25001598	0.480387	+	25001398	25001598	0	1	200	0	ENSG00000128739.23,ENSG00000199833.1,ENSG00000201634.1,ENSG00000201969.1,ENSG00000202499.1,ENSG00000206621.1,ENSG00000206688.1,ENSG00000206727.1,ENSG00000207001.1,ENSG00000207014.1,ENSG00000207063.1,ENSG00000207093.1,ENSG00000207133.1,ENSG00000207137.1,ENSG00000207174.1,ENSG00000207197.1,ENSG00000207245.1,ENSG00000207263.1,ENSG00000207279.1,ENSG00000207375.1,ENSG00000207442.1,ENSG00000207460.1,EN…	72	191	58	385	3.08256	2.91823	-0.164333	0.563897	0.716785	ENSG00000207197	100033424	SNORD116-12
801	peak_10560	chr15	25001398	25001598	0.480387	+	25001398	25001598	0	1	200	0	ENSG00000128739.23,ENSG00000199833.1,ENSG00000201634.1,ENSG00000201969.1,ENSG00000202499.1,ENSG00000206621.1,ENSG00000206688.1,ENSG00000206727.1,ENSG00000207001.1,ENSG00000207014.1,ENSG00000207063.1,ENSG00000207093.1,ENSG00000207133.1,ENSG00000207137.1,ENSG00000207174.1,ENSG00000207197.1,ENSG00000207245.1,ENSG00000207263.1,ENSG00000207279.1,ENSG00000207375.1,ENSG00000207442.1,ENSG00000207460.1,EN…	72	191	58	385	3.08256	2.91823	-0.164333	0.563897	0.716785	ENSG00000207375	100033434	SNORD116-23
802	peak_10560	chr15	25001398	25001598	0.480387	+	25001398	25001598	0	1	200	0	ENSG00000128739.23,ENSG00000199833.1,ENSG00000201634.1,ENSG00000201969.1,ENSG00000202499.1,ENSG00000206621.1,ENSG00000206688.1,ENSG00000206727.1,ENSG00000207001.1,ENSG00000207014.1,ENSG00000207063.1,ENSG00000207093.1,ENSG00000207133.1,ENSG00000207137.1,ENSG00000207174.1,ENSG00000207197.1,ENSG00000207245.1,ENSG00000207263.1,ENSG00000207279.1,ENSG00000207375.1,ENSG00000207442.1,ENSG00000207460.1,EN…	72	191	58	385	3.08256	2.91823	-0.164333	0.563897	0.716785	ENSG00000207442	100033418	SNORD116-6
803	peak_10560	chr15	25001398	25001598	0.480387	+	25001398	25001598	0	1	200	0	ENSG00000128739.23,ENSG00000199833.1,ENSG00000201634.1,ENSG00000201969.1,ENSG00000202499.1,ENSG00000206621.1,ENSG00000206688.1,ENSG00000206727.1,ENSG00000207001.1,ENSG00000207014.1,ENSG00000207063.1,ENSG00000207093.1,ENSG00000207133.1,ENSG00000207137.1,ENSG00000207174.1,ENSG00000207197.1,ENSG00000207245.1,ENSG00000207263.1,ENSG00000207279.1,ENSG00000207375.1,ENSG00000207442.1,ENSG00000207460.1,EN…	72	191	58	385	3.08256	2.91823	-0.164333	0.563897	0.716785	ENSG00000207137	100033425	SNORD116-13
804	peak_10560	chr15	25001398	25001598	0.480387	+	25001398	25001598	0	1	200	0	ENSG00000128739.23,ENSG00000199833.1,ENSG00000201634.1,ENSG00000201969.1,ENSG00000202499.1,ENSG00000206621.1,ENSG00000206688.1,ENSG00000206727.1,ENSG00000207001.1,ENSG00000207014.1,ENSG00000207063.1,ENSG00000207093.1,ENSG00000207133.1,ENSG00000207137.1,ENSG00000207174.1,ENSG00000207197.1,ENSG00000207245.1,ENSG00000207263.1,ENSG00000207279.1,ENSG00000207375.1,ENSG00000207442.1,ENSG00000207460.1,EN…	72	191	58	385	3.08256	2.91823	-0.164333	0.563897	0.716785	ENSG00000199833	100033603	SNORD115-21
805	peak_10560	chr15	25001398	25001598	0.480387	+	25001398	25001598	0	1	200	0	ENSG00000128739.23,ENSG00000199833.1,ENSG00000201634.1,ENSG00000201969.1,ENSG00000202499.1,ENSG00000206621.1,ENSG00000206688.1,ENSG00000206727.1,ENSG00000207001.1,ENSG00000207014.1,ENSG00000207063.1,ENSG00000207093.1,ENSG00000207133.1,ENSG00000207137.1,ENSG00000207174.1,ENSG00000207197.1,ENSG00000207245.1,ENSG00000207263.1,ENSG00000207279.1,ENSG00000207375.1,ENSG00000207442.1,ENSG00000207460.1,EN…	72	191	58	385	3.08256	2.91823	-0.164333	0.563897	0.716785	ENSG00000207093	100033420	SNORD116-8
806	peak_10560	chr15	25001398	25001598	0.480387	+	25001398	25001598	0	1	200	0	ENSG00000128739.23,ENSG00000199833.1,ENSG00000201634.1,ENSG00000201969.1,ENSG00000202499.1,ENSG00000206621.1,ENSG00000206688.1,ENSG00000206727.1,ENSG00000207001.1,ENSG00000207014.1,ENSG00000207063.1,ENSG00000207093.1,ENSG00000207133.1,ENSG00000207137.1,ENSG00000207174.1,ENSG00000207197.1,ENSG00000207245.1,ENSG00000207263.1,ENSG00000207279.1,ENSG00000207375.1,ENSG00000207442.1,ENSG00000207460.1,EN…	72	191	58	385	3.08256	2.91823	-0.164333	0.563897	0.716785	ENSG00000279192	8123	PWAR5
807	peak_10560	chr15	25001398	25001598	0.480387	+	25001398	25001598	0	1	200	0	ENSG00000128739.23,ENSG00000199833.1,ENSG00000201634.1,ENSG00000201969.1,ENSG00000202499.1,ENSG00000206621.1,ENSG00000206688.1,ENSG00000206727.1,ENSG00000207001.1,ENSG00000207014.1,ENSG00000207063.1,ENSG00000207093.1,ENSG00000207133.1,ENSG00000207137.1,ENSG00000207174.1,ENSG00000207197.1,ENSG00000207245.1,ENSG00000207263.1,ENSG00000207279.1,ENSG00000207375.1,ENSG00000207442.1,ENSG00000207460.1,EN…	72	191	58	385	3.08256	2.91823	-0.164333	0.563897	0.716785	ENSG00000207133	100033419	SNORD116-7
808	peak_10560	chr15	25001398	25001598	0.480387	+	25001398	25001598	0	1	200	0	ENSG00000128739.23,ENSG00000199833.1,ENSG00000201634.1,ENSG00000201969.1,ENSG00000202499.1,ENSG00000206621.1,ENSG00000206688.1,ENSG00000206727.1,ENSG00000207001.1,ENSG00000207014.1,ENSG00000207063.1,ENSG00000207093.1,ENSG00000207133.1,ENSG00000207137.1,ENSG00000207174.1,ENSG00000207197.1,ENSG00000207245.1,ENSG00000207263.1,ENSG00000207279.1,ENSG00000207375.1,ENSG00000207442.1,ENSG00000207460.1,EN…	72	191	58	385	3.08256	2.91823	-0.164333	0.563897	0.716785	ENSG00000207279	100033435	SNORD116-24
809	peak_10560	chr15	25001398	25001598	0.480387	+	25001398	25001598	0	1	200	0	ENSG00000128739.23,ENSG00000199833.1,ENSG00000201634.1,ENSG00000201969.1,ENSG00000202499.1,ENSG00000206621.1,ENSG00000206688.1,ENSG00000206727.1,ENSG00000207001.1,ENSG00000207014.1,ENSG00000207063.1,ENSG00000207093.1,ENSG00000207133.1,ENSG00000207137.1,ENSG00000207174.1,ENSG00000207197.1,ENSG00000207245.1,ENSG00000207263.1,ENSG00000207279.1,ENSG00000207375.1,ENSG00000207442.1,ENSG00000207460.1,EN…	72	191	58	385	3.08256	2.91823	-0.164333	0.563897	0.716785	ENSG00000276610	347686	SNORD64
810	peak_10560	chr15	25001398	25001598	0.480387	+	25001398	25001598	0	1	200	0	ENSG00000128739.23,ENSG00000199833.1,ENSG00000201634.1,ENSG00000201969.1,ENSG00000202499.1,ENSG00000206621.1,ENSG00000206688.1,ENSG00000206727.1,ENSG00000207001.1,ENSG00000207014.1,ENSG00000207063.1,ENSG00000207093.1,ENSG00000207133.1,ENSG00000207137.1,ENSG00000207174.1,ENSG00000207197.1,ENSG00000207245.1,ENSG00000207263.1,ENSG00000207279.1,ENSG00000207375.1,ENSG00000207442.1,ENSG00000207460.1,EN…	72	191	58	385	3.08256	2.91823	-0.164333	0.563897	0.716785	ENSG00000207174	100033427	SNORD116-15
811	peak_10560	chr15	25001398	25001598	0.480387	+	25001398	25001598	0	1	200	0	ENSG00000128739.23,ENSG00000199833.1,ENSG00000201634.1,ENSG00000201969.1,ENSG00000202499.1,ENSG00000206621.1,ENSG00000206688.1,ENSG00000206727.1,ENSG00000207001.1,ENSG00000207014.1,ENSG00000207063.1,ENSG00000207093.1,ENSG00000207133.1,ENSG00000207137.1,ENSG00000207174.1,ENSG00000207197.1,ENSG00000207245.1,ENSG00000207263.1,ENSG00000207279.1,ENSG00000207375.1,ENSG00000207442.1,ENSG00000207460.1,EN…	72	191	58	385	3.08256	2.91823	-0.164333	0.563897	0.716785	ENSG00000207001	100033414	SNORD116-2
812	peak_10560	chr15	25001398	25001598	0.480387	+	25001398	25001598	0	1	200	0	ENSG00000128739.23,ENSG00000199833.1,ENSG00000201634.1,ENSG00000201969.1,ENSG00000202499.1,ENSG00000206621.1,ENSG00000206688.1,ENSG00000206727.1,ENSG00000207001.1,ENSG00000207014.1,ENSG00000207063.1,ENSG00000207093.1,ENSG00000207133.1,ENSG00000207137.1,ENSG00000207174.1,ENSG00000207197.1,ENSG00000207245.1,ENSG00000207263.1,ENSG00000207279.1,ENSG00000207375.1,ENSG00000207442.1,ENSG00000207460.1,EN…	72	191	58	385	3.08256	2.91823	-0.164333	0.563897	0.716785	ENSG00000206688	100033430	SNORD116-18
813	peak_10560	chr15	25001398	25001598	0.480387	+	25001398	25001598	0	1	200	0	ENSG00000128739.23,ENSG00000199833.1,ENSG00000201634.1,ENSG00000201969.1,ENSG00000202499.1,ENSG00000206621.1,ENSG00000206688.1,ENSG00000206727.1,ENSG00000207001.1,ENSG00000207014.1,ENSG00000207063.1,ENSG00000207093.1,ENSG00000207133.1,ENSG00000207137.1,ENSG00000207174.1,ENSG00000207197.1,ENSG00000207245.1,ENSG00000207263.1,ENSG00000207279.1,ENSG00000207375.1,ENSG00000207442.1,ENSG00000207460.1,EN…	72	191	58	385	3.08256	2.91823	-0.164333	0.563897	0.716785	ENSG00000275524	100033802	SNORD115-26
814	peak_10560	chr15	25001398	25001598	0.480387	+	25001398	25001598	0	1	200	0	ENSG00000128739.23,ENSG00000199833.1,ENSG00000201634.1,ENSG00000201969.1,ENSG00000202499.1,ENSG00000206621.1,ENSG00000206688.1,ENSG00000206727.1,ENSG00000207001.1,ENSG00000207014.1,ENSG00000207063.1,ENSG00000207093.1,ENSG00000207133.1,ENSG00000207137.1,ENSG00000207174.1,ENSG00000207197.1,ENSG00000207245.1,ENSG00000207263.1,ENSG00000207279.1,ENSG00000207375.1,ENSG00000207442.1,ENSG00000207460.1,EN…	72	191	58	385	3.08256	2.91823	-0.164333	0.563897	0.716785	ENSG00000276844	100873857	SNORD115-46
815	peak_10560	chr15	25001398	25001598	0.480387	+	25001398	25001598	0	1	200	0	ENSG00000128739.23,ENSG00000199833.1,ENSG00000201634.1,ENSG00000201969.1,ENSG00000202499.1,ENSG00000206621.1,ENSG00000206688.1,ENSG00000206727.1,ENSG00000207001.1,ENSG00000207014.1,ENSG00000207063.1,ENSG00000207093.1,ENSG00000207133.1,ENSG00000207137.1,ENSG00000207174.1,ENSG00000207197.1,ENSG00000207245.1,ENSG00000207263.1,ENSG00000207279.1,ENSG00000207375.1,ENSG00000207442.1,ENSG00000207460.1,EN…	72	191	58	385	3.08256	2.91823	-0.164333	0.563897	0.716785	ENSG00000275529	100033416	SNORD116-4
816	peak_10560	chr15	25001398	25001598	0.480387	+	25001398	25001598	0	1	200	0	ENSG00000128739.23,ENSG00000199833.1,ENSG00000201634.1,ENSG00000201969.1,ENSG00000202499.1,ENSG00000206621.1,ENSG00000206688.1,ENSG00000206727.1,ENSG00000207001.1,ENSG00000207014.1,ENSG00000207063.1,ENSG00000207093.1,ENSG00000207133.1,ENSG00000207137.1,ENSG00000207174.1,ENSG00000207197.1,ENSG00000207245.1,ENSG00000207263.1,ENSG00000207279.1,ENSG00000207375.1,ENSG00000207442.1,ENSG00000207460.1,EN…	72	191	58	385	3.08256	2.91823	-0.164333	0.563897	0.716785	ENSG00000278123	100033820	SNORD116-28
817	peak_10560	chr15	25001398	25001598	0.480387	+	25001398	25001598	0	1	200	0	ENSG00000128739.23,ENSG00000199833.1,ENSG00000201634.1,ENSG00000201969.1,ENSG00000202499.1,ENSG00000206621.1,ENSG00000206688.1,ENSG00000206727.1,ENSG00000207001.1,ENSG00000207014.1,ENSG00000207063.1,ENSG00000207093.1,ENSG00000207133.1,ENSG00000207137.1,ENSG00000207174.1,ENSG00000207197.1,ENSG00000207245.1,ENSG00000207263.1,ENSG00000207279.1,ENSG00000207375.1,ENSG00000207442.1,ENSG00000207460.1,EN…	72	191	58	385	3.08256	2.91823	-0.164333	0.563897	0.716785	ENSG00000251815	100033438	SNORD116-26
818	peak_10560	chr15	25001398	25001598	0.480387	+	25001398	25001598	0	1	200	0	ENSG00000128739.23,ENSG00000199833.1,ENSG00000201634.1,ENSG00000201969.1,ENSG00000202499.1,ENSG00000206621.1,ENSG00000206688.1,ENSG00000206727.1,ENSG00000207001.1,ENSG00000207014.1,ENSG00000207063.1,ENSG00000207093.1,ENSG00000207133.1,ENSG00000207137.1,ENSG00000207174.1,ENSG00000207197.1,ENSG00000207245.1,ENSG00000207263.1,ENSG00000207279.1,ENSG00000207375.1,ENSG00000207442.1,ENSG00000207460.1,EN…	72	191	58	385	3.08256	2.91823	-0.164333	0.563897	0.716785	ENSG00000261069	NA	NA
819	peak_10560	chr15	25001398	25001598	0.480387	+	25001398	25001598	0	1	200	0	ENSG00000128739.23,ENSG00000199833.1,ENSG00000201634.1,ENSG00000201969.1,ENSG00000202499.1,ENSG00000206621.1,ENSG00000206688.1,ENSG00000206727.1,ENSG00000207001.1,ENSG00000207014.1,ENSG00000207063.1,ENSG00000207093.1,ENSG00000207133.1,ENSG00000207137.1,ENSG00000207174.1,ENSG00000207197.1,ENSG00000207245.1,ENSG00000207263.1,ENSG00000207279.1,ENSG00000207375.1,ENSG00000207442.1,ENSG00000207460.1,EN…	72	191	58	385	3.08256	2.91823	-0.164333	0.563897	0.716785	ENSG00000276314	91380	SNORD107
820	peak_10560	chr15	25001398	25001598	0.480387	+	25001398	25001598	0	1	200	0	ENSG00000128739.23,ENSG00000199833.1,ENSG00000201634.1,ENSG00000201969.1,ENSG00000202499.1,ENSG00000206621.1,ENSG00000206688.1,ENSG00000206727.1,ENSG00000207001.1,ENSG00000207014.1,ENSG00000207063.1,ENSG00000207093.1,ENSG00000207133.1,ENSG00000207137.1,ENSG00000207174.1,ENSG00000207197.1,ENSG00000207245.1,ENSG00000207263.1,ENSG00000207279.1,ENSG00000207375.1,ENSG00000207442.1,ENSG00000207460.1,EN…	72	191	58	385	3.08256	2.91823	-0.164333	0.563897	0.716785	ENSG00000202499	100033810	SNORD115-36
821	peak_10560	chr15	25001398	25001598	0.480387	+	25001398	25001598	0	1	200	0	ENSG00000128739.23,ENSG00000199833.1,ENSG00000201634.1,ENSG00000201969.1,ENSG00000202499.1,ENSG00000206621.1,ENSG00000206688.1,ENSG00000206727.1,ENSG00000207001.1,ENSG00000207014.1,ENSG00000207063.1,ENSG00000207093.1,ENSG00000207133.1,ENSG00000207137.1,ENSG00000207174.1,ENSG00000207197.1,ENSG00000207245.1,ENSG00000207263.1,ENSG00000207279.1,ENSG00000207375.1,ENSG00000207442.1,ENSG00000207460.1,EN…	72	191	58	385	3.08256	2.91823	-0.164333	0.563897	0.716785	ENSG00000278089	100033444	SNORD115-7
822	peak_10560	chr15	25001398	25001598	0.480387	+	25001398	25001598	0	1	200	0	ENSG00000128739.23,ENSG00000199833.1,ENSG00000201634.1,ENSG00000201969.1,ENSG00000202499.1,ENSG00000206621.1,ENSG00000206688.1,ENSG00000206727.1,ENSG00000207001.1,ENSG00000207014.1,ENSG00000207063.1,ENSG00000207093.1,ENSG00000207133.1,ENSG00000207137.1,ENSG00000207174.1,ENSG00000207197.1,ENSG00000207245.1,ENSG00000207263.1,ENSG00000207279.1,ENSG00000207375.1,ENSG00000207442.1,ENSG00000207460.1,EN…	72	191	58	385	3.08256	2.91823	-0.164333	0.563897	0.716785	ENSG00000207014	100033415	SNORD116-3
823	peak_10560	chr15	25001398	25001598	0.480387	+	25001398	25001598	0	1	200	0	ENSG00000128739.23,ENSG00000199833.1,ENSG00000201634.1,ENSG00000201969.1,ENSG00000202499.1,ENSG00000206621.1,ENSG00000206688.1,ENSG00000206727.1,ENSG00000207001.1,ENSG00000207014.1,ENSG00000207063.1,ENSG00000207093.1,ENSG00000207133.1,ENSG00000207137.1,ENSG00000207174.1,ENSG00000207197.1,ENSG00000207245.1,ENSG00000207263.1,ENSG00000207279.1,ENSG00000207375.1,ENSG00000207442.1,ENSG00000207460.1,EN…	72	191	58	385	3.08256	2.91823	-0.164333	0.563897	0.716785	ENSG00000251896	100033439	SNORD116-27
824	peak_10560	chr15	25001398	25001598	0.480387	+	25001398	25001598	0	1	200	0	ENSG00000128739.23,ENSG00000199833.1,ENSG00000201634.1,ENSG00000201969.1,ENSG00000202499.1,ENSG00000206621.1,ENSG00000206688.1,ENSG00000206727.1,ENSG00000207001.1,ENSG00000207014.1,ENSG00000207063.1,ENSG00000207093.1,ENSG00000207133.1,ENSG00000207137.1,ENSG00000207174.1,ENSG00000207197.1,ENSG00000207245.1,ENSG00000207263.1,ENSG00000207279.1,ENSG00000207375.1,ENSG00000207442.1,ENSG00000207460.1,EN…	72	191	58	385	3.08256	2.91823	-0.164333	0.563897	0.716785	ENSG00000206621	100033426	SNORD116-14
825	peak_10560	chr15	25001398	25001598	0.480387	+	25001398	25001598	0	1	200	0	ENSG00000128739.23,ENSG00000199833.1,ENSG00000201634.1,ENSG00000201969.1,ENSG00000202499.1,ENSG00000206621.1,ENSG00000206688.1,ENSG00000206727.1,ENSG00000207001.1,ENSG00000207014.1,ENSG00000207063.1,ENSG00000207093.1,ENSG00000207133.1,ENSG00000207137.1,ENSG00000207174.1,ENSG00000207197.1,ENSG00000207245.1,ENSG00000207263.1,ENSG00000207279.1,ENSG00000207375.1,ENSG00000207442.1,ENSG00000207460.1,EN…	72	191	58	385	3.08256	2.91823	-0.164333	0.563897	0.716785	ENSG00000274640	338428	SNORD109A
826	peak_10560	chr15	25001398	25001598	0.480387	+	25001398	25001598	0	1	200	0	ENSG00000128739.23,ENSG00000199833.1,ENSG00000201634.1,ENSG00000201969.1,ENSG00000202499.1,ENSG00000206621.1,ENSG00000206688.1,ENSG00000206727.1,ENSG00000207001.1,ENSG00000207014.1,ENSG00000207063.1,ENSG00000207093.1,ENSG00000207133.1,ENSG00000207137.1,ENSG00000207174.1,ENSG00000207197.1,ENSG00000207245.1,ENSG00000207263.1,ENSG00000207279.1,ENSG00000207375.1,ENSG00000207442.1,ENSG00000207460.1,EN…	72	191	58	385	3.08256	2.91823	-0.164333	0.563897	0.716785	ENSG00000273835	100033450	SNORD115-13
827	peak_10560	chr15	25001398	25001598	0.480387	+	25001398	25001598	0	1	200	0	ENSG00000128739.23,ENSG00000199833.1,ENSG00000201634.1,ENSG00000201969.1,ENSG00000202499.1,ENSG00000206621.1,ENSG00000206688.1,ENSG00000206727.1,ENSG00000207001.1,ENSG00000207014.1,ENSG00000207063.1,ENSG00000207093.1,ENSG00000207133.1,ENSG00000207137.1,ENSG00000207174.1,ENSG00000207197.1,ENSG00000207245.1,ENSG00000207263.1,ENSG00000207279.1,ENSG00000207375.1,ENSG00000207442.1,ENSG00000207460.1,EN…	72	191	58	385	3.08256	2.91823	-0.164333	0.563897	0.716785	ENSG00000206727	100033421	SNORD116-9
828	peak_10560	chr15	25001398	25001598	0.480387	+	25001398	25001598	0	1	200	0	ENSG00000128739.23,ENSG00000199833.1,ENSG00000201634.1,ENSG00000201969.1,ENSG00000202499.1,ENSG00000206621.1,ENSG00000206688.1,ENSG00000206727.1,ENSG00000207001.1,ENSG00000207014.1,ENSG00000207063.1,ENSG00000207093.1,ENSG00000207133.1,ENSG00000207137.1,ENSG00000207174.1,ENSG00000207197.1,ENSG00000207245.1,ENSG00000207263.1,ENSG00000207279.1,ENSG00000207375.1,ENSG00000207442.1,ENSG00000207460.1,EN…	72	191	58	385	3.08256	2.91823	-0.164333	0.563897	0.716785	ENSG00000252277	100873856	SNORD116-30
829	peak_10560	chr15	25001398	25001598	0.480387	+	25001398	25001598	0	1	200	0	ENSG00000128739.23,ENSG00000199833.1,ENSG00000201634.1,ENSG00000201969.1,ENSG00000202499.1,ENSG00000206621.1,ENSG00000206688.1,ENSG00000206727.1,ENSG00000207001.1,ENSG00000207014.1,ENSG00000207063.1,ENSG00000207093.1,ENSG00000207133.1,ENSG00000207137.1,ENSG00000207174.1,ENSG00000207197.1,ENSG00000207245.1,ENSG00000207263.1,ENSG00000207279.1,ENSG00000207375.1,ENSG00000207442.1,ENSG00000207460.1,EN…	72	191	58	385	3.08256	2.91823	-0.164333	0.563897	0.716785	ENSG00000224078	NA	NA
830	peak_10560	chr15	25001398	25001598	0.480387	+	25001398	25001598	0	1	200	0	ENSG00000128739.23,ENSG00000199833.1,ENSG00000201634.1,ENSG00000201969.1,ENSG00000202499.1,ENSG00000206621.1,ENSG00000206688.1,ENSG00000206727.1,ENSG00000207001.1,ENSG00000207014.1,ENSG00000207063.1,ENSG00000207093.1,ENSG00000207133.1,ENSG00000207137.1,ENSG00000207174.1,ENSG00000207197.1,ENSG00000207245.1,ENSG00000207263.1,ENSG00000207279.1,ENSG00000207375.1,ENSG00000207442.1,ENSG00000207460.1,EN…	72	191	58	385	3.08256	2.91823	-0.164333	0.563897	0.716785	ENSG00000252326	100033436	SNORD116-25
831	peak_10560	chr15	25001398	25001598	0.480387	+	25001398	25001598	0	1	200	0	ENSG00000128739.23,ENSG00000199833.1,ENSG00000201634.1,ENSG00000201969.1,ENSG00000202499.1,ENSG00000206621.1,ENSG00000206688.1,ENSG00000206727.1,ENSG00000207001.1,ENSG00000207014.1,ENSG00000207063.1,ENSG00000207093.1,ENSG00000207133.1,ENSG00000207137.1,ENSG00000207174.1,ENSG00000207197.1,ENSG00000207245.1,ENSG00000207263.1,ENSG00000207279.1,ENSG00000207375.1,ENSG00000207442.1,ENSG00000207460.1,EN…	72	191	58	385	3.08256	2.91823	-0.164333	0.563897	0.716785	ENSG00000201969	100033460	SNORD115-20
832	peak_10560	chr15	25001398	25001598	0.480387	+	25001398	25001598	0	1	200	0	ENSG00000128739.23,ENSG00000199833.1,ENSG00000201634.1,ENSG00000201969.1,ENSG00000202499.1,ENSG00000206621.1,ENSG00000206688.1,ENSG00000206727.1,ENSG00000207001.1,ENSG00000207014.1,ENSG00000207063.1,ENSG00000207093.1,ENSG00000207133.1,ENSG00000207137.1,ENSG00000207174.1,ENSG00000207197.1,ENSG00000207245.1,ENSG00000207263.1,ENSG00000207279.1,ENSG00000207375.1,ENSG00000207442.1,ENSG00000207460.1,EN…	72	191	58	385	3.08256	2.91823	-0.164333	0.563897	0.716785	ENSG00000277785	100033432	SNORD116-21
833	peak_10560	chr15	25001398	25001598	0.480387	+	25001398	25001598	0	1	200	0	ENSG00000128739.23,ENSG00000199833.1,ENSG00000201634.1,ENSG00000201969.1,ENSG00000202499.1,ENSG00000206621.1,ENSG00000206688.1,ENSG00000206727.1,ENSG00000207001.1,ENSG00000207014.1,ENSG00000207063.1,ENSG00000207093.1,ENSG00000207133.1,ENSG00000207137.1,ENSG00000207174.1,ENSG00000207197.1,ENSG00000207245.1,ENSG00000207263.1,ENSG00000207279.1,ENSG00000207375.1,ENSG00000207442.1,ENSG00000207460.1,EN…	72	191	58	385	3.08256	2.91823	-0.164333	0.563897	0.716785	ENSG00000128739	6638	SNRPN
834	peak_10560	chr15	25001398	25001598	0.480387	+	25001398	25001598	0	1	200	0	ENSG00000128739.23,ENSG00000199833.1,ENSG00000201634.1,ENSG00000201969.1,ENSG00000202499.1,ENSG00000206621.1,ENSG00000206688.1,ENSG00000206727.1,ENSG00000207001.1,ENSG00000207014.1,ENSG00000207063.1,ENSG00000207093.1,ENSG00000207133.1,ENSG00000207137.1,ENSG00000207174.1,ENSG00000207197.1,ENSG00000207245.1,ENSG00000207263.1,ENSG00000207279.1,ENSG00000207375.1,ENSG00000207442.1,ENSG00000207460.1,EN…	72	191	58	385	3.08256	2.91823	-0.164333	0.563897	0.716785	ENSG00000201634	100033822	SNORD115-48
835	peak_10560	chr15	25001398	25001598	0.480387	+	25001398	25001598	0	1	200	0	ENSG00000128739.23,ENSG00000199833.1,ENSG00000201634.1,ENSG00000201969.1,ENSG00000202499.1,ENSG00000206621.1,ENSG00000206688.1,ENSG00000206727.1,ENSG00000207001.1,ENSG00000207014.1,ENSG00000207063.1,ENSG00000207093.1,ENSG00000207133.1,ENSG00000207137.1,ENSG00000207174.1,ENSG00000207197.1,ENSG00000207245.1,ENSG00000207263.1,ENSG00000207279.1,ENSG00000207375.1,ENSG00000207442.1,ENSG00000207460.1,EN…	72	191	58	385	3.08256	2.91823	-0.164333	0.563897	0.716785	ENSG00000275127	100033433	SNORD116-22
836	peak_10561	chr15	30484599	30493673	8.30971	+	30484599	30493673	0	1	9074	0	ENSG00000215302.8,ENSG00000283345	63	1910	27	1040	6.64909	5.48488	-1.16421	0.000540158	0.00315158	ENSG00000283345	100652840	LOC100652840
837	peak_10561	chr15	30484599	30493673	8.30971	+	30484599	30493673	0	1	9074	0	ENSG00000215302.8,ENSG00000283345	63	1910	27	1040	6.64909	5.48488	-1.16421	0.000540158	0.00315158	ENSG00000215302	NA	NA
838	peak_10562	chr15	30489187	30489787	0.318818	+	30489187	30489787	0	1	600	0	ENSG00000270055	6	671	0	29	7.84888	6.95814	-0.890736	0.677401	0.801726	ENSG00000270055	NA	NA
839	peak_10563	chr15	31372348	31372498	0.683258	+	31372348	31372498	0	1	150	0	ENSG00000169926	4	222	1	61	6.41167	5.19382	-1.21785	0.453975	0.622757	ENSG00000169926	51621	KLF13
840	peak_10564	chr15	31373073	31373323	2.54071	+	31373073	31373323	0	1	250	0	ENSG00000169926	47	13892	10	3243	6.50681	5.60049	-0.906321	0.0716862	0.171858	ENSG00000169926	51621	KLF13
841	peak_10565	chr15	33855963	33857816	0.881505	+	33855963	33857816	0	1	1853	0	ENSG00000198838	34	210	18	208	2.61449	2.214	-0.400488	0.366607	0.542801	ENSG00000198838	6263	RYR3
842	peak_10566	chr15	33858105	33859662	0.985207	+	33858105	33859662	0	1	1557	0	ENSG00000198838	38	376	19	361	3.85165	3.44386	-0.407787	0.330515	0.505153	ENSG00000198838	6263	RYR3
843	peak_10567	chr15	34102582	34102732	1.91137	+	34102582	34102732	0	1	150	0	ENSG00000182405	13	117	6	67	4.6404	3.51536	-1.12504	0.131299	0.26584	ENSG00000182405	161779	PGBD4
844	peak_10568	chr15	34102882	34102957	7.20783	+	34102882	34102957	0	1	75	0	ENSG00000182405	9	98	7	37	5.03076	2.52735	-2.50341	0.0013017	0.00676438	ENSG00000182405	161779	PGBD4
845	peak_10569	chr15	34103257	34104007	9.59607	+	34103257	34104007	0	1	750	0	ENSG00000182405	27	4338	14	1755	8.71322	6.93238	-1.78084	0.000188238	0.0012921	ENSG00000182405	161779	PGBD4
846	peak_1057	chr1	42746559	42746784	3.40036	-	42746559	42746784	0	1	225	0	ENSG00000117385	121	12199	15	1686	4.84969	4.00499	-0.844703	0.0332237	0.094709	ENSG00000117385	64175	P3H1
847	peak_10570	chr15	34104857	34105207	0.45054	+	34104857	34105207	0	1	350	0	ENSG00000182405	11	335	6	368	6.26222	5.85636	-0.405858	0.583508	0.731769	ENSG00000182405	161779	PGBD4
848	peak_10571	chr15	38349434	38351449	7.29414	+	38349434	38351449	0	1	2015	0	ENSG00000166068	163	10458	44	4640	7.58788	6.79043	-0.797446	0.00121139	0.00637154	ENSG00000166068	161742	SPRED1
849	peak_10572	chr15	38354249	38354474	2.47779	+	38354249	38354474	0	1	225	0	ENSG00000166068	16	291	5	103	5.93368	4.58975	-1.34393	0.0760134	0.17952	ENSG00000166068	161742	SPRED1
850	peak_10573	chr15	39965838	39967438	3.35089	+	39965838	39967438	0	1	1600	0	ENSG00000128829	60	269	40	321	3.89398	3.22302	-0.670958	0.0347036	0.0980127	ENSG00000128829	440275	EIF2AK4
851	peak_10574	chr15	39967638	39967713	14.1252	+	39967638	39967713	0	1	75	0	ENSG00000128829	124	1194	81	1000	3.6494	2.67072	-0.978676	5.4155e-06	5.59601e-05	ENSG00000128829	440275	EIF2AK4
852	peak_10575	chr15	39972991	39973793	7.11757	+	39972991	39973793	0	1	802	0	ENSG00000128829	3	549	24	1681	9.03709	6.20562	-2.83147	0.00139978	0.0072011	ENSG00000128829	440275	EIF2AK4
853	peak_10576	chr15	39975343	39976577	3.64498	+	39975343	39976577	0	1	1234	0	ENSG00000128829	68	2725	8	368	6.5825	5.37462	-1.20788	0.0267164	0.0799375	ENSG00000128829	440275	EIF2AK4
854	peak_10577	chr15	40056576	40056626	0	+	40056576	40056626	0	1	50	0	ENSG00000248508	4	27	4	28	4.23081	2.84607	-1.38474	0.204702	NA	ENSG00000248508	100131089	SRP14-AS1
855	peak_10578	chr15	40161172	40165144	21.0547	+	40161172	40165144	0	1	3972	0	ENSG00000137843.12,ENSG00000156970.13,ENSG00000259288	190	642	93	1796	3.2217	4.30123	1.07953	2.74113e-08	4.59084e-07	ENSG00000137843	106821730	BUB1B-PAK6
856	peak_10578	chr15	40161172	40165144	21.0547	+	40161172	40165144	0	1	3972	0	ENSG00000137843.12,ENSG00000156970.13,ENSG00000259288	190	642	93	1796	3.2217	4.30123	1.07953	2.74113e-08	4.59084e-07	ENSG00000259288	NA	NA
857	peak_10578	chr15	40161172	40165144	21.0547	+	40161172	40165144	0	1	3972	0	ENSG00000137843.12,ENSG00000156970.13,ENSG00000259288	190	642	93	1796	3.2217	4.30123	1.07953	2.74113e-08	4.59084e-07	ENSG00000137843	56924	PAK6
858	peak_10578	chr15	40161172	40165144	21.0547	+	40161172	40165144	0	1	3972	0	ENSG00000137843.12,ENSG00000156970.13,ENSG00000259288	190	642	93	1796	3.2217	4.30123	1.07953	2.74113e-08	4.59084e-07	ENSG00000156970	701	BUB1B
859	peak_10579	chr15	40323691	40324866	0.243016	+	40323691	40324866	0	1	1175	0	ENSG00000259330	93	5798	67	8373	5.03708	4.95962	-0.0774588	0.739009	0.844977	ENSG00000259330	100505573	INAFM2
860	peak_1058	chr1	42834471	42834571	0	-	42834471	42834571	0	1	100	0	ENSG00000228192	2	87	0	48	6.16747	7.39039	1.22291	0.594256	NA	ENSG00000228192	NA	NA
861	peak_10580	chr15	40324941	40325041	0.943572	+	40324941	40325041	0	1	100	0	ENSG00000259330	10	82	11	149	3.57512	2.95057	-0.624549	0.344613	0.519944	ENSG00000259330	100505573	INAFM2
862	peak_10581	chr15	40326341	40326466	6.80079	+	40326341	40326466	0	1	125	0	ENSG00000259330	10	180	21	308	5.83658	4.05653	-1.78005	0.00181046	0.00896926	ENSG00000259330	100505573	INAFM2
863	peak_10582	chr15	40326516	40326616	1.66615	+	40326516	40326616	0	1	100	0	ENSG00000259330	9	98	9	135	4.93428	3.9567	-0.977575	0.166471	0.315094	ENSG00000259330	100505573	INAFM2
864	peak_10583	chr15	40368719	40368769	1.80351	+	40368719	40368769	0	1	50	0	ENSG00000140323	23	374	5	331	2.2785	3.3255	1.047	0.145987	0.286476	ENSG00000140323	85455	DISP2
865	peak_10584	chr15	40371694	40371894	4.548	+	40371694	40371894	0	1	200	0	ENSG00000140323	130	971	83	1054	2.83155	2.29857	-0.532974	0.0121848	0.0427481	ENSG00000140323	85455	DISP2
866	peak_10585	chr15	40393392	40394017	7.15115	+	40393392	40394017	0	1	625	0	ENSG00000128944	98	6482	27	2385	7.46634	6.45594	-1.01039	0.00136078	0.00703539	ENSG00000128944	90417	KNSTRN
867	peak_10586	chr15	40419987	40420062	2.07111	+	40419987	40420062	0	1	75	0	ENSG00000128928	92	10115	8	1221	6.951	6.10363	-0.847371	0.112265	0.237977	ENSG00000128928	3712	IVD
868	peak_10587	chr15	40458539	40458639	0	+	40458539	40458639	0	1	100	0	ENSG00000140320	0	79	0	62	6.93455	5.5916	-1.34295	0.642809	NA	ENSG00000140320	22893	BAHD1
869	peak_10588	chr15	40458714	40459539	0.521137	+	40458714	40459539	0	1	825	0	ENSG00000140320	3	391	1	126	5.31121	4.2844	-1.02682	0.539233	0.696823	ENSG00000140320	22893	BAHD1
870	peak_10589	chr15	40470983	40471083	0	+	40470983	40471083	0	1	100	0	ENSG00000169105	0	55	1	92	7.93695	4.98994	-2.947	0.240512	NA	ENSG00000169105	113189	CHST14
871	peak_1059	chr1	42841916	42842852	0.569901	-	42841916	42842852	0	1	936	0	ENSG00000228192	82	968	19	494	4.59339	4.34731	-0.246086	0.512675	0.673663	ENSG00000228192	NA	NA
872	peak_10590	chr15	40471283	40471908	0.221113	+	40471283	40471908	0	1	625	0	ENSG00000169105	58	2453	54	4291	3.93717	3.85304	-0.0841317	0.759868	0.857903	ENSG00000169105	113189	CHST14
873	peak_10591	chr15	40472108	40472808	4.84611	+	40472108	40472808	0	1	700	0	ENSG00000169105	46	4665	56	7216	5.19762	4.44933	-0.748282	0.00945919	0.0347677	ENSG00000169105	113189	CHST14
874	peak_10592	chr15	40553693	40557048	1.58791	+	40553693	40557048	0	1	3355	0	ENSG00000259536	95	417	48	434	3.42361	3.05567	-0.367939	0.179271	0.332653	ENSG00000259536	NA	NA
875	peak_10593	chr15	40557148	40557248	4.47107	+	40557148	40557248	0	1	100	0	ENSG00000259536	31	139	22	121	3.23568	2.14182	-1.09386	0.0129931	0.0450893	ENSG00000259536	NA	NA
876	peak_10594	chr15	40557298	40557373	8.58594	+	40557298	40557373	0	1	75	0	ENSG00000259536	35	160	28	133	3.82598	2.40742	-1.41856	0.000432435	0.00260241	ENSG00000259536	NA	NA
877	peak_10595	chr15	40569298	40569648	4.22811	+	40569298	40569648	0	1	350	0	ENSG00000166133	34	1081	28	941	3.36231	2.46151	-0.900803	0.0159446	0.0533594	ENSG00000166133	27079	RPUSD2
878	peak_10596	chr15	40570048	40571684	2.40638	+	40570048	40571684	0	1	1636	0	ENSG00000166133	23	79	8	153	2.84769	3.93662	1.08893	0.0814548	0.188629	ENSG00000166133	27079	RPUSD2
879	peak_10597	chr15	40573635	40574310	0.873347	+	40573635	40574310	0	1	675	0	ENSG00000166133	86	4655	29	2766	4.30794	4.02817	-0.279777	0.369447	0.545879	ENSG00000166133	27079	RPUSD2
880	peak_10598	chr15	40620646	40620821	3.33117	+	40620646	40620821	0	1	175	0	ENSG00000137812	41	166	23	144	3.70446	2.84135	-0.86311	0.0353611	0.0993615	ENSG00000137812	57082	KNL1
881	peak_10599	chr15	40621021	40622071	8.81819	+	40621021	40622071	0	1	1050	0	ENSG00000137812	53	1099	35	954	6.08017	4.93562	-1.14455	0.000357637	0.00221544	ENSG00000137812	57082	KNL1
882	peak_106	chr1	15116658	15116708	0	+	15116658	15116708	0	1	50	0	ENSG00000189337	0	87	0	105	7.40423	6.58482	-0.819405	0.776988	NA	ENSG00000189337	23254	KAZN
883	peak_1060	chr1	42842877	42844549	0.389299	-	42842877	42844549	0	1	1672	0	ENSG00000228192	65	599	15	305	3.74509	3.53804	-0.207042	0.626578	0.7635	ENSG00000228192	NA	NA
884	peak_10600	chr15	40622446	40622696	2.83487	+	40622446	40622696	0	1	250	0	ENSG00000137812	20	95	13	85	4.00242	2.93266	-1.06977	0.054909	0.140158	ENSG00000137812	57082	KNL1
885	peak_10601	chr15	40622721	40622796	10.4144	+	40622721	40622796	0	1	75	0	ENSG00000137812	39	454	37	470	4.94952	3.60862	-1.3409	9.89923e-05	0.000732768	ENSG00000137812	57082	KNL1
886	peak_10602	chr15	40622871	40623146	15.8629	+	40622871	40623146	0	1	275	0	ENSG00000137812	67	371	52	319	4.17991	2.78812	-1.3918	1.40404e-06	1.67795e-05	ENSG00000137812	57082	KNL1
887	peak_10603	chr15	40623371	40623746	1.13764	+	40623371	40623746	0	1	375	0	ENSG00000137812	13	72	8	74	4.1376	3.39247	-0.745136	0.280794	0.454503	ENSG00000137812	57082	KNL1
888	peak_10604	chr15	40624121	40624446	4.74982	+	40624121	40624446	0	1	325	0	ENSG00000137812	83	191	48	187	2.95721	2.18489	-0.772314	0.0102364	0.0371675	ENSG00000137812	57082	KNL1
889	peak_10605	chr15	40624671	40624721	0.855057	+	40624671	40624721	0	1	50	0	ENSG00000137812	23	214	15	291	4.74289	4.30383	-0.439056	0.376163	0.552843	ENSG00000137812	57082	KNL1
890	peak_10606	chr15	40625371	40625446	25.9232	+	40625371	40625446	0	1	75	0	ENSG00000137812	373	12804	111	5567	6.70757	5.73492	-0.972646	6.91998e-10	1.57156e-08	ENSG00000137812	57082	KNL1
891	peak_10607	chr15	40807110	40807185	1.23933	+	40807110	40807185	0	1	75	0	ENSG00000166140	11	364	4	136	3.76118	2.78455	-0.976627	0.253203	0.423569	ENSG00000166140	84936	ZFYVE19
892	peak_10608	chr15	40807560	40807610	0.0478903	+	40807560	40807610	0	1	50	0	ENSG00000166140	5	427	1	154	4.72123	4.59359	-0.127644	0.935862	0.96735	ENSG00000166140	84936	ZFYVE19
893	peak_10609	chr15	40856840	40857115	9.19077	+	40856840	40857115	0	1	275	0	ENSG00000166145	332	5291	160	3766	2.46802	1.94928	-0.518747	0.000264556	0.00171121	ENSG00000166145	6692	SPINT1
894	peak_1061	chr1	42844674	42846296	0	-	42844674	42846296	0	1	1622	0	ENSG00000228192	13	54	3	40	3.80848	3.96123	0.152749	0.875107	NA	ENSG00000228192	NA	NA
895	peak_10610	chr15	40898730	40899270	1.61116	+	40898730	40899270	0	1	540	0	ENSG00000104142	8	256	3	95	5.28053	3.93595	-1.34458	0.175267	0.327336	ENSG00000104142	57617	VPS18
896	peak_10611	chr15	40899520	40900520	3.34865	+	40899520	40900520	0	1	1000	0	ENSG00000104142	154	1855	68	2224	1.78327	2.23693	0.453655	0.034771	0.0981645	ENSG00000104142	57617	VPS18
897	peak_10612	chr15	40900545	40902746	3.0567	+	40900545	40902746	0	1	2201	0	ENSG00000104142	60	2070	44	2243	3.90343	3.32354	-0.579896	0.0453164	0.120182	ENSG00000104142	57617	VPS18
898	peak_10613	chr15	40902771	40902821	0.152477	+	40902771	40902821	0	1	50	0	ENSG00000104142	21	1298	178	24458	4.40881	4.48314	0.0743321	0.824609	0.899704	ENSG00000104142	57617	VPS18
899	peak_10614	chr15	40902896	40903346	0	+	40902896	40903346	0	1	450	0	ENSG00000104142	14	63	11	152	0.404757	1.04388	0.639127	0.302746	NA	ENSG00000104142	57617	VPS18
900	peak_10615	chr15	40955586	40955911	0.537659	+	40955586	40955911	0	1	325	0	ENSG00000128965	10	370	3	147	3.41573	2.81221	-0.603523	0.529589	0.688888	ENSG00000128965	79094	CHAC1
901	peak_10616	chr15	41298075	41298450	6.16217	+	41298075	41298450	0	1	375	0	ENSG00000247556.6,ENSG00000285920	212	1706	68	971	4.53322	3.91399	-0.619229	0.00308501	0.0139638	ENSG00000285920	NA	NA
902	peak_10616	chr15	41298075	41298450	6.16217	+	41298075	41298450	0	1	375	0	ENSG00000247556.6,ENSG00000285920	212	1706	68	971	4.53322	3.91399	-0.619229	0.00308501	0.0139638	ENSG00000247556	729082	OIP5-AS1
903	peak_10617	chr15	41299350	41299400	0.426935	+	41299350	41299400	0	1	50	0	ENSG00000247556.6,ENSG00000285920	58	334	10	130	4.04265	3.77236	-0.270291	0.60041	0.74384	ENSG00000285920	NA	NA
904	peak_10617	chr15	41299350	41299400	0.426935	+	41299350	41299400	0	1	50	0	ENSG00000247556.6,ENSG00000285920	58	334	10	130	4.04265	3.77236	-0.270291	0.60041	0.74384	ENSG00000247556	729082	OIP5-AS1
905	peak_10618	chr15	41480718	41480768	0	+	41480718	41480768	0	1	50	0	ENSG00000137815	17	46	11	102	1.26719	1.75571	0.488519	0.426432	NA	ENSG00000137815	23168	RTF1
906	peak_10619	chr15	41482618	41482693	23.7486	+	41482618	41482693	0	1	75	0	ENSG00000137815	261	7850	101	4376	6.60451	5.59372	-1.01079	3.57401e-09	7.09513e-08	ENSG00000137815	23168	RTF1
907	peak_1062	chr1	42926752	42926852	4.17296	-	42926752	42926852	0	1	100	0	ENSG00000117394	38	556	18	341	4.94195	3.92609	-1.01585	0.0167241	0.0554389	ENSG00000117394	6513	SLC2A1
908	peak_10620	chr15	41669035	41669685	19.3679	+	41669035	41669685	0	1	650	0	ENSG00000174197	338	5625	85	1961	5.46422	4.5094	-0.954822	9.75169e-08	1.47799e-06	ENSG00000174197	23269	MGA
909	peak_10621	chr15	41669735	41669935	4.00496	+	41669735	41669935	0	1	200	0	ENSG00000174197	286	978	105	712	3.02995	2.61096	-0.418992	0.0194542	0.0622857	ENSG00000174197	23269	MGA
910	peak_10622	chr15	41696302	41696552	2.54527	+	41696302	41696552	0	1	250	0	ENSG00000174197	154	698	39	341	3.69722	3.20014	-0.497078	0.0713169	0.171316	ENSG00000174197	23269	MGA
911	peak_10623	chr15	41696602	41696802	8.58875	+	41696602	41696802	0	1	200	0	ENSG00000174197	147	698	41	275	3.85112	2.88406	-0.967059	0.000431412	0.00259734	ENSG00000174197	23269	MGA
912	peak_10624	chr15	41711282	41713233	14.3599	+	41711282	41713233	0	1	1951	0	ENSG00000174197	203	276	53	432	1.94989	3.0907	1.14081	4.51987e-06	4.75614e-05	ENSG00000174197	23269	MGA
913	peak_10625	chr15	41736206	41736556	0.360686	+	41736206	41736556	0	1	350	0	ENSG00000174197	177	1208	42	713	4.22166	4.10341	-0.118247	0.645213	0.778794	ENSG00000174197	23269	MGA
914	peak_10626	chr15	41749154	41749329	16.205	+	41749154	41749329	0	1	175	0	ENSG00000174197	80	838	31	301	4.93844	3.37699	-1.56145	1.08368e-06	1.32375e-05	ENSG00000174197	23269	MGA
915	peak_10627	chr15	41749679	41750529	18.4998	+	41749679	41750529	0	1	850	0	ENSG00000174197	621	6111	201	3506	4.86646	4.23606	-0.630402	1.88905e-07	2.69786e-06	ENSG00000174197	23269	MGA
916	peak_10628	chr15	41762137	41762287	2.88161	+	41762137	41762287	0	1	150	0	ENSG00000174197	83	133	25	190	2.43509	3.14688	0.711792	0.0526578	0.135691	ENSG00000174197	23269	MGA
917	peak_10629	chr15	41764975	41767741	2.20873	+	41764975	41767741	0	1	2766	0	ENSG00000174197	686	23682	184	14692	6.38647	6.18719	-0.199281	0.09881	0.216324	ENSG00000174197	23269	MGA
918	peak_1063	chr1	43282826	43283001	7.66848	-	43282826	43283001	0	1	175	0	ENSG00000253313	9	489	12	293	3.95448	1.81169	-2.14279	0.000893829	0.00491537	ENSG00000253313	149466	C1orf210
919	peak_10630	chr15	42208841	42211292	4.47663	+	42208841	42211292	0	1	2451	0	ENSG00000261002	274	349	160	436	2.10147	1.66143	-0.440043	0.0129337	0.044916	ENSG00000261002	NA	NA
920	peak_10631	chr15	42274280	42274355	1.94739	+	42274280	42274355	0	1	75	0	ENSG00000214013.9,ENSG00000258461.5,ENSG00000260571	81	197	23	222	2.68528	3.24853	0.563257	0.126858	0.259284	ENSG00000214013	2595	GANC
921	peak_10631	chr15	42274280	42274355	1.94739	+	42274280	42274355	0	1	75	0	ENSG00000214013.9,ENSG00000258461.5,ENSG00000260571	81	197	23	222	2.68528	3.24853	0.563257	0.126858	0.259284	ENSG00000260571	NA	NA
922	peak_10631	chr15	42274280	42274355	1.94739	+	42274280	42274355	0	1	75	0	ENSG00000214013.9,ENSG00000258461.5,ENSG00000260571	81	197	23	222	2.68528	3.24853	0.563257	0.126858	0.259284	ENSG00000258461	NA	NA
923	peak_10632	chr15	42283749	42283799	0	+	42283749	42283799	0	1	50	0	ENSG00000214013.9,ENSG00000258461.5,ENSG00000260571	3	116	1	65	4.87718	4.36399	-0.513182	0.760122	NA	ENSG00000214013	2595	GANC
924	peak_10632	chr15	42283749	42283799	0	+	42283749	42283799	0	1	50	0	ENSG00000214013.9,ENSG00000258461.5,ENSG00000260571	3	116	1	65	4.87718	4.36399	-0.513182	0.760122	NA	ENSG00000260571	NA	NA
925	peak_10632	chr15	42283749	42283799	0	+	42283749	42283799	0	1	50	0	ENSG00000214013.9,ENSG00000258461.5,ENSG00000260571	3	116	1	65	4.87718	4.36399	-0.513182	0.760122	NA	ENSG00000258461	NA	NA
926	peak_10633	chr15	42283849	42283899	0	+	42283849	42283899	0	1	50	0	ENSG00000214013.9,ENSG00000258461.5,ENSG00000260571	3	99	1	79	4.53841	4.549	0.0105903	0.99497	NA	ENSG00000214013	2595	GANC
927	peak_10633	chr15	42283849	42283899	0	+	42283849	42283899	0	1	50	0	ENSG00000214013.9,ENSG00000258461.5,ENSG00000260571	3	99	1	79	4.53841	4.549	0.0105903	0.99497	NA	ENSG00000258461	NA	NA
928	peak_10633	chr15	42283849	42283899	0	+	42283849	42283899	0	1	50	0	ENSG00000214013.9,ENSG00000258461.5,ENSG00000260571	3	99	1	79	4.53841	4.549	0.0105903	0.99497	NA	ENSG00000260571	NA	NA
929	peak_10634	chr15	42684472	42684547	2.75401	+	42684472	42684547	0	1	75	0	ENSG00000159433	10	777	3	148	5.12969	3.32163	-1.80806	0.0592415	0.148238	ENSG00000159433	57519	STARD9
930	peak_10635	chr15	42686322	42686497	0.344077	+	42686322	42686497	0	1	175	0	ENSG00000159433	24	162	4	91	3.92927	4.28406	0.354788	0.658111	0.787812	ENSG00000159433	57519	STARD9
931	peak_10636	chr15	42720097	42720172	0	+	42720097	42720172	0	1	75	0	ENSG00000159433	10	63	1	42	4.05843	5.36999	1.31156	0.394447	NA	ENSG00000159433	57519	STARD9
932	peak_10637	chr15	42724101	42724301	15.3515	+	42724101	42724301	0	1	200	0	ENSG00000278769	22	1315	36	1502	6.48343	4.61308	-1.87035	2.08803e-06	2.39182e-05	ENSG00000278769	NA	NA
933	peak_10638	chr15	43169761	43178689	1.62047	+	43169761	43178689	0	1	8928	0	ENSG00000137842.7,ENSG00000166946	6	147	3	78	6.32268	4.90785	-1.41483	0.173684	0.325229	ENSG00000137842	80021	TMEM62
934	peak_10638	chr15	43169761	43178689	1.62047	+	43169761	43178689	0	1	8928	0	ENSG00000137842.7,ENSG00000166946	6	147	3	78	6.32268	4.90785	-1.41483	0.173684	0.325229	ENSG00000166946	23582	CCNDBP1
935	peak_10639	chr15	43184323	43184548	9.80654	+	43184323	43184548	0	1	225	0	ENSG00000137842.7,ENSG00000166946	117	337	103	453	3.04055	2.2067	-0.833852	0.000159418	0.0011167	ENSG00000137842	80021	TMEM62
936	peak_10639	chr15	43184323	43184548	9.80654	+	43184323	43184548	0	1	225	0	ENSG00000137842.7,ENSG00000166946	117	337	103	453	3.04055	2.2067	-0.833852	0.000159418	0.0011167	ENSG00000166946	23582	CCNDBP1
937	peak_1064	chr1	43363822	43364047	4.0569	-	43363822	43364047	0	1	225	0	ENSG00000066322.15,ENSG00000283836	67	872	44	785	2.44909	1.7695	-0.679595	0.0186155	0.0600828	ENSG00000283836	102466723	MIR6734
938	peak_1064	chr1	43363822	43364047	4.0569	-	43363822	43364047	0	1	225	0	ENSG00000066322.15,ENSG00000283836	67	872	44	785	2.44909	1.7695	-0.679595	0.0186155	0.0600828	ENSG00000066322	64834	ELOVL1
939	peak_10640	chr15	43184748	43184798	14.906	+	43184748	43184798	0	1	50	0	ENSG00000137842.7,ENSG00000166946	111	283	37	613	1.65294	3.02178	1.36885	2.94801e-06	3.25733e-05	ENSG00000166946	23582	CCNDBP1
940	peak_10640	chr15	43184748	43184798	14.906	+	43184748	43184798	0	1	50	0	ENSG00000137842.7,ENSG00000166946	111	283	37	613	1.65294	3.02178	1.36885	2.94801e-06	3.25733e-05	ENSG00000137842	80021	TMEM62
941	peak_10641	chr15	43369320	43371154	0.117826	+	43369320	43371154	0	1	1834	0	ENSG00000137822	22	168	5	74	1.42702	1.29599	-0.131029	0.859936	0.921575	ENSG00000137822	27229	TUBGCP4
942	peak_10642	chr15	43407800	43407850	12.9422	+	43407800	43407850	0	1	50	0	ENSG00000137822	332	1460	103	720	3.58263	2.8192	-0.763431	1.35801e-05	0.000127064	ENSG00000137822	27229	TUBGCP4
943	peak_10643	chr15	43409325	43409425	60.4225	+	43409325	43409425	0	1	100	0	ENSG00000137822	264	2517	100	808	4.74259	3.06417	-1.67842	7.39455e-21	6.47159e-19	ENSG00000137822	27229	TUBGCP4
944	peak_10644	chr15	43771157	43771207	20.0462	+	43771157	43771207	0	1	50	0	ENSG00000167004	171	685	186	1042	3.17322	2.25929	-0.913924	5.84945e-08	9.23622e-07	ENSG00000167004	2923	PDIA3
945	peak_10645	chr15	44503508	44503733	0.345264	+	44503508	44503733	0	1	225	0	ENSG00000137770	86	2234	40	2509	5.84971	5.72572	-0.123988	0.657076	0.787164	ENSG00000137770	51496	CTDSPL2
946	peak_10646	chr15	44518789	44519684	8.98105	+	44518789	44519684	0	1	895	0	ENSG00000137770	51	4885	16	1348	7.49064	5.99235	-1.49829	0.000313808	0.00197895	ENSG00000137770	51496	CTDSPL2
947	peak_10647	chr15	44521309	44524461	5.08427	+	44521309	44524461	0	1	3152	0	ENSG00000137770	95	1135	72	1479	4.78981	4.16984	-0.619978	0.00766393	0.0294769	ENSG00000137770	51496	CTDSPL2
948	peak_10648	chr15	44561580	44561655	3.58334	+	44561580	44561655	0	1	75	0	ENSG00000104131	47	205	34	252	3.81883	3.04635	-0.77248	0.0282023	0.083427	ENSG00000104131	8669	EIF3J
949	peak_10649	chr15	44561680	44561730	6.56635	+	44561680	44561730	0	1	50	0	ENSG00000104131	102	1415	52	1194	5.31915	4.547	-0.77215	0.00220845	0.0105519	ENSG00000104131	8669	EIF3J
950	peak_1065	chr1	43450988	43451163	0.68697	-	43450988	43451163	0	1	175	0	ENSG00000178922	19	241	7	285	2.76665	3.25557	0.488916	0.452117	0.621157	ENSG00000178922	81888	HYI
951	peak_10650	chr15	45403110	45403485	5.00756	+	45403110	45403485	0	1	375	0	ENSG00000171763	81	765	42	592	3.55465	2.80016	-0.754494	0.00821611	0.0310867	ENSG00000171763	79029	SPATA5L1
952	peak_10651	chr15	45599327	45601323	2.221	+	45599327	45601323	0	1	1996	0	ENSG00000104164.12,ENSG00000260170	20	249	10	186	5.39302	4.4391	-0.953916	0.0976897	0.214493	ENSG00000104164	26258	BLOC1S6
953	peak_10651	chr15	45599327	45601323	2.221	+	45599327	45601323	0	1	1996	0	ENSG00000104164.12,ENSG00000260170	20	249	10	186	5.39302	4.4391	-0.953916	0.0976897	0.214493	ENSG00000260170	NA	NA
954	peak_10652	chr15	47771430	47771605	21.4323	+	47771430	47771605	0	1	175	0	ENSG00000137872	136	2166	76	1281	3.70125	2.50826	-1.19299	2.0632e-08	3.53378e-07	ENSG00000137872	80031	SEMA6D
955	peak_10653	chr15	47771780	47771905	16.3224	+	47771780	47771905	0	1	125	0	ENSG00000137872	158	2224	71	1262	4.72565	3.68677	-1.03888	9.91326e-07	1.22028e-05	ENSG00000137872	80031	SEMA6D
956	peak_10654	chr15	48878583	48878983	28.0774	+	48878583	48878983	0	1	400	0	ENSG00000255302	279	22008	515	70375	7.96828	7.27641	-0.691869	1.39232e-10	3.53074e-09	ENSG00000255302	23741	EID1
957	peak_10655	chr15	49634625	49634700	1.43609	+	49634625	49634700	0	1	75	0	ENSG00000104047	38	288	20	600	4.33037	4.84845	0.518078	0.208305	0.369568	ENSG00000104047	56986	DTWD1
958	peak_10656	chr15	49794395	49794570	0	+	49794395	49794570	0	1	175	0	ENSG00000259388	5	35	0	46	4.09552	7.84407	3.74855	0.0832564	NA	ENSG00000259388	645453	RLIMP3
959	peak_10657	chr15	50355583	50355658	0.873495	+	50355583	50355658	0	1	75	0	ENSG00000244879.8,ENSG00000284284	285	5047	44	2082	3.32675	3.53923	0.212476	0.369333	0.545823	ENSG00000244879	NA	NA
960	peak_10657	chr15	50355583	50355658	0.873495	+	50355583	50355658	0	1	75	0	ENSG00000244879.8,ENSG00000284284	285	5047	44	2082	3.32675	3.53923	0.212476	0.369333	0.545823	ENSG00000284284	100616396	MIR4712
961	peak_10658	chr15	50355783	50355933	0.103552	+	50355783	50355933	0	1	150	0	ENSG00000244879.8,ENSG00000284284	45	408	6	140	4.77906	4.67882	-0.100235	0.876073	0.930739	ENSG00000244879	NA	NA
962	peak_10658	chr15	50355783	50355933	0.103552	+	50355783	50355933	0	1	150	0	ENSG00000244879.8,ENSG00000284284	45	408	6	140	4.77906	4.67882	-0.100235	0.876073	0.930739	ENSG00000284284	100616396	MIR4712
963	peak_10659	chr15	50356148	50356198	0	+	50356148	50356198	0	1	50	0	ENSG00000244879.8,ENSG00000284284	23	42	6	55	2.5789	3.36702	0.788118	0.276628	NA	ENSG00000244879	NA	NA
964	peak_10659	chr15	50356148	50356198	0	+	50356148	50356198	0	1	50	0	ENSG00000244879.8,ENSG00000284284	23	42	6	55	2.5789	3.36702	0.788118	0.276628	NA	ENSG00000284284	100616396	MIR4712
965	peak_1066	chr1	43451363	43451666	2.28411	-	43451363	43451666	0	1	303	0	ENSG00000178922	48	620	14	615	1.90992	2.66152	0.751594	0.0918349	0.205312	ENSG00000178922	81888	HYI
966	peak_10660	chr15	50481577	50481752	0.956113	+	50481577	50481752	0	1	175	0	ENSG00000138592	15	103	27	389	4.53128	4.0627	-0.468586	0.340229	0.515444	ENSG00000138592	9101	USP8
967	peak_10661	chr15	50944837	50944912	0.872919	+	50944837	50944912	0	1	75	0	ENSG00000259378	5	112	0	42	5.81527	7.74944	1.93417	0.369594	0.546041	ENSG00000259378	NA	NA
968	peak_10662	chr15	50944937	50945012	0.168112	+	50944937	50945012	0	1	75	0	ENSG00000259378	7	122	1	35	5.11155	4.73586	-0.375691	0.810512	0.890007	ENSG00000259378	NA	NA
969	peak_10663	chr15	50945137	50945187	0	+	50945137	50945187	0	1	50	0	ENSG00000259378	7	45	2	22	4.20142	3.53135	-0.670072	0.58163	NA	ENSG00000259378	NA	NA
970	peak_10664	chr15	52046104	52046829	33.3224	+	52046104	52046829	0	1	725	0	ENSG00000069956	417	19947	186	13478	7.27192	6.37719	-0.894738	2.99027e-12	9.31004e-11	ENSG00000069956	5597	MAPK6
971	peak_10665	chr15	55418268	55418418	0	+	55418268	55418418	0	1	150	0	ENSG00000261652	2	42	1	54	5.60837	5.5686	-0.0397676	0.982292	NA	ENSG00000261652	145788	C15orf65
972	peak_10666	chr15	57286234	57286359	0.476989	+	57286234	57286359	0	1	125	0	ENSG00000140262	440	2481	82	1155	3.892	3.78832	-0.103673	0.566751	0.718476	ENSG00000140262	6938	TCF12
973	peak_10667	chr15	57646161	57646536	5.6095	+	57646161	57646536	0	1	375	0	ENSG00000137878.17,ENSG00000255529.9,ENSG00000263155	268	5895	169	7501	5.80884	5.40369	-0.405147	0.00487612	0.020482	ENSG00000137878	145781	GCOM1
974	peak_10667	chr15	57646161	57646536	5.6095	+	57646161	57646536	0	1	375	0	ENSG00000137878.17,ENSG00000255529.9,ENSG00000263155	268	5895	169	7501	5.80884	5.40369	-0.405147	0.00487612	0.020482	ENSG00000255529	81488	POLR2M
975	peak_10667	chr15	57646161	57646536	5.6095	+	57646161	57646536	0	1	375	0	ENSG00000137878.17,ENSG00000255529.9,ENSG00000263155	268	5895	169	7501	5.80884	5.40369	-0.405147	0.00487612	0.020482	ENSG00000263155	100820829	MYZAP
976	peak_10668	chr15	57706758	57707033	0.801915	+	57706758	57707033	0	1	275	0	ENSG00000137878.17,ENSG00000255529	93	671	12	223	1.19243	1.57798	0.385558	0.39819	0.573587	ENSG00000255529	81488	POLR2M
977	peak_10668	chr15	57706758	57707033	0.801915	+	57706758	57707033	0	1	275	0	ENSG00000137878.17,ENSG00000255529	93	671	12	223	1.19243	1.57798	0.385558	0.39819	0.573587	ENSG00000137878	145781	GCOM1
978	peak_10669	chr15	57707489	57709036	0.114274	+	57707489	57709036	0	1	1547	0	ENSG00000137878.17,ENSG00000255529	165	239	60	254	2.24924	2.29291	0.043665	0.863184	0.923847	ENSG00000137878	145781	GCOM1
979	peak_10669	chr15	57707489	57709036	0.114274	+	57707489	57709036	0	1	1547	0	ENSG00000137878.17,ENSG00000255529	165	239	60	254	2.24924	2.29291	0.043665	0.863184	0.923847	ENSG00000255529	81488	POLR2M
980	peak_1067	chr1	43704446	43704621	4.96089	-	43704446	43704621	0	1	175	0	ENSG00000236200	27	809	15	419	3.69192	2.449	-1.24292	0.00854476	0.0321087	ENSG00000236200	NA	NA
981	peak_10670	chr15	57709311	57712061	2.54188	+	57709311	57712061	0	1	2750	0	ENSG00000137878.17,ENSG00000255529	8	531	6	416	7.69589	6.28188	-1.414	0.0716042	0.171718	ENSG00000255529	81488	POLR2M
982	peak_10670	chr15	57709311	57712061	2.54188	+	57709311	57712061	0	1	2750	0	ENSG00000137878.17,ENSG00000255529	8	531	6	416	7.69589	6.28188	-1.414	0.0716042	0.171718	ENSG00000137878	145781	GCOM1
983	peak_10671	chr15	57712111	57714658	0	+	57712111	57714658	0	1	2547	0	ENSG00000137878.17,ENSG00000255529	8	48	12	73	3.8207	2.43617	-1.38453	0.0514919	NA	ENSG00000255529	81488	POLR2M
984	peak_10671	chr15	57712111	57714658	0	+	57712111	57714658	0	1	2547	0	ENSG00000137878.17,ENSG00000255529	8	48	12	73	3.8207	2.43617	-1.38453	0.0514919	NA	ENSG00000137878	145781	GCOM1
985	peak_10672	chr15	58771441	58771491	1.4627	+	58771441	58771491	0	1	50	0	ENSG00000128923	263	2484	113	2516	2.00915	2.22227	0.21312	0.20278	0.362814	ENSG00000128923	54629	MINDY2
986	peak_10673	chr15	58771816	58771866	1.21669	+	58771816	58771866	0	1	50	0	ENSG00000128923	13	775	40	3308	4.45096	3.92723	-0.52373	0.259187	0.430269	ENSG00000128923	54629	MINDY2
987	peak_10674	chr15	58847380	58854746	3.80754	+	58847380	58854746	0	1	7366	0	ENSG00000128923	160	9884	128	16356	7.43768	7.04672	-0.39096	0.0230783	0.0714194	ENSG00000128923	54629	MINDY2
988	peak_10675	chr15	58987739	58987839	0.720121	+	58987739	58987839	0	1	100	0	ENSG00000157450.16,ENSG00000259738	54	1260	17	627	2.81321	2.49563	-0.317582	0.435629	0.607047	ENSG00000259738	NA	NA
989	peak_10675	chr15	58987739	58987839	0.720121	+	58987739	58987839	0	1	100	0	ENSG00000157450.16,ENSG00000259738	54	1260	17	627	2.81321	2.49563	-0.317582	0.435629	0.607047	ENSG00000157450	54778	RNF111
990	peak_10676	chr15	59030808	59031583	26.611	+	59030808	59031583	0	1	775	0	ENSG00000157450.16,ENSG00000259738	409	6765	172	4592	5.80076	4.96358	-0.837182	4.14351e-10	9.75631e-09	ENSG00000259738	NA	NA
991	peak_10676	chr15	59030808	59031583	26.611	+	59030808	59031583	0	1	775	0	ENSG00000157450.16,ENSG00000259738	409	6765	172	4592	5.80076	4.96358	-0.837182	4.14351e-10	9.75631e-09	ENSG00000157450	54778	RNF111
992	peak_10677	chr15	59093434	59093484	1.95517	+	59093434	59093484	0	1	50	0	ENSG00000157450.16,ENSG00000259738	14	56	4	111	3.49637	4.79934	1.30296	0.125935	0.25789	ENSG00000157450	54778	RNF111
993	peak_10677	chr15	59093434	59093484	1.95517	+	59093434	59093484	0	1	50	0	ENSG00000157450.16,ENSG00000259738	14	56	4	111	3.49637	4.79934	1.30296	0.125935	0.25789	ENSG00000259738	NA	NA
994	peak_10678	chr15	59516821	59521334	0	+	59516821	59521334	0	1	4513	0	ENSG00000157470	6	28	3	42	3.78799	3.91724	0.129254	0.904663	NA	ENSG00000157470	145773	FAM81A
995	peak_10679	chr15	59619447	59619547	24.6972	+	59619447	59619547	0	1	100	0	ENSG00000140297	72	4243	44	2021	6.04072	4.36152	-1.67921	1.7135e-09	3.67622e-08	ENSG00000140297	9245	GCNT3
996	peak_1068	chr1	43937917	43938042	0	-	43937917	43938042	0	1	125	0	ENSG00000237950	3	29	1	38	5.01039	5.46985	0.459465	0.787368	NA	ENSG00000237950	NA	NA
997	peak_10680	chr15	60479301	60479376	2.71552	+	60479301	60479376	0	1	75	0	ENSG00000245534	76	402	18	154	3.92645	3.17387	-0.752582	0.0612793	0.152246	ENSG00000245534	101928784	RORA-AS1
998	peak_10681	chr15	62840497	62840547	0	+	62840497	62840547	0	1	50	0	ENSG00000171914	7	118	1	62	4.33593	4.88692	0.550991	0.723737	NA	ENSG00000171914	83660	TLN2
999	peak_10682	chr15	62840922	62840997	0	+	62840922	62840997	0	1	75	0	ENSG00000171914	3	54	1	36	5.42118	5.01506	-0.406117	0.810593	NA	ENSG00000171914	83660	TLN2
1000	peak_10683	chr15	63129464	63129614	13.9388	+	63129464	63129614	0	1	150	0	ENSG00000103642	150	2022	69	1362	5.38444	4.40923	-0.975218	6.25146e-06	6.36815e-05	ENSG00000103642	114294	LACTB
1001	peak_10684	chr15	63141347	63141772	15.606	+	63141347	63141772	0	1	425	0	ENSG00000103642	139	2657	62	1609	5.99739	4.92092	-1.07647	1.71409e-06	2.00508e-05	ENSG00000103642	114294	LACTB
1002	peak_10685	chr15	63255572	63263873	0.726074	+	63255572	63263873	0	1	8301	0	ENSG00000166128	96	1091	73	2067	5.20805	5.02725	-0.180803	0.432711	0.604547	ENSG00000166128	51762	RAB8B
1003	peak_10686	chr15	63302438	63305708	0.115041	+	63302438	63305708	0	1	3270	0	ENSG00000138613	9	102	2	54	5.05419	4.8541	-0.200089	0.862305	0.923356	ENSG00000138613	83464	APH1B
1004	peak_10687	chr15	63589002	63590751	0.443082	+	63589002	63590751	0	1	1749	0	ENSG00000140455	64	1301	22	1074	5.92458	5.72951	-0.195074	0.589434	0.735562	ENSG00000140455	9960	USP3
1005	peak_10688	chr15	63590801	63590851	12.095	+	63590801	63590851	0	1	50	0	ENSG00000140455	15	94	19	66	4.22725	1.91691	-2.31034	2.61982e-05	0.000228585	ENSG00000140455	9960	USP3
1006	peak_10689	chr15	63591026	63591326	0.0223636	+	63591026	63591326	0	1	300	0	ENSG00000140455	48	778	16	762	5.76793	5.78412	0.0161927	0.969458	0.984618	ENSG00000140455	9960	USP3
1007	peak_1069	chr1	43939757	43939957	1.24208	-	43939757	43939957	0	1	200	0	ENSG00000237950	26	299	16	300	3.00205	2.4605	-0.541542	0.252573	0.422762	ENSG00000237950	NA	NA
1008	peak_10690	chr15	63601714	63601914	1.83912	+	63601714	63601914	0	1	200	0	ENSG00000197361	0	91	4	566	10.0559	6.85851	-3.19734	0.140659	0.279492	ENSG00000197361	283807	FBXL22
1009	peak_10691	chr15	64142607	64143007	0	+	64142607	64143007	0	1	400	0	ENSG00000028528	20	48	16	101	1.71688	1.76956	0.0526728	0.923148	NA	ENSG00000028528	6642	SNX1
1010	peak_10692	chr15	64155964	64156014	38.1061	+	64155964	64156014	0	1	50	0	ENSG00000157734	358	10600	443	15304	3.07944	2.30256	-0.77688	8.64255e-14	3.38001e-12	ENSG00000157734	79856	SNX22
1011	peak_10693	chr15	64670428	64674835	10.0683	+	64670428	64674835	0	1	4407	0	ENSG00000180357	241	4432	146	4521	4.65362	4.06294	-0.590677	0.000129718	0.000931389	ENSG00000180357	23060	ZNF609
1012	peak_10694	chr15	64675060	64675135	0.486093	+	64675060	64675135	0	1	75	0	ENSG00000180357	55	324	26	430	2.31306	2.52228	0.209226	0.56045	0.713956	ENSG00000180357	23060	ZNF609
1013	peak_10695	chr15	64675185	64675485	7.03641	+	64675185	64675485	0	1	300	0	ENSG00000180357	78	986	63	1063	2.93043	2.12849	-0.801934	0.00149776	0.00761778	ENSG00000180357	23060	ZNF609
1014	peak_10696	chr15	64676160	64678194	2.41785	+	64676160	64678194	0	1	2034	0	ENSG00000180357	194	902	107	1006	2.64471	2.32	-0.324715	0.0806794	0.187135	ENSG00000180357	23060	ZNF609
1015	peak_10697	chr15	64680856	64681931	1.19364	+	64680856	64681931	0	1	1075	0	ENSG00000180357	82	944	48	1125	3.76457	3.46399	-0.300572	0.26528	0.437198	ENSG00000180357	23060	ZNF609
1016	peak_10698	chr15	64841882	64842007	0.501623	+	64841882	64842007	0	1	125	0	ENSG00000166839.17,ENSG00000241839.10,ENSG00000249240	37	713	18	641	3.03098	2.7795	-0.251483	0.551185	0.706312	ENSG00000249240	NA	NA
1017	peak_10698	chr15	64841882	64842007	0.501623	+	64841882	64842007	0	1	125	0	ENSG00000166839.17,ENSG00000241839.10,ENSG00000249240	37	713	18	641	3.03098	2.7795	-0.251483	0.551185	0.706312	ENSG00000241839	80301	PLEKHO2
1018	peak_10698	chr15	64841882	64842007	0.501623	+	64841882	64842007	0	1	125	0	ENSG00000166839.17,ENSG00000241839.10,ENSG00000249240	37	713	18	641	3.03098	2.7795	-0.251483	0.551185	0.706312	ENSG00000166839	348094	ANKDD1A
1019	peak_10699	chr15	64864948	64865723	0.217793	+	64864948	64865723	0	1	775	0	ENSG00000241839.10,ENSG00000249240	55	4438	14	2457	4.5238	4.65478	0.13098	0.762484	0.85988	ENSG00000241839	80301	PLEKHO2
1020	peak_10699	chr15	64864948	64865723	0.217793	+	64864948	64865723	0	1	775	0	ENSG00000241839.10,ENSG00000249240	55	4438	14	2457	4.5238	4.65478	0.13098	0.762484	0.85988	ENSG00000249240	NA	NA
1021	peak_107	chr1	15215346	15219415	2.30684	+	15215346	15219415	0	1	4069	0	ENSG00000171729	71	897	18	377	4.78001	4.11628	-0.663735	0.0894982	0.202103	ENSG00000171729	55092	TMEM51
1022	peak_1070	chr1	45699938	45700113	1.8391	-	45699938	45700113	0	1	175	0	ENSG00000197429.11,ENSG00000230896	10	68	12	110	3.93991	2.97266	-0.967254	0.140712	0.279497	ENSG00000197429	3652	IPP
1023	peak_1070	chr1	45699938	45700113	1.8391	-	45699938	45700113	0	1	175	0	ENSG00000197429.11,ENSG00000230896	10	68	12	110	3.93991	2.97266	-0.967254	0.140712	0.279497	ENSG00000230896	NA	NA
1024	peak_10700	chr15	65623994	65624044	3.54993	+	65623994	65624044	0	1	50	0	ENSG00000074621	14	121	9	75	3.95599	2.53288	-1.42311	0.0290177	0.0853814	ENSG00000074621	9187	SLC24A1
1025	peak_10701	chr15	65624369	65624869	3.41515	+	65624369	65624869	0	1	500	0	ENSG00000074621	57	514	39	561	3.60341	2.93632	-0.667094	0.0327738	0.0937429	ENSG00000074621	9187	SLC24A1
1026	peak_10702	chr15	65624894	65625094	0.459631	+	65624894	65625094	0	1	200	0	ENSG00000074621	18	287	13	384	3.06367	2.76473	-0.298943	0.577766	0.727172	ENSG00000074621	9187	SLC24A1
1027	peak_10703	chr15	65650487	65650687	10.7076	+	65650487	65650687	0	1	200	0	ENSG00000074621	67	314	20	679	2.83474	4.33815	1.50341	7.79884e-05	0.000598001	ENSG00000074621	9187	SLC24A1
1028	peak_10704	chr15	65653939	65654239	3.76343	+	65653939	65654239	0	1	300	0	ENSG00000074621	18	168	7	483	4.47365	5.95366	1.48001	0.0239539	0.0736368	ENSG00000074621	9187	SLC24A1
1029	peak_10705	chr15	66322858	66326186	30.3105	+	66322858	66326186	0	1	3328	0	ENSG00000166938	149	3321	107	2759	6.03216	4.7894	-1.24276	2.70736e-11	7.50975e-10	ENSG00000166938	115752	DIS3L
1030	peak_10706	chr15	66333087	66333412	0.419568	+	66333087	66333412	0	1	325	0	ENSG00000166938	46	264	27	368	4.00139	3.81119	-0.190201	0.605859	0.747649	ENSG00000166938	115752	DIS3L
1031	peak_10707	chr15	66489244	66490598	0.239195	+	66489244	66490598	0	1	1354	0	ENSG00000169032	161	1886	96	2888	3.47436	3.53706	0.0627032	0.74253	0.847218	ENSG00000169032	5604	MAP2K1
1032	peak_10708	chr15	66547271	66548629	0.815859	+	66547271	66548629	0	1	1358	0	ENSG00000174442	47	560	12	551	5.31725	5.72323	0.405979	0.392302	0.56807	ENSG00000174442	55055	ZWILCH
1033	peak_10709	chr15	66702735	66702785	3.32091	+	66702735	66702785	0	1	50	0	ENSG00000137834	7	618	20	1831	7.55525	6.21731	-1.33794	0.0357273	0.100071	ENSG00000137834	4091	SMAD6
1034	peak_1071	chr1	45741192	45746179	5.4368	-	45741192	45746179	0	1	4987	0	ENSG00000197429.11,ENSG00000230896	47	198	56	343	3.32527	2.45917	-0.866095	0.00567153	0.0230866	ENSG00000230896	NA	NA
1035	peak_1071	chr1	45741192	45746179	5.4368	-	45741192	45746179	0	1	4987	0	ENSG00000197429.11,ENSG00000230896	47	198	56	343	3.32527	2.45917	-0.866095	0.00567153	0.0230866	ENSG00000197429	3652	IPP
1036	peak_10710	chr15	66703260	66703310	1.84104	+	66703260	66703310	0	1	50	0	ENSG00000137834	84	111	53	193	-0.916447	-0.465418	0.451029	0.140386	0.279121	ENSG00000137834	4091	SMAD6
1037	peak_10711	chr15	66703335	66703685	3.98137	+	66703335	66703685	0	1	350	0	ENSG00000137834	18	278	14	204	3.32501	2.08834	-1.23668	0.0198676	0.0633124	ENSG00000137834	4091	SMAD6
1038	peak_10712	chr15	67190592	67190717	3.69606	+	67190592	67190717	0	1	125	0	ENSG00000166949	51	2002	8	322	5.02175	3.78093	-1.24082	0.0254807	0.0771571	ENSG00000166949	4088	SMAD3
1039	peak_10713	chr15	67371528	67372255	0.262761	+	67371528	67372255	0	1	727	0	ENSG00000103599	11	59	7	89	3.98718	3.72309	-0.264088	0.720601	0.833491	ENSG00000103599	64799	IQCH
1040	peak_10714	chr15	67521970	67526520	0.886587	+	67521970	67526520	0	1	4550	0	ENSG00000189227	59	428	44	769	4.58569	4.3135	-0.272196	0.36464	0.540892	ENSG00000189227	145853	C15orf61
1041	peak_10715	chr15	67828065	67828140	0	+	67828065	67828140	0	1	75	0	ENSG00000188779.12,ENSG00000259410	6	111	2	110	2.49476	3.08862	0.593865	0.618877	NA	ENSG00000259410	NA	NA
1042	peak_10715	chr15	67828065	67828140	0	+	67828065	67828140	0	1	75	0	ENSG00000188779.12,ENSG00000259410	6	111	2	110	2.49476	3.08862	0.593865	0.618877	NA	ENSG00000188779	390598	SKOR1
1043	peak_10716	chr15	68054308	68054633	7.31654	+	68054308	68054633	0	1	325	0	ENSG00000033800	158	2377	110	4976	2.4645	3.05683	0.592332	0.00118841	0.00627338	ENSG00000033800	8554	PIAS1
1044	peak_10717	chr15	68181816	68187946	20.9612	+	68181816	68187946	0	1	6130	0	ENSG00000033800	379	1220	219	1168	3.34663	2.59272	-0.753907	2.935e-08	4.89837e-07	ENSG00000033800	8554	PIAS1
1045	peak_10718	chr15	68193221	68193771	1.01814	+	68193221	68193771	0	1	550	0	ENSG00000033800	236	2594	89	2819	3.93058	4.11366	0.183075	0.318963	0.493752	ENSG00000033800	8554	PIAS1
1046	peak_10719	chr15	68278569	68280012	0.501165	+	68278569	68280012	0	1	1443	0	ENSG00000169018	168	1077	22	423	3.6939	3.89484	0.20094	0.551493	0.706536	ENSG00000169018	10116	FEM1B
1047	peak_1072	chr1	46678433	46678508	5.87502	-	46678433	46678508	0	1	75	0	ENSG00000159658	70	213	33	133	2.77322	1.78121	-0.992011	0.00391307	0.0170389	ENSG00000159658	9813	EFCAB14
1048	peak_10720	chr15	68289343	68291338	0.987987	+	68289343	68291338	0	1	1995	0	ENSG00000169018	872	25673	167	12192	6.31282	6.193	-0.119826	0.329528	0.504181	ENSG00000169018	10116	FEM1B
1049	peak_10721	chr15	69194511	69196550	1.95913	+	69194511	69196550	0	1	2039	0	ENSG00000138604	149	713	52	545	3.82082	3.44309	-0.377731	0.125339	0.257183	ENSG00000138604	26035	GLCE
1050	peak_10722	chr15	69196700	69196875	0	+	69196700	69196875	0	1	175	0	ENSG00000138604	20	73	6	62	3.26007	3.33761	0.0775338	0.9138	NA	ENSG00000138604	26035	GLCE
1051	peak_10723	chr15	69255819	69256119	1.82017	+	69255819	69256119	0	1	300	0	ENSG00000138604	37	660	16	531	5.86348	5.22006	-0.643422	0.143458	0.283188	ENSG00000138604	26035	GLCE
1052	peak_10724	chr15	69256219	69256294	0.296205	+	69256219	69256294	0	1	75	0	ENSG00000138604	31	524	12	469	5.33048	5.13362	-0.196866	0.693195	0.814392	ENSG00000138604	26035	GLCE
1053	peak_10725	chr15	69261072	69268512	1.73289	+	69261072	69268512	0	1	7440	0	ENSG00000138604	14	179	17	373	5.4078	4.64604	-0.76176	0.155989	0.300848	ENSG00000138604	26035	GLCE
1054	peak_10726	chr15	69268537	69269012	4.99974	+	69268537	69269012	0	1	475	0	ENSG00000138604	176	2525	77	2001	4.92976	4.39687	-0.532885	0.00827284	0.0312556	ENSG00000138604	26035	GLCE
1055	peak_10727	chr15	69400081	69403696	0	+	69400081	69403696	0	1	3615	0	ENSG00000137819.14,ENSG00000207395	19	94	5	47	2.33518	1.95311	-0.382073	0.619561	NA	ENSG00000137819	54852	PAQR5
1056	peak_10727	chr15	69400081	69403696	0	+	69400081	69403696	0	1	3615	0	ENSG00000137819.14,ENSG00000207395	19	94	5	47	2.33518	1.95311	-0.382073	0.619561	NA	ENSG00000207395	NA	NA
1057	peak_10728	chr15	69526354	69526404	0	+	69526354	69526404	0	1	50	0	ENSG00000245750	0	38	0	53	7.40719	6.61148	-0.795706	0.783906	NA	ENSG00000245750	145837	DRAIC
1058	peak_10728	chr15	69526354	69526404	0	+	69526354	69526404	0	1	50	0	ENSG00000245750	0	38	0	53	7.40719	6.61148	-0.795706	0.783906	NA	ENSG00000245750	414926	LINC00593
1059	peak_10728	chr15	69526354	69526404	0	+	69526354	69526404	0	1	50	0	ENSG00000245750	0	38	0	53	7.40719	6.61148	-0.795706	0.783906	NA	ENSG00000245750	104472713	PCAT29
1060	peak_10729	chr15	72139394	72140210	2.18676	+	72139394	72140210	0	1	816	0	ENSG00000166192	40	8218	12	3722	8.5831	7.80265	-0.780447	0.100877	0.219644	ENSG00000166192	123228	SENP8
1061	peak_1073	chr1	46873249	46873324	0	-	46873249	46873324	0	1	75	0	ENSG00000154198	16	62	7	69	3.6616	3.50826	-0.153341	0.826806	NA	ENSG00000154198	163720	CYP4Z2P
1062	peak_10730	chr15	72140410	72140585	2.54989	+	72140410	72140585	0	1	175	0	ENSG00000166192	11	118	0	79	5.11715	8.90297	3.78582	0.0709701	0.170768	ENSG00000166192	123228	SENP8
1063	peak_10731	chr15	72140635	72140685	0	+	72140635	72140685	0	1	50	0	ENSG00000166192	8	47	2	35	4.20383	4.2493	0.0454677	0.969397	NA	ENSG00000166192	123228	SENP8
1064	peak_10732	chr15	72474329	72474879	19.6614	+	72474329	72474879	0	1	550	0	ENSG00000166233.15,ENSG00000260534.1,ENSG00000283798	314	5261	140	2819	3.10623	2.29815	-0.808078	7.79728e-08	1.20597e-06	ENSG00000260534	NA	NA
1065	peak_10732	chr15	72474329	72474879	19.6614	+	72474329	72474879	0	1	550	0	ENSG00000166233.15,ENSG00000260534.1,ENSG00000283798	314	5261	140	2819	3.10623	2.29815	-0.808078	7.79728e-08	1.20597e-06	ENSG00000283798	693215	MIR630
1066	peak_10732	chr15	72474329	72474879	19.6614	+	72474329	72474879	0	1	550	0	ENSG00000166233.15,ENSG00000260534.1,ENSG00000283798	314	5261	140	2819	3.10623	2.29815	-0.808078	7.79728e-08	1.20597e-06	ENSG00000166233	25820	ARIH1
1067	peak_10733	chr15	72737042	72737552	0.97779	+	72737042	72737552	0	1	510	0	ENSG00000140463	4	91	3	89	6.12579	5.03942	-1.08637	0.33321	0.507757	ENSG00000140463	585	BBS4
1068	peak_10734	chr15	73298522	73302868	3.68097	+	73298522	73302868	0	1	4346	0	ENSG00000067141	75	4525	50	5091	6.4134	5.82266	-0.590737	0.0258248	0.0779684	ENSG00000067141	4756	NEO1
1069	peak_10735	chr15	74605235	74605610	5.93199	+	74605235	74605610	0	1	375	0	ENSG00000179335	18	2498	60	8714	6.22201	5.09346	-1.12855	0.00372593	0.0163793	ENSG00000179335	1198	CLK3
1070	peak_10736	chr15	74629021	74629246	6.50949	+	74629021	74629246	0	1	225	0	ENSG00000179335	29	772	32	811	3.18977	2.04147	-1.1483	0.00231559	0.0109761	ENSG00000179335	1198	CLK3
1071	peak_10737	chr15	74629271	74629471	3.4259	+	74629271	74629471	0	1	200	0	ENSG00000179335	16	466	16	478	3.67647	2.56695	-1.10952	0.0324138	0.093047	ENSG00000179335	1198	CLK3
1072	peak_10738	chr15	74802029	74802551	0.133046	+	74802029	74802551	0	1	522	0	ENSG00000103653	168	532	57	346	-0.142067	-0.189663	-0.0475959	0.844431	0.911904	ENSG00000103653	1445	CSK
1073	peak_10739	chr15	74895854	74896054	2.02863	+	74895854	74896054	0	1	200	0	ENSG00000178802	3	346	3	228	6.39058	4.53411	-1.85647	0.117001	0.245088	ENSG00000178802	4351	MPI
1074	peak_1074	chr1	47251238	47260304	9.37361	-	47251238	47260304	0	1	9066	0	ENSG00000123473	89	1956	86	2968	6.07749	5.25875	-0.818737	0.000228339	0.00150752	ENSG00000123473	6491	STIL
1075	peak_10740	chr15	75199072	75202262	0.203236	+	75199072	75202262	0	1	3190	0	ENSG00000167173	42	1045	27	1483	2.93756	3.03956	0.102004	0.77728	0.8686	ENSG00000167173	56905	C15orf39
1076	peak_10741	chr15	75202412	75208859	3.99351	+	75202412	75208859	0	1	6447	0	ENSG00000167173	322	12392	214	13493	3.47956	3.17976	-0.299799	0.0196442	0.0627817	ENSG00000167173	56905	C15orf39
1077	peak_10742	chr15	75210837	75211462	1.42563	+	75210837	75211462	0	1	625	0	ENSG00000167173	72	1996	51	2242	2.98561	2.65035	-0.335259	0.210521	0.372257	ENSG00000167173	56905	C15orf39
1078	peak_10743	chr15	75340949	75341749	2.73285	+	75340949	75341749	0	1	800	0	ENSG00000140365	129	329	86	719	1.24276	1.66089	0.418127	0.0603476	0.150429	ENSG00000140365	54939	COMMD4
1079	peak_10744	chr15	75347204	75347699	0.511199	+	75347204	75347699	0	1	495	0	ENSG00000140398	16	181	5	153	1.76904	2.22653	0.457496	0.54505	0.701639	ENSG00000140398	79661	NEIL1
1080	peak_10745	chr15	75348124	75348475	0	+	75348124	75348475	0	1	351	0	ENSG00000140398	3	116	0	55	4.14477	6.05488	1.91011	0.388783	NA	ENSG00000140398	79661	NEIL1
1081	peak_10746	chr15	75349010	75349060	0	+	75349010	75349060	0	1	50	0	ENSG00000140398	3	157	0	68	3.96483	5.80687	1.84205	0.405337	NA	ENSG00000140398	79661	NEIL1
1082	peak_10747	chr15	75369029	75369204	2.16213	+	75369029	75369204	0	1	175	0	ENSG00000260274	2	85	7	200	5.76701	3.85874	-1.90827	0.103393	0.223426	ENSG00000260274	NA	NA
1083	peak_10748	chr15	75639759	75639934	1.88719	+	75639759	75639934	0	1	175	0	ENSG00000275454	288	20052	24	2445	4.79425	4.33313	-0.461119	0.134442	0.270333	ENSG00000275454	NA	NA
1084	peak_10749	chr15	75648711	75648936	3.21393	+	75648711	75648936	0	1	225	0	ENSG00000173548	196	13408	23	2224	4.97664	4.31798	-0.658655	0.0393734	0.107773	ENSG00000173548	257364	SNX33
1085	peak_1075	chr1	47280243	47280818	10.4395	-	47280243	47280818	0	1	575	0	ENSG00000123473	104	3999	84	5112	6.96162	6.1282	-0.833423	9.70782e-05	0.000720084	ENSG00000123473	6491	STIL
1086	peak_10750	chr15	75650161	75650236	0.412374	+	75650161	75650236	0	1	75	0	ENSG00000173548	123	4729	13	1201	3.5998	3.81513	0.215331	0.610982	0.751386	ENSG00000173548	257364	SNX33
1087	peak_10751	chr15	75929978	75930128	5.82169	+	75929978	75930128	0	1	150	0	ENSG00000167196	43	399	22	260	4.87805	3.7433	-1.13475	0.00409341	0.0176806	ENSG00000167196	26263	FBXO22
1088	peak_10752	chr15	75930778	75932765	2.72043	+	75930778	75932765	0	1	1987	0	ENSG00000167196	171	318	60	229	2.61423	2.14581	-0.468421	0.0609646	0.15173	ENSG00000167196	26263	FBXO22
1089	peak_10753	chr15	75934065	75934165	0.20973	+	75934065	75934165	0	1	100	0	ENSG00000167196	12	141	1	44	5.14562	5.58843	0.442811	0.771115	0.864699	ENSG00000167196	26263	FBXO22
1090	peak_10754	chr15	75940565	75940715	0	+	75940565	75940715	0	1	150	0	ENSG00000167196	5	37	3	32	4.6308	3.63901	-0.991793	0.37144	NA	ENSG00000167196	26263	FBXO22
1091	peak_10755	chr15	76341879	76342029	0.258592	+	76341879	76342029	0	1	150	0	ENSG00000159556	8	358	2	144	4.00245	3.5978	-0.404654	0.724795	0.835903	ENSG00000159556	64843	ISL2
1092	peak_10756	chr15	76342304	76342354	0.855292	+	76342304	76342354	0	1	50	0	ENSG00000159556	7	237	0	59	5.8512	7.73009	1.87888	0.375986	0.552753	ENSG00000159556	64843	ISL2
1093	peak_10757	chr15	77483154	77483454	2.52215	+	77483154	77483454	0	1	300	0	ENSG00000140382	54	228	26	178	2.87277	2.20321	-0.669556	0.0729423	0.174084	ENSG00000140382	10363	HMG20A
1094	peak_10758	chr15	78274673	78274773	6.76101	+	78274673	78274773	0	1	100	0	ENSG00000140403	168	5973	59	3321	5.69142	5.00559	-0.685826	0.00187317	0.00922005	ENSG00000140403	55466	DNAJA4
1095	peak_10759	chr15	78274798	78274973	13.736	+	78274798	78274973	0	1	175	0	ENSG00000140403	190	5556	74	3014	5.79256	4.89419	-0.898368	7.33787e-06	7.32918e-05	ENSG00000140403	55466	DNAJA4
1096	peak_1076	chr1	47280993	47281118	2.80039	-	47280993	47281118	0	1	125	0	ENSG00000123473	63	815	59	1436	5.09003	4.5774	-0.512631	0.0566171	0.143548	ENSG00000123473	6491	STIL
1097	peak_10760	chr15	78497131	78498350	11.8376	+	78497131	78498350	0	1	1219	0	ENSG00000136381	191	11811	99	10447	7.69254	6.94506	-0.747477	3.19238e-05	0.000273228	ENSG00000136381	3658	IREB2
1098	peak_10761	chr15	78588385	78590016	11.2629	+	78588385	78590016	0	1	1631	0	ENSG00000169684	53	138	30	593	3.028	4.47419	1.44619	5.02964e-05	0.000406935	ENSG00000169684	1138	CHRNA5
1099	peak_10762	chr15	79411469	79411619	7.90692	+	79411469	79411619	0	1	150	0	ENSG00000166557	29	251	53	544	4.54707	3.36299	-1.18408	0.000740828	0.00416658	ENSG00000166557	23423	TMED3
1100	peak_10763	chr15	79412919	79413344	0.168779	+	79412919	79413344	0	1	425	0	ENSG00000166557	10	648	9	1325	6.49605	6.33571	-0.160332	0.809889	0.889595	ENSG00000166557	23423	TMED3
1101	peak_10764	chr15	79468760	79468960	0	+	79468760	79468960	0	1	200	0	ENSG00000169330	0	41	0	55	9.33588	8.31083	-1.02505	0.723798	NA	ENSG00000169330	23251	MINAR1
1102	peak_10765	chr15	79923270	79923870	19.6496	+	79923270	79923870	0	1	600	0	ENSG00000259642	140	4399	98	3037	3.69321	2.65657	-1.03663	7.86953e-08	1.21584e-06	ENSG00000259642	NA	NA
1103	peak_10766	chr15	80749668	80754226	5.12254	+	80749668	80754226	0	1	4558	0	ENSG00000136379	48	115	8	157	2.92733	4.47677	1.54945	0.00741784	0.0287054	ENSG00000136379	58489	ABHD17C
1104	peak_10767	chr15	80754276	80754376	1.88476	+	80754276	80754376	0	1	100	0	ENSG00000136379	162	3233	126	7670	4.85831	5.11857	0.26026	0.134757	0.270788	ENSG00000136379	58489	ABHD17C
1105	peak_10768	chr15	80754526	80754676	0.139232	+	80754526	80754676	0	1	150	0	ENSG00000136379	1	87	4	1161	7.69417	8.02629	0.332115	0.837655	0.908002	ENSG00000136379	58489	ABHD17C
1106	peak_10769	chr15	80951255	80951305	4.46354	+	80951255	80951305	0	1	50	0	ENSG00000103888	124	589	133	1316	3.99435	3.51348	-0.480864	0.0130823	0.0453253	ENSG00000103888	57214	CEMIP
1107	peak_1077	chr1	50440477	50440552	0	-	50440477	50440552	0	1	75	0	ENSG00000185104	3	40	1	25	5.46725	4.86278	-0.604471	0.723097	NA	ENSG00000185104	11124	FAF1
1108	peak_10770	chr15	80951330	80951455	0.771377	+	80951330	80951455	0	1	125	0	ENSG00000103888	91	1106	43	1765	5.26597	5.48989	0.22392	0.411489	0.585858	ENSG00000103888	57214	CEMIP
1109	peak_10771	chr15	81000922	81002097	3.09408	+	81000922	81002097	0	1	1175	0	ENSG00000140406.4,ENSG00000288625	128	5605	19	1047	4.39357	3.67161	-0.721962	0.0437331	0.117108	ENSG00000288625	NA	NA
1110	peak_10771	chr15	81000922	81002097	3.09408	+	81000922	81002097	0	1	1175	0	ENSG00000140406.4,ENSG00000288625	128	5605	19	1047	4.39357	3.67161	-0.721962	0.0437331	0.117108	ENSG00000140406	59274	TLNRD1
1111	peak_10772	chr15	81002147	81003372	5.24394	+	81002147	81003372	0	1	1225	0	ENSG00000140406.4,ENSG00000288625	181	5615	39	1496	3.59634	2.89645	-0.699891	0.00669963	0.0263885	ENSG00000288625	NA	NA
1112	peak_10772	chr15	81002147	81003372	5.24394	+	81002147	81003372	0	1	1225	0	ENSG00000140406.4,ENSG00000288625	181	5615	39	1496	3.59634	2.89645	-0.699891	0.00669963	0.0263885	ENSG00000140406	59274	TLNRD1
1113	peak_10773	chr15	81301490	81302164	1.27195	+	81301490	81302164	0	1	674	0	ENSG00000172349	4	428	1	71	6.65022	4.76206	-1.88815	0.244833	0.414101	ENSG00000172349	3603	IL16
1114	peak_10774	chr15	81311114	81311164	1.01439	+	81311114	81311164	0	1	50	0	ENSG00000172349	3	134	1	36	6.25094	4.5747	-1.67623	0.320622	0.495039	ENSG00000172349	3603	IL16
1115	peak_10775	chr15	81312564	81312614	2.02892	+	81312564	81312614	0	1	50	0	ENSG00000172349	11	140	0	60	4.761	8.05037	3.28937	0.116906	0.245038	ENSG00000172349	3603	IL16
1116	peak_10776	chr15	82282345	82282745	0.581086	+	82282345	82282745	0	1	400	0	ENSG00000188659	2	145	0	101	7.3516	8.87473	1.52313	0.505735	0.668461	ENSG00000188659	283726	SAXO2
1117	peak_10777	chr15	82831011	82833435	6.98267	+	82831011	82833435	0	1	2424	0	ENSG00000156232	83	539	46	434	4.11657	3.2279	-0.888673	0.00156618	0.00790693	ENSG00000156232	123720	WHAMM
1118	peak_10778	chr15	84604239	84606609	8.41213	+	84604239	84606609	0	1	2370	0	ENSG00000176371	25	553	42	920	4.2509	2.95355	-1.29735	0.000498026	0.00293559	ENSG00000176371	54993	ZSCAN2
1119	peak_10779	chr15	84616603	84620765	0.244744	+	84616603	84620765	0	1	4162	0	ENSG00000176371	25	412	27	1031	4.59583	4.45849	-0.13734	0.737125	0.843966	ENSG00000176371	54993	ZSCAN2
1120	peak_1078	chr1	51878489	51878614	62.1705	-	51878489	51878614	0	1	125	0	ENSG00000078618.22,ENSG00000283899	422	6320	205	2619	2.12676	0.916889	-1.20987	2.04047e-21	1.92676e-19	ENSG00000283899	100313892	MIR761
1121	peak_1078	chr1	51878489	51878614	62.1705	-	51878489	51878614	0	1	125	0	ENSG00000078618.22,ENSG00000283899	422	6320	205	2619	2.12676	0.916889	-1.20987	2.04047e-21	1.92676e-19	ENSG00000078618	4898	NRDC
1122	peak_10780	chr15	84621690	84622090	5.58879	+	84621690	84622090	0	1	400	0	ENSG00000176371	18	2202	22	2430	5.74695	4.45339	-1.29356	0.00496689	0.0207781	ENSG00000176371	54993	ZSCAN2
1123	peak_10781	chr15	84631775	84631850	0	+	84631775	84631850	0	1	75	0	ENSG00000176700.20,ENSG00000254779	5	84	6	38	5.15033	2.35358	-2.79675	0.00231456	NA	ENSG00000254779	NA	NA
1124	peak_10781	chr15	84631775	84631850	0	+	84631775	84631850	0	1	75	0	ENSG00000176700.20,ENSG00000254779	5	84	6	38	5.15033	2.35358	-2.79675	0.00231456	NA	ENSG00000176700	NA	NA
1125	peak_10782	chr15	84634360	84634460	0	+	84634360	84634460	0	1	100	0	ENSG00000176700.20,ENSG00000254779	3	30	3	36	4.95526	3.74446	-1.2108	0.325219	NA	ENSG00000176700	NA	NA
1126	peak_10782	chr15	84634360	84634460	0	+	84634360	84634460	0	1	100	0	ENSG00000176700.20,ENSG00000254779	3	30	3	36	4.95526	3.74446	-1.2108	0.325219	NA	ENSG00000254779	NA	NA
1127	peak_10783	chr15	84635890	84639586	3.35323	+	84635890	84639586	0	1	3696	0	ENSG00000176700.20,ENSG00000254779	76	606	49	680	4.00518	3.42124	-0.583935	0.034586	0.097854	ENSG00000176700	NA	NA
1128	peak_10783	chr15	84635890	84639586	3.35323	+	84635890	84639586	0	1	3696	0	ENSG00000176700.20,ENSG00000254779	76	606	49	680	4.00518	3.42124	-0.583935	0.034586	0.097854	ENSG00000254779	NA	NA
1129	peak_10784	chr15	84639961	84640486	0.0337141	+	84639961	84640486	0	1	525	0	ENSG00000176700.20,ENSG00000254779	52	1225	17	989	4.31269	4.33689	0.024201	0.952672	0.976902	ENSG00000176700	NA	NA
1130	peak_10784	chr15	84639961	84640486	0.0337141	+	84639961	84640486	0	1	525	0	ENSG00000176700.20,ENSG00000254779	52	1225	17	989	4.31269	4.33689	0.024201	0.952672	0.976902	ENSG00000254779	NA	NA
1131	peak_10785	chr15	84643511	84643786	23.4033	+	84643511	84643786	0	1	275	0	ENSG00000176700.20,ENSG00000254779	50	1160	49	852	4.76866	3.02693	-1.74173	4.62836e-09	9.01368e-08	ENSG00000254779	NA	NA
1132	peak_10785	chr15	84643511	84643786	23.4033	+	84643511	84643786	0	1	275	0	ENSG00000176700.20,ENSG00000254779	50	1160	49	852	4.76866	3.02693	-1.74173	4.62836e-09	9.01368e-08	ENSG00000176700	NA	NA
1133	peak_10786	chr15	84643911	84644111	0.972995	+	84643911	84644111	0	1	200	0	ENSG00000176700.20,ENSG00000254779	7	103	1	106	4.41864	5.91875	1.50011	0.334745	0.509448	ENSG00000176700	NA	NA
1134	peak_10786	chr15	84643911	84644111	0.972995	+	84643911	84644111	0	1	200	0	ENSG00000176700.20,ENSG00000254779	7	103	1	106	4.41864	5.91875	1.50011	0.334745	0.509448	ENSG00000254779	NA	NA
1135	peak_10787	chr15	84646436	84646561	1.70024	+	84646436	84646561	0	1	125	0	ENSG00000176700.20,ENSG00000254779	17	116	6	59	4.50747	3.49388	-1.01359	0.160865	0.307735	ENSG00000254779	NA	NA
1136	peak_10787	chr15	84646436	84646561	1.70024	+	84646436	84646561	0	1	125	0	ENSG00000176700.20,ENSG00000254779	17	116	6	59	4.50747	3.49388	-1.01359	0.160865	0.307735	ENSG00000176700	NA	NA
1137	peak_10788	chr15	84783866	84783941	0.472624	+	84783866	84783941	0	1	75	0	ENSG00000166716	83	639	31	585	1.58339	1.76231	0.178914	0.569674	0.720653	ENSG00000166716	9640	ZNF592
1138	peak_10789	chr15	84801930	84802105	6.29423	+	84801930	84802105	0	1	175	0	ENSG00000166716	68	578	51	585	2.76261	1.92404	-0.838573	0.0027761	0.0127423	ENSG00000166716	9640	ZNF592
1139	peak_1079	chr1	52032283	52032833	8.02089	-	52032283	52032833	0	1	550	0	ENSG00000117862.13,ENSG00000198841.4,ENSG00000285839	469	17636	146	9866	5.33151	4.86272	-0.468791	0.00067651	0.0038501	ENSG00000285839	NA	NA
1140	peak_1079	chr1	52032283	52032833	8.02089	-	52032283	52032833	0	1	550	0	ENSG00000117862.13,ENSG00000198841.4,ENSG00000285839	469	17636	146	9866	5.33151	4.86272	-0.468791	0.00067651	0.0038501	ENSG00000117862	51060	TXNDC12
1141	peak_1079	chr1	52032283	52032833	8.02089	-	52032283	52032833	0	1	550	0	ENSG00000117862.13,ENSG00000198841.4,ENSG00000285839	469	17636	146	9866	5.33151	4.86272	-0.468791	0.00067651	0.0038501	ENSG00000198841	112970	KTI12
1142	peak_10790	chr15	84870293	84870518	0.864572	+	84870293	84870518	0	1	225	0	ENSG00000136383	114	3748	31	2173	5.67173	5.40871	-0.263013	0.372313	0.549209	ENSG00000136383	57538	ALPK3
1143	peak_10791	chr15	85137866	85138341	0.147232	+	85137866	85138341	0	1	475	0	ENSG00000073417	48	1415	36	2437	4.53669	4.46741	-0.0692798	0.8295	0.902981	ENSG00000073417	5151	PDE8A
1144	peak_10792	chr15	85204322	85207760	4.87499	+	85204322	85207760	0	1	3438	0	ENSG00000259295	40	3267	37	3377	4.59048	3.72897	-0.861504	0.00924194	0.0340786	ENSG00000259295	440300	LOC440300
1145	peak_10792	chr15	85204322	85207760	4.87499	+	85204322	85207760	0	1	3438	0	ENSG00000259295	40	3267	37	3377	4.59048	3.72897	-0.861504	0.00924194	0.0340786	ENSG00000259295	728121	CSPG4P12
1146	peak_10793	chr15	85415227	85415527	1.29862	+	85415227	85415527	0	1	300	0	ENSG00000259630	31	639	3	329	5.29689	6.33131	1.03441	0.238623	0.406515	ENSG00000259630	NA	NA
1147	peak_10794	chr15	85575224	85579024	18.6727	+	85575224	85579024	0	1	3800	0	ENSG00000170776.22,ENSG00000284160	262	5624	64	1782	5.95591	4.8831	-1.07281	1.654e-07	2.39313e-06	ENSG00000284160	102465803	MIR7706
1148	peak_10794	chr15	85575224	85579024	18.6727	+	85575224	85579024	0	1	3800	0	ENSG00000170776.22,ENSG00000284160	262	5624	64	1782	5.95591	4.8831	-1.07281	1.654e-07	2.39313e-06	ENSG00000170776	11214	AKAP13
1149	peak_10795	chr15	85579174	85579224	0.395505	+	85579174	85579224	0	1	50	0	ENSG00000170776.22,ENSG00000284160	50	1305	7	371	4.77087	4.48141	-0.289465	0.622731	0.760223	ENSG00000170776	11214	AKAP13
1150	peak_10795	chr15	85579174	85579224	0.395505	+	85579174	85579224	0	1	50	0	ENSG00000170776.22,ENSG00000284160	50	1305	7	371	4.77087	4.48141	-0.289465	0.622731	0.760223	ENSG00000284160	102465803	MIR7706
1151	peak_10796	chr15	85579249	85579424	11.8688	+	85579249	85579424	0	1	175	0	ENSG00000170776.22,ENSG00000284160	139	5187	31	1204	4.86027	3.65129	-1.20898	3.10913e-05	0.000267378	ENSG00000284160	102465803	MIR7706
1152	peak_10796	chr15	85579249	85579424	11.8688	+	85579249	85579424	0	1	175	0	ENSG00000170776.22,ENSG00000284160	139	5187	31	1204	4.86027	3.65129	-1.20898	3.10913e-05	0.000267378	ENSG00000170776	11214	AKAP13
1153	peak_10797	chr15	85580249	85580424	3.8824	+	85580249	85580424	0	1	175	0	ENSG00000170776.22,ENSG00000284160	80	501	31	294	3.07742	2.33534	-0.742077	0.0216325	0.0678078	ENSG00000284160	102465803	MIR7706
1154	peak_10797	chr15	85580249	85580424	3.8824	+	85580249	85580424	0	1	175	0	ENSG00000170776.22,ENSG00000284160	80	501	31	294	3.07742	2.33534	-0.742077	0.0216325	0.0678078	ENSG00000170776	11214	AKAP13
1155	peak_10798	chr15	85580774	85580974	44.2123	+	85580774	85580974	0	1	200	0	ENSG00000170776.22,ENSG00000284160	151	5139	38	749	5.82638	3.67569	-2.15069	9.77666e-16	4.90645e-14	ENSG00000284160	102465803	MIR7706
1156	peak_10798	chr15	85580774	85580974	44.2123	+	85580774	85580974	0	1	200	0	ENSG00000170776.22,ENSG00000284160	151	5139	38	749	5.82638	3.67569	-2.15069	9.77666e-16	4.90645e-14	ENSG00000170776	11214	AKAP13
1157	peak_10799	chr15	85735142	85735576	2.95126	+	85735142	85735576	0	1	434	0	ENSG00000170776.22,ENSG00000284160	58	98	12	114	2.4883	3.46743	0.979129	0.0496624	0.129295	ENSG00000170776	11214	AKAP13
1158	peak_10799	chr15	85735142	85735576	2.95126	+	85735142	85735576	0	1	434	0	ENSG00000170776.22,ENSG00000284160	58	98	12	114	2.4883	3.46743	0.979129	0.0496624	0.129295	ENSG00000284160	102465803	MIR7706
1159	peak_108	chr1	15219440	15219640	2.08713	+	15219440	15219640	0	1	200	0	ENSG00000171729	30	1972	6	433	5.00056	3.96379	-1.03677	0.110552	0.235348	ENSG00000171729	55092	TMEM51
1160	peak_1080	chr1	52033258	52033633	1.80351	-	52033258	52033633	0	1	375	0	ENSG00000117862.13,ENSG00000198841.4,ENSG00000285839	130	583	45	519	0.482217	0.866426	0.384209	0.146002	0.286476	ENSG00000198841	112970	KTI12
1161	peak_1080	chr1	52033258	52033633	1.80351	-	52033258	52033633	0	1	375	0	ENSG00000117862.13,ENSG00000198841.4,ENSG00000285839	130	583	45	519	0.482217	0.866426	0.384209	0.146002	0.286476	ENSG00000117862	51060	TXNDC12
1162	peak_1080	chr1	52033258	52033633	1.80351	-	52033258	52033633	0	1	375	0	ENSG00000117862.13,ENSG00000198841.4,ENSG00000285839	130	583	45	519	0.482217	0.866426	0.384209	0.146002	0.286476	ENSG00000285839	NA	NA
1163	peak_10800	chr15	85735601	85736110	2.19291	+	85735601	85736110	0	1	509	0	ENSG00000170776.22,ENSG00000284160	102	115	37	169	1.82831	2.36592	0.537617	0.100387	0.21871	ENSG00000284160	102465803	MIR7706
1164	peak_10800	chr15	85735601	85736110	2.19291	+	85735601	85736110	0	1	509	0	ENSG00000170776.22,ENSG00000284160	102	115	37	169	1.82831	2.36592	0.537617	0.100387	0.21871	ENSG00000170776	11214	AKAP13
1165	peak_10801	chr15	85741180	85741280	3.64681	+	85741180	85741280	0	1	100	0	ENSG00000170776.22,ENSG00000284160	133	1111	33	853	1.56703	2.20567	0.638641	0.0266715	0.0798365	ENSG00000170776	11214	AKAP13
1166	peak_10801	chr15	85741180	85741280	3.64681	+	85741180	85741280	0	1	100	0	ENSG00000170776.22,ENSG00000284160	133	1111	33	853	1.56703	2.20567	0.638641	0.0266715	0.0798365	ENSG00000284160	102465803	MIR7706
1167	peak_10802	chr15	85741405	85745178	11.2869	+	85741405	85745178	0	1	3773	0	ENSG00000170776.22,ENSG00000284160	325	10248	93	4422	4.81732	4.12072	-0.696603	4.93569e-05	0.000400237	ENSG00000284160	102465803	MIR7706
1168	peak_10802	chr15	85741405	85745178	11.2869	+	85741405	85745178	0	1	3773	0	ENSG00000170776.22,ENSG00000284160	325	10248	93	4422	4.81732	4.12072	-0.696603	4.93569e-05	0.000400237	ENSG00000170776	11214	AKAP13
1169	peak_10803	chr15	85745278	85745528	0.616498	+	85745278	85745528	0	1	250	0	ENSG00000170776.22,ENSG00000284160	65	684	17	368	3.57906	3.298	-0.281059	0.486539	0.652252	ENSG00000284160	102465803	MIR7706
1170	peak_10803	chr15	85745278	85745528	0.616498	+	85745278	85745528	0	1	250	0	ENSG00000170776.22,ENSG00000284160	65	684	17	368	3.57906	3.298	-0.281059	0.486539	0.652252	ENSG00000170776	11214	AKAP13
1171	peak_10804	chr15	85746578	85746703	0.0546325	+	85746578	85746703	0	1	125	0	ENSG00000170776.22,ENSG00000284160	25	143	5	78	3.50418	3.57005	0.0658683	0.928627	0.96284	ENSG00000284160	102465803	MIR7706
1172	peak_10804	chr15	85746578	85746703	0.0546325	+	85746578	85746703	0	1	125	0	ENSG00000170776.22,ENSG00000284160	25	143	5	78	3.50418	3.57005	0.0658683	0.928627	0.96284	ENSG00000170776	11214	AKAP13
1173	peak_10805	chr15	85747078	85747203	0.15681	+	85747078	85747203	0	1	125	0	ENSG00000170776.22,ENSG00000284160	28	306	6	152	4.19932	4.04869	-0.150631	0.820703	0.897006	ENSG00000170776	11214	AKAP13
1174	peak_10805	chr15	85747078	85747203	0.15681	+	85747078	85747203	0	1	125	0	ENSG00000170776.22,ENSG00000284160	28	306	6	152	4.19932	4.04869	-0.150631	0.820703	0.897006	ENSG00000284160	102465803	MIR7706
1175	peak_10806	chr15	88626274	88626599	4.22431	+	88626274	88626599	0	1	325	0	ENSG00000181026	52	1897	59	2684	3.38152	2.71235	-0.66917	0.0160066	0.0535003	ENSG00000181026	64782	AEN
1176	peak_10807	chr15	88630230	88630280	0.122593	+	88630230	88630280	0	1	50	0	ENSG00000181026	12	198	10	352	2.29956	2.41424	0.114681	0.855755	0.918536	ENSG00000181026	64782	AEN
1177	peak_10808	chr15	89315326	89316483	1.20431	+	89315326	89316483	0	1	1157	0	ENSG00000140525	9	98	4	222	4.12328	5.1144	0.991115	0.262448	0.433976	ENSG00000140525	55215	FANCI
1178	peak_10809	chr15	89626985	89627060	5.15233	+	89626985	89627060	0	1	75	0	ENSG00000140534	15	249	10	1239	3.95275	5.55716	1.60441	0.00724271	0.0281186	ENSG00000140534	90381	TICRR
1179	peak_1081	chr1	52352611	52352961	1.3435	-	52352611	52352961	0	1	350	0	ENSG00000154222	2	47	1	236	3.57998	5.72635	2.14637	0.228376	0.394062	ENSG00000154222	200014	CC2D1B
1180	peak_10810	chr15	89627110	89627160	0	+	89627110	89627160	0	1	50	0	ENSG00000140534	8	82	5	84	3.77911	3.15181	-0.627307	0.461779	NA	ENSG00000140534	90381	TICRR
1181	peak_10811	chr15	89629566	89629741	3.21036	+	89629566	89629741	0	1	175	0	ENSG00000140534	5	239	8	251	4.17887	2.46443	-1.71445	0.0395112	0.10804	ENSG00000140534	90381	TICRR
1182	peak_10812	chr15	90229048	90229323	5.97738	+	90229048	90229323	0	1	275	0	ENSG00000185033	159	17958	19	2131	5.0396	4.01464	-1.02496	0.00356961	0.0158719	ENSG00000185033	10509	SEMA4B
1183	peak_10813	chr15	90241299	90241724	0.152404	+	90241299	90241724	0	1	425	0	ENSG00000183208.13,ENSG00000213471.10,ENSG00000261147.1,ENSG00000284626	18	1439	32	4771	4.50907	4.41448	-0.0945899	0.824794	0.89975	ENSG00000183208	390637	GDPGP1
1184	peak_10813	chr15	90241299	90241724	0.152404	+	90241299	90241724	0	1	425	0	ENSG00000183208.13,ENSG00000213471.10,ENSG00000261147.1,ENSG00000284626	18	1439	32	4771	4.50907	4.41448	-0.0945899	0.824794	0.89975	ENSG00000213471	440307	TTLL13P
1185	peak_10813	chr15	90241299	90241724	0.152404	+	90241299	90241724	0	1	425	0	ENSG00000183208.13,ENSG00000213471.10,ENSG00000261147.1,ENSG00000284626	18	1439	32	4771	4.50907	4.41448	-0.0945899	0.824794	0.89975	ENSG00000284626	NA	NA
1186	peak_10813	chr15	90241299	90241724	0.152404	+	90241299	90241724	0	1	425	0	ENSG00000183208.13,ENSG00000213471.10,ENSG00000261147.1,ENSG00000284626	18	1439	32	4771	4.50907	4.41448	-0.0945899	0.824794	0.89975	ENSG00000261147	NA	NA
1187	peak_10814	chr15	90266145	90266383	1.89606	+	90266145	90266383	0	1	238	0	ENSG00000182768.9,ENSG00000214433.4,ENSG00000261147.1,ENSG00000275674	1839	18578	950	23207	4.07842	3.98928	-0.0891398	0.133225	0.268677	ENSG00000182768	51335	NGRN
1188	peak_10814	chr15	90266145	90266383	1.89606	+	90266145	90266383	0	1	238	0	ENSG00000182768.9,ENSG00000214433.4,ENSG00000261147.1,ENSG00000275674	1839	18578	950	23207	4.07842	3.98928	-0.0891398	0.133225	0.268677	ENSG00000261147	NA	NA
1189	peak_10814	chr15	90266145	90266383	1.89606	+	90266145	90266383	0	1	238	0	ENSG00000182768.9,ENSG00000214433.4,ENSG00000261147.1,ENSG00000275674	1839	18578	950	23207	4.07842	3.98928	-0.0891398	0.133225	0.268677	ENSG00000275674	NA	NA
1190	peak_10814	chr15	90266145	90266383	1.89606	+	90266145	90266383	0	1	238	0	ENSG00000182768.9,ENSG00000214433.4,ENSG00000261147.1,ENSG00000275674	1839	18578	950	23207	4.07842	3.98928	-0.0891398	0.133225	0.268677	ENSG00000214433	NA	NA
1191	peak_10815	chr15	90271265	90271915	0.10626	+	90271265	90271915	0	1	650	0	ENSG00000182768.9,ENSG00000213471.10,ENSG00000261147.1,ENSG00000275674.1,ENSG00000284626	1131	17006	582	20917	3.57049	3.55842	-0.0120766	0.872227	0.928993	ENSG00000213471	440307	TTLL13P
1192	peak_10815	chr15	90271265	90271915	0.10626	+	90271265	90271915	0	1	650	0	ENSG00000182768.9,ENSG00000213471.10,ENSG00000261147.1,ENSG00000275674.1,ENSG00000284626	1131	17006	582	20917	3.57049	3.55842	-0.0120766	0.872227	0.928993	ENSG00000261147	NA	NA
1193	peak_10815	chr15	90271265	90271915	0.10626	+	90271265	90271915	0	1	650	0	ENSG00000182768.9,ENSG00000213471.10,ENSG00000261147.1,ENSG00000275674.1,ENSG00000284626	1131	17006	582	20917	3.57049	3.55842	-0.0120766	0.872227	0.928993	ENSG00000275674	NA	NA
1194	peak_10815	chr15	90271265	90271915	0.10626	+	90271265	90271915	0	1	650	0	ENSG00000182768.9,ENSG00000213471.10,ENSG00000261147.1,ENSG00000275674.1,ENSG00000284626	1131	17006	582	20917	3.57049	3.55842	-0.0120766	0.872227	0.928993	ENSG00000182768	51335	NGRN
1195	peak_10815	chr15	90271265	90271915	0.10626	+	90271265	90271915	0	1	650	0	ENSG00000182768.9,ENSG00000213471.10,ENSG00000261147.1,ENSG00000275674.1,ENSG00000284626	1131	17006	582	20917	3.57049	3.55842	-0.0120766	0.872227	0.928993	ENSG00000284626	NA	NA
1196	peak_10816	chr15	90275453	90275778	2.75562	+	90275453	90275778	0	1	325	0	ENSG00000182768.9,ENSG00000228998	19	996	13	792	4.89244	3.90382	-0.988611	0.0591098	0.148073	ENSG00000182768	51335	NGRN
1197	peak_10816	chr15	90275453	90275778	2.75562	+	90275453	90275778	0	1	325	0	ENSG00000182768.9,ENSG00000228998	19	996	13	792	4.89244	3.90382	-0.988611	0.0591098	0.148073	ENSG00000228998	NA	NA
1198	peak_10817	chr15	90294670	90294745	2.11945	+	90294670	90294745	0	1	75	0	ENSG00000182768.9,ENSG00000214433.4,ENSG00000261147.1,ENSG00000275674	1518	18405	788	22807	4.29683	4.19228	-0.104545	0.107411	0.230134	ENSG00000182768	51335	NGRN
1199	peak_10817	chr15	90294670	90294745	2.11945	+	90294670	90294745	0	1	75	0	ENSG00000182768.9,ENSG00000214433.4,ENSG00000261147.1,ENSG00000275674	1518	18405	788	22807	4.29683	4.19228	-0.104545	0.107411	0.230134	ENSG00000275674	NA	NA
1200	peak_10817	chr15	90294670	90294745	2.11945	+	90294670	90294745	0	1	75	0	ENSG00000182768.9,ENSG00000214433.4,ENSG00000261147.1,ENSG00000275674	1518	18405	788	22807	4.29683	4.19228	-0.104545	0.107411	0.230134	ENSG00000214433	NA	NA
1201	peak_10817	chr15	90294670	90294745	2.11945	+	90294670	90294745	0	1	75	0	ENSG00000182768.9,ENSG00000214433.4,ENSG00000261147.1,ENSG00000275674	1518	18405	788	22807	4.29683	4.19228	-0.104545	0.107411	0.230134	ENSG00000261147	NA	NA
1202	peak_10818	chr15	90358879	90360939	0.195631	+	90358879	90360939	0	1	2060	0	ENSG00000196391	82	1956	20	1139	5.20747	5.10778	-0.0996908	0.784058	0.873191	ENSG00000196391	342132	ZNF774
1203	peak_10819	chr15	90360964	90361014	0.425769	+	90360964	90361014	0	1	50	0	ENSG00000196391	8	259	2	105	4.96409	4.36124	-0.602852	0.600979	0.744442	ENSG00000196391	342132	ZNF774
1204	peak_1082	chr1	52393561	52396128	0.976194	-	52393561	52396128	0	1	2567	0	ENSG00000085840	44	643	32	993	5.21889	4.88735	-0.331541	0.333811	0.508319	ENSG00000085840	4998	ORC1
1205	peak_10820	chr15	90641122	90642954	0.601851	+	90641122	90642954	0	1	1832	0	ENSG00000140577	226	4032	57	2170	3.59938	3.45079	-0.148592	0.494009	0.658908	ENSG00000140577	64784	CRTC3
1206	peak_10821	chr15	90643529	90643629	0	+	90643529	90643629	0	1	100	0	ENSG00000140577	13	41	4	59	2.38165	3.24538	0.863739	0.323851	NA	ENSG00000140577	64784	CRTC3
1207	peak_10822	chr15	90749376	90749951	0.797824	+	90749376	90749951	0	1	575	0	ENSG00000197299	29	1096	11	817	6.51217	6.07842	-0.43375	0.399842	0.575216	ENSG00000197299	641	BLM
1208	peak_10823	chr15	90760765	90761065	0.573331	+	90760765	90761065	0	1	300	0	ENSG00000197299	15	205	6	166	5.44597	4.9765	-0.469473	0.51024	0.672063	ENSG00000197299	641	BLM
1209	peak_10824	chr15	90880253	90882054	0	+	90880253	90882054	0	1	1801	0	ENSG00000140564	17	48	3	97	-0.308557	2.22205	2.53061	0.00701683	NA	ENSG00000140564	5045	FURIN
1210	peak_10825	chr15	90960956	90961206	43.6516	+	90960956	90961206	0	1	250	0	ENSG00000166965	237	26271	38	2299	5.64704	3.61994	-2.0271	1.47231e-15	7.23702e-14	ENSG00000166965	91433	RCCD1
1211	peak_10826	chr15	91030691	91030866	1.32785	+	91030691	91030866	0	1	175	0	ENSG00000214432.9,ENSG00000258542	3	132	1	29	6.84069	4.817	-2.02369	0.231667	0.398361	ENSG00000214432	101926911	VPS33B-DT
1212	peak_10826	chr15	91030691	91030866	1.32785	+	91030691	91030866	0	1	175	0	ENSG00000214432.9,ENSG00000258542	3	132	1	29	6.84069	4.817	-2.02369	0.231667	0.398361	ENSG00000258542	NA	NA
1213	peak_10827	chr15	92888239	92897998	0	+	92888239	92897998	0	1	9759	0	ENSG00000272888.7,ENSG00000279765	NA	NA	NA	NA	NA	NA	NA	NA	NA	ENSG00000279765	NA	NA
1214	peak_10827	chr15	92888239	92897998	0	+	92888239	92897998	0	1	9759	0	ENSG00000272888.7,ENSG00000279765	NA	NA	NA	NA	NA	NA	NA	NA	NA	ENSG00000272888	NA	NA
1215	peak_10828	chr15	93020046	93020096	8.5101	+	93020046	93020096	0	1	50	0	ENSG00000173575.22,ENSG00000279765.3,ENSG00000284324	199	269	75	476	1.95383	2.73956	0.785734	0.000460583	0.00274286	ENSG00000173575	1106	CHD2
1216	peak_10828	chr15	93020046	93020096	8.5101	+	93020046	93020096	0	1	50	0	ENSG00000173575.22,ENSG00000279765.3,ENSG00000284324	199	269	75	476	1.95383	2.73956	0.785734	0.000460583	0.00274286	ENSG00000284324	100422995	MIR3175
1217	peak_10828	chr15	93020046	93020096	8.5101	+	93020046	93020096	0	1	50	0	ENSG00000173575.22,ENSG00000279765.3,ENSG00000284324	199	269	75	476	1.95383	2.73956	0.785734	0.000460583	0.00274286	ENSG00000279765	NA	NA
1218	peak_10829	chr15	93022071	93025155	0.271712	+	93022071	93025155	0	1	3084	0	ENSG00000173575.22,ENSG00000279765.3,ENSG00000284324	272	5289	104	5032	5.21661	5.15438	-0.0622303	0.712278	0.828336	ENSG00000173575	1106	CHD2
1219	peak_10829	chr15	93022071	93025155	0.271712	+	93022071	93025155	0	1	3084	0	ENSG00000173575.22,ENSG00000279765.3,ENSG00000284324	272	5289	104	5032	5.21661	5.15438	-0.0622303	0.712278	0.828336	ENSG00000279765	NA	NA
1220	peak_10829	chr15	93022071	93025155	0.271712	+	93022071	93025155	0	1	3084	0	ENSG00000173575.22,ENSG00000279765.3,ENSG00000284324	272	5289	104	5032	5.21661	5.15438	-0.0622303	0.712278	0.828336	ENSG00000284324	100422995	MIR3175
1221	peak_1083	chr1	52475039	52481426	0.433899	-	52475039	52481426	0	1	6387	0	ENSG00000134744	38	591	117	5785	5.70589	5.85259	0.146704	0.595693	0.740258	ENSG00000134744	23318	TUT4
1222	peak_10830	chr15	94476743	94479390	2.12316	+	94476743	94479390	0	1	2647	0	ENSG00000140563	177	6447	45	3304	6.40732	6.01585	-0.391474	0.106928	0.229544	ENSG00000140563	55784	MCTP2
1223	peak_10831	chr15	96331084	96331409	4.91091	+	96331084	96331409	0	1	325	0	ENSG00000185551.15,ENSG00000283888	40	709	26	526	3.57138	2.59685	-0.974533	0.00894643	0.0332405	ENSG00000283888	100302258	MIR1469
1224	peak_10831	chr15	96331084	96331409	4.91091	+	96331084	96331409	0	1	325	0	ENSG00000185551.15,ENSG00000283888	40	709	26	526	3.57138	2.59685	-0.974533	0.00894643	0.0332405	ENSG00000185551	7026	NR2F2
1225	peak_10832	chr15	96332084	96332234	0.213152	+	96332084	96332234	0	1	150	0	ENSG00000185551.15,ENSG00000283888	66	394	28	409	2.09282	2.19362	0.100799	0.767498	0.86265	ENSG00000185551	7026	NR2F2
1226	peak_10832	chr15	96332084	96332234	0.213152	+	96332084	96332234	0	1	150	0	ENSG00000185551.15,ENSG00000283888	66	394	28	409	2.09282	2.19362	0.100799	0.767498	0.86265	ENSG00000283888	100302258	MIR1469
1227	peak_10833	chr15	96334593	96337737	3.46803	+	96334593	96337737	0	1	3144	0	ENSG00000185551.15,ENSG00000283888	240	7538	155	9795	5.29153	4.96775	-0.323785	0.0312164	0.090369	ENSG00000283888	100302258	MIR1469
1228	peak_10833	chr15	96334593	96337737	3.46803	+	96334593	96337737	0	1	3144	0	ENSG00000185551.15,ENSG00000283888	240	7538	155	9795	5.29153	4.96775	-0.323785	0.0312164	0.090369	ENSG00000185551	7026	NR2F2
1229	peak_10834	chr15	97970659	97971546	0.237055	+	97970659	97971546	0	1	887	0	ENSG00000140450	112	254	84	525	2.92845	2.85154	-0.0769042	0.744138	0.848475	ENSG00000140450	91947	ARRDC4
1230	peak_10835	chr15	97973196	97973246	3.19851	+	97973196	97973246	0	1	50	0	ENSG00000140450	39	101	7	127	3.02205	4.30135	1.27929	0.0399206	0.108932	ENSG00000140450	91947	ARRDC4
1231	peak_10836	chr15	98707774	98707924	3.53826	+	98707774	98707924	0	1	150	0	ENSG00000140443	56	312	8	236	1.5286	2.74755	1.21895	0.0293039	0.0860752	ENSG00000140443	3480	IGF1R
1232	peak_10837	chr15	98957164	98957314	1.23893	+	98957164	98957314	0	1	150	0	ENSG00000140443	53	841	22	513	2.19255	1.76449	-0.428059	0.253304	0.423688	ENSG00000140443	3480	IGF1R
1233	peak_10838	chr15	98957589	98957639	3.02786	+	98957589	98957639	0	1	50	0	ENSG00000140443	71	263	16	275	2.87734	3.70986	0.832525	0.0465049	0.122609	ENSG00000140443	3480	IGF1R
1234	peak_10839	chr15	98957664	98957764	0.0287538	+	98957664	98957764	0	1	100	0	ENSG00000140443	229	3283	35	1326	4.91253	4.92597	0.0134439	0.959692	0.980267	ENSG00000140443	3480	IGF1R
1235	peak_1084	chr1	52525723	52525998	17.8972	-	52525723	52525998	0	1	275	0	ENSG00000134744	114	1245	62	815	5.10451	3.89111	-1.2134	2.97397e-07	4.09649e-06	ENSG00000134744	23318	TUT4
1236	peak_10840	chr15	98957914	98958139	6.30487	+	98957914	98958139	0	1	225	0	ENSG00000140443	158	8498	33	2310	4.98318	4.15002	-0.833166	0.00274511	0.0126486	ENSG00000140443	3480	IGF1R
1237	peak_10841	chr15	98961389	98961639	1.45788	+	98961389	98961639	0	1	250	0	ENSG00000140443	276	9491	52	3862	6.19497	5.91551	-0.279454	0.20365	0.364027	ENSG00000140443	3480	IGF1R
1238	peak_10842	chr15	98962264	98962564	5.42853	+	98962264	98962564	0	1	300	0	ENSG00000140443	40	601	9	114	3.66386	2.13749	-1.52636	0.00571449	0.0232194	ENSG00000140443	3480	IGF1R
1239	peak_10843	chr15	99105483	99105808	0.224628	+	99105483	99105808	0	1	325	0	ENSG00000182253	44	499	16	360	2.76183	2.62723	-0.134598	0.755822	0.855816	ENSG00000182253	23336	SYNM
1240	peak_10844	chr15	99105833	99105883	0.424107	+	99105833	99105883	0	1	50	0	ENSG00000182253	23	226	7	180	2.24298	2.57627	0.333292	0.602087	0.7453	ENSG00000182253	23336	SYNM
1241	peak_10845	chr15	99130269	99130494	0.510276	+	99130269	99130494	0	1	225	0	ENSG00000182253	47	366	33	557	3.15262	2.94632	-0.206301	0.546047	0.702088	ENSG00000182253	23336	SYNM
1242	peak_10846	chr15	99130769	99130944	3.32752	+	99130769	99130944	0	1	175	0	ENSG00000182253	23	354	18	300	2.50226	1.51831	-0.983955	0.0354784	0.0996131	ENSG00000182253	23336	SYNM
1243	peak_10847	chr15	99131094	99131719	0.00323284	+	99131094	99131719	0	1	625	0	ENSG00000182253	40	921	25	1157	2.72423	2.72649	0.00226142	0.995166	0.997762	ENSG00000182253	23336	SYNM
1244	peak_10848	chr15	99132494	99132569	0.268809	+	99132494	99132569	0	1	75	0	ENSG00000182253	17	208	6	148	3.26685	3.00988	-0.256967	0.714492	0.830005	ENSG00000182253	23336	SYNM
1245	peak_10849	chr15	99133669	99134194	4.46354	+	99133669	99134194	0	1	525	0	ENSG00000182253	13	495	11	393	6.38982	4.90322	-1.4866	0.0130746	0.0453253	ENSG00000182253	23336	SYNM
1246	peak_1085	chr1	52686848	52687198	5.04702	-	52686848	52687198	0	1	350	0	ENSG00000162377	73	287	18	387	3.16418	4.21578	1.0516	0.00790943	0.030248	ENSG00000162377	65260	COA7
1247	peak_10850	chr15	99134744	99134919	0	+	99134744	99134919	0	1	175	0	ENSG00000182253	8	46	5	91	4.05068	4.26588	0.215196	0.803057	NA	ENSG00000182253	23336	SYNM
1248	peak_10851	chr15	99135094	99135194	0	+	99135094	99135194	0	1	100	0	ENSG00000182253	10	37	1	36	3.52086	5.32941	1.80854	0.243392	NA	ENSG00000182253	23336	SYNM
1249	peak_10852	chr15	100559391	100559791	0.860444	+	100559391	100559791	0	1	400	0	ENSG00000259540	10	277	1	185	5.86914	7.2196	1.35046	0.374071	0.550783	ENSG00000259540	102723335	LOC102723335
1250	peak_10853	chr15	100648413	100648463	2.76143	+	100648413	100648463	0	1	50	0	ENSG00000183475	20	143	10	96	4.56426	3.44859	-1.11567	0.0587529	0.147478	ENSG00000183475	140460	ASB7
1251	peak_10854	chr15	100651313	100651438	0.828881	+	100651313	100651438	0	1	125	0	ENSG00000183475	12	56	4	86	3.77455	4.52584	0.751291	0.387286	0.562966	ENSG00000183475	140460	ASB7
1252	peak_10855	chr15	100914796	100914921	2.79649	+	100914796	100914921	0	1	125	0	ENSG00000184254.17,ENSG00000272639	95	2556	29	1279	4.72904	4.13864	-0.590402	0.0568708	0.143937	ENSG00000272639	NA	NA
1253	peak_10855	chr15	100914796	100914921	2.79649	+	100914796	100914921	0	1	125	0	ENSG00000184254.17,ENSG00000272639	95	2556	29	1279	4.72904	4.13864	-0.590402	0.0568708	0.143937	ENSG00000184254	220	ALDH1A3
1254	peak_10856	chr15	101295643	101303547	4.4285	+	101295643	101303547	0	1	7904	0	ENSG00000259172	44	615	63	3776	4.81079	5.52811	0.717325	0.013476	0.0464395	ENSG00000259172	120766138	SNRPA1-DT
1255	peak_10857	chr15	101303947	101303997	1.7385	+	101303947	101303997	0	1	50	0	ENSG00000259172	2	12	2	147	4.2183	6.35916	2.14087	0.155237	0.29968	ENSG00000259172	120766138	SNRPA1-DT
1256	peak_10858	chr15	101304972	101305022	0.538671	+	101304972	101305022	0	1	50	0	ENSG00000259172	3	121	14	970	6.10371	5.51926	-0.584447	0.528978	0.688405	ENSG00000259172	120766138	SNRPA1-DT
1257	peak_10859	chr15	25370539	25371689	6.71862	-	25370539	25371689	0	1	1150	0	ENSG00000114062.22,ENSG00000261529	83	540	33	312	4.43437	3.46096	-0.973411	0.00194298	0.00949495	ENSG00000114062	7337	UBE3A
1258	peak_10859	chr15	25370539	25371689	6.71862	-	25370539	25371689	0	1	1150	0	ENSG00000114062.22,ENSG00000261529	83	540	33	312	4.43437	3.46096	-0.973411	0.00194298	0.00949495	ENSG00000261529	NA	NA
1259	peak_1086	chr1	52687248	52687298	2.54854	-	52687248	52687298	0	1	50	0	ENSG00000162377	56	84	27	188	2.32234	3.02163	0.699293	0.0710841	0.170928	ENSG00000162377	65260	COA7
1260	peak_10860	chr15	25713441	25713566	0	-	25713441	25713566	0	1	125	0	ENSG00000206190	0	35	0	107	8.4027	8.64546	0.24276	0.933263	NA	ENSG00000206190	57194	ATP10A
1261	peak_10861	chr15	30625653	30625703	0	-	30625653	30625703	0	1	50	0	ENSG00000247728	4	89	1	43	4.97908	4.58354	-0.395546	0.808848	NA	ENSG00000247728	NA	NA
1262	peak_10862	chr15	33858601	33858726	0.232244	-	33858601	33858726	0	1	125	0	ENSG00000169857.9,ENSG00000259287	0	112	0	136	8.43036	7.50507	-0.925283	0.748942	0.85131	ENSG00000169857	57099	AVEN
1263	peak_10862	chr15	33858601	33858726	0.232244	-	33858601	33858726	0	1	125	0	ENSG00000169857.9,ENSG00000259287	0	112	0	136	8.43036	7.50507	-0.925283	0.748942	0.85131	ENSG00000259287	NA	NA
1264	peak_10863	chr15	34142023	34142745	15.33	-	34142023	34142745	0	1	722	0	ENSG00000134152	346	1190	159	2566	3.44746	4.14531	0.697853	2.12624e-06	2.42784e-05	ENSG00000134152	79768	KATNBL1
1265	peak_10864	chr15	34233358	34233783	4.51008	-	34233358	34233783	0	1	425	0	ENSG00000140199	79	366	24	168	3.91647	3.01282	-0.903648	0.0125853	0.0438864	ENSG00000140199	9990	SLC12A6
1266	peak_10865	chr15	34337477	34337777	0.902906	-	34337477	34337777	0	1	300	0	ENSG00000140199	121	5015	69	4928	3.82952	3.62791	-0.201604	0.358489	0.534808	ENSG00000140199	9990	SLC12A6
1267	peak_10866	chr15	34380967	34381042	0	-	34380967	34381042	0	1	75	0	ENSG00000175265	27	53	9	50	2.64641	2.66035	0.0139373	0.982178	NA	ENSG00000175265	23015	GOLGA8A
1268	peak_10867	chr15	34852931	34853206	0	-	34852931	34853206	0	1	275	0	ENSG00000021776	6	16	2	58	3.16995	5.08045	1.91051	0.125324	NA	ENSG00000021776	9716	AQR
1269	peak_10868	chr15	34927043	34930337	14.5661	-	34927043	34930337	0	1	3294	0	ENSG00000021776	172	3106	68	1803	5.92805	4.95338	-0.974667	3.86326e-06	4.12263e-05	ENSG00000021776	9716	AQR
1270	peak_10869	chr15	34982715	34987631	1.77646	-	34982715	34987631	0	1	4916	0	ENSG00000198146	382	5535	132	4634	5.53999	5.3262	-0.213791	0.149864	0.291899	ENSG00000198146	54989	ZNF770
1271	peak_1087	chr1	53214648	53216002	4.38358	-	53214648	53216002	0	1	1354	0	ENSG00000162384	49	388	20	204	3.61193	2.62237	-0.989556	0.0139823	0.0479082	ENSG00000162384	54987	CZIB
1272	peak_10870	chr15	35298273	35298448	0	-	35298273	35298448	0	1	175	0	ENSG00000259585	2	95	0	26	7.23651	7.32519	0.0886782	0.969289	NA	ENSG00000259585	NA	NA
1273	peak_10871	chr15	35373606	35381894	11.8725	-	35373606	35381894	0	1	8288	0	ENSG00000134146	125	2062	33	686	5.79136	4.58561	-1.20575	3.09932e-05	0.000266694	ENSG00000134146	89978	DPH6
1274	peak_10872	chr15	39919971	39920266	0.634942	-	39919971	39920266	0	1	295	0	ENSG00000166073.11,ENSG00000259580	31	383	21	660	2.55072	2.84741	0.296686	0.477992	0.643967	ENSG00000166073	11245	GPR176
1275	peak_10872	chr15	39919971	39920266	0.634942	-	39919971	39920266	0	1	295	0	ENSG00000166073.11,ENSG00000259580	31	383	21	660	2.55072	2.84741	0.296686	0.477992	0.643967	ENSG00000259580	NA	NA
1276	peak_10873	chr15	40088464	40088514	1.62504	-	40088464	40088514	0	1	50	0	ENSG00000104081	40	130	29	135	0.0588917	-0.477967	-0.536859	0.17301	0.324201	ENSG00000104081	90427	BMF
1277	peak_10874	chr15	40089489	40090039	3.34425	-	40089489	40090039	0	1	550	0	ENSG00000104081	75	764	64	1060	2.76552	2.22804	-0.537485	0.0349596	0.0984645	ENSG00000104081	90427	BMF
1278	peak_10875	chr15	40090339	40090814	0.836229	-	40090339	40090814	0	1	475	0	ENSG00000104081	21	226	12	220	2.83989	2.37035	-0.469537	0.384265	0.560106	ENSG00000104081	90427	BMF
1279	peak_10876	chr15	40090914	40090989	0.404489	-	40090914	40090989	0	1	75	0	ENSG00000104081	45	1401	23	1254	3.14919	2.96162	-0.187572	0.616018	0.755504	ENSG00000104081	90427	BMF
1280	peak_10877	chr15	40091039	40091714	11.0063	-	40091039	40091714	0	1	675	0	ENSG00000104081	17	661	23	561	4.4614	2.5832	-1.8782	6.16812e-05	0.000486167	ENSG00000104081	90427	BMF
1281	peak_10878	chr15	40532097	40532272	1.10455	-	40532097	40532272	0	1	175	0	ENSG00000128891	29	369	9	209	5.26743	4.67153	-0.595899	0.29112	0.465047	ENSG00000128891	90416	CCDC32
1282	peak_10879	chr15	40553830	40553955	0	-	40553830	40553955	0	1	125	0	ENSG00000128891	21	100	2	69	0.770179	2.5364	1.76622	0.10554	NA	ENSG00000128891	90416	CCDC32
1283	peak_1088	chr1	53244163	53244238	5.60851	-	53244163	53244238	0	1	75	0	ENSG00000157193	17	58	8	280	3.51708	5.35409	1.83701	0.00488089	0.020496	ENSG00000157193	7804	LRP8
1284	peak_10880	chr15	40554030	40554080	0	-	40554030	40554080	0	1	50	0	ENSG00000128891	1	20	2	103	5.74861	5.68422	-0.0643932	0.97149	NA	ENSG00000128891	90416	CCDC32
1285	peak_10881	chr15	40557148	40557248	4.06967	-	40557148	40557248	0	1	100	0	ENSG00000128891	17	317	15	311	5.29181	4.05627	-1.23554	0.0183519	0.0595534	ENSG00000128891	90416	CCDC32
1286	peak_10882	chr15	40557273	40557348	0.693454	-	40557273	40557348	0	1	75	0	ENSG00000128891	71	86	28	113	1.8004	2.09027	0.289872	0.448495	0.618371	ENSG00000128891	90416	CCDC32
1287	peak_10883	chr15	40872938	40873388	5.233	-	40872938	40873388	0	1	450	0	ENSG00000104140	106	2229	78	2201	2.62461	2.03009	-0.594521	0.0067692	0.0265896	ENSG00000104140	171177	RHOV
1288	peak_10884	chr15	41396608	41396908	5.97795	-	41396608	41396908	0	1	300	0	ENSG00000137806	85	2880	53	2744	5.72545	4.98113	-0.744319	0.0035671	0.0158657	ENSG00000137806	51103	NDUFAF1
1289	peak_10885	chr15	41900432	41900957	0	-	41900432	41900957	0	1	525	0	ENSG00000103966	20	60	4	62	-0.166954	1.17735	1.34431	0.10626	NA	ENSG00000103966	30844	EHD4
1290	peak_10886	chr15	41908528	41908603	0.99886	-	41908528	41908603	0	1	75	0	ENSG00000278493	99	3447	24	1720	5.91654	5.59115	-0.325386	0.32559	0.500395	ENSG00000278493	NA	NA
1291	peak_10887	chr15	42141908	42142008	0.750523	-	42141908	42142008	0	1	100	0	ENSG00000168907	12	1337	41	6935	5.00004	4.61784	-0.3822	0.421489	0.594388	ENSG00000168907	255189	PLA2G4F
1292	peak_10888	chr15	42160325	42160850	12.4698	-	42160325	42160850	0	1	525	0	ENSG00000166887	69	3633	31	1544	5.3391	3.99442	-1.34469	1.96511e-05	0.000176283	ENSG00000166887	23339	VPS39
1293	peak_10889	chr15	42210721	42210771	0.232244	-	42210721	42210771	0	1	50	0	ENSG00000103978	70	122	48	202	1.68228	1.58086	-0.101419	0.748982	0.85131	ENSG00000103978	25963	TMEM87A
1294	peak_1089	chr1	53244638	53244788	0.148714	-	53244638	53244788	0	1	150	0	ENSG00000157193	8	99	10	316	5.17814	5.02527	-0.152871	0.828145	0.902054	ENSG00000157193	7804	LRP8
1295	peak_10890	chr15	42211396	42211621	40.3389	-	42211396	42211621	0	1	225	0	ENSG00000103978	332	2683	213	2395	4.71453	3.69389	-1.02064	1.6583e-14	7.1908e-13	ENSG00000103978	25963	TMEM87A
1296	peak_10891	chr15	42439281	42439731	0	-	42439281	42439731	0	1	450	0	ENSG00000103994	17	69	3	44	2.75317	3.24425	0.491074	0.603439	NA	ENSG00000103994	64397	ZNF106
1297	peak_10892	chr15	42442008	42442058	5.6701	-	42442008	42442058	0	1	50	0	ENSG00000103994	136	1468	46	838	5.06551	4.34674	-0.718775	0.00463724	0.0196395	ENSG00000103994	64397	ZNF106
1298	peak_10893	chr15	42448254	42449869	22.2921	-	42448254	42449869	0	1	1615	0	ENSG00000103994	240	6736	132	5440	6.39575	5.48949	-0.906258	1.08664e-08	1.94714e-07	ENSG00000103994	64397	ZNF106
1299	peak_10894	chr15	42450094	42450769	5.48262	-	42450094	42450769	0	1	675	0	ENSG00000103994	19	91	17	79	3.69433	2.22057	-1.47376	0.00544905	0.022365	ENSG00000103994	64397	ZNF106
1300	peak_10895	chr15	42451019	42451069	45.5812	-	42451019	42451069	0	1	50	0	ENSG00000103994	280	4903	158	3445	5.86754	4.66844	-1.1991	3.57361e-16	1.8997e-14	ENSG00000103994	64397	ZNF106
1301	peak_10896	chr15	42451269	42456997	3.44822	-	42451269	42456997	0	1	5728	0	ENSG00000103994	154	1122	98	1523	4.59523	4.17685	-0.418373	0.0318013	0.0916186	ENSG00000103994	64397	ZNF106
1302	peak_10897	chr15	42724043	42724318	0	-	42724043	42724318	0	1	275	0	ENSG00000140326	3	43	2	17	4.35317	2.25265	-2.10052	0.12807	NA	ENSG00000140326	146059	CDAN1
1303	peak_10898	chr15	42739779	42739929	5.54629	-	42739779	42739929	0	1	150	0	ENSG00000128881.17,ENSG00000260799	31	139	22	121	3.91626	2.68465	-1.23161	0.00516162	0.0213994	ENSG00000128881	146057	TTBK2
1304	peak_10898	chr15	42739779	42739929	5.54629	-	42739779	42739929	0	1	150	0	ENSG00000128881.17,ENSG00000260799	31	139	22	121	3.91626	2.68465	-1.23161	0.00516162	0.0213994	ENSG00000260799	102724430	KRT8P50
1305	peak_10899	chr15	42752620	42753220	6.1768	-	42752620	42753220	0	1	600	0	ENSG00000128881.17,ENSG00000260799	64	175	40	149	2.88803	1.90347	-0.984563	0.00304713	0.0138228	ENSG00000260799	102724430	KRT8P50
1306	peak_10899	chr15	42752620	42753220	6.1768	-	42752620	42753220	0	1	600	0	ENSG00000128881.17,ENSG00000260799	64	175	40	149	2.88803	1.90347	-0.984563	0.00304713	0.0138228	ENSG00000128881	146057	TTBK2
1307	peak_109	chr1	15219815	15219990	1.33902	+	15219815	15219990	0	1	175	0	ENSG00000171729	9	1174	2	215	5.50855	4.1465	-1.36205	0.229247	0.395289	ENSG00000171729	55092	TMEM51
1308	peak_1090	chr1	53244813	53245013	0.506962	-	53244813	53245013	0	1	200	0	ENSG00000157193	14	156	13	524	5.05255	5.39558	0.343028	0.548036	0.703703	ENSG00000157193	7804	LRP8
1309	peak_10900	chr15	42775532	42775582	1.98044	-	42775532	42775582	0	1	50	0	ENSG00000128881.17,ENSG00000260799	51	287	7	179	2.09664	3.01809	0.921444	0.123045	0.253412	ENSG00000128881	146057	TTBK2
1310	peak_10900	chr15	42775532	42775582	1.98044	-	42775532	42775582	0	1	50	0	ENSG00000128881.17,ENSG00000260799	51	287	7	179	2.09664	3.01809	0.921444	0.123045	0.253412	ENSG00000260799	102724430	KRT8P50
1311	peak_10901	chr15	42775607	42775707	29.5178	-	42775607	42775707	0	1	100	0	ENSG00000128881.17,ENSG00000260799	311	5151	62	1160	5.80441	4.44934	-1.35507	4.83112e-11	1.30096e-09	ENSG00000260799	102724430	KRT8P50
1312	peak_10901	chr15	42775607	42775707	29.5178	-	42775607	42775707	0	1	100	0	ENSG00000128881.17,ENSG00000260799	311	5151	62	1160	5.80441	4.44934	-1.35507	4.83112e-11	1.30096e-09	ENSG00000128881	146057	TTBK2
1313	peak_10902	chr15	43131049	43131124	46.5108	-	43131049	43131124	0	1	75	0	ENSG00000285080.1,ENSG00000285117	98	2120	62	929	5.99262	4.00901	-1.9836	1.80672e-16	9.97381e-15	ENSG00000285080	NA	NA
1314	peak_10902	chr15	43131049	43131124	46.5108	-	43131049	43131124	0	1	75	0	ENSG00000285080.1,ENSG00000285117	98	2120	62	929	5.99262	4.00901	-1.9836	1.80672e-16	9.97381e-15	ENSG00000285117	NA	NA
1315	peak_10903	chr15	43184353	43185084	3.51123	-	43184353	43185084	0	1	731	0	ENSG00000261687	32	473	17	317	3.84803	2.88144	-0.966586	0.0300206	0.087703	ENSG00000261687	NA	NA
1316	peak_10904	chr15	43328698	43329448	3.98966	-	43328698	43329448	0	1	750	0	ENSG00000168806	58	3104	67	5487	5.03523	4.42722	-0.608004	0.019723	0.0629497	ENSG00000168806	9836	LCMT2
1317	peak_10905	chr15	43329748	43329798	0.263014	-	43329748	43329798	0	1	50	0	ENSG00000168806	12	247	11	537	2.61717	2.83635	0.219183	0.720387	0.833345	ENSG00000168806	9836	LCMT2
1318	peak_10906	chr15	43361171	43370107	5.22354	-	43361171	43370107	0	1	8936	0	ENSG00000140265	24	437	15	289	5.37767	4.05939	-1.31828	0.00682303	0.0267644	ENSG00000140265	146050	ZSCAN29
1319	peak_10907	chr15	43370257	43370941	8.21548	-	43370257	43370941	0	1	684	0	ENSG00000140265	800	39538	307	23737	3.84285	3.50713	-0.335724	0.000580601	0.0033643	ENSG00000140265	146050	ZSCAN29
1320	peak_10908	chr15	43405260	43405310	2.05219	-	43405260	43405310	0	1	50	0	ENSG00000067369	37	126	3	76	3.44568	4.85224	1.40656	0.114436	0.241118	ENSG00000067369	7158	TP53BP1
1321	peak_10909	chr15	43432367	43432492	7.25021	-	43432367	43432492	0	1	125	0	ENSG00000067369	140	994	48	479	2.89271	2.07241	-0.820306	0.0012564	0.00656855	ENSG00000067369	7158	TP53BP1
1322	peak_1091	chr1	53767902	53772422	14.7286	-	53767902	53772422	0	1	4520	0	ENSG00000058804	57	100	22	391	2.51452	4.35649	1.84197	3.40298e-06	3.68348e-05	ENSG00000058804	55706	NDC1
1323	peak_10910	chr15	43456054	43456604	6.17151	-	43456054	43456604	0	1	550	0	ENSG00000067369	277	2929	75	1409	4.61851	4.04535	-0.573158	0.00306026	0.0138736	ENSG00000067369	7158	TP53BP1
1324	peak_10911	chr15	43534436	43534511	0.863708	-	43534436	43534511	0	1	75	0	ENSG00000168781	25	553	2	206	4.12115	5.07189	0.950736	0.372765	0.549538	ENSG00000168781	9677	PPIP5K1
1325	peak_10912	chr15	43535386	43535436	0.58338	-	43535386	43535436	0	1	50	0	ENSG00000168781	51	235	12	118	3.57814	3.25049	-0.327653	0.50428	0.667398	ENSG00000168781	9677	PPIP5K1
1326	peak_10913	chr15	43648792	43649866	5.56359	-	43648792	43649866	0	1	1074	0	ENSG00000166762.19,ENSG00000249839.1,ENSG00000284772	108	1273	47	860	4.30187	3.57325	-0.728618	0.00507652	0.0211443	ENSG00000166762	117155	CATSPER2
1327	peak_10913	chr15	43648792	43649866	5.56359	-	43648792	43649866	0	1	1074	0	ENSG00000166762.19,ENSG00000249839.1,ENSG00000284772	108	1273	47	860	4.30187	3.57325	-0.728618	0.00507652	0.0211443	ENSG00000284772	NA	NA
1328	peak_10913	chr15	43648792	43649866	5.56359	-	43648792	43649866	0	1	1074	0	ENSG00000166762.19,ENSG00000249839.1,ENSG00000284772	108	1273	47	860	4.30187	3.57325	-0.728618	0.00507652	0.0211443	ENSG00000249839	NA	NA
1329	peak_10914	chr15	43804841	43805465	5.85417	-	43804841	43805465	0	1	624	0	ENSG00000140259	83	3797	29	1848	6.51091	5.60691	-0.904007	0.00397577	0.017287	ENSG00000140259	4236	MFAP1
1330	peak_10915	chr15	43989060	43989185	0.527276	-	43989060	43989185	0	1	125	0	ENSG00000185607	2	276	1	136	5.56757	4.46832	-1.09925	0.535348	0.693863	ENSG00000185607	NA	NA
1331	peak_10916	chr15	44534684	44535209	12.4869	-	44534684	44535209	0	1	525	0	ENSG00000179523	61	2527	21	799	6.94108	5.36191	-1.57917	1.93958e-05	0.000174211	ENSG00000179523	645212	EIF3J-DT
1332	peak_10917	chr15	44535944	44536019	0.247622	-	44535944	44536019	0	1	75	0	ENSG00000179523	9	208	1	86	5.42346	5.94508	0.521613	0.733485	0.842284	ENSG00000179523	645212	EIF3J-DT
1333	peak_10918	chr15	44536144	44536419	4.38609	-	44536144	44536419	0	1	275	0	ENSG00000179523	95	2854	27	1138	4.59223	3.80879	-0.783445	0.0139547	0.0478251	ENSG00000179523	645212	EIF3J-DT
1334	peak_10919	chr15	44536794	44537043	2.22863	-	44536794	44537043	0	1	249	0	ENSG00000179523	9	354	5	154	3.91201	2.55633	-1.35568	0.096907	0.213362	ENSG00000179523	645212	EIF3J-DT
1335	peak_1092	chr1	54173465	54173690	0.181363	-	54173465	54173690	0	1	225	0	ENSG00000157211.11,ENSG00000215883.11,ENSG00000256407	20	262	14	420	3.96653	3.83446	-0.132072	0.797756	0.881869	ENSG00000256407	NA	NA
1336	peak_1092	chr1	54173465	54173690	0.181363	-	54173465	54173690	0	1	225	0	ENSG00000157211.11,ENSG00000215883.11,ENSG00000256407	20	262	14	420	3.96653	3.83446	-0.132072	0.797756	0.881869	ENSG00000215883	606495	CYB5RL
1337	peak_1092	chr1	54173465	54173690	0.181363	-	54173465	54173690	0	1	225	0	ENSG00000157211.11,ENSG00000215883.11,ENSG00000256407	20	262	14	420	3.96653	3.83446	-0.132072	0.797756	0.881869	ENSG00000157211	200008	CDCP2
1338	peak_10920	chr15	44583999	44584349	0.164742	-	44583999	44584349	0	1	350	0	ENSG00000104133	55	498	25	578	2.82753	2.91206	0.0845362	0.813837	0.892088	ENSG00000104133	80208	SPG11
1339	peak_10921	chr15	44584424	44584499	6.11487	-	44584424	44584499	0	1	75	0	ENSG00000104133	48	2848	89	8161	7.03329	6.26628	-0.767017	0.00320719	0.0144291	ENSG00000104133	80208	SPG11
1340	peak_10922	chr15	45485105	45486673	0.0177758	-	45485105	45486673	0	1	1568	0	ENSG00000104154	1	22	2	133	6.18544	6.24057	0.0551251	0.975539	0.987754	ENSG00000104154	7782	SLC30A4
1341	peak_10923	chr15	48142906	48142981	1.98943	-	48142906	48142981	0	1	75	0	ENSG00000104177	71	360	34	356	4.06544	3.57098	-0.494457	0.121865	0.251838	ENSG00000104177	50804	MYEF2
1342	peak_10924	chr15	48738302	48739002	2.06441	-	48738302	48739002	0	1	700	0	ENSG00000103995	47	229	24	486	3.83943	4.44147	0.602047	0.113093	0.239084	ENSG00000103995	22995	CEP152
1343	peak_10925	chr15	48739052	48739277	3.96218	-	48739052	48739277	0	1	225	0	ENSG00000103995	14	96	17	130	4.11991	2.82962	-1.29028	0.0202363	0.0641601	ENSG00000103995	22995	CEP152
1344	peak_10926	chr15	48741569	48741694	4.70318	-	48741569	48741694	0	1	125	0	ENSG00000103995	44	2048	16	1020	7.29042	6.20563	-1.08479	0.0106583	0.0383886	ENSG00000103995	22995	CEP152
1345	peak_10927	chr15	48756023	48760154	4.32396	-	48756023	48760154	0	1	4131	0	ENSG00000103995	47	1079	13	398	6.21454	5.09247	-1.12207	0.0147045	0.0499298	ENSG00000103995	22995	CEP152
1346	peak_10928	chr15	48877966	48884334	70.9906	-	48877966	48884334	0	1	6368	0	ENSG00000185634	920	24402	1571	76748	6.43227	5.81498	-0.617295	3.35602e-24	4.26274e-22	ENSG00000185634	399694	SHC4
1347	peak_10929	chr15	48992416	48992666	2.17091	-	48992416	48992666	0	1	250	0	ENSG00000138593	7	145	3	48	4.31983	2.64699	-1.67284	0.102379	0.222071	ENSG00000138593	9728	SECISBP2L
1348	peak_1093	chr1	54179232	54179282	0.259404	-	54179232	54179282	0	1	50	0	ENSG00000215883.11,ENSG00000256407	8	164	7	276	3.58926	3.3199	-0.269363	0.723052	0.835433	ENSG00000256407	NA	NA
1349	peak_1093	chr1	54179232	54179282	0.259404	-	54179232	54179282	0	1	50	0	ENSG00000215883.11,ENSG00000256407	8	164	7	276	3.58926	3.3199	-0.269363	0.723052	0.835433	ENSG00000215883	606495	CYB5RL
1350	peak_10930	chr15	48992741	48996456	0.33405	-	48992741	48996456	0	1	3715	0	ENSG00000138593	78	3246	117	15074	7.08182	7.17354	0.0917206	0.666348	0.793306	ENSG00000138593	9728	SECISBP2L
1351	peak_10931	chr15	48996506	48996556	10.9257	-	48996506	48996556	0	1	50	0	ENSG00000138593	37	419	26	295	5.24512	3.70779	-1.53732	6.56163e-05	0.000514078	ENSG00000138593	9728	SECISBP2L
1352	peak_10932	chr15	49001859	49009258	0.813216	-	49001859	49009258	0	1	7399	0	ENSG00000138593	70	1635	124	9339	6.25776	6.44449	0.186725	0.394132	0.569112	ENSG00000138593	9728	SECISBP2L
1353	peak_10933	chr15	49127650	49130782	0.125983	-	49127650	49130782	0	1	3132	0	ENSG00000166200	347	5259	193	7628	5.13122	5.10647	-0.0247487	0.851391	0.916379	ENSG00000166200	9318	COPS2
1354	peak_10934	chr15	50278538	50282332	6.88452	-	50278538	50282332	0	1	3794	0	ENSG00000104064	66	1459	30	939	6.20594	5.19084	-1.0151	0.00169366	0.00846357	ENSG00000104064	2553	GABPB1
1355	peak_10935	chr15	50353935	50354735	1.08054	-	50353935	50354735	0	1	800	0	ENSG00000285410	96	2690	57	2642	3.03214	2.77783	-0.254316	0.298181	0.472851	ENSG00000285410	55056	GABPB1-IT1
1356	peak_10936	chr15	51480950	51481175	0.358715	-	51480950	51481175	0	1	225	0	ENSG00000104093	31	71	16	121	2.89549	3.12166	0.226167	0.646878	0.779859	ENSG00000104093	23312	DMXL2
1357	peak_10937	chr15	51481475	51486174	17.6385	-	51481475	51486174	0	1	4699	0	ENSG00000104093	38	268	55	335	4.35694	2.69583	-1.66111	3.62278e-07	4.90082e-06	ENSG00000104093	23312	DMXL2
1358	peak_10938	chr15	51498668	51498918	2.12158	-	51498668	51498918	0	1	250	0	ENSG00000104093	13	631	5	288	7.25784	6.02353	-1.23431	0.107143	0.229794	ENSG00000104093	23312	DMXL2
1359	peak_10939	chr15	51499418	51499943	1.83167	-	51499418	51499943	0	1	525	0	ENSG00000104093	16	93	12	104	4.03073	3.16698	-0.863751	0.141947	0.280939	ENSG00000104093	23312	DMXL2
1360	peak_1094	chr1	54226457	54226682	0.112019	-	54226457	54226682	0	1	225	0	ENSG00000157216	23	146	18	324	4.05514	4.13547	0.0803329	0.866048	0.925293	ENSG00000157216	23648	SSBP3
1361	peak_10940	chr15	52011373	52019005	0.305163	-	52011373	52019005	0	1	7632	0	ENSG00000259438	36	608	30	1182	4.8993	4.75264	-0.146664	0.686874	0.809351	ENSG00000259438	112543478	MAPK6-DT
1362	peak_10941	chr15	52313582	52317050	7.29588	-	52313582	52317050	0	1	3468	0	ENSG00000197535	81	296	20	487	3.6145	4.83027	1.21577	0.00120822	0.00636387	ENSG00000197535	4644	MYO5A
1363	peak_10942	chr15	52608749	52608874	2.53506	-	52608749	52608874	0	1	125	0	ENSG00000047346	25	693	25	809	4.66538	3.91921	-0.746164	0.072064	0.172533	ENSG00000047346	56204	FAM214A
1364	peak_10943	chr15	52608899	52609124	0.944678	-	52608899	52609124	0	1	225	0	ENSG00000047346	1	149	1	92	7.91018	5.97201	-1.93818	0.34424	0.519545	ENSG00000047346	56204	FAM214A
1365	peak_10944	chr15	52609449	52609774	21.1399	-	52609449	52609774	0	1	325	0	ENSG00000047346	353	14103	162	10213	6.73796	5.96843	-0.769526	2.56586e-08	4.3276e-07	ENSG00000047346	56204	FAM214A
1366	peak_10945	chr15	52609924	52610299	14.9242	-	52609924	52610299	0	1	375	0	ENSG00000047346	124	1525	53	825	5.28852	4.14334	-1.14517	2.90638e-06	3.21629e-05	ENSG00000047346	56204	FAM214A
1367	peak_10946	chr15	53615574	53615674	0	-	53615574	53615674	0	1	100	0	ENSG00000166415	0	26	0	22	8.6532	6.9171	-1.7361	0.551518	NA	ENSG00000166415	256764	WDR72
1368	peak_10947	chr15	55317588	55318959	0.0366024	-	55317588	55318959	0	1	1371	0	ENSG00000069974.16,ENSG00000225973	91	1086	30	887	3.84634	3.82663	-0.0197119	0.949408	0.974948	ENSG00000069974	5873	RAB27A
1369	peak_10947	chr15	55317588	55318959	0.0366024	-	55317588	55318959	0	1	1371	0	ENSG00000069974.16,ENSG00000225973	91	1086	30	887	3.84634	3.82663	-0.0197119	0.949408	0.974948	ENSG00000225973	101928527	PIGBOS1
1370	peak_10948	chr15	55348385	55348460	31.001	-	55348385	55348460	0	1	75	0	ENSG00000260916.8,ENSG00000261771.5,ENSG00000283891	1409	23700	579	38751	5.79206	6.27839	0.486331	1.63406e-11	4.6535e-10	ENSG00000283891	693213	MIR628
1371	peak_10948	chr15	55348385	55348460	31.001	-	55348385	55348460	0	1	75	0	ENSG00000260916.8,ENSG00000261771.5,ENSG00000283891	1409	23700	579	38751	5.79206	6.27839	0.486331	1.63406e-11	4.6535e-10	ENSG00000261771	100533483	DNAAF4-CCPG1
1372	peak_10948	chr15	55348385	55348460	31.001	-	55348385	55348460	0	1	75	0	ENSG00000260916.8,ENSG00000261771.5,ENSG00000283891	1409	23700	579	38751	5.79206	6.27839	0.486331	1.63406e-11	4.6535e-10	ENSG00000260916	9236	CCPG1
1373	peak_10949	chr15	55359588	55359638	1.41409	-	55359588	55359638	0	1	50	0	ENSG00000256061.7,ENSG00000260916.8,ENSG00000261771	55	186	26	182	3.35054	2.8837	-0.466842	0.212997	0.375248	ENSG00000260916	9236	CCPG1
1374	peak_10949	chr15	55359588	55359638	1.41409	-	55359588	55359638	0	1	50	0	ENSG00000256061.7,ENSG00000260916.8,ENSG00000261771	55	186	26	182	3.35054	2.8837	-0.466842	0.212997	0.375248	ENSG00000256061	161582	DNAAF4
1375	peak_10949	chr15	55359588	55359638	1.41409	-	55359588	55359638	0	1	50	0	ENSG00000256061.7,ENSG00000260916.8,ENSG00000261771	55	186	26	182	3.35054	2.8837	-0.466842	0.212997	0.375248	ENSG00000261771	100533483	DNAAF4-CCPG1
1376	peak_1095	chr1	54609255	54609805	2.8058	-	54609255	54609805	0	1	550	0	ENSG00000162391	51	1940	19	855	3.43808	2.68934	-0.748742	0.056286	0.143012	ENSG00000162391	338094	FAM151A
1377	peak_10950	chr15	55359663	55360013	0.776284	-	55359663	55360013	0	1	350	0	ENSG00000256061.7,ENSG00000260916.8,ENSG00000261771	104	850	44	1167	4.47741	4.69803	0.22062	0.409492	0.583869	ENSG00000256061	161582	DNAAF4
1378	peak_10950	chr15	55359663	55360013	0.776284	-	55359663	55360013	0	1	350	0	ENSG00000256061.7,ENSG00000260916.8,ENSG00000261771	104	850	44	1167	4.47741	4.69803	0.22062	0.409492	0.583869	ENSG00000261771	100533483	DNAAF4-CCPG1
1379	peak_10950	chr15	55359663	55360013	0.776284	-	55359663	55360013	0	1	350	0	ENSG00000256061.7,ENSG00000260916.8,ENSG00000261771	104	850	44	1167	4.47741	4.69803	0.22062	0.409492	0.583869	ENSG00000260916	9236	CCPG1
1380	peak_10951	chr15	55374173	55374248	35.476	-	55374173	55374248	0	1	75	0	ENSG00000260916.8,ENSG00000261771.5,ENSG00000283891	1645	23743	697	38844	5.47852	5.95556	0.477037	6.12941e-13	2.09246e-11	ENSG00000261771	100533483	DNAAF4-CCPG1
1381	peak_10951	chr15	55374173	55374248	35.476	-	55374173	55374248	0	1	75	0	ENSG00000260916.8,ENSG00000261771.5,ENSG00000283891	1645	23743	697	38844	5.47852	5.95556	0.477037	6.12941e-13	2.09246e-11	ENSG00000260916	9236	CCPG1
1382	peak_10951	chr15	55374173	55374248	35.476	-	55374173	55374248	0	1	75	0	ENSG00000260916.8,ENSG00000261771.5,ENSG00000283891	1645	23743	697	38844	5.47852	5.95556	0.477037	6.12941e-13	2.09246e-11	ENSG00000283891	693213	MIR628
1383	peak_10952	chr15	55544858	55544908	0.486093	-	55544858	55544908	0	1	50	0	ENSG00000171016	0	19	3	350	8.32388	7.02574	-1.29814	0.560442	0.713956	ENSG00000171016	26108	PYGO1
1384	peak_10953	chr15	55544933	55544983	0.578752	-	55544933	55544983	0	1	50	0	ENSG00000171016	0	24	3	395	8.70543	7.23003	-1.4754	0.507168	0.669543	ENSG00000171016	26108	PYGO1
1385	peak_10954	chr15	55915626	55916226	0.234935	-	55915626	55916226	0	1	600	0	ENSG00000069869	29	2245	2	341	7.93278	7.59014	-0.342638	0.746061	0.849724	ENSG00000069869	4734	NEDD4
1386	peak_10955	chr15	56005964	56006039	22.8743	-	56005964	56006039	0	1	75	0	ENSG00000230183	5	1265	2	7	9.68878	2.01354	-7.67524	6.95018e-09	1.3006e-07	ENSG00000230183	NA	NA
1387	peak_10956	chr15	56093329	56094204	6.21832	-	56093329	56094204	0	1	875	0	ENSG00000181827	191	3396	111	7665	5.63202	6.15157	0.519551	0.00294571	0.0134307	ENSG00000181827	64864	RFX7
1388	peak_10957	chr15	56094429	56094504	0.0402841	-	56094429	56094504	0	1	75	0	ENSG00000181827	43	151	21	193	2.50624	2.53462	0.0283758	0.945465	0.972463	ENSG00000181827	64864	RFX7
1389	peak_10958	chr15	56095004	56095654	4.62758	-	56095004	56095654	0	1	650	0	ENSG00000181827	144	2148	83	2333	5.32578	4.81083	-0.514946	0.0113715	0.0404539	ENSG00000181827	64864	RFX7
1390	peak_10959	chr15	56095754	56096154	0.0614043	-	56095754	56096154	0	1	400	0	ENSG00000181827	144	1077	60	1120	3.35673	3.33374	-0.0229895	0.920406	0.958331	ENSG00000181827	64864	RFX7
1391	peak_1096	chr1	54757797	54758547	2.00839	-	54757797	54758547	0	1	750	0	ENSG00000162396	43	1812	27	1671	4.0199	3.46291	-0.556982	0.11935	0.24855	ENSG00000162396	25973	PARS2
1392	peak_10960	chr15	56096529	56096604	0.658696	-	56096529	56096604	0	1	75	0	ENSG00000181827	54	84	35	190	2.39059	2.65706	0.266468	0.466228	0.633451	ENSG00000181827	64864	RFX7
1393	peak_10961	chr15	56434306	56443515	0.353213	-	56434306	56443515	0	1	9209	0	ENSG00000138587	87	111	61	203	1.94599	1.81229	-0.1337	0.650435	0.782839	ENSG00000138587	55329	MNS1
1394	peak_10962	chr15	56631550	56635177	0.270979	-	56631550	56635177	0	1	3627	0	ENSG00000137871.21,ENSG00000285253	13	783	0	51	7.20749	7.97662	0.769125	0.712813	0.828757	ENSG00000137871	54816	ZNF280D
1395	peak_10962	chr15	56631550	56635177	0.270979	-	56631550	56635177	0	1	3627	0	ENSG00000137871.21,ENSG00000285253	13	783	0	51	7.20749	7.97662	0.769125	0.712813	0.828757	ENSG00000285253	54816	ZNF280D
1396	peak_10963	chr15	56732649	56732799	3.96425	-	56732649	56732799	0	1	150	0	ENSG00000137871.21,ENSG00000285253	13	1435	2	107	8.53373	5.96643	-2.56731	0.020194	0.064068	ENSG00000285253	54816	ZNF280D
1397	peak_10963	chr15	56732649	56732799	3.96425	-	56732649	56732799	0	1	150	0	ENSG00000137871.21,ENSG00000285253	13	1435	2	107	8.53373	5.96643	-2.56731	0.020194	0.064068	ENSG00000137871	54816	ZNF280D
1398	peak_10964	chr15	58591908	58592358	0.422399	-	58591908	58592358	0	1	450	0	ENSG00000137845	55	2115	46	4635	6.9914	6.84035	-0.15105	0.603372	0.746183	ENSG00000137845	102	ADAM10
1399	peak_10965	chr15	58597258	58597533	2.51486	-	58597258	58597533	0	1	275	0	ENSG00000137845	51	137	36	410	3.03476	3.65184	0.617076	0.0735188	0.174965	ENSG00000137845	102	ADAM10
1400	peak_10966	chr15	58597558	58599639	0.00880659	-	58597558	58599639	0	1	2081	0	ENSG00000137845	27	1493	6	971	7.5394	7.55026	0.0108616	0.986746	0.993914	ENSG00000137845	102	ADAM10
1401	peak_10967	chr15	58900546	58901055	0.282401	-	58900546	58901055	0	1	509	0	ENSG00000137776	33	108	10	82	3.45762	3.24333	-0.214297	0.702981	0.822221	ENSG00000137776	79811	SLTM
1402	peak_10968	chr15	59135483	59135633	0.634942	-	59135483	59135633	0	1	150	0	ENSG00000157483	19	180	3	116	4.23209	4.87959	0.647501	0.478006	0.643967	ENSG00000157483	4643	MYO1E
1403	peak_10969	chr15	59136133	59136358	5.00529	-	59136133	59136358	0	1	225	0	ENSG00000157483	10	227	6	88	5.65518	3.62923	-2.02596	0.00823239	0.0311356	ENSG00000157483	4643	MYO1E
1404	peak_1097	chr1	54758622	54759097	3.56724	-	54758622	54759097	0	1	475	0	ENSG00000162396	50	2267	29	1611	3.79197	3.0477	-0.744268	0.0286012	0.0843634	ENSG00000162396	25973	PARS2
1405	peak_10970	chr15	60449066	60449816	0.172867	-	60449066	60449816	0	1	750	0	ENSG00000128915	59	465	15	370	4.72262	4.82863	0.106013	0.804868	0.887078	ENSG00000128915	79664	ICE2
1406	peak_10971	chr15	61915855	61917398	39.9587	-	61915855	61917398	0	1	1543	0	ENSG00000129003	255	5022	73	1417	5.74997	4.25037	-1.4996	2.2236e-14	9.35935e-13	ENSG00000129003	54832	VPS13C
1407	peak_10972	chr15	61917423	61917473	0.510527	-	61917423	61917473	0	1	50	0	ENSG00000129003	34	196	7	140	3.8944	4.26879	0.374387	0.545756	0.701966	ENSG00000129003	54832	VPS13C
1408	peak_10973	chr15	63323352	63323502	0.183393	-	63323352	63323502	0	1	150	0	ENSG00000074410	6	75	2	85	5.20349	5.51472	0.31123	0.795346	0.880629	ENSG00000074410	771	CA12
1409	peak_10974	chr15	63324277	63324677	0.323785	-	63324277	63324677	0	1	400	0	ENSG00000074410	39	2995	33	7038	6.54397	6.68807	0.144101	0.674112	0.798971	ENSG00000074410	771	CA12
1410	peak_10975	chr15	63589018	63591013	1.93847	-	63589018	63591013	0	1	1995	0	ENSG00000259248	127	362	95	605	3.19723	2.86536	-0.331866	0.127784	0.260893	ENSG00000259248	100130855	USP3-AS1
1411	peak_10976	chr15	63591038	63591288	7.34825	-	63591038	63591288	0	1	250	0	ENSG00000259248	176	1334	114	1555	4.40132	3.81121	-0.590101	0.00115702	0.00613699	ENSG00000259248	100130855	USP3-AS1
1412	peak_10977	chr15	63616646	63623736	2.85235	-	63616646	63623736	0	1	7090	0	ENSG00000103657	79	854	29	574	5.1276	4.50576	-0.621835	0.0540355	0.13847	ENSG00000103657	8925	HERC1
1413	peak_10978	chr15	63678120	63678320	0.572644	-	63678120	63678320	0	1	200	0	ENSG00000103657	28	80	19	127	3.21936	2.90665	-0.312715	0.510933	0.672383	ENSG00000103657	8925	HERC1
1414	peak_10979	chr15	63774935	63779668	0.19393	-	63774935	63779668	0	1	4733	0	ENSG00000103657	105	269	38	299	3.1089	3.19005	0.0811462	0.785965	0.874221	ENSG00000103657	8925	HERC1
1415	peak_1098	chr1	54852176	54852376	1.39865	-	54852176	54852376	0	1	200	0	ENSG00000116133	81	5118	39	4006	4.3217	3.97198	-0.34972	0.216265	0.379283	ENSG00000116133	1718	DHCR24
1416	peak_10980	chr15	63908210	63908335	0.379395	-	63908210	63908335	0	1	125	0	ENSG00000035664	27	109	21	222	0.984782	1.20056	0.215781	0.633388	0.76876	ENSG00000035664	23604	DAPK2
1417	peak_10981	chr15	64155964	64156014	38.1061	-	64155964	64156014	0	1	50	0	ENSG00000166794	358	10600	443	15304	3.07944	2.30256	-0.77688	8.64255e-14	3.38001e-12	ENSG00000166794	5479	PPIB
1418	peak_10982	chr15	64156064	64156139	99.0949	-	64156064	64156139	0	1	75	0	ENSG00000166794	631	15915	844	24074	3.22752	2.30367	-0.923853	6.89616e-33	1.47732e-30	ENSG00000166794	5479	PPIB
1419	peak_10983	chr15	64170574	64171274	3.64455	-	64170574	64171274	0	1	700	0	ENSG00000169118.18,ENSG00000259316	114	10169	37	5600	7.31452	6.70745	-0.607075	0.02673	0.0799616	ENSG00000259316	NA	NA
1420	peak_10983	chr15	64170574	64171274	3.64455	-	64170574	64171274	0	1	700	0	ENSG00000169118.18,ENSG00000259316	114	10169	37	5600	7.31452	6.70745	-0.607075	0.02673	0.0799616	ENSG00000169118	53944	CSNK1G1
1421	peak_10984	chr15	64213984	64216569	0.12263	-	64213984	64216569	0	1	2585	0	ENSG00000166803.14,ENSG00000169118.18,ENSG00000259316	112	634	18	260	3.87235	3.80294	-0.0694127	0.855605	0.918512	ENSG00000169118	53944	CSNK1G1
1422	peak_10984	chr15	64213984	64216569	0.12263	-	64213984	64216569	0	1	2585	0	ENSG00000166803.14,ENSG00000169118.18,ENSG00000259316	112	634	18	260	3.87235	3.80294	-0.0694127	0.855605	0.918512	ENSG00000166803	9768	PCLAF
1423	peak_10984	chr15	64213984	64216569	0.12263	-	64213984	64216569	0	1	2585	0	ENSG00000166803.14,ENSG00000169118.18,ENSG00000259316	112	634	18	260	3.87235	3.80294	-0.0694127	0.855605	0.918512	ENSG00000259316	NA	NA
1424	peak_10985	chr15	64300516	64300641	2.83729	-	64300516	64300641	0	1	125	0	ENSG00000166803.14,ENSG00000169118.18,ENSG00000259316	54	1167	12	392	6.12861	5.22956	-0.899051	0.0547588	0.139924	ENSG00000166803	9768	PCLAF
1425	peak_10985	chr15	64300516	64300641	2.83729	-	64300516	64300641	0	1	125	0	ENSG00000166803.14,ENSG00000169118.18,ENSG00000259316	54	1167	12	392	6.12861	5.22956	-0.899051	0.0547588	0.139924	ENSG00000169118	53944	CSNK1G1
1426	peak_10985	chr15	64300516	64300641	2.83729	-	64300516	64300641	0	1	125	0	ENSG00000166803.14,ENSG00000169118.18,ENSG00000259316	54	1167	12	392	6.12861	5.22956	-0.899051	0.0547588	0.139924	ENSG00000259316	NA	NA
1427	peak_10986	chr15	64373281	64373456	0.490395	-	64373281	64373456	0	1	175	0	ENSG00000166803.14,ENSG00000169118.18,ENSG00000259316	6	72	4	92	5.29293	4.73097	-0.561958	0.55769	0.71183	ENSG00000169118	53944	CSNK1G1
1428	peak_10986	chr15	64373281	64373456	0.490395	-	64373281	64373456	0	1	175	0	ENSG00000166803.14,ENSG00000169118.18,ENSG00000259316	6	72	4	92	5.29293	4.73097	-0.561958	0.55769	0.71183	ENSG00000166803	9768	PCLAF
1429	peak_10986	chr15	64373281	64373456	0.490395	-	64373281	64373456	0	1	175	0	ENSG00000166803.14,ENSG00000169118.18,ENSG00000259316	6	72	4	92	5.29293	4.73097	-0.561958	0.55769	0.71183	ENSG00000259316	NA	NA
1430	peak_10987	chr15	64951215	64951315	1.84104	-	64951215	64951315	0	1	100	0	ENSG00000274383	2	224	3	247	8.53114	6.57924	-1.9519	0.140324	0.279121	ENSG00000274383	NA	NA
1431	peak_10988	chr15	64963421	64963471	4.2208	-	64963421	64963471	0	1	50	0	ENSG00000090487	14	448	22	791	5.88083	4.67572	-1.20511	0.0160597	0.0536307	ENSG00000090487	51324	SPG21
1432	peak_10989	chr15	65003086	65004858	0.0871432	-	65003086	65004858	0	1	1772	0	ENSG00000103707	42	563	10	395	5.42331	5.49356	0.0702427	0.8918	0.941385	ENSG00000103707	123263	MTFMT
1433	peak_1099	chr1	55066758	55066808	0.583022	-	55066758	55066808	0	1	50	0	ENSG00000162402	24	105	4	70	3.70883	4.24973	0.54089	0.504452	0.667564	ENSG00000162402	23358	USP24
1434	peak_10990	chr15	65446862	65450819	0.624114	-	65446862	65450819	0	1	3957	0	ENSG00000074603	70	369	16	200	4.14348	3.84931	-0.294173	0.483009	0.648818	ENSG00000074603	54878	DPP8
1435	peak_10991	chr15	65450919	65452018	9.95422	-	65450919	65452018	0	1	1099	0	ENSG00000074603	46	370	22	181	4.75149	3.24397	-1.50752	0.00014187	0.00100805	ENSG00000074603	54878	DPP8
1436	peak_10992	chr15	65578952	65579027	5.9931	-	65578952	65579027	0	1	75	0	ENSG00000138614	29	582	27	3068	5.021	6.16267	1.14168	0.00352655	0.0156999	ENSG00000138614	81556	INTS14
1437	peak_10993	chr15	65579052	65584846	1.24971	-	65579052	65584846	0	1	5794	0	ENSG00000138614	32	177	37	763	4.10538	4.52866	0.423285	0.250675	0.420533	ENSG00000138614	81556	INTS14
1438	peak_10994	chr15	65690633	65696362	1.93361	-	65690633	65696362	0	1	5729	0	ENSG00000174485	159	2931	55	2286	5.81824	5.46977	-0.348475	0.128489	0.261774	ENSG00000174485	10260	DENND4A
1439	peak_10995	chr15	65696412	65696462	1.54028	-	65696412	65696462	0	1	50	0	ENSG00000174485	27	64	9	102	2.64789	3.44007	0.79218	0.187516	0.343819	ENSG00000174485	10260	DENND4A
1440	peak_10996	chr15	65771200	65771575	8.37753	-	65771200	65771575	0	1	375	0	ENSG00000259924	20	306	15	188	5.60692	3.83288	-1.77404	0.000511791	0.00300685	ENSG00000259924	NA	NA
1441	peak_10997	chr15	65771625	65771725	0	-	65771625	65771725	0	1	100	0	ENSG00000259924	7	48	8	64	4.52872	3.21311	-1.31562	0.0983149	NA	ENSG00000259924	NA	NA
1442	peak_10998	chr15	66489832	66490482	0.432901	-	66489832	66490482	0	1	650	0	ENSG00000174446.13,ENSG00000261351	54	1786	38	2723	4.79269	4.62914	-0.163549	0.596157	0.740771	ENSG00000174446	10302	SNAPC5
1443	peak_10998	chr15	66489832	66490482	0.432901	-	66489832	66490482	0	1	650	0	ENSG00000174446.13,ENSG00000261351	54	1786	38	2723	4.79269	4.62914	-0.163549	0.596157	0.740771	ENSG00000261351	NA	NA
1444	peak_10999	chr15	66494199	66494249	4.95896	-	66494199	66494249	0	1	50	0	ENSG00000174446.13,ENSG00000261351	19	95	17	94	4.07344	2.69235	-1.3811	0.00857051	0.0321517	ENSG00000261351	NA	NA
1445	peak_10999	chr15	66494199	66494249	4.95896	-	66494199	66494249	0	1	50	0	ENSG00000174446.13,ENSG00000261351	19	95	17	94	4.07344	2.69235	-1.3811	0.00857051	0.0321517	ENSG00000174446	10302	SNAPC5
1446	peak_11	chr1	1232561	1232661	16.4117	+	1232561	1232661	0	1	100	0	ENSG00000176022	14	509	34	539	4.31527	2.0247	-2.29057	9.21477e-07	1.14709e-05	ENSG00000176022	126792	B3GALT6
1447	peak_110	chr1	15220015	15220215	0.272039	+	15220015	15220215	0	1	200	0	ENSG00000171729	22	1454	2	246	5.9105	5.51478	-0.395723	0.711539	0.828148	ENSG00000171729	55092	TMEM51
1448	peak_1100	chr1	55066883	55067108	0.00665798	-	55066883	55067108	0	1	225	0	ENSG00000162402	37	376	8	216	4.69007	4.68249	-0.0075776	0.989501	0.995396	ENSG00000162402	23358	USP24
1449	peak_11000	chr15	66499239	66499414	27.0381	-	66499239	66499414	0	1	175	0	ENSG00000174444.15,ENSG00000199574.1,ENSG00000199673.1,ENSG00000200623.1,ENSG00000202529.1,ENSG00000280554	400	610	94	918	2.36364	3.50856	1.14492	2.97271e-10	7.25634e-09	ENSG00000199673	595097	SNORD16
1450	peak_11000	chr15	66499239	66499414	27.0381	-	66499239	66499414	0	1	175	0	ENSG00000174444.15,ENSG00000199574.1,ENSG00000199673.1,ENSG00000200623.1,ENSG00000202529.1,ENSG00000280554	400	610	94	918	2.36364	3.50856	1.14492	2.97271e-10	7.25634e-09	ENSG00000200623	595098	SNORD18A
1451	peak_11000	chr15	66499239	66499414	27.0381	-	66499239	66499414	0	1	175	0	ENSG00000174444.15,ENSG00000199574.1,ENSG00000199673.1,ENSG00000200623.1,ENSG00000202529.1,ENSG00000280554	400	610	94	918	2.36364	3.50856	1.14492	2.97271e-10	7.25634e-09	ENSG00000202529	595099	SNORD18B
1452	peak_11000	chr15	66499239	66499414	27.0381	-	66499239	66499414	0	1	175	0	ENSG00000174444.15,ENSG00000199574.1,ENSG00000199673.1,ENSG00000200623.1,ENSG00000202529.1,ENSG00000280554	400	610	94	918	2.36364	3.50856	1.14492	2.97271e-10	7.25634e-09	ENSG00000280554	NA	NA
1453	peak_11000	chr15	66499239	66499414	27.0381	-	66499239	66499414	0	1	175	0	ENSG00000174444.15,ENSG00000199574.1,ENSG00000199673.1,ENSG00000200623.1,ENSG00000202529.1,ENSG00000280554	400	610	94	918	2.36364	3.50856	1.14492	2.97271e-10	7.25634e-09	ENSG00000199574	595100	SNORD18C
1454	peak_11000	chr15	66499239	66499414	27.0381	-	66499239	66499414	0	1	175	0	ENSG00000174444.15,ENSG00000199574.1,ENSG00000199673.1,ENSG00000200623.1,ENSG00000202529.1,ENSG00000280554	400	610	94	918	2.36364	3.50856	1.14492	2.97271e-10	7.25634e-09	ENSG00000174444	6124	RPL4
1455	peak_11001	chr15	66548353	66548603	0.917747	-	66548353	66548603	0	1	250	0	ENSG00000188501	80	566	33	556	4.54065	4.25221	-0.288441	0.35316	0.529335	ENSG00000188501	197021	LCTL
1456	peak_11002	chr15	67407059	67407959	0.613115	-	67407059	67407959	0	1	900	0	ENSG00000259673	43	756	13	514	5.81941	5.49797	-0.321437	0.488481	0.653783	ENSG00000259673	100506686	IQCH-AS1
1457	peak_11003	chr15	67408034	67408084	0	-	67408034	67408084	0	1	50	0	ENSG00000259673	6	78	1	55	4.35625	5.08026	0.724007	0.646545	NA	ENSG00000259673	100506686	IQCH-AS1
1458	peak_11004	chr15	67408134	67413536	0.0245955	-	67408134	67413536	0	1	5402	0	ENSG00000259673	102	954	23	572	4.38378	4.39811	0.0143333	0.966535	0.983096	ENSG00000259673	100506686	IQCH-AS1
1459	peak_11005	chr15	67421408	67430405	7.28512	-	67421408	67430405	0	1	8997	0	ENSG00000259673	81	658	39	442	4.47941	3.52584	-0.953566	0.00122039	0.00641152	ENSG00000259673	100506686	IQCH-AS1
1460	peak_11006	chr15	68184256	68184831	8.04084	-	68184256	68184831	0	1	575	0	ENSG00000128973.13,ENSG00000129007.16,ENSG00000260007	42	491	23	301	5.21812	3.89485	-1.32327	0.000666425	0.00379722	ENSG00000128973	54982	CLN6
1461	peak_11006	chr15	68184256	68184831	8.04084	-	68184256	68184831	0	1	575	0	ENSG00000128973.13,ENSG00000129007.16,ENSG00000260007	42	491	23	301	5.21812	3.89485	-1.32327	0.000666425	0.00379722	ENSG00000129007	91860	CALML4
1462	peak_11006	chr15	68184256	68184831	8.04084	-	68184256	68184831	0	1	575	0	ENSG00000128973.13,ENSG00000129007.16,ENSG00000260007	42	491	23	301	5.21812	3.89485	-1.32327	0.000666425	0.00379722	ENSG00000260007	NA	NA
1463	peak_11007	chr15	68184931	68188863	1.69123	-	68184931	68188863	0	1	3932	0	ENSG00000128973.13,ENSG00000129007.16,ENSG00000260007	23	88	13	84	3.68024	2.91616	-0.764084	0.162329	0.309663	ENSG00000260007	NA	NA
1464	peak_11007	chr15	68184931	68188863	1.69123	-	68184931	68188863	0	1	3932	0	ENSG00000128973.13,ENSG00000129007.16,ENSG00000260007	23	88	13	84	3.68024	2.91616	-0.764084	0.162329	0.309663	ENSG00000129007	91860	CALML4
1465	peak_11007	chr15	68184931	68188863	1.69123	-	68184931	68188863	0	1	3932	0	ENSG00000128973.13,ENSG00000129007.16,ENSG00000260007	23	88	13	84	3.68024	2.91616	-0.764084	0.162329	0.309663	ENSG00000128973	54982	CLN6
1466	peak_11008	chr15	68193234	68194034	3.57543	-	68193234	68194034	0	1	800	0	ENSG00000128973.13,ENSG00000129007.16,ENSG00000260007	23	518	0	246	5.2749	9.80092	4.52602	0.0284217	0.0838858	ENSG00000260007	NA	NA
1467	peak_11008	chr15	68193234	68194034	3.57543	-	68193234	68194034	0	1	800	0	ENSG00000128973.13,ENSG00000129007.16,ENSG00000260007	23	518	0	246	5.2749	9.80092	4.52602	0.0284217	0.0838858	ENSG00000129007	91860	CALML4
1468	peak_11008	chr15	68193234	68194034	3.57543	-	68193234	68194034	0	1	800	0	ENSG00000128973.13,ENSG00000129007.16,ENSG00000260007	23	518	0	246	5.2749	9.80092	4.52602	0.0284217	0.0838858	ENSG00000128973	54982	CLN6
1469	peak_11009	chr15	68205558	68205608	11.7408	-	68205558	68205608	0	1	50	0	ENSG00000128973.13,ENSG00000129007.16,ENSG00000260007	266	1554	91	1838	0.829255	1.58341	0.754159	3.45883e-05	0.000292199	ENSG00000129007	91860	CALML4
1470	peak_11009	chr15	68205558	68205608	11.7408	-	68205558	68205608	0	1	50	0	ENSG00000128973.13,ENSG00000129007.16,ENSG00000260007	266	1554	91	1838	0.829255	1.58341	0.754159	3.45883e-05	0.000292199	ENSG00000128973	54982	CLN6
1471	peak_11009	chr15	68205558	68205608	11.7408	-	68205558	68205608	0	1	50	0	ENSG00000128973.13,ENSG00000129007.16,ENSG00000260007	266	1554	91	1838	0.829255	1.58341	0.754159	3.45883e-05	0.000292199	ENSG00000260007	NA	NA
1472	peak_1101	chr1	55068683	55071348	1.08992	-	55068683	55071348	0	1	2665	0	ENSG00000162402	175	6076	82	6222	5.42927	5.2253	-0.203971	0.295103	0.469788	ENSG00000162402	23358	USP24
1473	peak_11010	chr15	68205783	68206433	0.691211	-	68205783	68206433	0	1	650	0	ENSG00000128973.13,ENSG00000129007.16,ENSG00000260007	130	2990	81	3358	2.72574	2.56905	-0.156697	0.44997	0.619334	ENSG00000129007	91860	CALML4
1474	peak_11010	chr15	68205783	68206433	0.691211	-	68205783	68206433	0	1	650	0	ENSG00000128973.13,ENSG00000129007.16,ENSG00000260007	130	2990	81	3358	2.72574	2.56905	-0.156697	0.44997	0.619334	ENSG00000260007	NA	NA
1475	peak_11010	chr15	68205783	68206433	0.691211	-	68205783	68206433	0	1	650	0	ENSG00000128973.13,ENSG00000129007.16,ENSG00000260007	130	2990	81	3358	2.72574	2.56905	-0.156697	0.44997	0.619334	ENSG00000128973	54982	CLN6
1476	peak_11011	chr15	68789399	68789699	5.48262	-	68789399	68789699	0	1	300	0	ENSG00000140350	57	394	7	314	1.18371	2.81801	1.6343	0.00544689	0.022365	ENSG00000140350	8125	ANP32A
1477	peak_11012	chr15	69403491	69403691	1.44404	-	69403491	69403691	0	1	200	0	ENSG00000259426	3	114	4	149	6.23609	4.82575	-1.41034	0.206483	0.367537	ENSG00000259426	145694	KIF23-AS1
1478	peak_11013	chr15	70097567	70097642	0.42779	-	70097567	70097642	0	1	75	0	ENSG00000140332	2	93	3	171	4.04736	3.34976	-0.697608	0.59993	0.743399	ENSG00000140332	7090	TLE3
1479	peak_11014	chr15	70654753	70655128	0.238529	-	70654753	70655128	0	1	375	0	ENSG00000137831	7	192	10	934	6.43858	6.67473	0.236142	0.742965	0.847609	ENSG00000137831	55075	UACA
1480	peak_11015	chr15	70667045	70667345	0.181681	-	70667045	70667345	0	1	300	0	ENSG00000137831	4	660	2	766	9.11953	8.79778	-0.321747	0.79715	0.881675	ENSG00000137831	55075	UACA
1481	peak_11016	chr15	70667395	70667745	6.54112	-	70667395	70667745	0	1	350	0	ENSG00000137831	182	8819	127	12452	7.35273	6.83958	-0.513147	0.00225639	0.0107381	ENSG00000137831	55075	UACA
1482	peak_11017	chr15	70669095	70671096	63.8233	-	70669095	70671096	0	1	2001	0	ENSG00000137831	163	1264	73	376	4.70877	2.58928	-2.11949	6.10483e-22	6.12745e-20	ENSG00000137831	55075	UACA
1483	peak_11018	chr15	70832379	70832454	0.461965	-	70832379	70832454	0	1	75	0	ENSG00000166173	37	2536	5	523	4.28769	3.9016	-0.386091	0.576275	0.725997	ENSG00000166173	55323	LARP6
1484	peak_11019	chr15	70882541	70882851	19.0841	-	70882541	70882851	0	1	310	0	ENSG00000129028	54	388	39	245	4.48409	2.76323	-1.72086	1.21476e-07	1.79932e-06	ENSG00000129028	56906	THAP10
1485	peak_1102	chr1	55071398	55072362	1.78266	-	55071398	55072362	0	1	964	0	ENSG00000162402	109	424	41	551	2.97923	3.38369	0.404459	0.148979	0.290647	ENSG00000162402	23358	USP24
1486	peak_11020	chr15	71826515	71830187	1.5815	-	71826515	71830187	0	1	3672	0	ENSG00000066933	122	21645	27	9607	8.80413	8.39229	-0.411833	0.180255	0.334134	ENSG00000066933	4649	MYO9A
1487	peak_11021	chr15	71897906	71898056	0.848135	-	71897906	71898056	0	1	150	0	ENSG00000066933	78	299	10	144	3.53708	3.9825	0.445415	0.378901	0.555502	ENSG00000066933	4649	MYO9A
1488	peak_11022	chr15	71898306	71898356	0.271905	-	71898306	71898356	0	1	50	0	ENSG00000066933	29	93	8	59	3.12709	2.89649	-0.230605	0.71179	0.828225	ENSG00000066933	4649	MYO9A
1489	peak_11023	chr15	71898781	71898956	4.31547	-	71898781	71898956	0	1	175	0	ENSG00000066933	69	739	25	395	4.70907	3.8597	-0.849369	0.0148227	0.0502244	ENSG00000066933	4649	MYO9A
1490	peak_11024	chr15	72046078	72046553	1.64546	-	72046078	72046553	0	1	475	0	ENSG00000066933	115	3284	20	1130	6.45286	5.96819	-0.48467	0.16981	0.319643	ENSG00000066933	4649	MYO9A
1491	peak_11025	chr15	72231326	72231376	1.53372	-	72231326	72231376	0	1	50	0	ENSG00000067225	6	153	5	112	3.10802	1.93598	-1.17204	0.188779	0.345385	ENSG00000067225	5315	PKM
1492	peak_11026	chr15	72231451	72231822	1.40258	-	72231451	72231822	0	1	371	0	ENSG00000067225	11	841	6	480	4.55998	3.64715	-0.912835	0.215395	0.378252	ENSG00000067225	5315	PKM
1493	peak_11027	chr15	72473680	72473730	0	-	72473680	72473730	0	1	50	0	ENSG00000261423	3	55	1	29	5.38549	4.64749	-0.737994	0.663918	NA	ENSG00000261423	105370888	TMEM202-AS1
1494	peak_11028	chr15	72473805	72474005	2.44684	-	72473805	72474005	0	1	200	0	ENSG00000261423	7	499	4	205	4.87551	3.26974	-1.60577	0.0783332	0.183412	ENSG00000261423	105370888	TMEM202-AS1
1495	peak_11029	chr15	72474230	72474880	19.5127	-	72474230	72474880	0	1	650	0	ENSG00000261423	323	5396	145	2928	3.06372	2.27183	-0.791898	8.70864e-08	1.33685e-06	ENSG00000261423	105370888	TMEM202-AS1
1496	peak_1103	chr1	58539143	58539293	11.0079	-	58539143	58539293	0	1	150	0	ENSG00000162600.12,ENSG00000173406	34	146	30	121	3.84989	2.23696	-1.61293	6.15752e-05	0.000485598	ENSG00000173406	1600	DAB1
1497	peak_1103	chr1	58539143	58539293	11.0079	-	58539143	58539293	0	1	150	0	ENSG00000162600.12,ENSG00000173406	34	146	30	121	3.84989	2.23696	-1.61293	6.15752e-05	0.000485598	ENSG00000162600	115209	OMA1
1498	peak_11030	chr15	72751743	72752018	4.01378	-	72751743	72752018	0	1	275	0	ENSG00000159322	36	524	31	604	3.54682	2.6956	-0.851217	0.0193054	0.0619058	ENSG00000159322	83440	ADPGK
1499	peak_11031	chr15	72752268	72755603	6.24933	-	72752268	72755603	0	1	3335	0	ENSG00000159322	251	3565	157	4278	4.89593	4.44761	-0.448311	0.00287483	0.0131451	ENSG00000159322	83440	ADPGK
1500	peak_11032	chr15	73918998	73919398	0.913264	-	73918998	73919398	0	1	400	0	ENSG00000261801	13	837	21	2510	6.79888	6.32488	-0.474007	0.35491	0.530982	ENSG00000261801	100287616	LOXL1-AS1
1501	peak_11033	chr15	74632482	74632632	4.17624	-	74632482	74632632	0	1	150	0	ENSG00000179151	35	408	20	277	3.0736	2.06884	-1.00476	0.0166674	0.0553127	ENSG00000179151	80153	EDC3
1502	peak_11034	chr15	75211300	75212161	0.481652	-	75211300	75212161	0	1	861	0	ENSG00000261779	20	581	8	625	3.30479	3.65704	0.352255	0.563126	0.716157	ENSG00000261779	NA	NA
1503	peak_11035	chr15	75371228	75371278	0	-	75371228	75371278	0	1	50	0	ENSG00000169375	14	40	8	69	3.26609	3.33375	0.067657	0.923083	NA	ENSG00000169375	25942	SIN3A
1504	peak_11036	chr15	75371303	75375808	63.7721	-	75371303	75375808	0	1	4505	0	ENSG00000169375	363	34546	216	22958	7.24811	6.04921	-1.1989	6.36933e-22	6.34854e-20	ENSG00000169375	25942	SIN3A
1505	peak_11037	chr15	75376308	75380706	0.427891	-	75376308	75380706	0	1	4398	0	ENSG00000169375	92	246	53	351	2.97459	2.82966	-0.144924	0.599785	0.743348	ENSG00000169375	25942	SIN3A
1506	peak_11038	chr15	75380731	75380806	0.326635	-	75380731	75380806	0	1	75	0	ENSG00000169375	56	180	34	277	3.35788	3.2127	-0.14518	0.671856	0.797394	ENSG00000169375	25942	SIN3A
1507	peak_11039	chr15	75381031	75381630	3.70599	-	75381031	75381630	0	1	599	0	ENSG00000169375	165	304	88	599	2.09766	2.58069	0.48303	0.0252281	0.0766278	ENSG00000169375	25942	SIN3A
1508	peak_1104	chr1	58541598	58546690	0.167551	-	58541598	58546690	0	1	5092	0	ENSG00000162600.12,ENSG00000173406	104	132	67	222	1.88632	1.82031	-0.0660167	0.811013	0.890353	ENSG00000162600	115209	OMA1
1509	peak_1104	chr1	58541598	58546690	0.167551	-	58541598	58546690	0	1	5092	0	ENSG00000162600.12,ENSG00000173406	104	132	67	222	1.88632	1.82031	-0.0660167	0.811013	0.890353	ENSG00000173406	1600	DAB1
1510	peak_11040	chr15	75392391	75394680	0.215065	-	75392391	75394680	0	1	2289	0	ENSG00000169375	323	849	170	1194	2.26927	2.31446	0.0451876	0.765149	0.861507	ENSG00000169375	25942	SIN3A
1511	peak_11041	chr15	75451653	75454977	0.519479	-	75451653	75454977	0	1	3324	0	ENSG00000169375	63	591	39	637	1.42322	1.23616	-0.187059	0.540044	0.697623	ENSG00000169375	25942	SIN3A
1512	peak_11042	chr15	75597428	75598180	1.53987	-	75597428	75598180	0	1	752	0	ENSG00000169371.14,ENSG00000169410.10,ENSG00000260269	37	123	18	102	2.59907	1.99641	-0.602661	0.187641	0.343917	ENSG00000260269	NA	NA
1513	peak_11042	chr15	75597428	75598180	1.53987	-	75597428	75598180	0	1	752	0	ENSG00000169371.14,ENSG00000169410.10,ENSG00000260269	37	123	18	102	2.59907	1.99641	-0.602661	0.187641	0.343917	ENSG00000169410	5780	PTPN9
1514	peak_11042	chr15	75597428	75598180	1.53987	-	75597428	75598180	0	1	752	0	ENSG00000169371.14,ENSG00000169410.10,ENSG00000260269	37	123	18	102	2.59907	1.99641	-0.602661	0.187641	0.343917	ENSG00000169371	10073	SNUPN
1515	peak_11043	chr15	75598405	75598455	14.2763	-	75598405	75598455	0	1	50	0	ENSG00000169371.14,ENSG00000169410.10,ENSG00000260269	39	646	40	544	3.544	2.01075	-1.53325	4.82459e-06	5.03984e-05	ENSG00000260269	NA	NA
1516	peak_11043	chr15	75598405	75598455	14.2763	-	75598405	75598455	0	1	50	0	ENSG00000169371.14,ENSG00000169410.10,ENSG00000260269	39	646	40	544	3.544	2.01075	-1.53325	4.82459e-06	5.03984e-05	ENSG00000169410	5780	PTPN9
1517	peak_11043	chr15	75598405	75598455	14.2763	-	75598405	75598455	0	1	50	0	ENSG00000169371.14,ENSG00000169410.10,ENSG00000260269	39	646	40	544	3.544	2.01075	-1.53325	4.82459e-06	5.03984e-05	ENSG00000169371	10073	SNUPN
1518	peak_11044	chr15	75601060	75601210	0.894026	-	75601060	75601210	0	1	150	0	ENSG00000169371.14,ENSG00000169410.10,ENSG00000260269	7	71	2	115	4.76841	5.84263	1.07422	0.361432	0.538111	ENSG00000260269	NA	NA
1519	peak_11044	chr15	75601060	75601210	0.894026	-	75601060	75601210	0	1	150	0	ENSG00000169371.14,ENSG00000169410.10,ENSG00000260269	7	71	2	115	4.76841	5.84263	1.07422	0.361432	0.538111	ENSG00000169371	10073	SNUPN
1520	peak_11044	chr15	75601060	75601210	0.894026	-	75601060	75601210	0	1	150	0	ENSG00000169371.14,ENSG00000169410.10,ENSG00000260269	7	71	2	115	4.76841	5.84263	1.07422	0.361432	0.538111	ENSG00000169410	5780	PTPN9
1521	peak_11045	chr15	75625526	75625576	1.29601	-	75625526	75625576	0	1	50	0	ENSG00000169371.14,ENSG00000260269	22	319	17	329	2.22379	1.65978	-0.564002	0.239474	0.40725	ENSG00000169371	10073	SNUPN
1522	peak_11045	chr15	75625526	75625576	1.29601	-	75625526	75625576	0	1	50	0	ENSG00000169371.14,ENSG00000260269	22	319	17	329	2.22379	1.65978	-0.564002	0.239474	0.40725	ENSG00000260269	NA	NA
1523	peak_11046	chr15	75639234	75639934	38.6495	-	75639234	75639934	0	1	700	0	ENSG00000177971	351	11161	272	10061	3.58702	2.69888	-0.888149	5.78481e-14	2.31925e-12	ENSG00000177971	55272	IMP3
1524	peak_11047	chr15	76259360	76259585	0.41691	-	76259360	76259585	0	1	225	0	ENSG00000259581	14	365	13	629	3.72979	3.44019	-0.289598	0.607446	0.749027	ENSG00000259581	NA	NA
1525	peak_11048	chr15	76340431	76342030	1.0355	-	76340431	76342030	0	1	1599	0	ENSG00000259514	16	463	6	210	3.07108	2.36418	-0.706905	0.313244	0.487846	ENSG00000259514	NA	NA
1526	peak_11049	chr15	77046828	77046878	6.50453	-	77046828	77046878	0	1	50	0	ENSG00000140391	19	406	35	895	6.16804	4.88886	-1.27919	0.00232587	0.0110139	ENSG00000140391	10099	TSPAN3
1527	peak_1105	chr1	58682058	58685240	25.4086	-	58682058	58685240	0	1	3182	0	ENSG00000162601	265	3325	158	3005	5.22903	4.3159	-0.913133	1.00581e-09	2.24517e-08	ENSG00000162601	114803	MYSM1
1528	peak_11050	chr15	77998853	77999078	4.95683	-	77998853	77999078	0	1	225	0	ENSG00000167202	18	847	9	335	4.90054	3.33345	-1.56708	0.00858769	0.0321993	ENSG00000167202	23102	TBC1D2B
1529	peak_11051	chr15	78012992	78016620	41.4101	-	78012992	78016620	0	1	3628	0	ENSG00000167202	140	9404	46	2133	7.15789	5.23316	-1.92473	7.65374e-15	3.42225e-13	ENSG00000167202	23102	TBC1D2B
1530	peak_11052	chr15	78589772	78590022	9.67952	-	78589772	78590022	0	1	250	0	ENSG00000261762	34	119	16	531	3.54473	5.2745	1.72977	0.000176469	0.00121948	ENSG00000261762	NA	NA
1531	peak_11053	chr15	78766078	78766478	0.109647	-	78766078	78766478	0	1	400	0	ENSG00000136378	26	288	8	163	1.71133	1.61157	-0.0997584	0.867989	0.926815	ENSG00000136378	11173	ADAMTS7
1532	peak_11054	chr15	79923266	79923754	17.1459	-	79923266	79923754	0	1	488	0	ENSG00000180953.11,ENSG00000259332.3,ENSG00000288604	124	3992	83	2612	3.67596	2.63364	-1.04232	5.27522e-07	6.89574e-06	ENSG00000180953	400410	ST20
1533	peak_11054	chr15	79923266	79923754	17.1459	-	79923266	79923754	0	1	488	0	ENSG00000180953.11,ENSG00000259332.3,ENSG00000288604	124	3992	83	2612	3.67596	2.63364	-1.04232	5.27522e-07	6.89574e-06	ENSG00000259332	100528021	ST20-MTHFS
1534	peak_11054	chr15	79923266	79923754	17.1459	-	79923266	79923754	0	1	488	0	ENSG00000180953.11,ENSG00000259332.3,ENSG00000288604	124	3992	83	2612	3.67596	2.63364	-1.04232	5.27522e-07	6.89574e-06	ENSG00000288604	NA	NA
1535	peak_11055	chr15	80999617	80999717	2.48884	-	80999617	80999717	0	1	100	0	ENSG00000277782	10	200	0	128	5.41308	9.14348	3.7304	0.075254	0.17815	ENSG00000277782	NA	NA
1536	peak_11056	chr15	81311112	81311162	1.0074	-	81311112	81311162	0	1	50	0	ENSG00000172345.14,ENSG00000271725	3	134	1	36	6.13693	4.46883	-1.6681	0.322975	0.497442	ENSG00000271725	NA	NA
1537	peak_11056	chr15	81311112	81311162	1.0074	-	81311112	81311162	0	1	50	0	ENSG00000172345.14,ENSG00000271725	3	134	1	36	6.13693	4.46883	-1.6681	0.322975	0.497442	ENSG00000172345	80765	STARD5
1538	peak_11057	chr15	81312587	81312637	1.78046	-	81312587	81312637	0	1	50	0	ENSG00000172345.14,ENSG00000271725	11	128	0	49	5.21842	8.24665	3.02823	0.149327	0.29109	ENSG00000271725	NA	NA
1539	peak_11057	chr15	81312587	81312637	1.78046	-	81312587	81312637	0	1	50	0	ENSG00000172345.14,ENSG00000271725	11	128	0	49	5.21842	8.24665	3.02823	0.149327	0.29109	ENSG00000172345	80765	STARD5
1540	peak_11058	chr15	82043902	82044227	0.43185	-	82043902	82044227	0	1	325	0	ENSG00000183496	12	571	5	624	3.78071	4.1892	0.408487	0.596937	0.741311	ENSG00000183496	84206	MEX3B
1541	peak_11059	chr15	82044402	82044577	0.149249	-	82044402	82044577	0	1	175	0	ENSG00000183496	16	278	10	376	2.31856	2.44759	0.129032	0.82765	0.90172	ENSG00000183496	84206	MEX3B
1542	peak_1106	chr1	58781174	58781224	0	-	58781174	58781224	0	1	50	0	ENSG00000177606	10	53	6	35	4.15241	2.75114	-1.40127	0.0830882	NA	ENSG00000177606	3725	JUN
1543	peak_11060	chr15	82151575	82152325	102.872	-	82151575	82152325	0	1	750	0	ENSG00000140598	380	42442	270	29742	7.8148	6.41135	-1.40345	4.65357e-34	1.0773e-31	ENSG00000140598	79631	EFL1
1544	peak_11061	chr15	82845645	82846070	2.69907	-	82845645	82846070	0	1	425	0	ENSG00000103942	96	3768	37	2401	4.80286	4.27759	-0.525269	0.0622293	0.153992	ENSG00000103942	9455	HOMER2
1545	peak_11062	chr15	82846270	82846370	1.26807	-	82846270	82846370	0	1	100	0	ENSG00000103942	1	61	6	292	7.63064	5.80766	-1.82299	0.246019	0.415215	ENSG00000103942	9455	HOMER2
1546	peak_11063	chr15	82846695	82847095	0.674366	-	82846695	82847095	0	1	400	0	ENSG00000103942	69	1693	37	2618	4.63882	4.85931	0.220492	0.458441	0.626607	ENSG00000103942	9455	HOMER2
1547	peak_11064	chr15	82852262	82852337	3.40173	-	82852262	82852337	0	1	75	0	ENSG00000103942	37	135	29	509	3.39895	4.21707	0.818126	0.0331722	0.0946184	ENSG00000103942	9455	HOMER2
1548	peak_11065	chr15	83004923	83005023	0	-	83004923	83005023	0	1	100	0	ENSG00000169609	5	55	0	22	5.18323	7.11793	1.93471	0.372749	NA	ENSG00000169609	123207	C15orf40
1549	peak_11066	chr15	83005248	83005323	1.44244	-	83005248	83005323	0	1	75	0	ENSG00000169609	8	105	4	63	5.04409	3.89173	-1.15235	0.206836	0.367945	ENSG00000169609	123207	C15orf40
1550	peak_11067	chr15	83017197	83017422	1.28167	-	83017197	83017422	0	1	225	0	ENSG00000064726	45	289	24	328	4.43628	3.98917	-0.447113	0.242784	0.411318	ENSG00000064726	53339	BTBD1
1551	peak_11068	chr15	83018122	83018778	10.1335	-	83018122	83018778	0	1	656	0	ENSG00000064726	50	173	56	242	3.45068	2.24003	-1.21066	0.000123306	0.000890245	ENSG00000064726	53339	BTBD1
1552	peak_11069	chr15	83114937	83115012	0	-	83114937	83115012	0	1	75	0	ENSG00000166503.9,ENSG00000260579	2	117	1	18	6.9503	3.86054	-3.08975	0.0868125	NA	ENSG00000166503	50810	HDGFL3
1553	peak_11069	chr15	83114937	83115012	0	-	83114937	83115012	0	1	75	0	ENSG00000166503.9,ENSG00000260579	2	117	1	18	6.9503	3.86054	-3.08975	0.0868125	NA	ENSG00000260579	NA	NA
1554	peak_1107	chr1	58781724	58783599	0.681075	-	58781724	58783599	0	1	1875	0	ENSG00000177606	2379	110391	758	67442	3.73664	3.6914	-0.0452401	0.455228	0.6237	ENSG00000177606	3725	JUN
1555	peak_11070	chr15	84606365	84606440	3.31601	-	84606365	84606440	0	1	75	0	ENSG00000275120	26	959	18	861	5.29856	4.35958	-0.938976	0.0358885	0.100411	ENSG00000275120	NA	NA
1556	peak_11071	chr15	84622014	84622064	0	-	84622014	84622064	0	1	50	0	ENSG00000276278	2	68	3	44	5.34249	2.80204	-2.54045	0.059151	NA	ENSG00000276278	NA	NA
1557	peak_11072	chr15	84631300	84631375	4.06215	-	84631300	84631375	0	1	75	0	ENSG00000275120	169	719	56	402	2.24928	1.68428	-0.565	0.0185188	0.0598648	ENSG00000275120	NA	NA
1558	peak_11073	chr15	84631775	84631850	44.7739	-	84631775	84631850	0	1	75	0	ENSG00000275120	224	3787	285	6018	5.15943	4.09086	-1.06857	6.4851e-16	3.32431e-14	ENSG00000275120	NA	NA
1559	peak_11074	chr15	84639484	84639534	0	-	84639484	84639534	0	1	50	0	ENSG00000177082.13,ENSG00000277578	21	60	8	55	3.22725	2.99138	-0.235872	0.719637	NA	ENSG00000277578	NA	NA
1560	peak_11074	chr15	84639484	84639534	0	-	84639484	84639534	0	1	50	0	ENSG00000177082.13,ENSG00000277578	21	60	8	55	3.22725	2.99138	-0.235872	0.719637	NA	ENSG00000177082	84942	WDR73
1561	peak_11075	chr15	84639959	84640484	0.0418532	-	84639959	84640484	0	1	525	0	ENSG00000177082.13,ENSG00000277578	52	1225	17	990	4.27895	4.30841	0.029458	0.942407	0.971406	ENSG00000277578	NA	NA
1562	peak_11075	chr15	84639959	84640484	0.0418532	-	84639959	84640484	0	1	525	0	ENSG00000177082.13,ENSG00000277578	52	1225	17	990	4.27895	4.30841	0.029458	0.942407	0.971406	ENSG00000177082	84942	WDR73
1563	peak_11076	chr15	84643534	84644990	17.3254	-	84643534	84644990	0	1	1456	0	ENSG00000177082.13,ENSG00000277578	81	1185	61	901	3.70105	2.42659	-1.27446	4.59862e-07	6.08893e-06	ENSG00000277578	NA	NA
1564	peak_11076	chr15	84643534	84644990	17.3254	-	84643534	84644990	0	1	1456	0	ENSG00000177082.13,ENSG00000277578	81	1185	61	901	3.70105	2.42659	-1.27446	4.59862e-07	6.08893e-06	ENSG00000177082	84942	WDR73
1565	peak_11077	chr15	84646440	84646565	1.98148	-	84646440	84646565	0	1	125	0	ENSG00000177082.13,ENSG00000277578	16	116	6	58	4.60677	3.48286	-1.12391	0.122919	0.25323	ENSG00000277578	NA	NA
1566	peak_11077	chr15	84646440	84646565	1.98148	-	84646440	84646565	0	1	125	0	ENSG00000177082.13,ENSG00000277578	16	116	6	58	4.60677	3.48286	-1.12391	0.122919	0.25323	ENSG00000177082	84942	WDR73
1567	peak_11078	chr15	85579095	85579145	2.99666	-	85579095	85579145	0	1	50	0	ENSG00000259375	69	1966	13	487	4.50068	3.62534	-0.875345	0.0477922	0.12529	ENSG00000259375	NA	NA
1568	peak_11079	chr15	85579170	85579220	0.00131862	-	85579170	85579220	0	1	50	0	ENSG00000259375	52	1314	6	373	4.60659	4.60506	-0.00153106	0.998054	0.999086	ENSG00000259375	NA	NA
1569	peak_1108	chr1	58783924	58784048	4.53522	-	58783924	58784048	0	1	124	0	ENSG00000177606	154	1933	73	1305	1.94641	1.41724	-0.529174	0.0123168	0.0431284	ENSG00000177606	3725	JUN
1570	peak_11080	chr15	85579245	85579445	18.8364	-	85579245	85579445	0	1	200	0	ENSG00000259375	144	5304	37	1223	4.8071	3.38838	-1.41872	1.45574e-07	2.13642e-06	ENSG00000259375	NA	NA
1571	peak_11081	chr15	85744533	85749001	10.2853	-	85744533	85749001	0	1	4468	0	ENSG00000259407	560	10005	143	4267	3.85079	3.31789	-0.532908	0.000109093	0.000801336	ENSG00000259407	NA	NA
1572	peak_11082	chr15	85760725	85761050	3.34743	-	85760725	85761050	0	1	325	0	ENSG00000183655	17	653	8	1526	3.45439	4.76764	1.31325	0.0348074	0.098248	ENSG00000183655	64410	KLHL25
1573	peak_11083	chr15	85768169	85768494	5.31169	-	85768169	85768494	0	1	325	0	ENSG00000183655	9	964	21	1529	4.97894	3.40122	-1.57773	0.00632563	0.025178	ENSG00000183655	64410	KLHL25
1574	peak_11084	chr15	88459651	88459901	2.30806	-	88459651	88459901	0	1	250	0	ENSG00000173867.10,ENSG00000259494	54	755	21	460	3.69443	3.04773	-0.646699	0.08938	0.201931	ENSG00000259494	26589	MRPL46
1575	peak_11084	chr15	88459651	88459901	2.30806	-	88459651	88459901	0	1	250	0	ENSG00000173867.10,ENSG00000259494	54	755	21	460	3.69443	3.04773	-0.646699	0.08938	0.201931	ENSG00000173867	55070	DET1
1576	peak_11085	chr15	88513045	88513120	0.0781131	-	88513045	88513120	0	1	75	0	ENSG00000140543.15,ENSG00000173867.10,ENSG00000259494	57	884	31	1328	5.6761	5.63531	-0.0407891	0.90103	0.947296	ENSG00000173867	55070	DET1
1577	peak_11085	chr15	88513045	88513120	0.0781131	-	88513045	88513120	0	1	75	0	ENSG00000140543.15,ENSG00000173867.10,ENSG00000259494	57	884	31	1328	5.6761	5.63531	-0.0407891	0.90103	0.947296	ENSG00000259494	26589	MRPL46
1578	peak_11085	chr15	88513045	88513120	0.0781131	-	88513045	88513120	0	1	75	0	ENSG00000140543.15,ENSG00000173867.10,ENSG00000259494	57	884	31	1328	5.6761	5.63531	-0.0407891	0.90103	0.947296	ENSG00000140543	55070	DET1
1579	peak_11086	chr15	88530947	88531147	9.37056	-	88530947	88531147	0	1	200	0	ENSG00000140543.15,ENSG00000173867.10,ENSG00000259494	11	487	10	204	4.94683	2.58218	-2.36465	0.000228926	0.0015107	ENSG00000173867	55070	DET1
1580	peak_11086	chr15	88530947	88531147	9.37056	-	88530947	88531147	0	1	200	0	ENSG00000140543.15,ENSG00000173867.10,ENSG00000259494	11	487	10	204	4.94683	2.58218	-2.36465	0.000228926	0.0015107	ENSG00000140543	55070	DET1
1581	peak_11086	chr15	88530947	88531147	9.37056	-	88530947	88531147	0	1	200	0	ENSG00000140543.15,ENSG00000173867.10,ENSG00000259494	11	487	10	204	4.94683	2.58218	-2.36465	0.000228926	0.0015107	ENSG00000259494	26589	MRPL46
1582	peak_11087	chr15	88531447	88531522	7.62109	-	88531447	88531522	0	1	75	0	ENSG00000140543.15,ENSG00000173867.10,ENSG00000259494	26	46	7	142	1.09934	3.28947	2.19013	0.000926513	0.00507954	ENSG00000173867	55070	DET1
1583	peak_11087	chr15	88531447	88531522	7.62109	-	88531447	88531522	0	1	75	0	ENSG00000140543.15,ENSG00000173867.10,ENSG00000259494	26	46	7	142	1.09934	3.28947	2.19013	0.000926513	0.00507954	ENSG00000259494	26589	MRPL46
1584	peak_11087	chr15	88531447	88531522	7.62109	-	88531447	88531522	0	1	75	0	ENSG00000140543.15,ENSG00000173867.10,ENSG00000259494	26	46	7	142	1.09934	3.28947	2.19013	0.000926513	0.00507954	ENSG00000140543	55070	DET1
1585	peak_11088	chr15	89316752	89317400	1.15768	-	89316752	89317400	0	1	648	0	ENSG00000140521	118	259	60	421	2.30261	2.58169	0.279085	0.2748	0.448233	ENSG00000140521	5428	POLG
1586	peak_11089	chr15	89628629	89628679	0	-	89628629	89628679	0	1	50	0	ENSG00000166813	3	144	2	88	3.98464	2.87662	-1.10802	0.405277	NA	ENSG00000166813	374654	KIF7
1587	peak_1109	chr1	60568354	60568779	2.36374	-	60568354	60568779	0	1	425	0	ENSG00000226476	11	428	1	672	7.00672	9.60858	2.60186	0.0847646	0.194287	ENSG00000226476	105378763	LINC01748
1588	peak_11090	chr15	89631634	89632918	9.76884	-	89631634	89632918	0	1	1284	0	ENSG00000166813	26	800	31	5499	3.35167	4.81207	1.4604	0.000164198	0.00114627	ENSG00000166813	374654	KIF7
1589	peak_11091	chr15	89683125	89683725	5.53406	-	89683125	89683725	0	1	600	0	ENSG00000166821	37	1380	42	2155	6.18094	5.26177	-0.919172	0.00521756	0.0215814	ENSG00000166821	8800	PEX11A
1590	peak_11092	chr15	89835398	89835623	7.66653	-	89835398	89835623	0	1	225	0	ENSG00000157823.17,ENSG00000242498.8,ENSG00000250021	63	1021	70	1577	4.29701	3.44289	-0.854123	0.000895655	0.00492204	ENSG00000242498	348110	ARPIN
1591	peak_11092	chr15	89835398	89835623	7.66653	-	89835398	89835623	0	1	225	0	ENSG00000157823.17,ENSG00000242498.8,ENSG00000250021	63	1021	70	1577	4.29701	3.44289	-0.854123	0.000895655	0.00492204	ENSG00000157823	10239	AP3S2
1592	peak_11092	chr15	89835398	89835623	7.66653	-	89835398	89835623	0	1	225	0	ENSG00000157823.17,ENSG00000242498.8,ENSG00000250021	63	1021	70	1577	4.29701	3.44289	-0.854123	0.000895655	0.00492204	ENSG00000250021	100526783	ARPIN-AP3S2
1593	peak_11093	chr15	89894457	89894632	0.982973	-	89894457	89894632	0	1	175	0	ENSG00000157823.17,ENSG00000250021	3	172	0	133	7.57135	9.71677	2.14542	0.331663	0.505936	ENSG00000157823	10239	AP3S2
1594	peak_11093	chr15	89894457	89894632	0.982973	-	89894457	89894632	0	1	175	0	ENSG00000157823.17,ENSG00000250021	3	172	0	133	7.57135	9.71677	2.14542	0.331663	0.505936	ENSG00000250021	100526783	ARPIN-AP3S2
1595	peak_11094	chr15	89912378	89912453	0.568941	-	89912378	89912453	0	1	75	0	ENSG00000242498.8,ENSG00000250021	4	368	0	90	5.03177	6.45139	1.41962	0.51311	0.674111	ENSG00000242498	348110	ARPIN
1596	peak_11094	chr15	89912378	89912453	0.568941	-	89912378	89912453	0	1	75	0	ENSG00000242498.8,ENSG00000250021	4	368	0	90	5.03177	6.45139	1.41962	0.51311	0.674111	ENSG00000250021	100526783	ARPIN-AP3S2
1597	peak_11095	chr15	89912478	89912528	0.533015	-	89912478	89912528	0	1	50	0	ENSG00000242498.8,ENSG00000250021	3	239	0	77	4.99736	6.37951	1.38215	0.532043	0.691109	ENSG00000250021	100526783	ARPIN-AP3S2
1598	peak_11095	chr15	89912478	89912528	0.533015	-	89912478	89912528	0	1	50	0	ENSG00000242498.8,ENSG00000250021	3	239	0	77	4.99736	6.37951	1.38215	0.532043	0.691109	ENSG00000242498	348110	ARPIN
1599	peak_11096	chr15	90930892	90930942	0.27845	-	90930892	90930942	0	1	50	0	ENSG00000184508	5	88	3	172	4.08478	4.48829	0.40351	0.706202	0.824476	ENSG00000184508	374659	HDDC3
1600	peak_11097	chr15	90930967	90931017	0	-	90930967	90931017	0	1	50	0	ENSG00000184508	5	69	4	98	4.20816	3.69613	-0.51203	0.606465	NA	ENSG00000184508	374659	HDDC3
1601	peak_11098	chr15	93045247	93045297	0	-	93045247	93045297	0	1	50	0	ENSG00000182175.14,ENSG00000258611	0	105	0	49	7.46196	5.38422	-2.07773	0.473113	NA	ENSG00000182175	56963	RGMA
1602	peak_11098	chr15	93045247	93045297	0	-	93045247	93045297	0	1	50	0	ENSG00000182175.14,ENSG00000258611	0	105	0	49	7.46196	5.38422	-2.07773	0.473113	NA	ENSG00000258611	NA	NA
1603	peak_11099	chr15	99100775	99105811	5.69922	-	99100775	99105811	0	1	5036	0	ENSG00000259475	94	730	51	603	3.56513	2.81803	-0.747097	0.00452715	0.0192471	ENSG00000259475	NA	NA
1604	peak_111	chr1	15567166	15568424	2.7367	+	15567166	15568424	0	1	1258	0	ENSG00000116138	143	2241	26	692	4.5871	3.99707	-0.590032	0.0601658	0.150028	ENSG00000116138	23341	DNAJC16
1605	peak_1110	chr1	60580257	60580382	0.638601	-	60580257	60580382	0	1	125	0	ENSG00000226476	7	1264	0	242	8.1627	9.67016	1.50746	0.475855	0.642335	ENSG00000226476	105378763	LINC01748
1606	peak_11100	chr15	99130256	99130944	2.96747	-	99130256	99130944	0	1	688	0	ENSG00000261054	80	792	60	956	2.38867	1.88478	-0.503884	0.0489918	0.127851	ENSG00000261054	NA	NA
1607	peak_11101	chr15	99131094	99131744	0.266019	-	99131094	99131744	0	1	650	0	ENSG00000261054	41	925	28	1160	2.69839	2.56827	-0.130118	0.717296	0.831611	ENSG00000261054	NA	NA
1608	peak_11102	chr15	99137297	99137397	0	-	99137297	99137397	0	1	100	0	ENSG00000103852	1	63	0	40	4.1669	4.95696	0.790058	0.753487	NA	ENSG00000103852	64927	TTC23
1609	peak_11103	chr15	99137522	99137847	0	-	99137522	99137847	0	1	325	0	ENSG00000103852	0	32	0	26	7.70771	6.07995	-1.62775	0.57596	NA	ENSG00000103852	64927	TTC23
1610	peak_11104	chr15	99249320	99251223	1.69123	-	99249320	99251223	0	1	1903	0	ENSG00000103852	26	344	3	270	5.47702	6.7171	1.24008	0.162314	0.309663	ENSG00000103852	64927	TTC23
1611	peak_11105	chr15	99717046	99717246	0.560299	-	99717046	99717246	0	1	200	0	ENSG00000183060	2	92	0	62	6.62902	8.11073	1.4817	0.518225	0.678162	ENSG00000183060	145748	LYSMD4
1612	peak_11106	chr15	99728964	99729389	4.927	-	99728964	99729389	0	1	425	0	ENSG00000183060	19	1512	9	576	5.63672	4.09655	-1.54018	0.00881519	0.032872	ENSG00000183060	145748	LYSMD4
1613	peak_11107	chr15	99729514	99731389	5.47491	-	99729514	99731389	0	1	1875	0	ENSG00000183060	46	1411	13	460	6.5998	5.3233	-1.27651	0.00549234	0.0224848	ENSG00000183060	145748	LYSMD4
1614	peak_11108	chr15	100553603	100553878	1.51033	-	100553603	100553878	0	1	275	0	ENSG00000259205	21	503	2	313	4.64699	6.0435	1.39651	0.192941	0.351032	ENSG00000259205	NA	NA
1615	peak_11109	chr15	100554053	100554228	16.0285	-	100554053	100554228	0	1	175	0	ENSG00000259205	11	1461	9	277	5.4667	2.2891	-3.1776	1.24033e-06	1.496e-05	ENSG00000259205	NA	NA
1616	peak_1111	chr1	60595703	60596128	1.91321	-	60595703	60596128	0	1	425	0	ENSG00000226476	38	1727	5	307	7.15602	6.11106	-1.04496	0.131095	0.265501	ENSG00000226476	105378763	LINC01748
1617	peak_11110	chr15	100559368	100565220	5.45669	-	100559368	100565220	0	1	5852	0	ENSG00000140471	140	546	65	435	3.40895	2.75598	-0.652967	0.00557007	0.0227705	ENSG00000140471	55180	LINS1
1618	peak_11111	chr15	100568728	100568853	0	-	100568728	100568853	0	1	125	0	ENSG00000140471	0	30	0	143	7.24381	8.20187	0.958058	0.74111	NA	ENSG00000140471	55180	LINS1
1619	peak_11112	chr15	100569403	100570396	0.687735	-	100569403	100570396	0	1	993	0	ENSG00000140471	181	529	77	560	3.19075	3.029	-0.161743	0.451661	0.620828	ENSG00000140471	55180	LINS1
1620	peak_11113	chr15	100914603	100914928	4.03177	-	100914603	100914928	0	1	325	0	ENSG00000259583	123	3118	37	1520	5.07922	4.43604	-0.643175	0.019015	0.0611386	ENSG00000259583	101927751	ALDH1A3-AS1
1621	peak_11114	chr15	101177126	101177601	3.19045	-	101177126	101177601	0	1	475	0	ENSG00000131873	3	12	2	159	3.61711	6.46089	2.84378	0.0401899	0.109541	ENSG00000131873	22856	CHSY1
1622	peak_11115	chr15	101177626	101178801	0.754787	-	101177626	101178801	0	1	1175	0	ENSG00000131873	41	420	22	444	3.26214	2.94433	-0.317815	0.419547	0.592634	ENSG00000131873	22856	CHSY1
1623	peak_11116	chr15	101178826	101178901	3.25545	-	101178826	101178901	0	1	75	0	ENSG00000131873	44	1780	17	970	6.03233	5.16886	-0.863475	0.0379231	0.104715	ENSG00000131873	22856	CHSY1
1624	peak_11117	chr15	101235167	101242587	5.48262	-	101235167	101242587	0	1	7420	0	ENSG00000131873	340	7092	200	8472	5.41377	5.05067	-0.363094	0.00544803	0.022365	ENSG00000131873	22856	CHSY1
1625	peak_11118	chr15	101299266	101299466	1.04994	-	101299266	101299466	0	1	200	0	ENSG00000140479.18,ENSG00000279970	14	2104	2	377	8.72903	7.6147	-1.11433	0.308205	0.482989	ENSG00000279970	NA	NA
1626	peak_11118	chr15	101299266	101299466	1.04994	-	101299266	101299466	0	1	200	0	ENSG00000140479.18,ENSG00000279970	14	2104	2	377	8.72903	7.6147	-1.11433	0.308205	0.482989	ENSG00000140479	5046	PCSK6
1627	peak_11119	chr15	101303057	101303407	0.211513	-	101303057	101303407	0	1	350	0	ENSG00000131876.17,ENSG00000140479.18,ENSG00000279970	20	145	9	168	1.92121	2.09799	0.176778	0.768922	0.863631	ENSG00000279970	NA	NA
1628	peak_11119	chr15	101303057	101303407	0.211513	-	101303057	101303407	0	1	350	0	ENSG00000131876.17,ENSG00000140479.18,ENSG00000279970	20	145	9	168	1.92121	2.09799	0.176778	0.768922	0.863631	ENSG00000140479	5046	PCSK6
1629	peak_11119	chr15	101303057	101303407	0.211513	-	101303057	101303407	0	1	350	0	ENSG00000131876.17,ENSG00000140479.18,ENSG00000279970	20	145	9	168	1.92121	2.09799	0.176778	0.768922	0.863631	ENSG00000131876	6627	SNRPA1
1630	peak_1112	chr1	63457549	63457974	5.08018	-	63457549	63457974	0	1	425	0	ENSG00000142856	42	710	11	214	5.78597	4.44953	-1.33644	0.00769239	0.0295606	ENSG00000142856	23421	ITGB3BP
1631	peak_11120	chr15	101303932	101304007	0.860018	-	101303932	101304007	0	1	75	0	ENSG00000131876.17,ENSG00000140479.18,ENSG00000279970	25	133	18	192	3.8145	3.39272	-0.421783	0.374296	0.550946	ENSG00000131876	6627	SNRPA1
1632	peak_11120	chr15	101303932	101304007	0.860018	-	101303932	101304007	0	1	75	0	ENSG00000131876.17,ENSG00000140479.18,ENSG00000279970	25	133	18	192	3.8145	3.39272	-0.421783	0.374296	0.550946	ENSG00000279970	NA	NA
1633	peak_11120	chr15	101303932	101304007	0.860018	-	101303932	101304007	0	1	75	0	ENSG00000131876.17,ENSG00000140479.18,ENSG00000279970	25	133	18	192	3.8145	3.39272	-0.421783	0.374296	0.550946	ENSG00000140479	5046	PCSK6
1634	peak_11121	chr15	101304982	101305032	2.11011	-	101304982	101305032	0	1	50	0	ENSG00000131876.17,ENSG00000140479.18,ENSG00000279970	6	396	5	2231	6.58389	7.99238	1.40849	0.108318	0.231629	ENSG00000131876	6627	SNRPA1
1635	peak_11121	chr15	101304982	101305032	2.11011	-	101304982	101305032	0	1	50	0	ENSG00000131876.17,ENSG00000140479.18,ENSG00000279970	6	396	5	2231	6.58389	7.99238	1.40849	0.108318	0.231629	ENSG00000140479	5046	PCSK6
1636	peak_11121	chr15	101304982	101305032	2.11011	-	101304982	101305032	0	1	50	0	ENSG00000131876.17,ENSG00000140479.18,ENSG00000279970	6	396	5	2231	6.58389	7.99238	1.40849	0.108318	0.231629	ENSG00000279970	NA	NA
1637	peak_11122	chr15	101605860	101605935	0	-	101605860	101605935	0	1	75	0	ENSG00000286733	4	72	1	40	3.53288	3.45343	-0.0794471	0.961313	NA	ENSG00000286733	101927505	LINC02348
1638	peak_11123	chr15	101633467	101633817	0.432751	-	101633467	101633817	0	1	350	0	ENSG00000184277	9	328	7	514	6.37672	5.98778	-0.388938	0.596271	0.740848	ENSG00000184277	80213	TM2D3
1639	peak_11124	chr15	101675640	101675690	1.29601	-	101675640	101675690	0	1	50	0	ENSG00000185418	51	180	67	507	3.35239	3.00437	-0.348022	0.239504	0.40725	ENSG00000185418	123283	TARS3
1640	peak_11125	chr15	101714885	101721222	0.234262	-	101714885	101721222	0	1	6337	0	ENSG00000185418	51	186	54	564	3.22249	3.32167	0.0991738	0.746646	0.85012	ENSG00000185418	123283	TARS3
1641	peak_11126	chr16	547030	547155	5.26296	+	547030	547155	0	1	125	0	ENSG00000103326	19	409	22	397	3.05036	1.79206	-1.2583	0.00658832	0.026043	ENSG00000103326	6650	CAPN15
1642	peak_11127	chr16	547430	547805	2.90707	+	547430	547805	0	1	375	0	ENSG00000103326	69	425	113	1035	1.43667	0.97802	-0.458651	0.0515347	0.133317	ENSG00000103326	6650	CAPN15
1643	peak_11128	chr16	589356	590316	0	+	589356	590316	0	1	960	0	ENSG00000127578.7,ENSG00000197562	0	122	0	67	8.27946	6.36782	-1.91164	0.508849	NA	ENSG00000127578	117166	WFIKKN1
1644	peak_11128	chr16	589356	590316	0	+	589356	590316	0	1	960	0	ENSG00000127578.7,ENSG00000197562	0	122	0	67	8.27946	6.36782	-1.91164	0.508849	NA	ENSG00000197562	57799	RAB40C
1645	peak_11129	chr16	625995	629215	0.590993	+	625995	629215	0	1	3220	0	ENSG00000127578.7,ENSG00000197562	118	3674	53	2912	3.1716	3.00888	-0.162721	0.499961	0.663886	ENSG00000127578	117166	WFIKKN1
1646	peak_11129	chr16	625995	629215	0.590993	+	625995	629215	0	1	3220	0	ENSG00000127578.7,ENSG00000197562	118	3674	53	2912	3.1716	3.00888	-0.162721	0.499961	0.663886	ENSG00000197562	57799	RAB40C
1647	peak_1113	chr1	63458174	63458274	125.341	-	63458174	63458274	0	1	100	0	ENSG00000142856	539	5587	406	4606	4.75016	3.42282	-1.32734	6.07883e-41	1.85637e-38	ENSG00000142856	23421	ITGB3BP
1648	peak_11130	chr16	632490	632540	0.733339	+	632490	632540	0	1	50	0	ENSG00000127578.7,ENSG00000197562	84	3361	56	5128	3.87571	4.07424	0.198535	0.428848	0.60151	ENSG00000197562	57799	RAB40C
1649	peak_11130	chr16	632490	632540	0.733339	+	632490	632540	0	1	50	0	ENSG00000127578.7,ENSG00000197562	84	3361	56	5128	3.87571	4.07424	0.198535	0.428848	0.60151	ENSG00000127578	117166	WFIKKN1
1650	peak_11131	chr16	680773	680923	0	+	680773	680923	0	1	150	0	ENSG00000103266	5	37	2	41	1.49689	1.96465	0.467757	0.708382	NA	ENSG00000103266	10273	STUB1
1651	peak_11132	chr16	689025	689225	1.42404	+	689025	689225	0	1	200	0	ENSG00000261659	18	284	9	476	2.16862	2.91775	0.749126	0.21094	0.372668	ENSG00000261659	NA	NA
1652	peak_11133	chr16	689400	690200	0.62269	+	689400	690200	0	1	800	0	ENSG00000261659	116	3648	52	2886	3.16438	2.99387	-0.170506	0.483668	0.649459	ENSG00000261659	NA	NA
1653	peak_11134	chr16	720655	720855	1.6124	+	720655	720855	0	1	200	0	ENSG00000103254	108	4905	78	5793	4.11858	3.82537	-0.293211	0.175023	0.327054	ENSG00000103254	65990	ANTKMT
1654	peak_11135	chr16	720880	721130	0.414699	+	720880	721130	0	1	250	0	ENSG00000103254	59	1574	30	1489	3.72801	3.56047	-0.167535	0.609162	0.750176	ENSG00000103254	65990	ANTKMT
1655	peak_11136	chr16	733768	734018	0.139451	+	733768	734018	0	1	250	0	ENSG00000103253	5	196	6	531	3.82563	4.00666	0.181035	0.83735	0.907865	ENSG00000103253	84264	HAGHL
1656	peak_11137	chr16	734068	734118	0.43922	+	734068	734118	0	1	50	0	ENSG00000103253	6	159	6	432	2.91739	3.36938	0.451992	0.592113	0.737533	ENSG00000103253	84264	HAGHL
1657	peak_11138	chr16	734143	734218	0.106677	+	734143	734218	0	1	75	0	ENSG00000103253	8	1307	8	2792	5.64799	5.76491	0.116919	0.871525	0.928725	ENSG00000103253	84264	HAGHL
1658	peak_11139	chr16	734393	734443	0.814246	+	734393	734443	0	1	50	0	ENSG00000103253	10	261	13	464	3.01105	2.48435	-0.5267	0.393309	0.568705	ENSG00000103253	84264	HAGHL
1659	peak_1114	chr1	67413084	67419836	0	-	67413084	67419836	0	1	6752	0	ENSG00000142864	23	52	10	79	2.83436	3.15785	0.323489	0.592345	NA	ENSG00000142864	26135	SERBP1
1660	peak_11140	chr16	734968	735393	0.125458	+	734968	735393	0	1	425	0	ENSG00000103253	29	366	17	448	1.94751	2.03162	0.0841109	0.852461	0.916713	ENSG00000103253	84264	HAGHL
1661	peak_11141	chr16	788243	788443	1.48841	+	788243	788443	0	1	200	0	ENSG00000127586	13	225	10	231	3.72755	2.92603	-0.801519	0.197311	0.356406	ENSG00000127586	63922	CHTF18
1662	peak_11142	chr16	1079905	1079955	0	+	1079905	1079955	0	1	50	0	ENSG00000162009	2	75	2	112	4.04269	3.59014	-0.45255	0.75637	NA	ENSG00000162009	6755	SSTR5
1663	peak_11143	chr16	1316564	1316639	18.0153	+	1316564	1316639	0	1	75	0	ENSG00000103275	74	746	60	672	5.03938	3.69161	-1.34777	2.71921e-07	3.77455e-06	ENSG00000103275	7329	UBE2I
1664	peak_11144	chr16	1317139	1317189	31.6509	+	1317139	1317189	0	1	50	0	ENSG00000103275	58	1347	51	853	6.1171	4.18442	-1.93268	1.01662e-11	2.96575e-10	ENSG00000103275	7329	UBE2I
1665	peak_11145	chr16	1445842	1446370	1.00576	+	1445842	1446370	0	1	528	0	ENSG00000261641	106	2643	42	1720	2.97893	2.71549	-0.263433	0.323482	0.498009	ENSG00000261641	NA	NA
1666	peak_11146	chr16	1509918	1510218	4.26408	+	1509918	1510218	0	1	300	0	ENSG00000100726	75	168	19	165	-0.488551	0.486699	0.975251	0.0154871	0.0520454	ENSG00000100726	9894	TELO2
1667	peak_11147	chr16	1655284	1656660	9.67602	+	1655284	1656660	0	1	1376	0	ENSG00000007545.16,ENSG00000206053.13,ENSG00000261732	13	621	48	1440	3.87747	2.16621	-1.71125	0.000176983	0.00122244	ENSG00000261732	NA	NA
1668	peak_11147	chr16	1655284	1656660	9.67602	+	1655284	1656660	0	1	1376	0	ENSG00000007545.16,ENSG00000206053.13,ENSG00000261732	13	621	48	1440	3.87747	2.16621	-1.71125	0.000176983	0.00122244	ENSG00000206053	90861	JPT2
1669	peak_11147	chr16	1655284	1656660	9.67602	+	1655284	1656660	0	1	1376	0	ENSG00000007545.16,ENSG00000206053.13,ENSG00000261732	13	621	48	1440	3.87747	2.16621	-1.71125	0.000176983	0.00122244	ENSG00000007545	57585	CRAMP1
1670	peak_11148	chr16	1674137	1674187	0.887681	+	1674137	1674187	0	1	50	0	ENSG00000007545.16,ENSG00000206053.13,ENSG00000261732	107	445	45	338	0.640243	0.389135	-0.251107	0.364066	0.540482	ENSG00000206053	90861	JPT2
1671	peak_11148	chr16	1674137	1674187	0.887681	+	1674137	1674187	0	1	50	0	ENSG00000007545.16,ENSG00000206053.13,ENSG00000261732	107	445	45	338	0.640243	0.389135	-0.251107	0.364066	0.540482	ENSG00000007545	57585	CRAMP1
1672	peak_11148	chr16	1674137	1674187	0.887681	+	1674137	1674187	0	1	50	0	ENSG00000007545.16,ENSG00000206053.13,ENSG00000261732	107	445	45	338	0.640243	0.389135	-0.251107	0.364066	0.540482	ENSG00000261732	NA	NA
1673	peak_11149	chr16	1674262	1674487	3.27432	+	1674262	1674487	0	1	225	0	ENSG00000007545.16,ENSG00000206053.13,ENSG00000261732	5	668	3	183	5.51707	3.30865	-2.20842	0.0372936	0.103355	ENSG00000007545	57585	CRAMP1
1674	peak_11149	chr16	1674262	1674487	3.27432	+	1674262	1674487	0	1	225	0	ENSG00000007545.16,ENSG00000206053.13,ENSG00000261732	5	668	3	183	5.51707	3.30865	-2.20842	0.0372936	0.103355	ENSG00000261732	NA	NA
1675	peak_11149	chr16	1674262	1674487	3.27432	+	1674262	1674487	0	1	225	0	ENSG00000007545.16,ENSG00000206053.13,ENSG00000261732	5	668	3	183	5.51707	3.30865	-2.20842	0.0372936	0.103355	ENSG00000206053	90861	JPT2
1676	peak_1115	chr1	68161860	68162060	3.32227	-	68161860	68162060	0	1	200	0	ENSG00000234383	42	1199	18	597	3.31916	2.45202	-0.867138	0.0356774	0.0999761	ENSG00000234383	NA	NA
1677	peak_11150	chr16	1692378	1697820	21.6325	+	1692378	1697820	0	1	5442	0	ENSG00000206053.13,ENSG00000261732	275	996	218	1147	2.48996	1.6734	-0.81656	1.7808e-08	3.07579e-07	ENSG00000261732	NA	NA
1678	peak_11150	chr16	1692378	1697820	21.6325	+	1692378	1697820	0	1	5442	0	ENSG00000206053.13,ENSG00000261732	275	996	218	1147	2.48996	1.6734	-0.81656	1.7808e-08	3.07579e-07	ENSG00000206053	90861	JPT2
1679	peak_11151	chr16	1697845	1698820	13.1459	+	1697845	1698820	0	1	975	0	ENSG00000206053.13,ENSG00000261732	344	1153	268	1547	2.38103	1.80977	-0.571258	1.15688e-05	0.000110331	ENSG00000261732	NA	NA
1680	peak_11151	chr16	1697845	1698820	13.1459	+	1697845	1698820	0	1	975	0	ENSG00000206053.13,ENSG00000261732	344	1153	268	1547	2.38103	1.80977	-0.571258	1.15688e-05	0.000110331	ENSG00000206053	90861	JPT2
1681	peak_11152	chr16	1699195	1699295	9.45441	+	1699195	1699295	0	1	100	0	ENSG00000206053.13,ENSG00000261732	78	1483	87	1879	2.53816	1.68475	-0.85341	0.000213219	0.0014254	ENSG00000261732	NA	NA
1682	peak_11152	chr16	1699195	1699295	9.45441	+	1699195	1699295	0	1	100	0	ENSG00000206053.13,ENSG00000261732	78	1483	87	1879	2.53816	1.68475	-0.85341	0.000213219	0.0014254	ENSG00000206053	90861	JPT2
1683	peak_11153	chr16	1776902	1777302	3.91623	+	1776902	1777302	0	1	400	0	ENSG00000197774	101	1347	65	2495	2.15635	2.69767	0.541321	0.0209974	0.0662363	ENSG00000197774	197342	EME2
1684	peak_11154	chr16	1778952	1779002	0.951638	+	1778952	1779002	0	1	50	0	ENSG00000197774	9	214	10	733	3.00714	3.64629	0.639159	0.341742	0.517045	ENSG00000197774	197342	EME2
1685	peak_11155	chr16	1779027	1779077	0.0186108	+	1779027	1779077	0	1	50	0	ENSG00000197774	9	245	12	659	3.27937	3.30005	0.0206842	0.974428	0.987183	ENSG00000197774	197342	EME2
1686	peak_11156	chr16	1779152	1780652	2.58073	+	1779152	1780652	0	1	1500	0	ENSG00000197774	95	11740	105	20031	5.14044	4.7678	-0.37264	0.0690614	0.167156	ENSG00000197774	197342	EME2
1687	peak_11157	chr16	1781177	1781627	0.0983594	+	1781177	1781627	0	1	450	0	ENSG00000197774	99	1666	39	1379	2.33561	2.37722	0.0416079	0.880924	0.934095	ENSG00000197774	197342	EME2
1688	peak_11158	chr16	1827715	1827990	8.24265	+	1827715	1827990	0	1	275	0	ENSG00000180185	204	1368	104	1121	2.86607	2.23444	-0.631636	0.000568618	0.00330153	ENSG00000180185	81889	FAHD1
1689	peak_11159	chr16	1828215	1828615	8.04699	+	1828215	1828615	0	1	400	0	ENSG00000180185	57	678	36	568	5.25368	4.17136	-1.08232	0.000662802	0.00378108	ENSG00000180185	81889	FAHD1
1690	peak_1116	chr1	68482133	68482208	14.0692	-	68482133	68482208	0	1	75	0	ENSG00000024526	45	205	57	278	3.94084	2.50263	-1.43821	5.65855e-06	5.81785e-05	ENSG00000024526	55635	DEPDC1
1691	peak_11160	chr16	1839293	1839493	0	+	1839293	1839493	0	1	200	0	ENSG00000180185	1	60	4	56	7.47992	3.92292	-3.55701	0.0295973	NA	ENSG00000180185	81889	FAHD1
1692	peak_11161	chr16	1981060	1981510	3.44822	+	1981060	1981510	0	1	450	0	ENSG00000183751	12	667	13	602	3.98742	2.7353	-1.25212	0.0317964	0.0916186	ENSG00000183751	10607	TBL3
1693	peak_11162	chr16	2112334	2112434	1.83844	+	2112334	2112434	0	1	100	0	ENSG00000261240	37	307	17	435	1.45146	2.09379	0.642333	0.140848	0.279625	ENSG00000261240	NA	NA
1694	peak_11163	chr16	2153052	2153227	6.83516	+	2153052	2153227	0	1	175	0	ENSG00000167964	27	637	34	694	2.78424	1.59493	-1.18932	0.00176041	0.00875813	ENSG00000167964	25837	RAB26
1695	peak_11164	chr16	2153327	2153877	34.9257	+	2153327	2153877	0	1	550	0	ENSG00000167964	95	5907	114	5168	4.14897	2.70421	-1.44476	9.2016e-13	3.06428e-11	ENSG00000167964	25837	RAB26
1696	peak_11165	chr16	2176815	2177165	30.0152	+	2176815	2177165	0	1	350	0	ENSG00000131653	84	2496	53	961	3.09054	1.37401	-1.71653	3.3773e-11	9.21566e-10	ENSG00000131653	84231	TRAF7
1697	peak_11166	chr16	2177190	2177790	0.81411	+	2177190	2177790	0	1	600	0	ENSG00000131653	28	595	4	267	2.60293	3.26719	0.66426	0.393481	0.568759	ENSG00000131653	84231	TRAF7
1698	peak_11167	chr16	2177815	2177865	1.9829	+	2177815	2177865	0	1	50	0	ENSG00000131653	53	586	52	848	2.14829	1.69753	-0.450764	0.122745	0.252981	ENSG00000131653	84231	TRAF7
1699	peak_11168	chr16	2212458	2212558	1.25092	+	2212458	2212558	0	1	100	0	ENSG00000261532	32	511	26	604	2.18672	1.73758	-0.449138	0.25027	0.42018	ENSG00000261532	NA	NA
1700	peak_11169	chr16	2231362	2231512	3.11869	+	2231362	2231512	0	1	150	0	ENSG00000167967	7	200	7	156	4.22297	2.62987	-1.59309	0.0427845	0.115128	ENSG00000167967	1877	E4F1
1701	peak_1117	chr1	70262623	70262798	0.549844	-	70262623	70262798	0	1	175	0	ENSG00000118454	257	1596	69	1138	4.38318	4.2533	-0.129884	0.523231	0.683094	ENSG00000118454	81573	ANKRD13C
1702	peak_11170	chr16	2235304	2235704	0.241801	+	2235304	2235704	0	1	400	0	ENSG00000167967	82	2653	96	5844	3.21545	3.14268	-0.0727738	0.740296	0.845689	ENSG00000167967	1877	E4F1
1703	peak_11171	chr16	2456570	2457120	2.44025	+	2456570	2457120	0	1	550	0	ENSG00000162063	75	3644	96	7213	3.84498	3.45085	-0.394133	0.0788348	0.184252	ENSG00000162063	899	CCNF
1704	peak_11172	chr16	2457670	2457720	3.39562	+	2457670	2457720	0	1	50	0	ENSG00000162063	4	69	10	126	5.47568	3.60222	-1.87346	0.0333461	0.09502	ENSG00000162063	899	CCNF
1705	peak_11173	chr16	2496081	2496431	4.05854	+	2496081	2496431	0	1	350	0	ENSG00000162065.14,ENSG00000185883.12,ENSG00000260272	12	771	26	1441	4.21962	3.02477	-1.19485	0.0185735	0.0600148	ENSG00000162065	57465	TBC1D24
1706	peak_11173	chr16	2496081	2496431	4.05854	+	2496081	2496431	0	1	350	0	ENSG00000162065.14,ENSG00000185883.12,ENSG00000260272	12	771	26	1441	4.21962	3.02477	-1.19485	0.0185735	0.0600148	ENSG00000260272	NA	NA
1707	peak_11173	chr16	2496081	2496431	4.05854	+	2496081	2496431	0	1	350	0	ENSG00000162065.14,ENSG00000185883.12,ENSG00000260272	12	771	26	1441	4.21962	3.02477	-1.19485	0.0185735	0.0600148	ENSG00000185883	527	ATP6V0C
1708	peak_11174	chr16	2502306	2502681	4.97881	+	2502306	2502681	0	1	375	0	ENSG00000162065.14,ENSG00000260272	13	1814	32	3704	5.32223	4.06727	-1.25495	0.00841803	0.0317123	ENSG00000162065	57465	TBC1D24
1709	peak_11174	chr16	2502306	2502681	4.97881	+	2502306	2502681	0	1	375	0	ENSG00000162065.14,ENSG00000260272	13	1814	32	3704	5.32223	4.06727	-1.25495	0.00841803	0.0317123	ENSG00000260272	NA	NA
1710	peak_11175	chr16	2505281	2505331	1.65811	+	2505281	2505331	0	1	50	0	ENSG00000162065.14,ENSG00000260272	5	62	15	256	5.38378	4.31833	-1.06545	0.167817	0.316855	ENSG00000260272	NA	NA
1711	peak_11175	chr16	2505281	2505331	1.65811	+	2505281	2505331	0	1	50	0	ENSG00000162065.14,ENSG00000260272	5	62	15	256	5.38378	4.31833	-1.06545	0.167817	0.316855	ENSG00000162065	57465	TBC1D24
1712	peak_11176	chr16	2505356	2505506	1.80351	+	2505356	2505506	0	1	150	0	ENSG00000162065.14,ENSG00000260272	5	83	12	248	5.65159	4.50374	-1.14786	0.145934	0.286476	ENSG00000162065	57465	TBC1D24
1713	peak_11176	chr16	2505356	2505506	1.80351	+	2505356	2505506	0	1	150	0	ENSG00000162065.14,ENSG00000260272	5	83	12	248	5.65159	4.50374	-1.14786	0.145934	0.286476	ENSG00000260272	NA	NA
1714	peak_11177	chr16	2597652	2598002	5.38247	+	2597652	2598002	0	1	350	0	ENSG00000140992	86	753	37	1174	1.48995	2.29191	0.801963	0.00594431	0.0239727	ENSG00000140992	5170	PDPK1
1715	peak_11178	chr16	2602377	2602477	0	+	2602377	2602477	0	1	100	0	ENSG00000140992	8	41	2	93	3.08209	4.9019	1.81981	0.12054	NA	ENSG00000140992	5170	PDPK1
1716	peak_11179	chr16	2611033	2613965	0.544827	+	2611033	2613965	0	1	2932	0	ENSG00000215154	19	230	9	166	1.7873	1.40513	-0.382163	0.52554	0.685474	ENSG00000215154	652276	LOC652276
1717	peak_1118	chr1	77565640	77568386	0.0103475	-	77565640	77568386	0	1	2746	0	ENSG00000036549	146	441	75	651	3.34716	3.34278	-0.00438429	0.984345	0.992853	ENSG00000036549	26009	ZZZ3
1718	peak_11180	chr16	2764255	2764405	9.93813	+	2764255	2764405	0	1	150	0	ENSG00000167978	394	1051	159	740	2.40366	1.82507	-0.578587	0.000143887	0.00101935	ENSG00000167978	23524	SRRM2
1719	peak_11181	chr16	2948858	2948908	0.76009	+	2948858	2948908	0	1	50	0	ENSG00000059122	17	153	6	168	1.5755	2.1466	0.571096	0.417102	0.59046	ENSG00000059122	84256	FLYWCH1
1720	peak_11182	chr16	2949458	2949608	7.17784	+	2949458	2949608	0	1	150	0	ENSG00000059122	14	77	12	488	0.707459	2.6151	1.90765	0.0013324	0.00690647	ENSG00000059122	84256	FLYWCH1
1721	peak_11183	chr16	2967891	2968291	3.13469	+	2967891	2968291	0	1	400	0	ENSG00000131650	416	7361	91	4026	2.4194	2.76343	0.344027	0.042194	0.113858	ENSG00000131650	79412	KREMEN2
1722	peak_11184	chr16	2969319	2969469	4.45927	+	2969319	2969469	0	1	150	0	ENSG00000162073	39	842	13	286	3.97898	2.80722	-1.17176	0.0131346	0.0454597	ENSG00000162073	124222	PAQR4
1723	peak_11185	chr16	2971542	2971792	23.4218	+	2971542	2971792	0	1	250	0	ENSG00000162073	64	3424	28	767	4.10192	2.15595	-1.94597	4.55703e-09	8.89891e-08	ENSG00000162073	124222	PAQR4
1724	peak_11186	chr16	2971942	2972867	39.1267	+	2971942	2972867	0	1	925	0	ENSG00000162073	327	20828	94	4944	4.20541	2.9176	-1.28781	4.07421e-14	1.66601e-12	ENSG00000162073	124222	PAQR4
1725	peak_11187	chr16	3118997	3119687	3.08399	+	3118997	3119687	0	1	690	0	ENSG00000122386	83	835	45	609	1.79297	1.23362	-0.559347	0.044155	0.11793	ENSG00000122386	7755	ZNF205
1726	peak_11188	chr16	3135367	3137262	12.1858	+	3135367	3137262	0	1	1895	0	ENSG00000085644	71	2033	48	1567	5.32971	4.17376	-1.15594	2.442e-05	0.000214636	ENSG00000085644	7760	ZNF213
1727	peak_11189	chr16	3138962	3139137	5.44927	+	3138962	3139137	0	1	175	0	ENSG00000085644	16	403	15	275	2.86695	1.39712	-1.46983	0.00560676	0.0228879	ENSG00000085644	7760	ZNF213
1728	peak_1119	chr1	77631931	77632431	2.14075	-	77631931	77632431	0	1	500	0	ENSG00000036549	34	160	13	283	3.5496	4.34579	0.796198	0.105327	0.226761	ENSG00000036549	26009	ZZZ3
1729	peak_11190	chr16	3140612	3141512	0.70241	+	3140612	3141512	0	1	900	0	ENSG00000085644	23	280	10	323	1.96379	2.39141	0.427628	0.444299	0.614545	ENSG00000085644	7760	ZNF213
1730	peak_11191	chr16	3141612	3141787	0.940435	+	3141612	3141787	0	1	175	0	ENSG00000085644	30	421	25	532	2.04562	1.66681	-0.378803	0.345871	0.521076	ENSG00000085644	7760	ZNF213
1731	peak_11192	chr16	3142537	3142712	2.97735	+	3142537	3142712	0	1	175	0	ENSG00000085644	71	1560	31	884	2.64997	2.02588	-0.624092	0.0485953	0.126978	ENSG00000085644	7760	ZNF213
1732	peak_11193	chr16	3206464	3206539	2.97659	+	3206464	3206539	0	1	75	0	ENSG00000262668	102	1779	48	3037	4.73805	5.24317	0.50512	0.04863	0.127045	ENSG00000262668	4992	OR1F1
1733	peak_11194	chr16	3224578	3224653	3.00244	+	3224578	3224653	0	1	75	0	ENSG00000262668	102	1779	48	3042	4.73678	5.24436	0.507583	0.0475404	0.124789	ENSG00000262668	4992	OR1F1
1734	peak_11195	chr16	3265667	3267299	0.624191	+	3265667	3267299	0	1	1632	0	ENSG00000006194.10,ENSG00000281005	19	216	6	131	4.93179	4.4446	-0.487195	0.482822	0.648784	ENSG00000006194	10127	ZNF263
1735	peak_11195	chr16	3265667	3267299	0.624191	+	3265667	3267299	0	1	1632	0	ENSG00000006194.10,ENSG00000281005	19	216	6	131	4.93179	4.4446	-0.487195	0.482822	0.648784	ENSG00000281005	283876	LINC00921
1736	peak_11196	chr16	3286828	3289894	12.6725	+	3286828	3289894	0	1	3066	0	ENSG00000006194.10,ENSG00000281005	158	8871	79	6013	5.76391	4.90206	-0.861846	1.67871e-05	0.000153176	ENSG00000006194	10127	ZNF263
1737	peak_11196	chr16	3286828	3289894	12.6725	+	3286828	3289894	0	1	3066	0	ENSG00000006194.10,ENSG00000281005	158	8871	79	6013	5.76391	4.90206	-0.861846	1.67871e-05	0.000153176	ENSG00000281005	283876	LINC00921
1738	peak_11197	chr16	3290019	3291244	6.32601	+	3290019	3291244	0	1	1225	0	ENSG00000006194.10,ENSG00000281005	241	6138	137	6041	4.26673	3.79706	-0.469676	0.00270084	0.0124647	ENSG00000006194	10127	ZNF263
1739	peak_11197	chr16	3290019	3291244	6.32601	+	3290019	3291244	0	1	1225	0	ENSG00000006194.10,ENSG00000281005	241	6138	137	6041	4.26673	3.79706	-0.469676	0.00270084	0.0124647	ENSG00000281005	283876	LINC00921
1740	peak_11198	chr16	3299189	3299414	0.316463	+	3299189	3299414	0	1	225	0	ENSG00000006194.10,ENSG00000281005	24	210	19	424	4.85732	4.66721	-0.190106	0.67904	0.803036	ENSG00000006194	10127	ZNF263
1741	peak_11198	chr16	3299189	3299414	0.316463	+	3299189	3299414	0	1	225	0	ENSG00000006194.10,ENSG00000281005	24	210	19	424	4.85732	4.66721	-0.190106	0.67904	0.803036	ENSG00000281005	283876	LINC00921
1742	peak_11199	chr16	3299514	3299614	1.56153	+	3299514	3299614	0	1	100	0	ENSG00000006194.10,ENSG00000281005	21	162	26	385	4.60668	4.01618	-0.590498	0.18385	0.338791	ENSG00000281005	283876	LINC00921
1743	peak_11199	chr16	3299514	3299614	1.56153	+	3299514	3299614	0	1	100	0	ENSG00000006194.10,ENSG00000281005	21	162	26	385	4.60668	4.01618	-0.590498	0.18385	0.338791	ENSG00000006194	10127	ZNF263
1744	peak_112	chr1	15568699	15568899	0	+	15568699	15568899	0	1	200	0	ENSG00000116138	0	41	2	181	6.92411	4.4268	-2.49731	0.27646	NA	ENSG00000116138	23341	DNAJC16
1745	peak_1120	chr1	77632506	77633256	3.4233	-	77632506	77633256	0	1	750	0	ENSG00000036549	41	533	29	603	5.23202	4.46156	-0.770459	0.0325372	0.0932148	ENSG00000036549	26009	ZZZ3
1746	peak_11200	chr16	3299914	3300239	4.61822	+	3299914	3300239	0	1	325	0	ENSG00000006194.10,ENSG00000281005	35	402	25	395	5.0594	4.07013	-0.989268	0.0114807	0.0407172	ENSG00000281005	283876	LINC00921
1747	peak_11200	chr16	3299914	3300239	4.61822	+	3299914	3300239	0	1	325	0	ENSG00000006194.10,ENSG00000281005	35	402	25	395	5.0594	4.07013	-0.989268	0.0114807	0.0407172	ENSG00000006194	10127	ZNF263
1748	peak_11201	chr16	3300389	3300714	11.3918	+	3300389	3300714	0	1	325	0	ENSG00000006194.10,ENSG00000281005	22	355	30	414	5.66548	3.95975	-1.70573	4.52461e-05	0.000372159	ENSG00000281005	283876	LINC00921
1749	peak_11201	chr16	3300389	3300714	11.3918	+	3300389	3300714	0	1	325	0	ENSG00000006194.10,ENSG00000281005	22	355	30	414	5.66548	3.95975	-1.70573	4.52461e-05	0.000372159	ENSG00000006194	10127	ZNF263
1750	peak_11202	chr16	3308230	3308455	0.776384	+	3308230	3308455	0	1	225	0	ENSG00000162086	25	245	18	359	4.54404	4.16305	-0.380987	0.409281	0.583828	ENSG00000162086	7627	ZNF75A
1751	peak_11203	chr16	3308780	3309030	1.57824	+	3308780	3309030	0	1	250	0	ENSG00000162086	52	509	30	1019	3.71265	4.16747	0.45482	0.180873	0.334891	ENSG00000162086	7627	ZNF75A
1752	peak_11204	chr16	3309280	3309380	3.21168	+	3309280	3309380	0	1	100	0	ENSG00000162086	7	237	12	338	4.03301	2.59777	-1.43525	0.0394599	0.107941	ENSG00000162086	7627	ZNF75A
1753	peak_11205	chr16	3316972	3318514	4.47515	+	3316972	3318514	0	1	1542	0	ENSG00000162086	119	1249	76	1568	5.13426	4.59052	-0.543733	0.0129501	0.0449621	ENSG00000162086	7627	ZNF75A
1754	peak_11206	chr16	3401639	3401864	1.68691	+	3401639	3401864	0	1	225	0	ENSG00000103343.13,ENSG00000285329	103	4335	55	4524	5.39732	5.05845	-0.338875	0.162945	0.310591	ENSG00000103343	7727	ZNF174
1755	peak_11206	chr16	3401639	3401864	1.68691	+	3401639	3401864	0	1	225	0	ENSG00000103343.13,ENSG00000285329	103	4335	55	4524	5.39732	5.05845	-0.338875	0.162945	0.310591	ENSG00000285329	NA	NA
1756	peak_11207	chr16	3401889	3402014	0.561744	+	3401889	3402014	0	1	125	0	ENSG00000103343.13,ENSG00000285329	20	475	19	929	5.06662	4.76277	-0.303853	0.517328	0.677483	ENSG00000285329	NA	NA
1757	peak_11207	chr16	3401889	3402014	0.561744	+	3401889	3402014	0	1	125	0	ENSG00000103343.13,ENSG00000285329	20	475	19	929	5.06662	4.76277	-0.303853	0.517328	0.677483	ENSG00000103343	7727	ZNF174
1758	peak_11208	chr16	3408328	3409153	1.37375	+	3408328	3409153	0	1	825	0	ENSG00000103343.13,ENSG00000285329	11	45	7	138	2.78274	3.68785	0.905112	0.221404	0.385886	ENSG00000103343	7727	ZNF174
1759	peak_11208	chr16	3408328	3409153	1.37375	+	3408328	3409153	0	1	825	0	ENSG00000103343.13,ENSG00000285329	11	45	7	138	2.78274	3.68785	0.905112	0.221404	0.385886	ENSG00000285329	NA	NA
1760	peak_11209	chr16	3484873	3485298	0.139451	+	3484873	3485298	0	1	425	0	ENSG00000122390.19,ENSG00000263212.2,ENSG00000285329	65	2779	46	3745	3.612	3.5544	-0.0576	0.837191	0.907865	ENSG00000122390	79903	NAA60
1761	peak_11209	chr16	3484873	3485298	0.139451	+	3484873	3485298	0	1	425	0	ENSG00000122390.19,ENSG00000263212.2,ENSG00000285329	65	2779	46	3745	3.612	3.5544	-0.0576	0.837191	0.907865	ENSG00000263212	NA	NA
1762	peak_11209	chr16	3484873	3485298	0.139451	+	3484873	3485298	0	1	425	0	ENSG00000122390.19,ENSG00000263212.2,ENSG00000285329	65	2779	46	3745	3.612	3.5544	-0.0576	0.837191	0.907865	ENSG00000285329	NA	NA
1763	peak_1121	chr1	77728489	77728614	23.4048	-	77728489	77728614	0	1	125	0	ENSG00000077254	80	443	42	199	4.18795	2.42271	-1.76525	4.61739e-09	9.00454e-08	ENSG00000077254	23032	USP33
1764	peak_11210	chr16	3485373	3485823	0.0524211	+	3485373	3485823	0	1	450	0	ENSG00000122390.19,ENSG00000263212.2,ENSG00000285329	87	1857	55	2278	2.67847	2.65662	-0.0218519	0.93106	0.964317	ENSG00000285329	NA	NA
1765	peak_11210	chr16	3485373	3485823	0.0524211	+	3485373	3485823	0	1	450	0	ENSG00000122390.19,ENSG00000263212.2,ENSG00000285329	87	1857	55	2278	2.67847	2.65662	-0.0218519	0.93106	0.964317	ENSG00000122390	79903	NAA60
1766	peak_11210	chr16	3485373	3485823	0.0524211	+	3485373	3485823	0	1	450	0	ENSG00000122390.19,ENSG00000263212.2,ENSG00000285329	87	1857	55	2278	2.67847	2.65662	-0.0218519	0.93106	0.964317	ENSG00000263212	NA	NA
1767	peak_11211	chr16	3486048	3486248	0	+	3486048	3486248	0	1	200	0	ENSG00000122390.19,ENSG00000263212.2,ENSG00000285329	7	35	4	33	0.518017	0.254579	-0.263438	0.785865	NA	ENSG00000285329	NA	NA
1768	peak_11211	chr16	3486048	3486248	0	+	3486048	3486248	0	1	200	0	ENSG00000122390.19,ENSG00000263212.2,ENSG00000285329	7	35	4	33	0.518017	0.254579	-0.263438	0.785865	NA	ENSG00000263212	NA	NA
1769	peak_11211	chr16	3486048	3486248	0	+	3486048	3486248	0	1	200	0	ENSG00000122390.19,ENSG00000263212.2,ENSG00000285329	7	35	4	33	0.518017	0.254579	-0.263438	0.785865	NA	ENSG00000122390	79903	NAA60
1770	peak_11212	chr16	3486348	3486748	0.745643	+	3486348	3486748	0	1	400	0	ENSG00000122390.19,ENSG00000263212.2,ENSG00000285329	11	188	5	261	2.40791	3.0403	0.63239	0.423585	0.596402	ENSG00000285329	NA	NA
1771	peak_11212	chr16	3486348	3486748	0.745643	+	3486348	3486748	0	1	400	0	ENSG00000122390.19,ENSG00000263212.2,ENSG00000285329	11	188	5	261	2.40791	3.0403	0.63239	0.423585	0.596402	ENSG00000263212	NA	NA
1772	peak_11212	chr16	3486348	3486748	0.745643	+	3486348	3486748	0	1	400	0	ENSG00000122390.19,ENSG00000263212.2,ENSG00000285329	11	188	5	261	2.40791	3.0403	0.63239	0.423585	0.596402	ENSG00000122390	79903	NAA60
1773	peak_11213	chr16	3536104	3536379	6.57222	+	3536104	3536379	0	1	275	0	ENSG00000103351.13,ENSG00000263212	64	1470	67	2288	5.19772	4.41155	-0.786165	0.00219729	0.0105091	ENSG00000263212	NA	NA
1774	peak_11213	chr16	3536104	3536379	6.57222	+	3536104	3536379	0	1	275	0	ENSG00000103351.13,ENSG00000263212	64	1470	67	2288	5.19772	4.41155	-0.786165	0.00219729	0.0105091	ENSG00000103351	23059	CLUAP1
1775	peak_11214	chr16	3536429	3536579	6.89511	+	3536429	3536579	0	1	150	0	ENSG00000103351.13,ENSG00000263212	51	798	36	796	5.69811	4.68563	-1.01249	0.00167881	0.00840166	ENSG00000103351	23059	CLUAP1
1776	peak_11214	chr16	3536429	3536579	6.89511	+	3536429	3536579	0	1	150	0	ENSG00000103351.13,ENSG00000263212	51	798	36	796	5.69811	4.68563	-1.01249	0.00167881	0.00840166	ENSG00000263212	NA	NA
1777	peak_11215	chr16	3581180	3583212	0.27379	+	3581180	3583212	0	1	2032	0	ENSG00000261938	66	1511	41	1773	2.76753	2.65931	-0.108227	0.710238	0.827144	ENSG00000261938	NA	NA
1778	peak_11216	chr16	3651707	3651757	0.424386	+	3651707	3651757	0	1	50	0	ENSG00000213918	11	441	18	1195	3.55555	3.26442	-0.291134	0.601815	0.745156	ENSG00000213918	1773	DNASE1
1779	peak_11217	chr16	3661193	3661343	2.75562	+	3661193	3661343	0	1	150	0	ENSG00000213918	2	125	11	439	7.56425	5.45315	-2.11111	0.0591239	0.148073	ENSG00000213918	1773	DNASE1
1780	peak_11218	chr16	3661568	3661668	0.191907	+	3661568	3661668	0	1	100	0	ENSG00000213918	5	140	7	379	3.83275	3.60242	-0.230331	0.788043	0.875448	ENSG00000213918	1773	DNASE1
1781	peak_11219	chr16	3665068	3665118	2.825	+	3665068	3665118	0	1	50	0	ENSG00000213918	2	150	6	223	5.83297	3.55757	-2.2754	0.0554017	0.141121	ENSG00000213918	1773	DNASE1
1782	peak_1122	chr1	84865789	84866114	43.3936	-	84865789	84866114	0	1	325	0	ENSG00000171517	451	1220	313	1163	2.83311	1.86648	-0.96663	1.77273e-15	8.65443e-14	ENSG00000171517	23566	LPAR3
1783	peak_11220	chr16	4688764	4689114	20.2548	+	4688764	4689114	0	1	350	0	ENSG00000102858	331	8023	259	7803	2.8988	2.2344	-0.664404	4.97838e-08	7.9927e-07	ENSG00000102858	23295	MGRN1
1784	peak_11221	chr16	4848014	4848189	8.65602	+	4848014	4848189	0	1	175	0	ENSG00000118900	137	3034	81	2284	3.5271	2.79849	-0.728612	0.000407959	0.00247902	ENSG00000118900	29855	UBN1
1785	peak_11222	chr16	4852835	4852885	13.0337	+	4852835	4852885	0	1	50	0	ENSG00000118900	184	2268	91	1700	5.06956	4.23737	-0.832189	1.26373e-05	0.000119253	ENSG00000118900	29855	UBN1
1786	peak_11223	chr16	4859943	4860988	0	+	4859943	4860988	0	1	1045	0	ENSG00000118900	0	16	0	65	5.69741	6.50351	0.806102	0.782012	NA	ENSG00000118900	29855	UBN1
1787	peak_11224	chr16	4873044	4874606	15.4292	+	4873044	4874606	0	1	1562	0	ENSG00000118900	245	341	91	597	0.180562	1.1431	0.962536	1.97386e-06	2.26647e-05	ENSG00000118900	29855	UBN1
1788	peak_11225	chr16	5033976	5034051	1.48126	+	5033976	5034051	0	1	75	0	ENSG00000033011.14,ENSG00000267072	31	552	29	912	4.19752	3.70867	-0.488847	0.199166	0.358177	ENSG00000033011	56052	ALG1
1789	peak_11225	chr16	5033976	5034051	1.48126	+	5033976	5034051	0	1	75	0	ENSG00000033011.14,ENSG00000267072	31	552	29	912	4.19752	3.70867	-0.488847	0.199166	0.358177	ENSG00000267072	NA	NA
1790	peak_11226	chr16	5042179	5042579	9.40832	+	5042179	5042579	0	1	400	0	ENSG00000033011.14,ENSG00000103184.12,ENSG00000267072	77	154	29	337	0.644803	1.91602	1.27122	0.000221679	0.00147168	ENSG00000103184	9717	SEC14L5
1791	peak_11226	chr16	5042179	5042579	9.40832	+	5042179	5042579	0	1	400	0	ENSG00000033011.14,ENSG00000103184.12,ENSG00000267072	77	154	29	337	0.644803	1.91602	1.27122	0.000221679	0.00147168	ENSG00000267072	NA	NA
1792	peak_11226	chr16	5042179	5042579	9.40832	+	5042179	5042579	0	1	400	0	ENSG00000033011.14,ENSG00000103184.12,ENSG00000267072	77	154	29	337	0.644803	1.91602	1.27122	0.000221679	0.00147168	ENSG00000033011	56052	ALG1
1793	peak_11227	chr16	5071820	5071895	0	+	5071820	5071895	0	1	75	0	ENSG00000033011.14,ENSG00000267072	7	34	4	42	2.31646	2.11988	-0.196588	0.838336	NA	ENSG00000267072	NA	NA
1794	peak_11227	chr16	5071820	5071895	0	+	5071820	5071895	0	1	75	0	ENSG00000033011.14,ENSG00000267072	7	34	4	42	2.31646	2.11988	-0.196588	0.838336	NA	ENSG00000033011	56052	ALG1
1795	peak_11228	chr16	5085472	5085622	15.5794	+	5085472	5085622	0	1	150	0	ENSG00000033011.14,ENSG00000267072	210	2766	95	1781	4.77669	3.8986	-0.878088	1.7503e-06	2.04237e-05	ENSG00000267072	NA	NA
1796	peak_11228	chr16	5085472	5085622	15.5794	+	5085472	5085622	0	1	150	0	ENSG00000033011.14,ENSG00000267072	210	2766	95	1781	4.77669	3.8986	-0.878088	1.7503e-06	2.04237e-05	ENSG00000033011	56052	ALG1
1797	peak_11229	chr16	8782387	8782687	5.42805	+	8782387	8782687	0	1	300	0	ENSG00000183044	20	749	39	1616	4.7818	3.67123	-1.11057	0.00571899	0.0232271	ENSG00000183044	18	ABAT
1798	peak_1123	chr1	84893095	84893145	2.52987	-	84893095	84893145	0	1	50	0	ENSG00000171517	68	398	37	335	2.07365	1.51032	-0.563327	0.0723838	0.173154	ENSG00000171517	23566	LPAR3
1799	peak_11230	chr16	8795445	8795520	4.4343	+	8795445	8795520	0	1	75	0	ENSG00000140650	43	885	41	1282	5.53107	4.73695	-0.794113	0.0134122	0.0462532	ENSG00000140650	5373	PMM2
1800	peak_11231	chr16	8795545	8797798	5.35763	+	8795545	8797798	0	1	2253	0	ENSG00000140650	66	1388	59	1746	3.6467	2.92355	-0.723156	0.0060883	0.0243889	ENSG00000140650	5373	PMM2
1801	peak_11232	chr16	8848056	8848481	16.2343	+	8848056	8848481	0	1	425	0	ENSG00000140650	112	4787	60	2581	4.24442	3.10495	-1.13947	1.05923e-06	1.29719e-05	ENSG00000140650	5373	PMM2
1802	peak_11233	chr16	8848506	8848831	2.40977	+	8848506	8848831	0	1	325	0	ENSG00000140650	10	277	11	289	3.10158	1.98235	-1.11923	0.0812375	0.188186	ENSG00000140650	5373	PMM2
1803	peak_11234	chr16	8855114	8855414	6.30685	+	8855114	8855414	0	1	300	0	ENSG00000140650	32	1132	49	1799	3.47965	2.48382	-0.995833	0.00273959	0.0126313	ENSG00000140650	5373	PMM2
1804	peak_11235	chr16	8859914	8860089	7.82485	+	8859914	8860089	0	1	175	0	ENSG00000140650	7	334	13	266	4.05761	1.75315	-2.30446	0.000790648	0.00441048	ENSG00000140650	5373	PMM2
1805	peak_11236	chr16	9091643	9091993	0.386687	+	9091643	9091993	0	1	350	0	ENSG00000182831.12,ENSG00000263244	171	1415	99	1961	2.4821	2.5735	0.091395	0.628723	0.764884	ENSG00000182831	29035	C16orf72
1806	peak_11236	chr16	9091643	9091993	0.386687	+	9091643	9091993	0	1	350	0	ENSG00000182831.12,ENSG00000263244	171	1415	99	1961	2.4821	2.5735	0.091395	0.628723	0.764884	ENSG00000263244	NA	NA
1807	peak_11237	chr16	9113125	9116961	3.41805	+	9113125	9116961	0	1	3836	0	ENSG00000182831.12,ENSG00000263244	328	2890	122	2278	4.51518	4.1772	-0.337983	0.0326883	0.0935545	ENSG00000263244	NA	NA
1808	peak_11237	chr16	9113125	9116961	3.41805	+	9113125	9116961	0	1	3836	0	ENSG00000182831.12,ENSG00000263244	328	2890	122	2278	4.51518	4.1772	-0.337983	0.0326883	0.0935545	ENSG00000182831	29035	C16orf72
1809	peak_11238	chr16	10929178	10929603	4.21421	+	10929178	10929603	0	1	425	0	ENSG00000179583.20,ENSG00000280153	35	2867	42	4162	4.79342	3.99466	-0.798765	0.0161445	0.0538763	ENSG00000280153	NA	NA
1810	peak_11238	chr16	10929178	10929603	4.21421	+	10929178	10929603	0	1	425	0	ENSG00000179583.20,ENSG00000280153	35	2867	42	4162	4.79342	3.99466	-0.798765	0.0161445	0.0538763	ENSG00000179583	4261	CIITA
1811	peak_11239	chr16	10941483	10941658	2.52971	+	10941483	10941658	0	1	175	0	ENSG00000179583.20,ENSG00000280153	53	780	37	1596	2.07903	2.64572	0.566694	0.0724041	0.173174	ENSG00000280153	NA	NA
1812	peak_11239	chr16	10941483	10941658	2.52971	+	10941483	10941658	0	1	175	0	ENSG00000179583.20,ENSG00000280153	53	780	37	1596	2.07903	2.64572	0.566694	0.0724041	0.173174	ENSG00000179583	4261	CIITA
1813	peak_1124	chr1	84926532	84929593	0.492149	-	84926532	84929593	0	1	3061	0	ENSG00000153898	238	6113	54	3416	6.11254	5.98344	-0.129101	0.556666	0.710965	ENSG00000153898	255231	MCOLN2
1814	peak_11240	chr16	10941933	10942133	1.82428	+	10941933	10942133	0	1	200	0	ENSG00000179583.20,ENSG00000280153	24	380	22	454	2.74819	2.10729	-0.640898	0.142932	0.282381	ENSG00000280153	NA	NA
1815	peak_11240	chr16	10941933	10942133	1.82428	+	10941933	10942133	0	1	200	0	ENSG00000179583.20,ENSG00000280153	24	380	22	454	2.74819	2.10729	-0.640898	0.142932	0.282381	ENSG00000179583	4261	CIITA
1816	peak_11241	chr16	10942258	10942483	1.24574	+	10942258	10942483	0	1	225	0	ENSG00000179583.20,ENSG00000280153	37	505	34	767	3.05359	2.64949	-0.404101	0.251729	0.421693	ENSG00000179583	4261	CIITA
1817	peak_11241	chr16	10942258	10942483	1.24574	+	10942258	10942483	0	1	225	0	ENSG00000179583.20,ENSG00000280153	37	505	34	767	3.05359	2.64949	-0.404101	0.251729	0.421693	ENSG00000280153	NA	NA
1818	peak_11242	chr16	11178488	11179138	0.664855	+	11178488	11179138	0	1	650	0	ENSG00000038532	48	3086	8	793	4.27411	3.8677	-0.406406	0.46314	0.630752	ENSG00000038532	23274	CLEC16A
1819	peak_11243	chr16	11179263	11179638	3.44236	+	11179263	11179638	0	1	375	0	ENSG00000038532	44	1167	21	831	6.01472	5.18194	-0.832781	0.031937	0.0919912	ENSG00000038532	23274	CLEC16A
1820	peak_11244	chr16	11179788	11180013	1.9319	+	11179788	11180013	0	1	225	0	ENSG00000038532	189	3330	37	1738	2.36034	2.75969	0.39935	0.12868	0.262083	ENSG00000038532	23274	CLEC16A
1821	peak_11245	chr16	11180188	11181213	3.71107	+	11180188	11181213	0	1	1025	0	ENSG00000038532	54	2032	20	849	3.49799	2.64188	-0.856112	0.0250992	0.0763583	ENSG00000038532	23274	CLEC16A
1822	peak_11246	chr16	11181938	11181988	0.859896	+	11181938	11181988	0	1	50	0	ENSG00000038532	22	90	8	60	3.54935	2.97881	-0.570538	0.37442	0.550992	ENSG00000038532	23274	CLEC16A
1823	peak_11247	chr16	11350730	11350880	1.32891	+	11350730	11350880	0	1	150	0	ENSG00000175643	23	262	6	315	4.69895	5.50376	0.804801	0.231248	0.39807	ENSG00000175643	116028	RMI2
1824	peak_11248	chr16	11351080	11351480	9.52973	+	11351080	11351480	0	1	400	0	ENSG00000175643	90	1009	34	464	4.72701	3.60576	-1.12125	0.000199923	0.0013529	ENSG00000175643	116028	RMI2
1825	peak_11249	chr16	11676063	11676738	1.47368	+	11676063	11676738	0	1	675	0	ENSG00000184602	200	8105	62	4254	3.60611	3.33541	-0.270697	0.200539	0.360062	ENSG00000184602	8303	SNN
1826	peak_1125	chr1	85158913	85164564	6.50166	-	85158913	85164564	0	1	5651	0	ENSG00000097096	308	1264	54	998	3.55347	4.22761	0.674144	0.00233127	0.0110358	ENSG00000097096	84144	SYDE2
1827	peak_11250	chr16	11678713	11679013	1.26595	+	11678713	11679013	0	1	300	0	ENSG00000184602	28	453	2	202	5.3072	6.53872	1.23152	0.246633	0.415826	ENSG00000184602	8303	SNN
1828	peak_11251	chr16	11797867	11797917	0.260868	+	11797867	11797917	0	1	50	0	ENSG00000277369	438	6077	276	7418	1.98258	1.94217	-0.0404113	0.722157	0.834585	ENSG00000277369	NA	NA
1829	peak_11252	chr16	12569138	12570013	0	+	12569138	12570013	0	1	875	0	ENSG00000048471	17	97	5	58	1.46939	1.32234	-0.147046	0.848946	NA	ENSG00000048471	92017	SNX29
1830	peak_11253	chr16	12572638	12572788	10.5208	+	12572638	12572788	0	1	150	0	ENSG00000048471	65	468	30	171	1.05116	-0.29307	-1.34423	9.1195e-05	0.000680666	ENSG00000048471	92017	SNX29
1831	peak_11254	chr16	13932206	13932256	0	+	13932206	13932256	0	1	50	0	ENSG00000175595	9	27	4	80	2.84471	4.15876	1.31405	0.155212	NA	ENSG00000175595	2072	ERCC4
1832	peak_11255	chr16	13934130	13935420	0.643683	+	13934130	13935420	0	1	1290	0	ENSG00000175595	106	1118	63	1718	5.11047	4.94123	-0.169235	0.473513	0.640077	ENSG00000175595	2072	ERCC4
1833	peak_11256	chr16	13935770	13935995	1.17549	+	13935770	13935995	0	1	225	0	ENSG00000175595	5	66	2	185	5.29811	6.64889	1.35077	0.270027	0.442735	ENSG00000175595	2072	ERCC4
1834	peak_11257	chr16	13944068	13947748	0.212387	+	13944068	13947748	0	1	3680	0	ENSG00000175595	20	295	9	316	5.28608	5.11185	-0.174236	0.768035	0.863108	ENSG00000175595	2072	ERCC4
1835	peak_11258	chr16	13947848	13948123	0.177495	+	13947848	13948123	0	1	275	0	ENSG00000175595	10	228	6	287	4.08899	3.89863	-0.190362	0.801173	0.884237	ENSG00000175595	2072	ERCC4
1836	peak_11259	chr16	13948323	13948423	0	+	13948323	13948423	0	1	100	0	ENSG00000175595	5	24	2	82	3.80604	5.45003	1.64399	0.189372	NA	ENSG00000175595	2072	ERCC4
1837	peak_1126	chr1	85182206	85182956	1.17251	-	85182206	85182956	0	1	750	0	ENSG00000097096	102	875	31	611	4.85393	4.51741	-0.336512	0.270677	0.443649	ENSG00000097096	84144	SYDE2
1838	peak_11260	chr16	14150857	14151007	5.57135	+	14150857	14151007	0	1	150	0	ENSG00000276564	358	2347	144	1903	4.14355	3.72527	-0.418279	0.00504341	0.0210308	ENSG00000276564	NA	NA
1839	peak_11261	chr16	14246486	14246561	0.214859	+	14246486	14246561	0	1	75	0	ENSG00000186260.17,ENSG00000262470	49	131	15	116	2.55008	2.68846	0.138382	0.7654	0.86163	ENSG00000262470	NA	NA
1840	peak_11261	chr16	14246486	14246561	0.214859	+	14246486	14246561	0	1	75	0	ENSG00000186260.17,ENSG00000262470	49	131	15	116	2.55008	2.68846	0.138382	0.7654	0.86163	ENSG00000186260	57496	MRTFB
1841	peak_11262	chr16	14247286	14247336	1.39865	+	14247286	14247336	0	1	50	0	ENSG00000186260.17,ENSG00000262470	27	344	21	376	1.92514	1.38927	-0.535865	0.216242	0.379283	ENSG00000186260	57496	MRTFB
1842	peak_11262	chr16	14247286	14247336	1.39865	+	14247286	14247336	0	1	50	0	ENSG00000186260.17,ENSG00000262470	27	344	21	376	1.92514	1.38927	-0.535865	0.216242	0.379283	ENSG00000262470	NA	NA
1843	peak_11263	chr16	14247361	14247411	0.228869	+	14247361	14247411	0	1	50	0	ENSG00000186260.17,ENSG00000262470	34	326	18	389	1.54403	1.68099	0.136957	0.752474	0.853303	ENSG00000262470	NA	NA
1844	peak_11263	chr16	14247361	14247411	0.228869	+	14247361	14247411	0	1	50	0	ENSG00000186260.17,ENSG00000262470	34	326	18	389	1.54403	1.68099	0.136957	0.752474	0.853303	ENSG00000186260	57496	MRTFB
1845	peak_11264	chr16	14260927	14261902	0.233661	+	14260927	14261902	0	1	975	0	ENSG00000186260.17,ENSG00000262470	140	1770	79	2984	5.39192	5.45879	0.0668771	0.747313	0.850474	ENSG00000186260	57496	MRTFB
1846	peak_11264	chr16	14260927	14261902	0.233661	+	14260927	14261902	0	1	975	0	ENSG00000186260.17,ENSG00000262470	140	1770	79	2984	5.39192	5.45879	0.0668771	0.747313	0.850474	ENSG00000262470	NA	NA
1847	peak_11265	chr16	14261977	14262027	3.43169	+	14261977	14262027	0	1	50	0	ENSG00000186260.17,ENSG00000262470	6	83	11	133	5.23599	3.6097	-1.62629	0.0322516	0.092674	ENSG00000262470	NA	NA
1848	peak_11265	chr16	14261977	14262027	3.43169	+	14261977	14262027	0	1	50	0	ENSG00000186260.17,ENSG00000262470	6	83	11	133	5.23599	3.6097	-1.62629	0.0322516	0.092674	ENSG00000186260	57496	MRTFB
1849	peak_11266	chr16	14326143	14326318	8.5991	+	14326143	14326318	0	1	175	0	ENSG00000262454	4	792	3	102	8.55193	4.63365	-3.91829	0.000427069	0.00257876	ENSG00000262454	100129781	MIR193BHG
1850	peak_11267	chr16	14330718	14330768	0	+	14330718	14330768	0	1	50	0	ENSG00000262454	6	74	1	32	4.99165	4.94686	-0.0447866	0.977499	NA	ENSG00000262454	100129781	MIR193BHG
1851	peak_11268	chr16	16141996	16142221	1.55518	+	16141996	16142221	0	1	225	0	ENSG00000103222	3	358	6	644	6.07921	4.72086	-1.35835	0.184911	0.340287	ENSG00000103222	4363	ABCC1
1852	peak_11269	chr16	16142521	16142646	0.476989	+	16142521	16142646	0	1	125	0	ENSG00000103222	7	192	9	489	6.0508	5.62838	-0.422422	0.566722	0.718476	ENSG00000103222	4363	ABCC1
1853	peak_1127	chr1	85182981	85190162	1.20657	-	85182981	85190162	0	1	7181	0	ENSG00000097096	12	356	3	124	6.58134	5.52291	-1.05843	0.261857	0.433298	ENSG00000097096	84144	SYDE2
1854	peak_11270	chr16	18803132	18812045	50.1101	+	18803132	18812045	0	1	8913	0	ENSG00000260017	737	26618	278	15787	6.92833	6.052	-0.876333	1.30146e-17	8.22899e-16	ENSG00000260017	NA	NA
1855	peak_11271	chr16	19078740	19078815	0.232758	+	19078740	19078815	0	1	75	0	ENSG00000167186	24	82	20	211	3.40593	3.55866	0.152736	0.748018	0.851007	ENSG00000167186	10229	COQ7
1856	peak_11272	chr16	19078965	19079215	2.41482	+	19078965	19079215	0	1	250	0	ENSG00000167186	22	271	15	258	4.22062	3.34943	-0.87119	0.0809015	0.187529	ENSG00000167186	10229	COQ7
1857	peak_11273	chr16	19079590	19079640	0	+	19079590	19079640	0	1	50	0	ENSG00000167186	4	29	2	58	4.22514	4.80484	0.579708	0.653598	NA	ENSG00000167186	10229	COQ7
1858	peak_11274	chr16	19183538	19183888	2.70936	+	19183538	19183888	0	1	350	0	ENSG00000103528.17,ENSG00000261427	26	177	16	146	3.06549	2.15728	-0.908204	0.0616366	0.152898	ENSG00000103528	51760	SYT17
1859	peak_11274	chr16	19183538	19183888	2.70936	+	19183538	19183888	0	1	350	0	ENSG00000103528.17,ENSG00000261427	26	177	16	146	3.06549	2.15728	-0.908204	0.0616366	0.152898	ENSG00000261427	NA	NA
1860	peak_11275	chr16	19267059	19267359	0	+	19267059	19267359	0	1	300	0	ENSG00000103528.17,ENSG00000261427	19	55	13	102	0.803817	1.02383	0.220015	0.700814	NA	ENSG00000261427	NA	NA
1861	peak_11275	chr16	19267059	19267359	0	+	19267059	19267359	0	1	300	0	ENSG00000103528.17,ENSG00000261427	19	55	13	102	0.803817	1.02383	0.220015	0.700814	NA	ENSG00000103528	51760	SYT17
1862	peak_11276	chr16	19535996	19536221	0	+	19535996	19536221	0	1	225	0	ENSG00000103540	21	38	12	78	2.37415	2.72156	0.347408	0.559297	NA	ENSG00000103540	9738	CCP110
1863	peak_11277	chr16	19536471	19536571	9.21792	+	19536471	19536571	0	1	100	0	ENSG00000103540	150	4165	110	5205	6.28478	5.61413	-0.670642	0.000258805	0.00167931	ENSG00000103540	9738	CCP110
1864	peak_11278	chr16	19536596	19536646	0.0761192	+	19536596	19536646	0	1	50	0	ENSG00000103540	176	1817	120	3528	5.04577	5.06702	0.0212558	0.903764	0.948606	ENSG00000103540	9738	CCP110
1865	peak_11279	chr16	19536671	19537471	6.39774	+	19536671	19537471	0	1	800	0	ENSG00000103540	51	204	33	771	3.73633	4.76771	1.03138	0.00254423	0.0118601	ENSG00000103540	9738	CCP110
1866	peak_1128	chr1	85252552	85252627	2.17573	-	85252552	85252627	0	1	75	0	ENSG00000162642	5	84	6	102	5.55307	4.08244	-1.47063	0.101901	0.22133	ENSG00000162642	148423	C1orf52
1867	peak_11280	chr16	19701074	19705201	0.4065	+	19701074	19705201	0	1	4127	0	ENSG00000103544.15,ENSG00000261312	21	586	19	1131	5.03933	4.80633	-0.233004	0.614526	0.754451	ENSG00000261312	NA	NA
1868	peak_11280	chr16	19701074	19705201	0.4065	+	19701074	19705201	0	1	4127	0	ENSG00000103544.15,ENSG00000261312	21	586	19	1131	5.03933	4.80633	-0.233004	0.614526	0.754451	ENSG00000103544	57020	VPS35L
1869	peak_11281	chr16	19705301	19705626	6.64463	+	19705301	19705626	0	1	325	0	ENSG00000103544.15,ENSG00000261312	58	6553	68	9848	5.68589	4.88862	-0.797263	0.00207302	0.00999467	ENSG00000103544	57020	VPS35L
1870	peak_11281	chr16	19705301	19705626	6.64463	+	19705301	19705626	0	1	325	0	ENSG00000103544.15,ENSG00000261312	58	6553	68	9848	5.68589	4.88862	-0.797263	0.00207302	0.00999467	ENSG00000261312	NA	NA
1871	peak_11282	chr16	19706651	19706926	2.19635	+	19706651	19706926	0	1	275	0	ENSG00000103544.15,ENSG00000261312	53	1343	56	2656	5.44637	4.98473	-0.461635	0.100011	0.218188	ENSG00000103544	57020	VPS35L
1872	peak_11282	chr16	19706651	19706926	2.19635	+	19706651	19706926	0	1	275	0	ENSG00000103544.15,ENSG00000261312	53	1343	56	2656	5.44637	4.98473	-0.461635	0.100011	0.218188	ENSG00000261312	NA	NA
1873	peak_11283	chr16	23215431	23216056	0.831454	+	23215431	23216056	0	1	625	0	ENSG00000166828	4	1396	10	4400	6.88996	6.14957	-0.740394	0.386322	0.561963	ENSG00000166828	6340	SCNN1G
1874	peak_11284	chr16	23651068	23657581	0.597254	+	23651068	23657581	0	1	6513	0	ENSG00000166847.10,ENSG00000260482	59	107	37	156	2.42922	2.18949	-0.239737	0.496557	0.661011	ENSG00000166847	84516	DCTN5
1875	peak_11284	chr16	23651068	23657581	0.597254	+	23651068	23657581	0	1	6513	0	ENSG00000166847.10,ENSG00000260482	59	107	37	156	2.42922	2.18949	-0.239737	0.496557	0.661011	ENSG00000260482	NA	NA
1876	peak_11285	chr16	23665714	23665764	0.00777525	+	23665714	23665764	0	1	50	0	ENSG00000166847.10,ENSG00000260482	29	57	15	84	2.68759	2.69544	0.00785946	0.987973	0.994625	ENSG00000260482	NA	NA
1877	peak_11285	chr16	23665714	23665764	0.00777525	+	23665714	23665764	0	1	50	0	ENSG00000166847.10,ENSG00000260482	29	57	15	84	2.68759	2.69544	0.00785946	0.987973	0.994625	ENSG00000166847	84516	DCTN5
1878	peak_11286	chr16	23667139	23667364	1.95573	+	23667139	23667364	0	1	225	0	ENSG00000166847.10,ENSG00000260482	32	252	38	527	3.85081	3.2946	-0.556213	0.125823	0.257791	ENSG00000260482	NA	NA
1879	peak_11286	chr16	23667139	23667364	1.95573	+	23667139	23667364	0	1	225	0	ENSG00000166847.10,ENSG00000260482	32	252	38	527	3.85081	3.2946	-0.556213	0.125823	0.257791	ENSG00000166847	84516	DCTN5
1880	peak_11287	chr16	23668914	23669539	0.274568	+	23668914	23669539	0	1	625	0	ENSG00000166847.10,ENSG00000260482	178	2202	125	4063	3.9085	3.97277	0.0642729	0.70966	0.826698	ENSG00000260482	NA	NA
1881	peak_11287	chr16	23668914	23669539	0.274568	+	23668914	23669539	0	1	625	0	ENSG00000166847.10,ENSG00000260482	178	2202	125	4063	3.9085	3.97277	0.0642729	0.70966	0.826698	ENSG00000166847	84516	DCTN5
1882	peak_11288	chr16	23673739	23674489	4.67731	+	23673739	23674489	0	1	750	0	ENSG00000166847.10,ENSG00000260482	61	3015	21	5092	6.34668	7.27974	0.933064	0.0109034	0.0390831	ENSG00000166847	84516	DCTN5
1883	peak_11288	chr16	23673739	23674489	4.67731	+	23673739	23674489	0	1	750	0	ENSG00000166847.10,ENSG00000260482	61	3015	21	5092	6.34668	7.27974	0.933064	0.0109034	0.0390831	ENSG00000260482	NA	NA
1884	peak_11289	chr16	23675589	23675989	0.35709	+	23675589	23675989	0	1	400	0	ENSG00000166847.10,ENSG00000260482	31	1520	12	1279	6.11242	5.887	-0.225426	0.64785	0.780738	ENSG00000166847	84516	DCTN5
1885	peak_11289	chr16	23675589	23675989	0.35709	+	23675589	23675989	0	1	400	0	ENSG00000166847.10,ENSG00000260482	31	1520	12	1279	6.11242	5.887	-0.225426	0.64785	0.780738	ENSG00000260482	NA	NA
1886	peak_1129	chr1	85267700	85269071	2.56124	-	85267700	85269071	0	1	1371	0	ENSG00000142867	138	481	55	385	3.38096	2.92783	-0.453132	0.0702602	0.169429	ENSG00000142867	8915	BCL10
1887	peak_11290	chr16	24537842	24540364	0.493618	+	24537842	24540364	0	1	2522	0	ENSG00000122257	168	531	77	584	0.41064	0.538199	0.127559	0.555868	0.710241	ENSG00000122257	5930	RBBP6
1888	peak_11291	chr16	24568987	24569262	0.00769425	+	24568987	24569262	0	1	275	0	ENSG00000122257	244	873	134	1283	3.18667	3.18911	0.00244119	0.988375	0.994681	ENSG00000122257	5930	RBBP6
1889	peak_11292	chr16	24569337	24569637	1.51722	+	24569337	24569637	0	1	300	0	ENSG00000122257	9	596	5	444	7.70353	6.64635	-1.05719	0.191705	0.349358	ENSG00000122257	5930	RBBP6
1890	peak_11293	chr16	24569937	24570913	1.8761	+	24569937	24570913	0	1	976	0	ENSG00000122257	320	6147	205	9901	5.89685	5.70122	-0.195629	0.135859	0.27242	ENSG00000122257	5930	RBBP6
1891	peak_11294	chr16	24571113	24572038	0	+	24571113	24572038	0	1	925	0	ENSG00000122257	0	14	0	28	8.0046	7.46995	-0.534651	0.854903	NA	ENSG00000122257	5930	RBBP6
1892	peak_11295	chr16	24572263	24572363	14.4597	+	24572263	24572363	0	1	100	0	ENSG00000122257	166	2452	64	1342	5.6085	4.606	-1.0025	4.18969e-06	4.43798e-05	ENSG00000122257	5930	RBBP6
1893	peak_11296	chr16	25031918	25031993	3.46863	+	25031918	25031993	0	1	75	0	ENSG00000262587	1	271	5	250	6.37807	2.96169	-3.41638	0.0311719	0.0903311	ENSG00000262587	554206	LOC554206
1894	peak_11297	chr16	25032018	25032193	7.29414	+	25032018	25032193	0	1	175	0	ENSG00000262587	1	458	10	301	7.05363	2.14459	-4.90905	0.00121085	0.00637154	ENSG00000262587	554206	LOC554206
1895	peak_11298	chr16	25077074	25078568	0.71751	+	25077074	25078568	0	1	1494	0	ENSG00000262155	4	119	2	79	6.02401	5.03918	-0.984824	0.436926	0.608146	ENSG00000262155	283887	LINC02175
1896	peak_11299	chr16	27220617	27220967	0	+	27220617	27220967	0	1	350	0	ENSG00000155666	3	112	3	120	3.63851	2.66933	-0.969185	0.416607	NA	ENSG00000155666	79831	KDM8
1897	peak_113	chr1	15656965	15661791	31.438	+	15656965	15661791	0	1	4826	0	ENSG00000197312.12,ENSG00000215695	344	7075	224	7024	5.96292	5.10683	-0.856093	1.18308e-11	3.4374e-10	ENSG00000197312	84301	DDI2
1898	peak_113	chr1	15656965	15661791	31.438	+	15656965	15661791	0	1	4826	0	ENSG00000197312.12,ENSG00000215695	344	7075	224	7024	5.96292	5.10683	-0.856093	1.18308e-11	3.4374e-10	ENSG00000215695	6248	RSC1A1
1899	peak_1130	chr1	85270699	85270749	4.4463	-	85270699	85270749	0	1	50	0	ENSG00000142867	35	1750	6	289	7.37017	5.77552	-1.59465	0.013282	0.0458701	ENSG00000142867	8915	BCL10
1900	peak_11300	chr16	27221117	27221242	1.2589	+	27221117	27221242	0	1	125	0	ENSG00000155666	46	800	17	826	2.31551	2.79533	0.479819	0.248395	0.417863	ENSG00000155666	79831	KDM8
1901	peak_11301	chr16	27221317	27221392	2.83696	+	27221317	27221392	0	1	75	0	ENSG00000155666	46	141	10	129	-0.0490186	0.974846	1.02386	0.0548197	0.139955	ENSG00000155666	79831	KDM8
1902	peak_11302	chr16	27281564	27281614	0.45913	+	27281564	27281614	0	1	50	0	ENSG00000245888	40	89	16	78	2.3432	2.07518	-0.268016	0.578068	0.727425	ENSG00000245888	400512	NSMCE1-DT
1903	peak_11303	chr16	27362394	27362594	0.938686	+	27362394	27362594	0	1	200	0	ENSG00000077238	65	3777	5	933	4.20084	4.83324	0.632396	0.3464	0.521708	ENSG00000077238	3566	IL4R
1904	peak_11304	chr16	27363244	27363419	2.19916	+	27363244	27363419	0	1	175	0	ENSG00000077238	15	1285	4	269	4.61007	3.2639	-1.34617	0.0996603	0.217764	ENSG00000077238	3566	IL4R
1905	peak_11305	chr16	27363794	27364044	0.403826	+	27363794	27364044	0	1	250	0	ENSG00000077238	61	7805	4	821	5.3579	4.98444	-0.373462	0.616875	0.755851	ENSG00000077238	3566	IL4R
1906	peak_11306	chr16	27740123	27740173	0	+	27740123	27740173	0	1	50	0	ENSG00000047578	9	63	3	60	1.88974	2.2137	0.323962	0.745076	NA	ENSG00000047578	23247	KATNIP
1907	peak_11307	chr16	27740223	27740698	0.434786	+	27740223	27740698	0	1	475	0	ENSG00000047578	67	1860	63	4118	3.35485	3.49117	0.136319	0.594918	0.739804	ENSG00000047578	23247	KATNIP
1908	peak_11308	chr16	27749586	27750111	0.207687	+	27749586	27750111	0	1	525	0	ENSG00000047578	137	1157	29	627	2.73261	2.82026	0.0876479	0.772706	0.865924	ENSG00000047578	23247	KATNIP
1909	peak_11309	chr16	27778685	27778735	1.07858	+	27778685	27778735	0	1	50	0	ENSG00000047578	33	314	14	186	1.48506	0.987192	-0.497866	0.29875	0.473494	ENSG00000047578	23247	KATNIP
1910	peak_1131	chr1	85275411	85275636	0.248781	-	85275411	85275636	0	1	225	0	ENSG00000142867	37	287	19	388	4.68349	4.5392	-0.144284	0.732661	0.841607	ENSG00000142867	8915	BCL10
1911	peak_11310	chr16	27778760	27778810	1.54937	+	27778760	27778810	0	1	50	0	ENSG00000047578	342	1293	116	1010	0.123165	0.343268	0.220103	0.186004	0.341658	ENSG00000047578	23247	KATNIP
1912	peak_11311	chr16	27778835	27778960	0.106392	+	27778835	27778960	0	1	125	0	ENSG00000047578	30	410	20	570	1.9611	2.02989	0.0687925	0.871956	0.928908	ENSG00000047578	23247	KATNIP
1913	peak_11312	chr16	28866595	28866745	6.22189	+	28866595	28866745	0	1	150	0	ENSG00000178188	89	1399	41	715	2.17896	1.34536	-0.833601	0.00293657	0.0133975	ENSG00000178188	25970	SH2B1
1914	peak_11313	chr16	28958801	28963984	10.1363	+	28958801	28963984	0	1	5183	0	ENSG00000176953.12,ENSG00000284541	172	11007	79	7327	5.87509	5.11744	-0.75765	0.000122822	0.000888541	ENSG00000176953	84901	NFATC2IP
1915	peak_11313	chr16	28958801	28963984	10.1363	+	28958801	28963984	0	1	5183	0	ENSG00000176953.12,ENSG00000284541	172	11007	79	7327	5.87509	5.11744	-0.75765	0.000122822	0.000888541	ENSG00000284541	100616487	MIR4517
1916	peak_11314	chr16	28966309	28966584	5.36481	+	28966309	28966584	0	1	275	0	ENSG00000176953.12,ENSG00000284541	89	455	26	648	3.18951	4.1051	0.915588	0.00604455	0.0242678	ENSG00000284541	100616487	MIR4517
1917	peak_11314	chr16	28966309	28966584	5.36481	+	28966309	28966584	0	1	275	0	ENSG00000176953.12,ENSG00000284541	89	455	26	648	3.18951	4.1051	0.915588	0.00604455	0.0242678	ENSG00000176953	84901	NFATC2IP
1918	peak_11315	chr16	29817234	29819696	2.15151	+	29817234	29819696	0	1	2462	0	ENSG00000013364.19,ENSG00000280789.2,ENSG00000280893.1,ENSG00000281348	0	186	7	1549	9.42347	5.98947	-3.434	0.104423	0.225077	ENSG00000281348	NA	NA
1919	peak_11315	chr16	29817234	29819696	2.15151	+	29817234	29819696	0	1	2462	0	ENSG00000013364.19,ENSG00000280789.2,ENSG00000280893.1,ENSG00000281348	0	186	7	1549	9.42347	5.98947	-3.434	0.104423	0.225077	ENSG00000280893	NA	NA
1920	peak_11315	chr16	29817234	29819696	2.15151	+	29817234	29819696	0	1	2462	0	ENSG00000013364.19,ENSG00000280789.2,ENSG00000280893.1,ENSG00000281348	0	186	7	1549	9.42347	5.98947	-3.434	0.104423	0.225077	ENSG00000280789	79447	PAGR1
1921	peak_11315	chr16	29817234	29819696	2.15151	+	29817234	29819696	0	1	2462	0	ENSG00000013364.19,ENSG00000280789.2,ENSG00000280893.1,ENSG00000281348	0	186	7	1549	9.42347	5.98947	-3.434	0.104423	0.225077	ENSG00000013364	9961	MVP
1922	peak_11316	chr16	29819721	29819771	2.27392	+	29819721	29819771	0	1	50	0	ENSG00000013364.19,ENSG00000280789.2,ENSG00000280893.1,ENSG00000281348	74	1362	47	2346	2.43689	2.89679	0.459898	0.0927133	0.206767	ENSG00000013364	9961	MVP
1923	peak_11316	chr16	29819721	29819771	2.27392	+	29819721	29819771	0	1	50	0	ENSG00000013364.19,ENSG00000280789.2,ENSG00000280893.1,ENSG00000281348	74	1362	47	2346	2.43689	2.89679	0.459898	0.0927133	0.206767	ENSG00000280789	79447	PAGR1
1924	peak_11316	chr16	29819721	29819771	2.27392	+	29819721	29819771	0	1	50	0	ENSG00000013364.19,ENSG00000280789.2,ENSG00000280893.1,ENSG00000281348	74	1362	47	2346	2.43689	2.89679	0.459898	0.0927133	0.206767	ENSG00000280893	NA	NA
1925	peak_11316	chr16	29819721	29819771	2.27392	+	29819721	29819771	0	1	50	0	ENSG00000013364.19,ENSG00000280789.2,ENSG00000280893.1,ENSG00000281348	74	1362	47	2346	2.43689	2.89679	0.459898	0.0927133	0.206767	ENSG00000281348	NA	NA
1926	peak_11317	chr16	29986527	29986652	6.07275	+	29986527	29986652	0	1	125	0	ENSG00000149930	42	613	38	2146	2.06991	3.0381	0.96819	0.00331745	0.0148566	ENSG00000149930	9344	TAOK2
1927	peak_11318	chr16	30356462	30356537	0.820722	+	30356462	30356537	0	1	75	0	ENSG00000260219	3	119	2	364	3.68331	4.82239	1.13908	0.390238	0.566158	ENSG00000260219	101928707	CD2BP2-DT
1928	peak_11319	chr16	30356662	30356862	1.13941	+	30356662	30356862	0	1	200	0	ENSG00000260219	9	511	17	1226	4.01548	3.3681	-0.647376	0.280249	0.453946	ENSG00000260219	101928707	CD2BP2-DT
1929	peak_1132	chr1	86319726	86319826	3.09579	-	86319726	86319826	0	1	100	0	ENSG00000285210	10	181	0	172	5.76895	9.99793	4.22898	0.0436568	0.11697	ENSG00000285210	NA	NA
1930	peak_11320	chr16	30356887	30356962	1.77396	+	30356887	30356962	0	1	75	0	ENSG00000260219	4	299	10	693	4.9292	3.69299	-1.23622	0.150266	0.292404	ENSG00000260219	101928707	CD2BP2-DT
1931	peak_11321	chr16	30395351	30398457	5.3104	+	30395351	30398457	0	1	3106	0	ENSG00000180035	240	12870	119	9640	4.04346	3.59872	-0.444741	0.00633463	0.0252006	ENSG00000180035	197407	ZNF48
1932	peak_11322	chr16	30398482	30398782	0.0576207	+	30398482	30398782	0	1	300	0	ENSG00000180035	35	733	13	554	2.73634	2.78161	0.0452709	0.924162	0.960847	ENSG00000180035	197407	ZNF48
1933	peak_11323	chr16	30398857	30399157	0.497912	+	30398857	30399157	0	1	300	0	ENSG00000180035	24	834	20	1153	3.30732	3.04577	-0.261545	0.553756	0.708131	ENSG00000180035	197407	ZNF48
1934	peak_11324	chr16	30417741	30417816	2.49589	+	30417741	30417816	0	1	75	0	ENSG00000179965	7	164	10	195	3.36407	2.06819	-1.29589	0.074751	0.17728	ENSG00000179965	51333	ZNF771
1935	peak_11325	chr16	30535301	30535351	1.63657	+	30535301	30535351	0	1	50	0	ENSG00000235560	35	187	25	232	2.95711	2.40496	-0.552149	0.171203	0.321621	ENSG00000235560	107984875	LOC107984875
1936	peak_11326	chr16	30536163	30536717	2.02284	+	30536163	30536717	0	1	554	0	ENSG00000235560	15	257	12	295	5.43449	4.53923	-0.895269	0.117645	0.246073	ENSG00000235560	107984875	LOC107984875
1937	peak_11327	chr16	30658430	30659155	3.88295	+	30658430	30659155	0	1	725	0	ENSG00000156860	133	13380	62	8772	4.8495	4.33786	-0.511633	0.0216184	0.0677821	ENSG00000156860	64319	FBRS
1938	peak_11328	chr16	30659680	30659755	0.119917	+	30659680	30659755	0	1	75	0	ENSG00000156860	76	549	47	808	2.40645	2.45646	0.05001	0.857921	0.920241	ENSG00000156860	64319	FBRS
1939	peak_11329	chr16	30724466	30724866	0.093878	+	30724466	30724866	0	1	400	0	ENSG00000080603.17,ENSG00000260899.1,ENSG00000281991.2,ENSG00000282034	121	2414	97	3961	2.51685	2.54567	0.0288187	0.885493	0.937001	ENSG00000282034	NA	NA
1940	peak_11329	chr16	30724466	30724866	0.093878	+	30724466	30724866	0	1	400	0	ENSG00000080603.17,ENSG00000260899.1,ENSG00000281991.2,ENSG00000282034	121	2414	97	3961	2.51685	2.54567	0.0288187	0.885493	0.937001	ENSG00000281991	100862671	TMEM265
1941	peak_11329	chr16	30724466	30724866	0.093878	+	30724466	30724866	0	1	400	0	ENSG00000080603.17,ENSG00000260899.1,ENSG00000281991.2,ENSG00000282034	121	2414	97	3961	2.51685	2.54567	0.0288187	0.885493	0.937001	ENSG00000260899	NA	NA
1942	peak_11329	chr16	30724466	30724866	0.093878	+	30724466	30724866	0	1	400	0	ENSG00000080603.17,ENSG00000260899.1,ENSG00000281991.2,ENSG00000282034	121	2414	97	3961	2.51685	2.54567	0.0288187	0.885493	0.937001	ENSG00000080603	10847	SRCAP
1943	peak_1133	chr1	86350398	86350898	14.8251	-	86350398	86350898	0	1	500	0	ENSG00000122417	88	821	53	599	4.92977	3.7059	-1.22388	3.13944e-06	3.44498e-05	ENSG00000122417	57489	ODF2L
1944	peak_11330	chr16	30734611	30736295	7.99474	+	30734611	30736295	0	1	1684	0	ENSG00000080603.17,ENSG00000260899.1,ENSG00000281991.2,ENSG00000282034	117	483	57	1064	2.49045	3.32547	0.835022	0.000691617	0.00392053	ENSG00000281991	100862671	TMEM265
1945	peak_11330	chr16	30734611	30736295	7.99474	+	30734611	30736295	0	1	1684	0	ENSG00000080603.17,ENSG00000260899.1,ENSG00000281991.2,ENSG00000282034	117	483	57	1064	2.49045	3.32547	0.835022	0.000691617	0.00392053	ENSG00000260899	NA	NA
1946	peak_11330	chr16	30734611	30736295	7.99474	+	30734611	30736295	0	1	1684	0	ENSG00000080603.17,ENSG00000260899.1,ENSG00000281991.2,ENSG00000282034	117	483	57	1064	2.49045	3.32547	0.835022	0.000691617	0.00392053	ENSG00000080603	10847	SRCAP
1947	peak_11330	chr16	30734611	30736295	7.99474	+	30734611	30736295	0	1	1684	0	ENSG00000080603.17,ENSG00000260899.1,ENSG00000281991.2,ENSG00000282034	117	483	57	1064	2.49045	3.32547	0.835022	0.000691617	0.00392053	ENSG00000282034	NA	NA
1948	peak_11331	chr16	30736370	30737365	1.21839	+	30736370	30737365	0	1	995	0	ENSG00000080603.17,ENSG00000260899.1,ENSG00000281991.2,ENSG00000282034	143	2431	71	2936	2.39284	2.63353	0.240691	0.258822	0.429763	ENSG00000282034	NA	NA
1949	peak_11331	chr16	30736370	30737365	1.21839	+	30736370	30737365	0	1	995	0	ENSG00000080603.17,ENSG00000260899.1,ENSG00000281991.2,ENSG00000282034	143	2431	71	2936	2.39284	2.63353	0.240691	0.258822	0.429763	ENSG00000260899	NA	NA
1950	peak_11331	chr16	30736370	30737365	1.21839	+	30736370	30737365	0	1	995	0	ENSG00000080603.17,ENSG00000260899.1,ENSG00000281991.2,ENSG00000282034	143	2431	71	2936	2.39284	2.63353	0.240691	0.258822	0.429763	ENSG00000080603	10847	SRCAP
1951	peak_11331	chr16	30736370	30737365	1.21839	+	30736370	30737365	0	1	995	0	ENSG00000080603.17,ENSG00000260899.1,ENSG00000281991.2,ENSG00000282034	143	2431	71	2936	2.39284	2.63353	0.240691	0.258822	0.429763	ENSG00000281991	100862671	TMEM265
1952	peak_11332	chr16	30737815	30739565	1.6397	+	30737815	30739565	0	1	1750	0	ENSG00000080603.17,ENSG00000260899.1,ENSG00000281991.2,ENSG00000282034	415	13637	229	13428	3.23036	3.06589	-0.164467	0.170691	0.320923	ENSG00000282034	NA	NA
1953	peak_11332	chr16	30737815	30739565	1.6397	+	30737815	30739565	0	1	1750	0	ENSG00000080603.17,ENSG00000260899.1,ENSG00000281991.2,ENSG00000282034	415	13637	229	13428	3.23036	3.06589	-0.164467	0.170691	0.320923	ENSG00000260899	NA	NA
1954	peak_11332	chr16	30737815	30739565	1.6397	+	30737815	30739565	0	1	1750	0	ENSG00000080603.17,ENSG00000260899.1,ENSG00000281991.2,ENSG00000282034	415	13637	229	13428	3.23036	3.06589	-0.164467	0.170691	0.320923	ENSG00000080603	10847	SRCAP
1955	peak_11332	chr16	30737815	30739565	1.6397	+	30737815	30739565	0	1	1750	0	ENSG00000080603.17,ENSG00000260899.1,ENSG00000281991.2,ENSG00000282034	415	13637	229	13428	3.23036	3.06589	-0.164467	0.170691	0.320923	ENSG00000281991	100862671	TMEM265
1956	peak_11333	chr16	30756986	30757161	1.37915	+	30756986	30757161	0	1	175	0	ENSG00000156873.16,ENSG00000260899	25	586	24	799	2.78617	2.27179	-0.514382	0.220334	0.384446	ENSG00000260899	NA	NA
1957	peak_11333	chr16	30756986	30757161	1.37915	+	30756986	30757161	0	1	175	0	ENSG00000156873.16,ENSG00000260899	25	586	24	799	2.78617	2.27179	-0.514382	0.220334	0.384446	ENSG00000156873	5261	PHKG2
1958	peak_11334	chr16	30775246	30776121	1.51656	+	30775246	30776121	0	1	875	0	ENSG00000103549	63	2095	81	4272	3.49918	3.1789	-0.320283	0.191817	0.349518	ENSG00000103549	9810	RNF40
1959	peak_11335	chr16	30894558	30894783	7.8285	+	30894558	30894783	0	1	225	0	ENSG00000260083	8	304	11	211	5.24993	2.95809	-2.29184	0.000788036	0.00439933	ENSG00000260083	101928736	MIR762HG
1960	peak_11336	chr16	30894808	30894983	6.37108	+	30894808	30894983	0	1	175	0	ENSG00000260083	3	238	5	110	7.02737	3.81567	-3.2117	0.00260347	0.0120813	ENSG00000260083	101928736	MIR762HG
1961	peak_11337	chr16	30924298	30924373	0.399875	+	30924298	30924373	0	1	75	0	ENSG00000099364.18,ENSG00000261487	37	309	15	350	2.80783	3.03388	0.226048	0.619889	0.757924	ENSG00000261487	NA	NA
1962	peak_11337	chr16	30924298	30924373	0.399875	+	30924298	30924373	0	1	75	0	ENSG00000099364.18,ENSG00000261487	37	309	15	350	2.80783	3.03388	0.226048	0.619889	0.757924	ENSG00000099364	54620	FBXL19
1963	peak_11338	chr16	30946815	30946915	0.27379	+	30946815	30946915	0	1	100	0	ENSG00000099364.18,ENSG00000261487	28	151	8	73	0.888204	0.660216	-0.227988	0.71033	0.827144	ENSG00000099364	54620	FBXL19
1964	peak_11338	chr16	30946815	30946915	0.27379	+	30946815	30946915	0	1	100	0	ENSG00000099364.18,ENSG00000261487	28	151	8	73	0.888204	0.660216	-0.227988	0.71033	0.827144	ENSG00000261487	NA	NA
1965	peak_11339	chr16	30947051	30947426	7.13676	+	30947051	30947426	0	1	375	0	ENSG00000099364.18,ENSG00000175938.7,ENSG00000261487	4	362	8	197	4.79579	1.93988	-2.85591	0.00137732	0.00710591	ENSG00000175938	93129	ORAI3
1966	peak_11339	chr16	30947051	30947426	7.13676	+	30947051	30947426	0	1	375	0	ENSG00000099364.18,ENSG00000175938.7,ENSG00000261487	4	362	8	197	4.79579	1.93988	-2.85591	0.00137732	0.00710591	ENSG00000261487	NA	NA
1967	peak_11339	chr16	30947051	30947426	7.13676	+	30947051	30947426	0	1	375	0	ENSG00000099364.18,ENSG00000175938.7,ENSG00000261487	4	362	8	197	4.79579	1.93988	-2.85591	0.00137732	0.00710591	ENSG00000099364	54620	FBXL19
1968	peak_1134	chr1	86350923	86351648	2.79946	-	86350923	86351648	0	1	725	0	ENSG00000122417	51	108	33	124	2.79994	2.08706	-0.712882	0.0566937	0.143641	ENSG00000122417	57489	ODF2L
1969	peak_11340	chr16	30947601	30948501	0.454591	+	30947601	30948501	0	1	900	0	ENSG00000099364.18,ENSG00000175938.7,ENSG00000261487	36	228	21	224	0.868587	0.637506	-0.231081	0.581059	0.729717	ENSG00000175938	93129	ORAI3
1970	peak_11340	chr16	30947601	30948501	0.454591	+	30947601	30948501	0	1	900	0	ENSG00000099364.18,ENSG00000175938.7,ENSG00000261487	36	228	21	224	0.868587	0.637506	-0.231081	0.581059	0.729717	ENSG00000261487	NA	NA
1971	peak_11340	chr16	30947601	30948501	0.454591	+	30947601	30948501	0	1	900	0	ENSG00000099364.18,ENSG00000175938.7,ENSG00000261487	36	228	21	224	0.868587	0.637506	-0.231081	0.581059	0.729717	ENSG00000099364	54620	FBXL19
1972	peak_11341	chr16	30948526	30948701	0.329435	+	30948526	30948701	0	1	175	0	ENSG00000099364.18,ENSG00000175938.7,ENSG00000261487	19	436	6	225	3.11872	2.8263	-0.292419	0.66987	0.795848	ENSG00000175938	93129	ORAI3
1973	peak_11341	chr16	30948526	30948701	0.329435	+	30948526	30948701	0	1	175	0	ENSG00000099364.18,ENSG00000175938.7,ENSG00000261487	19	436	6	225	3.11872	2.8263	-0.292419	0.66987	0.795848	ENSG00000261487	NA	NA
1974	peak_11341	chr16	30948526	30948701	0.329435	+	30948526	30948701	0	1	175	0	ENSG00000099364.18,ENSG00000175938.7,ENSG00000261487	19	436	6	225	3.11872	2.8263	-0.292419	0.66987	0.795848	ENSG00000099364	54620	FBXL19
1975	peak_11342	chr16	30957853	30958034	3.51712	+	30957853	30958034	0	1	181	0	ENSG00000099381	20	367	16	300	3.40203	2.32316	-1.07887	0.0298678	0.0873456	ENSG00000099381	9739	SETD1A
1976	peak_11343	chr16	30964923	30965073	0.729617	+	30964923	30965073	0	1	150	0	ENSG00000099381	47	718	23	564	2.26745	1.97109	-0.296351	0.430586	0.603064	ENSG00000099381	9739	SETD1A
1977	peak_11344	chr16	30965223	30965298	3.59948	+	30965223	30965298	0	1	75	0	ENSG00000099381	40	458	29	377	1.70867	0.903529	-0.805145	0.0277679	0.0824991	ENSG00000099381	9739	SETD1A
1978	peak_11345	chr16	30979292	30979617	0	+	30979292	30979617	0	1	325	0	ENSG00000099381	16	125	7	98	1.55876	1.39999	-0.158773	0.81595	NA	ENSG00000099381	9739	SETD1A
1979	peak_11346	chr16	30979942	30980067	1.74534	+	30979942	30980067	0	1	125	0	ENSG00000099381	8	707	0	258	4.93889	7.93908	3.00018	0.154212	0.298264	ENSG00000099381	9739	SETD1A
1980	peak_11347	chr16	31042006	31042520	0.215697	+	31042006	31042520	0	1	514	0	ENSG00000103496	3	2122	0	405	7.75569	8.41585	0.660153	0.764656	0.86113	ENSG00000103496	6810	STX4
1981	peak_11348	chr16	31061510	31062235	1.73265	+	31061510	31062235	0	1	725	0	ENSG00000232748	35	1677	42	2874	4.03825	3.56574	-0.472513	0.156099	0.300898	ENSG00000232748	NA	NA
1982	peak_11349	chr16	31076286	31077011	1.41056	+	31076286	31077011	0	1	725	0	ENSG00000167395	95	3390	49	2812	3.35521	3.03641	-0.318801	0.213728	0.376166	ENSG00000167395	9726	ZNF646
1983	peak_1135	chr1	86351673	86351898	1.04363	-	86351673	86351898	0	1	225	0	ENSG00000122417	27	1238	4	898	7.0677	7.85399	0.786293	0.310633	0.485104	ENSG00000122417	57489	ODF2L
1984	peak_11350	chr16	31077311	31077486	0.750523	+	31077311	31077486	0	1	175	0	ENSG00000167395	46	514	24	662	1.67923	1.97916	0.299929	0.421398	0.594388	ENSG00000167395	9726	ZNF646
1985	peak_11351	chr16	31077611	31077786	2.07411	+	31077611	31077786	0	1	175	0	ENSG00000167395	61	594	28	792	1.47597	2.01417	0.538205	0.111849	0.237481	ENSG00000167395	9726	ZNF646
1986	peak_11352	chr16	31077986	31079461	4.5231	+	31077986	31079461	0	1	1475	0	ENSG00000167395	247	7880	143	12004	3.21188	3.59433	0.382445	0.012451	0.0434921	ENSG00000167395	9726	ZNF646
1987	peak_11353	chr16	31079561	31079836	2.37733	+	31079561	31079836	0	1	275	0	ENSG00000167395	59	1209	47	2711	2.54676	3.0423	0.495545	0.0836344	0.192465	ENSG00000167395	9726	ZNF646
1988	peak_11354	chr16	31079861	31081061	0.914686	+	31079861	31081061	0	1	1200	0	ENSG00000167395	174	5148	118	7731	3.08329	3.24446	0.161175	0.35428	0.530459	ENSG00000167395	9726	ZNF646
1989	peak_11355	chr16	31081086	31081661	0.317752	+	31081086	31081661	0	1	575	0	ENSG00000167395	66	1498	52	2514	2.76814	2.88084	0.112694	0.678223	0.802319	ENSG00000167395	9726	ZNF646
1990	peak_11356	chr16	31131457	31131870	41.7954	+	31131457	31131870	0	1	413	0	ENSG00000261385	79	11968	52	3936	5.481	3.45847	-2.02253	5.75047e-15	2.62021e-13	ENSG00000261385	NA	NA
[truncated: 19,330 more rows]
