# Supplementary material for: ELAVL1 promotes prostate cancer progression by interacting with other m6A regulators
Source: Front Oncol. 2022 Aug 1;12:939784. doi: 10.3389/fonc.2022.939784 (PMC9376624; doi:10.3389/fonc.2022.939784)
Supplement: Supplementary file 2 — ELAVL1-immunoprecipitated RNAs in LNCaP cells. [file DataSheet_2.xls]

t_id	chr	strand	start	end	t_name	num_exons	length	gene_id	gene_name	Annotation	Class	FC(Lncap-ip/Lncap-input)	pvalue	qvalue	Lncap-ip-1	Lncap-ip-2	Lncap-input-1	Lncap-input-2
198	1	+	939275	944259	ENST00000455979	7	1731	ENSG00000187634	SAMD11	sterile alpha motif domain containing 11 [Source:HGNC Symbol;Acc:HGNC:28706]	protein_coding	7.202484076	0.002693379	0.011776818	8.727989	8.850006	0.670612	1.752711
204	1	-	944204	947060	ENST00000483767	5	1611	ENSG00000188976	NOC2L	NOC2 like nucleolar associated transcriptional repressor [Source:HGNC Symbol;Acc:HGNC:24517]	retained_intron	8.787566764	0.001718839	0.008307513	4.852097	4.134122	0.182797	0.822085
205	1	-	944205	958458	ENST00000477976	17	4201	ENSG00000188976	NOC2L	NOC2 like nucleolar associated transcriptional repressor [Source:HGNC Symbol;Acc:HGNC:24517]	retained_intron	4.705507175	0.005161908	0.019586426	22.00349	17.601313	2.597534	5.803408
208	1	-	958246	959256	ENST00000469563	2	878	ENSG00000188976	NOC2L	NOC2 like nucleolar associated transcriptional repressor [Source:HGNC Symbol;Acc:HGNC:24517]	retained_intron	6.998839215	0.003478803	0.014415754	8.018899	8.523868	0.611661	1.734841
211	1	+	961449	962478	ENST00000463212	2	955	ENSG00000187961	KLHL17	kelch like family member 17 [Source:HGNC Symbol;Acc:HGNC:24023]	retained_intron	5.189952907	0.010742932	0.034145248	4.901329	5.036862	0.757373	1.141371
213	1	+	963552	964164	ENST00000481067	2	515	ENSG00000187961	KLHL17	kelch like family member 17 [Source:HGNC Symbol;Acc:HGNC:24023]	retained_intron	4.934948265	0.013211523	0.040118823	7.401959	6.481024	1.149307	1.647943
214	1	+	966482	975865	ENST00000379410	16	3176	ENSG00000187583	PLEKHN1	pleckstrin homology domain containing N1 [Source:HGNC Symbol;Acc:HGNC:25284]	protein_coding	6.395463759	0.0018007	0.008618318	12.05575	10.154639	1.115654	2.340308
224	1	-	998964	1000097	ENST00000304952	4	885	ENSG00000188290	HES4	hes family bHLH transcription factor 4 [Source:HGNC Symbol;Acc:HGNC:24149]	protein_coding	5.574923186	0.004133046	0.016459122	35.699993	35.180832	4.753277	7.944535
225	1	-	998966	1000096	ENST00000481869	2	1038	ENSG00000188290	HES4	hes family bHLH transcription factor 4 [Source:HGNC Symbol;Acc:HGNC:24149]	retained_intron	7.561773229	0.000941529	0.005227359	49.930542	50.813663	2.837083	10.46839
226	1	-	998970	999981	ENST00000484667	3	667	ENSG00000188290	HES4	hes family bHLH transcription factor 4 [Source:HGNC Symbol;Acc:HGNC:24149]	protein_coding	15.26421048	7.13E-05	0.000665485	14.223414	19.826258	0.41423	1.797767
227	1	+	1001138	1014540	ENST00000624697	3	787	ENSG00000187608	ISG15	ISG15 ubiquitin like modifier [Source:HGNC Symbol;Acc:HGNC:4053]	protein_coding	8.861496202	0.015874384	0.046215377	7.152237	19.555542	0.162052	2.834118
231	1	+	1013497	1014540	ENST00000649529	2	637	ENSG00000187608	ISG15	ISG15 ubiquitin like modifier [Source:HGNC Symbol;Acc:HGNC:4053]	protein_coding	5.686714258	0.002645455	0.011616692	71.275558	53.325771	8.678921	13.215549
237	1	+	1045399	1046349	ENST00000479707	4	584	ENSG00000188157	AGRN	agrin [Source:HGNC Symbol;Acc:HGNC:329]	retained_intron	4.755976803	0.011412651	0.035827251	1.38047	1.733947	0.205325	0.433723
238	1	+	1047201	1047865	ENST00000466223	3	459	ENSG00000188157	AGRN	agrin [Source:HGNC Symbol;Acc:HGNC:329]	retained_intron	5.345805956	0.014330228	0.042614937	0.984635	1.263676	0.141899	0.262417
240	1	+	1048529	1049394	ENST00000492947	2	690	ENSG00000188157	AGRN	agrin [Source:HGNC Symbol;Acc:HGNC:329]	retained_intron	4.733584273	0.013180941	0.040070354	1.190351	1.284655	0.166734	0.340352
247	1	+	1063079	1069355	ENST00000412397	10	1219	ENSG00000217801	AL390719.1	protein tyrosine phosphatase family pseudogene	transcribed_unprocessed_pseudogene	4.941370711	0.010381534	0.033276353	1.040589	1.15863	0.11361	0.3155
259	1	-	1082235	1092174	ENST00000379320	8	2324	ENSG00000131591	C1orf159	chromosome 1 open reading frame 159 [Source:HGNC Symbol;Acc:HGNC:26062]	protein_coding	5.456172245	0.006300263	0.022858625	0.599763	1.181003	0.14802	0.162022
275	1	+	1169357	1170343	ENST00000606993	1	987	ENSG00000272141	AL390719.2	novel transcript	lncRNA	6.273255825	0.006567508	0.023594246	7.438632	5.751289	0.559006	1.526746
286	1	-	1203508	1206592	ENST00000379268	5	1083	ENSG00000186891	TNFRSF18	TNF receptor superfamily member 18 [Source:HGNC Symbol;Acc:HGNC:11914]	protein_coding	10.52541532	0.000208284	0.001592758	3.756067	4.310157	0.17324	0.575017
293	1	-	1216909	1232067	ENST00000660930	7	2137	ENSG00000078808	SDF4	stromal cell derived factor 4 [Source:HGNC Symbol;Acc:HGNC:24188]	protein_coding	13.29835142	0.000572085	0.00354081	115.928406	19.700909	1.42118	8.759281
296	1	-	1216932	1221351	ENST00000494748	3	3516	ENSG00000078808	SDF4	stromal cell derived factor 4 [Source:HGNC Symbol;Acc:HGNC:24188]	retained_intron	6.077740774	0.002999437	0.01280603	15.586357	19.839872	1.30691	4.505229
297	1	-	1216934	1220293	ENST00000478938	2	2591	ENSG00000078808	SDF4	stromal cell derived factor 4 [Source:HGNC Symbol;Acc:HGNC:24188]	retained_intron	28.01520044	6.58E-05	0.000623966	21.065268	1.558466	0.363164	0.425102
309	1	-	1253914	1273854	ENST00000347370	7	2387	ENSG00000160087	UBE2J2	ubiquitin conjugating enzyme E2 J2 [Source:HGNC Symbol;Acc:HGNC:19268]	protein_coding	8.956714711	2.88E-06	4.59E-05	39.018227	39.297379	4.495883	4.230137
328	1	+	1275237	1279393	ENST00000453732	2	389	ENSG00000230415	LINC01786	long intergenic non-protein coding RNA 1786 [Source:HGNC Symbol;Acc:HGNC:52575]	lncRNA	9.597494604	0.000240448	0.001787595	13.347878	9.408877	0.74744	1.605758
337	1	-	1292390	1305929	ENST00000492936	22	5319	ENSG00000131584	ACAP3	ArfGAP with coiled-coil, ankyrin repeat and PH domains 3 [Source:HGNC Symbol;Acc:HGNC:16754]	retained_intron	4.2644532	0.01200852	0.037344953	8.645881	9.593224	1.964587	2.297112
339	1	-	1292870	1298955	ENST00000467278	14	2725	ENSG00000131584	ACAP3	ArfGAP with coiled-coil, ankyrin repeat and PH domains 3 [Source:HGNC Symbol;Acc:HGNC:16754]	retained_intron	5.183726482	0.006513652	0.023441736	10.050064	11.061143	1.87279	2.183661
341	1	-	1294499	1295008	ENST00000470659	2	421	ENSG00000131584	ACAP3	ArfGAP with coiled-coil, ankyrin repeat and PH domains 3 [Source:HGNC Symbol;Acc:HGNC:16754]	retained_intron	7.267501172	0.000857876	0.004853871	1.851122	1.925893	0.141762	0.360703
348	1	-	1301448	1304901	ENST00000478065	3	2393	ENSG00000131584	ACAP3	ArfGAP with coiled-coil, ankyrin repeat and PH domains 3 [Source:HGNC Symbol;Acc:HGNC:16754]	retained_intron	5.252116791	0.008636078	0.028963049	1.786785	2.036546	0.320876	0.390892
350	1	-	1303210	1307818	ENST00000438966	4	265	ENSG00000131584	ACAP3	ArfGAP with coiled-coil, ankyrin repeat and PH domains 3 [Source:HGNC Symbol;Acc:HGNC:16754]	processed_transcript	4.78078013	0.014606958	0.043257955	2.467896	2.937754	0.310287	0.804601
352	1	+	1308611	1311028	ENST00000470520	6	769	ENSG00000169972	PUSL1	pseudouridine synthase like 1 [Source:HGNC Symbol;Acc:HGNC:26914]	processed_transcript	5.812048706	0.010235917	0.032938	10.741523	8.106462	0.883781	2.342576
356	1	-	1311585	1315433	ENST00000470030	10	2369	ENSG00000127054	INTS11	integrator complex subunit 11 [Source:HGNC Symbol;Acc:HGNC:26052]	retained_intron	17.76718766	1.49E-05	0.000184538	4.739637	17.3092	0.606762	0.61535
366	1	-	1311606	1315170	ENST00000478641	6	3079	ENSG00000127054	INTS11	integrator complex subunit 11 [Source:HGNC Symbol;Acc:HGNC:26052]	retained_intron	6.131286975	0.004683146	0.018161618	5.310446	3.896632	0.601242	0.883675
375	1	-	1312265	1313765	ENST00000525164	5	816	ENSG00000127054	INTS11	integrator complex subunit 11 [Source:HGNC Symbol;Acc:HGNC:26052]	retained_intron	8.950940915	0.000295135	0.002094695	0.940395	1.802662	0.172318	0.116371
385	1	-	1314313	1315697	ENST00000533916	4	405	ENSG00000127054	INTS11	integrator complex subunit 11 [Source:HGNC Symbol;Acc:HGNC:26052]	retained_intron	5.235004988	0.006800846	0.024262915	2.446706	2.445362	0.301069	0.617243
398	1	-	1318697	1324611	ENST00000496353	2	2428	ENSG00000127054	INTS11	integrator complex subunit 11 [Source:HGNC Symbol;Acc:HGNC:26052]	retained_intron	5.403626522	0.005379165	0.020216872	13.09739	10.009964	2.05778	2.202189
409	1	+	1324802	1328896	ENST00000343938	3	2154	ENSG00000224051	CPTP	ceramide-1-phosphate transfer protein [Source:HGNC Symbol;Acc:HGNC:28116]	protein_coding	3.904256504	0.013109018	0.039881196	50.005287	49.335636	8.734279	16.695105
417	1	-	1338334	1340190	ENST00000634054	5	828	ENSG00000107404	DVL1	dishevelled segment polarity protein 1 [Source:HGNC Symbol;Acc:HGNC:3084]	retained_intron	5.375107131	0.005448793	0.020418335	0.995041	1.299206	0.207408	0.203141
429	1	-	1355004	1355512	ENST00000464351	2	405	ENSG00000162576	MXRA8	matrix remodeling associated 8 [Source:HGNC Symbol;Acc:HGNC:7542]	retained_intron	7.620804415	0.000537121	0.00338233	5.100246	4.579712	0.498371	0.754455
430	1	-	1355083	1355512	ENST00000460473	2	339	ENSG00000162576	MXRA8	matrix remodeling associated 8 [Source:HGNC Symbol;Acc:HGNC:7542]	retained_intron	9.5370287	0.000121161	0.001026261	3.592083	4.522106	0.281654	0.551252
431	1	-	1373730	1375157	ENST00000338370	3	1072	ENSG00000175756	AURKAIP1	aurora kinase A interacting protein 1 [Source:HGNC Symbol;Acc:HGNC:24114]	protein_coding	7.968326444	0.000169743	0.001349678	69.355125	60.443447	4.405405	11.866419
433	1	-	1373732	1375169	ENST00000321751	4	798	ENSG00000175756	AURKAIP1	aurora kinase A interacting protein 1 [Source:HGNC Symbol;Acc:HGNC:24114]	protein_coding	9.111065748	0.00031355	0.002200604	16.370382	16.615629	1.441449	2.16118
434	1	-	1373737	1375173	ENST00000378853	4	875	ENSG00000175756	AURKAIP1	aurora kinase A interacting protein 1 [Source:HGNC Symbol;Acc:HGNC:24114]	protein_coding	5.846891065	0.00082806	0.004734856	107.16478	160.729568	13.793707	32.007969
435	1	-	1374244	1375144	ENST00000489799	2	695	ENSG00000175756	AURKAIP1	aurora kinase A interacting protein 1 [Source:HGNC Symbol;Acc:HGNC:24114]	processed_transcript	6.093896718	0.008593271	0.028863632	9.274601	11.357292	0.839241	2.529706
438	1	-	1385711	1391096	ENST00000480479	8	2792	ENSG00000221978	CCNL2	cyclin L2 [Source:HGNC Symbol;Acc:HGNC:20570]	retained_intron	9.574878272	0.000187258	0.001459801	5.482278	6.801814	0.555104	0.709935
441	1	-	1386495	1388713	ENST00000463260	3	1941	ENSG00000221978	CCNL2	cyclin L2 [Source:HGNC Symbol;Acc:HGNC:20570]	retained_intron	5.362255538	0.012336039	0.038082628	7.355478	7.586089	0.894993	1.87517
454	1	-	1393080	1398287	ENST00000473872	3	557	ENSG00000221978	CCNL2	cyclin L2 [Source:HGNC Symbol;Acc:HGNC:20570]	retained_intron	5.670022783	0.005608006	0.020841504	4.324551	4.731789	0.508681	1.072078
457	1	-	1395437	1398956	ENST00000497013	3	548	ENSG00000221978	CCNL2	cyclin L2 [Source:HGNC Symbol;Acc:HGNC:20570]	protein_coding	8.308348192	0.001317641	0.006766151	4.987449	3.631721	0.770988	0.24883
459	1	+	1399520	1402036	ENST00000448629	3	1748	ENSG00000224870	MRPL20-AS1	MRPL20 antisense RNA 1 [Source:HGNC Symbol;Acc:HGNC:27125]	lncRNA	5.755992394	0.010169552	0.032782178	9.568032	4.251089	1.072438	1.31186
461	1	+	1399530	1402026	ENST00000418833	2	2196	ENSG00000224870	MRPL20-AS1	MRPL20 antisense RNA 1 [Source:HGNC Symbol;Acc:HGNC:27125]	retained_intron	12.63954558	2.60E-05	0.000293579	4.806647	4.107363	0.245166	0.441664
471	1	-	1405109	1407290	ENST00000482352	3	1049	ENSG00000242485	MRPL20	mitochondrial ribosomal protein L20 [Source:HGNC Symbol;Acc:HGNC:14478]	protein_coding	11.98864537	6.23E-05	0.000595897	27.494041	32.973854	1.210221	3.815211
487	1	+	1435523	1440765	ENST00000338660	3	2147	ENSG00000179403	VWA1	von Willebrand factor A domain containing 1 [Source:HGNC Symbol;Acc:HGNC:30910]	protein_coding	17.05055605	9.96E-07	1.84E-05	16.129421	13.973336	0.560355	1.186318
488	1	+	1435690	1442882	ENST00000476993	3	4492	ENSG00000179403	VWA1	von Willebrand factor A domain containing 1 [Source:HGNC Symbol;Acc:HGNC:30910]	protein_coding	4.500973214	0.002879663	0.012387146	42.521206	42.151478	6.28418	12.512347
489	1	+	1435735	1437177	ENST00000471398	2	458	ENSG00000179403	VWA1	von Willebrand factor A domain containing 1 [Source:HGNC Symbol;Acc:HGNC:30910]	protein_coding	8.189125089	0.000554682	0.003458479	2.167523	1.465572	0.197038	0.229053
493	1	+	1471765	1497848	ENST00000673477	16	4098	ENSG00000160072	ATAD3B	ATPase family AAA domain containing 3B [Source:HGNC Symbol;Acc:HGNC:24007]	protein_coding	5.453346503	0.002515237	0.011170152	13.693196	11.386682	1.618068	2.964588
498	1	+	1484569	1496201	ENST00000474481	5	3367	ENSG00000160072	ATAD3B	ATPase family AAA domain containing 3B [Source:HGNC Symbol;Acc:HGNC:24007]	retained_intron	5.693096025	0.006487006	0.023371413	2.326408	2.077714	0.306213	0.45089
499	1	+	1503250	1509452	ENST00000641974	2	660	ENSG00000284740	AL645728.2	ATPase family, AAA domain containing 3C (ATAD3C) pseudogene	processed_transcript	5.501744052	0.007077312	0.024986344	4.01794	2.223892	0.48943	0.628724
501	1	+	1512162	1534685	ENST00000378756	16	2481	ENSG00000197785	ATAD3A	ATPase family AAA domain containing 3A [Source:HGNC Symbol;Acc:HGNC:25567]	protein_coding	4.061889331	0.009154883	0.030278336	64.677277	56.49305	9.404567	20.411383
509	1	-	1534778	1540624	ENST00000378733	4	1381	ENSG00000205090	TMEM240	transmembrane protein 240 [Source:HGNC Symbol;Acc:HGNC:25186]	protein_coding	6.967859048	0.0010086	0.005508612	2.322382	2.281113	0.244091	0.399455
513	1	-	1541674	1546487	ENST00000378726	3	2238	ENSG00000160075	SSU72	SSU72 homolog, RNA polymerase II CTD phosphatase [Source:HGNC Symbol;Acc:HGNC:25016]	retained_intron	8.316455487	0.001044444	0.005662066	8.716065	8.355906	0.546816	1.488383
519	1	-	1598012	1600135	ENST00000422725	1	2124	ENSG00000228594	FNDC10	fibronectin type III domain containing 10 [Source:HGNC Symbol;Acc:HGNC:42951]	protein_coding	4.415305517	0.003075247	0.013052635	91.231514	98.471718	14.815359	28.134087
525	1	+	1615443	1630605	ENST00000505820	20	3305	ENSG00000197530	MIB2	mindbomb E3 ubiquitin protein ligase 2 [Source:HGNC Symbol;Acc:HGNC:30577]	protein_coding	9.672504935	0.003649799	0.014975284	3.153509	11.614571	1.210802	0.298076
526	1	+	1615454	1630604	ENST00000479659	19	4247	ENSG00000197530	MIB2	mindbomb E3 ubiquitin protein ligase 2 [Source:HGNC Symbol;Acc:HGNC:30577]	retained_intron	31.50769218	6.53E-06	9.23E-05	13.756749	1.958287	0.32193	0.157473
534	1	+	1615914	1617898	ENST00000507082	2	1578	ENSG00000197530	MIB2	mindbomb E3 ubiquitin protein ligase 2 [Source:HGNC Symbol;Acc:HGNC:30577]	retained_intron	21.80922642	3.17E-07	6.85E-06	3.447594	4.934694	0.170409	0.194854
542	1	+	1623122	1624859	ENST00000512004	3	598	ENSG00000197530	MIB2	mindbomb E3 ubiquitin protein ligase 2 [Source:HGNC Symbol;Acc:HGNC:30577]	processed_transcript	6.487172196	0.003424881	0.014238949	2.386547	1.357719	0.139507	0.420756
564	1	-	1635227	1659012	ENST00000341832	20	2998	ENSG00000248333	CDK11B	cyclin dependent kinase 11B [Source:HGNC Symbol;Acc:HGNC:1729]	protein_coding	5.507386541	0.002804938	0.01212757	14.762863	16.837929	3.377155	2.344369
577	1	-	1663782	1670139	ENST00000480991	3	2860	ENSG00000189339	SLC35E2B	solute carrier family 35 member E2B [Source:HGNC Symbol;Acc:HGNC:33941]	retained_intron	4.724133139	0.011446841	0.035917439	10.597147	13.346538	1.864892	3.187718
578	1	-	1670425	1692709	ENST00000481276	5	2199	ENSG00000189339	SLC35E2B	solute carrier family 35 member E2B [Source:HGNC Symbol;Acc:HGNC:33941]	retained_intron	8.34440558	0.000729065	0.004281955	5.955595	5.961945	0.474686	0.935918
617	1	-	1751232	1778790	ENST00000341991	12	3098	ENSG00000008130	NADK	NAD kinase [Source:HGNC Symbol;Acc:HGNC:29831]	protein_coding	6.672190342	0.002091372	0.009692656	20.99161	16.852036	4.185732	1.469113
618	1	-	1751232	1780069	ENST00000378625	14	3653	ENSG00000008130	NADK	NAD kinase [Source:HGNC Symbol;Acc:HGNC:29831]	protein_coding	5.510790076	0.004908628	0.018873602	1.174451	1.048154	0.19269	0.194258
624	1	-	1754171	1757024	ENST00000477235	6	1004	ENSG00000008130	NADK	NAD kinase [Source:HGNC Symbol;Acc:HGNC:29831]	retained_intron	7.826732578	0.002101825	0.009726893	10.519855	4.517174	0.653477	1.250318
626	1	-	1754203	1754896	ENST00000497615	2	534	ENSG00000008130	NADK	NAD kinase [Source:HGNC Symbol;Acc:HGNC:29831]	retained_intron	10.00779772	0.000783452	0.00453338	20.791471	15.717411	0.71484	2.915202
631	1	-	1761665	1778420	ENST00000464373	3	722	ENSG00000008130	NADK	NAD kinase [Source:HGNC Symbol;Acc:HGNC:29831]	retained_intron	5.140298153	0.012170662	0.037710955	6.375147	3.8743	0.824629	1.153202
636	1	-	1787987	1794197	ENST00000461893	3	2438	ENSG00000078369	GNB1	G protein subunit beta 1 [Source:HGNC Symbol;Acc:HGNC:4396]	retained_intron	7.975780621	0.00323403	0.013584578	3.566704	2.785522	0.139064	0.639883
652	1	-	1918099	1919269	ENST00000602604	4	878	ENSG00000178821	TMEM52	transmembrane protein 52 [Source:HGNC Symbol;Acc:HGNC:27916]	retained_intron	8.338873468	0.002685944	0.011753653	13.919027	10.010818	0.517907	2.334165
653	1	-	1918386	1919269	ENST00000416272	3	313	ENSG00000178821	TMEM52	transmembrane protein 52 [Source:HGNC Symbol;Acc:HGNC:27916]	protein_coding	4.79119804	0.016017768	0.046563939	1.706122	1.89783	0.192659	0.543718
712	1	+	2168848	2185393	ENST00000505322	8	1859	ENSG00000067606	PRKCZ	protein kinase C zeta [Source:HGNC Symbol;Acc:HGNC:9412]	retained_intron	5.565492606	0.007538264	0.026193158	1.605398	2.578213	0.265175	0.470124
721	1	-	2189544	2194108	ENST00000497675	2	4478	ENSG00000162585	FAAP20	FA core complex associated protein 20 [Source:HGNC Symbol;Acc:HGNC:26428]	retained_intron	4.324160007	0.007321011	0.0256403	17.490093	17.616663	2.89305	5.210321
723	1	-	2189548	2194772	ENST00000378546	4	727	ENSG00000162585	FAAP20	FA core complex associated protein 20 [Source:HGNC Symbol;Acc:HGNC:26428]	protein_coding	12.27347974	9.42E-05	0.000838911	62.686703	58.907673	1.743701	8.145011
726	1	-	2189569	2194213	ENST00000476803	3	701	ENSG00000162585	FAAP20	FA core complex associated protein 20 [Source:HGNC Symbol;Acc:HGNC:26428]	processed_transcript	6.980970484	0.002454739	0.010963788	30.109041	35.745777	2.648314	6.768027
744	1	-	2358638	2375878	ENST00000607342	4	566	ENSG00000116151	MORN1	MORN repeat containing 1 [Source:HGNC Symbol;Acc:HGNC:25852]	processed_transcript	8.136413584	0.001889396	0.008951631	1.531581	0.78824	0.158807	0.108767
753	1	+	2391775	2405442	ENST00000378513	6	3000	ENSG00000157916	RER1	retention in endoplasmic reticulum sorting receptor 1 [Source:HGNC Symbol;Acc:HGNC:30309]	protein_coding	5.613757043	0.005275273	0.019915487	8.091455	16.163469	1.649328	2.654857
757	1	+	2391857	2396367	ENST00000493207	2	686	ENSG00000157916	RER1	retention in endoplasmic reticulum sorting receptor 1 [Source:HGNC Symbol;Acc:HGNC:30309]	retained_intron	4.814616572	0.016832854	0.048373314	2.689963	2.151832	0.243699	0.7461
758	1	+	2391890	2403751	ENST00000378512	7	1404	ENSG00000157916	RER1	retention in endoplasmic reticulum sorting receptor 1 [Source:HGNC Symbol;Acc:HGNC:30309]	protein_coding	5.641316183	0.006786806	0.024220709	28.791126	14.040103	4.226472	3.349491
795	1	+	2546400	2547460	ENST00000606645	1	1061	ENSG00000272449	AL139246.5	novel transcript	lncRNA	6.424275463	0.001053198	0.005695445	56.108444	45.502476	4.693892	11.105934
820	1	+	2586491	2589632	ENST00000493183	7	840	ENSG00000157870	PRXL2B	peroxiredoxin like 2B [Source:HGNC Symbol;Acc:HGNC:28390]	processed_transcript	7.471734143	0.000562675	0.003498373	2.138028	1.860435	0.180213	0.337609
962	1	+	3772825	3775388	ENST00000452264	2	447	ENSG00000235169	SMIM1	small integral membrane protein 1 (Vel blood group) [Source:HGNC Symbol;Acc:HGNC:44204]	protein_coding	24.76491904	1.10E-07	2.73E-06	3.686061	4.679613	0.109637	0.208974
985	1	-	3816149	3857233	ENST00000428079	21	3152	ENSG00000116198	CEP104	centrosomal protein 104 [Source:HGNC Symbol;Acc:HGNC:24866]	protein_coding	7.412405665	0.009401777	0.030882298	0.769803	3.284322	0.37695	0.152686
987	1	-	3822776	3857233	ENST00000461667	20	3328	ENSG00000116198	CEP104	centrosomal protein 104 [Source:HGNC Symbol;Acc:HGNC:24866]	protein_coding	6.024071395	0.006736994	0.024066443	2.637553	1.75976	0.434514	0.278763
1080	1	+	5992262	6101193	ENST00000378097	16	4302	ENSG00000069424	KCNAB2	potassium voltage-gated channel subfamily A regulatory beta subunit 2 [Source:HGNC Symbol;Acc:HGNC:6229]	protein_coding	21.82511966	6.33E-07	1.24E-05	4.823336	7.477075	0.368094	0.176412
1081	1	+	5992639	6101188	ENST00000666163	15	3878	ENSG00000069424	KCNAB2	potassium voltage-gated channel subfamily A regulatory beta subunit 2 [Source:HGNC Symbol;Acc:HGNC:6229]	protein_coding	9.009143654	0.004071021	0.016263318	6.98567	1.621522	0.665596	0.272008
1097	1	+	6026013	6099119	ENST00000428161	16	2134	ENSG00000069424	KCNAB2	potassium voltage-gated channel subfamily A regulatory beta subunit 2 [Source:HGNC Symbol;Acc:HGNC:6229]	protein_coding	4.971788098	0.00935186	0.030755191	1.214828	0.972631	0.166399	0.257598
1134	1	-	6186575	6199563	ENST00000480661	3	2279	ENSG00000116251	RPL22	ribosomal protein L22 [Source:HGNC Symbol;Acc:HGNC:10315]	retained_intron	6.935462089	0.003290495	0.013774261	11.940097	10.903167	0.734651	2.541923
1141	1	+	6205475	6208307	ENST00000466994	4	1854	ENSG00000158286	RNF207	ring finger protein 207 [Source:HGNC Symbol;Acc:HGNC:32947]	retained_intron	6.622359358	0.004316635	0.017002888	3.795937	2.768761	0.27173	0.702583
1144	1	+	6208618	6210900	ENST00000485539	6	1413	ENSG00000158286	RNF207	ring finger protein 207 [Source:HGNC Symbol;Acc:HGNC:32947]	retained_intron	8.112941737	0.00081467	0.004672102	3.495771	3.157513	0.23023	0.572318
1260	1	+	6585302	6589280	ENST00000482360	7	2484	ENSG00000204859	ZBTB48	zinc finger and BTB domain containing 48 [Source:HGNC Symbol;Acc:HGNC:4930]	retained_intron	6.940013013	0.004357776	0.017123925	14.259836	12.599806	0.690122	3.163018
1278	1	+	6625230	6633051	ENST00000472925	4	983	ENSG00000041988	THAP3	THAP domain containing 3 [Source:HGNC Symbol;Acc:HGNC:20855]	protein_coding	11.02745795	7.33E-05	0.000680539	4.020926	2.017802	0.278591	0.250831
1329	1	+	7784320	7803958	ENST00000377541	10	1524	ENSG00000049246	PER3	period circadian regulator 3 [Source:HGNC Symbol;Acc:HGNC:8847]	protein_coding	15.90777297	6.04E-06	8.64E-05	10.981272	9.597051	0.435722	0.839137
1350	1	+	7961692	7985505	ENST00000493678	7	1088	ENSG00000116288	PARK7	Parkinsonism associated deglycase [Source:HGNC Symbol;Acc:HGNC:16369]	protein_coding	5.801106706	0.000312357	0.002195264	86.536148	86.922508	15.182976	14.701431
1386	1	-	8354093	8423666	ENST00000476556	13	4598	ENSG00000142599	RERE	arginine-glutamic acid dipeptide repeats [Source:HGNC Symbol;Acc:HGNC:9965]	protein_coding	9.894379931	0.000230761	0.001732419	4.955101	18.839781	1.03415	1.35276
1393	1	-	8365880	8424234	ENST00000465125	3	396	ENSG00000142599	RERE	arginine-glutamic acid dipeptide repeats [Source:HGNC Symbol;Acc:HGNC:9965]	processed_transcript	6.085870514	0.00719115	0.025290519	19.30489	15.239416	1.589078	4.070357
1398	1	-	8436770	8817271	ENST00000659924	12	2990	ENSG00000142599	RERE	arginine-glutamic acid dipeptide repeats [Source:HGNC Symbol;Acc:HGNC:9965]	protein_coding	11.15168217	0.001562676	0.007747927	0.294903	2.230435	0.107291	0.100956
1405	1	-	8656193	8703219	ENST00000468247	2	414	ENSG00000142599	RERE	arginine-glutamic acid dipeptide repeats [Source:HGNC Symbol;Acc:HGNC:9965]	protein_coding	5.245142215	0.012385377	0.038199086	7.59304	12.805643	1.834631	2.038244
1425	1	-	8868049	8879190	ENST00000489867	5	637	ENSG00000074800	ENO1	enolase 1 [Source:HGNC Symbol;Acc:HGNC:3350]	protein_coding	6.856311107	0.005434884	0.020382363	8.31324	4.414329	0.41649	1.422756
1456	1	-	9148011	9182392	ENST00000635687	2	4211	ENSG00000228526	MIR34AHG	MIR34A host gene [Source:HGNC Symbol;Acc:HGNC:51913]	lncRNA	7.670558075	0.000420678	0.002775548	9.390728	8.463682	0.747087	1.563175
1458	1	-	9179631	9198703	ENST00000635405	2	4457	ENSG00000228526	MIR34AHG	MIR34A host gene [Source:HGNC Symbol;Acc:HGNC:51913]	lncRNA	8.271341858	0.001792532	0.008586713	3.576144	2.922881	0.167063	0.601083
1459	1	+	9182004	9196284	ENST00000635271	3	888	ENSG00000234546	LNCTAM34A	long non coding transcriptional activator of miR34a [Source:HGNC Symbol;Acc:HGNC:52548]	lncRNA	5.249940286	0.005819492	0.02145534	2.459233	2.400198	0.365827	0.543599
1497	1	+	9716276	9717581	ENST00000479223	3	539	ENSG00000171608	PIK3CD	phosphatidylinositol-4,5-bisphosphate 3-kinase catalytic subunit delta [Source:HGNC Symbol;Acc:HGNC:8977]	retained_intron	5.197641224	0.008597798	0.02887114	2.560219	1.634699	0.296777	0.494152
1572	1	+	10399498	10408140	ENST00000465632	5	642	ENSG00000142657	PGD	phosphogluconate dehydrogenase [Source:HGNC Symbol;Acc:HGNC:8891]	protein_coding	5.652651026	0.005295887	0.019980389	4.433334	4.970681	0.616734	1.030451
1573	1	+	10399632	10413251	ENST00000460189	6	767	ENSG00000142657	PGD	phosphogluconate dehydrogenase [Source:HGNC Symbol;Acc:HGNC:8891]	protein_coding	10.03024496	0.005257699	0.019865101	10.278787	1.189996	0.753915	0.371499
1594	1	+	10474950	10630758	ENST00000356607	9	1922	ENSG00000142655	PEX14	peroxisomal biogenesis factor 14 [Source:HGNC Symbol;Acc:HGNC:8856]	protein_coding	5.291616648	0.00386532	0.015650666	24.392031	22.894535	3.122297	5.797611
1608	1	-	10704196	10705575	ENST00000472814	2	451	ENSG00000130940	CASZ1	castor zinc finger 1 [Source:HGNC Symbol;Acc:HGNC:26002]	processed_transcript	6.306257686	0.00183075	0.008729659	2.417105	2.685651	0.262323	0.530006
1659	1	-	11054584	11055204	ENST00000475189	2	545	ENSG00000116649	SRM	spermidine synthase [Source:HGNC Symbol;Acc:HGNC:11296]	retained_intron	7.367478209	0.001582162	0.00782398	8.243587	10.162476	0.856344	1.624656
1660	1	-	11054589	11060018	ENST00000376957	8	1260	ENSG00000116649	SRM	spermidine synthase [Source:HGNC Symbol;Acc:HGNC:11296]	protein_coding	3.712135952	0.011730239	0.036642374	205.9776	215.757721	40.429924	73.165344
1662	1	-	11056011	11058873	ENST00000465788	3	402	ENSG00000116649	SRM	spermidine synthase [Source:HGNC Symbol;Acc:HGNC:11296]	protein_coding	5.917433747	0.003804783	0.015481789	2.474244	1.88358	0.20982	0.509998
1664	1	-	11056702	11059686	ENST00000487300	3	611	ENSG00000116649	SRM	spermidine synthase [Source:HGNC Symbol;Acc:HGNC:11296]	protein_coding	8.01469834	0.000666405	0.003993817	7.650162	6.440027	0.618222	1.122317
1707	1	-	11648387	11654429	ENST00000354287	6	1287	ENSG00000116661	FBXO2	F-box protein 2 [Source:HGNC Symbol;Acc:HGNC:13581]	protein_coding	5.040594795	0.007022203	0.024842451	37.435169	38.053062	4.292992	10.667032
1718	1	+	11654910	11662291	ENST00000376762	5	1734	ENSG00000132879	FBXO44	F-box protein 44 [Source:HGNC Symbol;Acc:HGNC:24847]	protein_coding	7.446826316	0.016114074	0.046781877	36.101665	37.863247	0.512178	9.402915
1725	1	-	11674480	11691650	ENST00000235310	11	1860	ENSG00000116670	MAD2L2	mitotic arrest deficient 2 like 2 [Source:HGNC Symbol;Acc:HGNC:6764]	protein_coding	5.322575248	0.013366709	0.040455606	2.549526	1.089159	0.372487	0.294903
1730	1	-	11675657	11681131	ENST00000456915	6	1032	ENSG00000116670	MAD2L2	mitotic arrest deficient 2 like 2 [Source:HGNC Symbol;Acc:HGNC:6764]	protein_coding	8.226457239	0.000587333	0.003610149	7.101014	6.12285	0.664539	0.925372
1737	1	+	11736130	11746672	ENST00000494437	2	976	ENSG00000177674	AGTRAP	angiotensin II receptor associated protein [Source:HGNC Symbol;Acc:HGNC:13539]	processed_transcript	8.594328445	0.000937561	0.005209729	2.289695	0.954345	0.229256	0.130534
1769	1	-	11799792	11803526	ENST00000641909	2	2254	ENSG00000177000	MTHFR	methylenetetrahydrofolate reductase [Source:HGNC Symbol;Acc:HGNC:7436]	retained_intron	4.983976885	0.017493023	0.049744555	1.76859	1.645704	0.44575	0.223317
1777	1	+	11806213	11820779	ENST00000376497	6	814	ENSG00000011021	CLCN6	chloride voltage-gated channel 6 [Source:HGNC Symbol;Acc:HGNC:2024]	processed_transcript	7.548881919	0.001215456	0.006365493	0.695368	1.219652	0.123505	0.112827
1805	1	+	11934694	11952691	ENST00000449038	6	762	ENSG00000083444	PLOD1	procollagen-lysine,2-oxoglutarate 5-dioxygenase 1 [Source:HGNC Symbol;Acc:HGNC:9081]	protein_coding	6.442871995	0.001911379	0.009027176	2.268001	1.486111	0.205478	0.360303
1814	1	+	11980181	12013514	ENST00000444836	18	4531	ENSG00000116688	MFN2	mitofusin 2 [Source:HGNC Symbol;Acc:HGNC:16877]	protein_coding	21.95902789	3.27E-08	9.51E-07	8.420325	6.218995	0.27115	0.376426
1817	1	+	11980209	12003462	ENST00000675194	11	2944	ENSG00000116688	MFN2	mitofusin 2 [Source:HGNC Symbol;Acc:HGNC:16877]	retained_intron	4.514045025	0.013324025	0.040370998	0.673115	0.554874	0.106026	0.150442
1826	1	+	11980259	11999845	ENST00000674706	9	2005	ENSG00000116688	MFN2	mitofusin 2 [Source:HGNC Symbol;Acc:HGNC:16877]	retained_intron	8.713157034	0.000145509	0.00118607	1.144266	1.418549	0.163078	0.113349
1841	1	+	11992252	12013500	ENST00000675483	16	4337	ENSG00000116688	MFN2	mitofusin 2 [Source:HGNC Symbol;Acc:HGNC:16877]	processed_transcript	8.13917215	7.40E-05	0.000685231	11.020197	18.294641	1.952266	1.631889
1845	1	+	12006768	12013500	ENST00000676295	3	2622	ENSG00000116688	MFN2	mitofusin 2 [Source:HGNC Symbol;Acc:HGNC:16877]	processed_transcript	9.933811215	0.000125043	0.001052907	2.545851	2.280329	0.249751	0.218096
1850	1	+	12022222	12031975	ENST00000466860	6	1709	ENSG00000116691	MIIP	migration and invasion inhibitory protein [Source:HGNC Symbol;Acc:HGNC:25715]	processed_transcript	8.155240384	0.001313877	0.006754208	11.87444	10.817407	0.709421	2.055518
2184	1	-	16057769	16073651	ENST00000375662	7	1720	ENSG00000185519	FAM131C	family with sequence similarity 131 member C [Source:HGNC Symbol;Acc:HGNC:26717]	protein_coding	5.520054649	0.006107998	0.022299039	1.884879	1.957713	0.238644	0.441094
2195	1	-	16204811	16206543	ENST00000449495	6	921	ENSG00000142632	ARHGEF19	Rho guanine nucleotide exchange factor 19 [Source:HGNC Symbol;Acc:HGNC:26604]	protein_coding	9.785554862	0.000203956	0.001568783	2.226585	3.536355	0.362333	0.208634
2204	1	-	16232281	16236659	ENST00000434014	4	336	ENSG00000132881	CPLANE2	ciliogenesis and planar polarity effector 2 [Source:HGNC Symbol;Acc:HGNC:28127]	protein_coding	8.407421341	0.003302097	0.013815797	1.234838	1.404463	0.119942	0.176362
2240	1	-	16467436	16492701	ENST00000263511	15	5368	ENSG00000080947	CROCCP3	CROCC pseudogene 3 [Source:HGNC Symbol;Acc:HGNC:29405]	processed_transcript	7.919186706	0.000821341	0.004700522	2.439346	2.788604	0.236781	0.405907
2258	1	-	16599589	16613562	ENST00000599069	3	2752	ENSG00000219481	NBPF1	NBPF member 1 [Source:HGNC Symbol;Acc:HGNC:26088]	processed_transcript	10.42023366	0.000396507	0.002649556	2.339665	2.875773	0.102719	0.379711
2265	1	-	16618273	16644686	ENST00000639456	13	2575	ENSG00000215908	CROCCP2	CROCC pseudogene 2 [Source:HGNC Symbol;Acc:HGNC:28170]	processed_transcript	5.486332066	0.014784065	0.043664502	6.410415	8.623153	0.65037	2.073461
2266	1	-	16618969	16657232	ENST00000412962	18	2773	ENSG00000215908	CROCCP2	CROCC pseudogene 2 [Source:HGNC Symbol;Acc:HGNC:28170]	transcribed_unprocessed_pseudogene	8.351137347	0.003149545	0.013290805	4.830356	7.557981	0.25498	1.210846
2270	1	+	16645622	16650289	ENST00000457982	18	2291	ENSG00000186301	MST1P2	macrophage stimulating 1 pseudogene 2 [Source:HGNC Symbol;Acc:HGNC:7383]	unprocessed_pseudogene	4.604608363	0.012990517	0.039626981	0.817009	1.087022	0.167941	0.229908
2315	1	+	16921931	16972964	ENST00000375541	37	6660	ENSG00000058453	CROCC	ciliary rootlet coiled-coil, rootletin [Source:HGNC Symbol;Acc:HGNC:21299]	protein_coding	6.03111449	0.000624775	0.003789205	14.868677	15.001834	1.436787	3.499264
2426	1	-	19074514	19104916	ENST00000375224	21	3475	ENSG00000127481	UBR4	ubiquitin protein ligase E3 component n-recognin 4 [Source:HGNC Symbol;Acc:HGNC:30313]	protein_coding	6.848615672	0.001864712	0.008852538	0.859634	1.493562	0.184919	0.141603
2604	1	+	20633458	20651511	ENST00000321556	8	2657	ENSG00000158828	PINK1	PTEN induced kinase 1 [Source:HGNC Symbol;Acc:HGNC:14581]	protein_coding	4.974433691	0.004538004	0.01771993	20.24201	17.11681	2.954821	4.539365
2613	1	-	20660399	20661369	ENST00000477229	2	766	ENSG00000244038	DDOST	dolichyl-diphosphooligosaccharide--protein glycosyltransferase non-catalytic subunit [Source:HGNC Symbol;Acc:HGNC:2728]	processed_transcript	7.282564686	0.002012262	0.009390363	0.73669	1.642733	0.12032	0.189155
2634	1	-	20742682	20775005	ENST00000375003	9	4822	ENSG00000127483	HP1BP3	heterochromatin protein 1 binding protein 3 [Source:HGNC Symbol;Acc:HGNC:24973]	protein_coding	6.879466678	0.001639012	0.008026982	7.417425	3.822604	0.729189	0.88757
2636	1	-	20745592	20750251	ENST00000491748	3	706	ENSG00000127483	HP1BP3	heterochromatin protein 1 binding protein 3 [Source:HGNC Symbol;Acc:HGNC:24973]	processed_transcript	7.828455806	0.001751649	0.008431395	1.759055	3.05522	0.113332	0.484194
2644	1	-	20776720	20786652	ENST00000414993	4	727	ENSG00000127483	HP1BP3	heterochromatin protein 1 binding protein 3 [Source:HGNC Symbol;Acc:HGNC:24973]	protein_coding	5.24518207	0.014427392	0.04282822	2.058735	2.24169	0.595883	0.207811
2849	1	+	23019443	23083672	ENST00000465864	19	3039	ENSG00000004487	KDM1A	lysine demethylase 1A [Source:HGNC Symbol;Acc:HGNC:29079]	protein_coding	17.24043041	5.20E-05	0.000511623	2.157631	8.989944	0.229647	0.398108
2851	1	+	23019468	23083689	ENST00000400181	21	3085	ENSG00000004487	KDM1A	lysine demethylase 1A [Source:HGNC Symbol;Acc:HGNC:29079]	protein_coding	6.88539574	0.016045896	0.046622037	1.957166	16.688412	1.294128	1.396766
2881	1	-	23309786	23344322	ENST00000374612	11	2694	ENSG00000125944	HNRNPR	heterogeneous nuclear ribonucleoprotein R [Source:HGNC Symbol;Acc:HGNC:5047]	protein_coding	9.037395025	3.69E-05	0.000388344	21.489767	19.973286	2.779105	1.791051
2931	1	+	23691806	23696835	ENST00000643754	6	1017	ENSG00000142676	RPL11	ribosomal protein L11 [Source:HGNC Symbol;Acc:HGNC:10301]	protein_coding	5.385742869	0.003962386	0.015953345	69.579361	93.971138	21.374794	8.976225
3164	1	+	25338460	25356853	ENST00000468704	6	799	ENSG00000183726	TMEM50A	transmembrane protein 50A [Source:HGNC Symbol;Acc:HGNC:30590]	processed_transcript	4.786604405	0.009485908	0.031090337	1.17313	1.18295	0.268124	0.208278
3279	1	+	26169908	26170873	ENST00000374266	3	638	ENSG00000142684	ZNF593	zinc finger protein 593 [Source:HGNC Symbol;Acc:HGNC:30943]	protein_coding	4.783072291	0.015460107	0.045258828	32.729744	39.856045	5.691122	9.468617
3290	1	+	26177509	26189884	ENST00000374253	21	2538	ENSG00000142675	CNKSR1	connector enhancer of kinase suppressor of Ras 1 [Source:HGNC Symbol;Acc:HGNC:19700]	protein_coding	7.076118418	0.00798532	0.027327863	1.947169	7.779894	0.45566	0.901799
3380	1	+	26432403	26438284	ENST00000530781	3	556	ENSG00000117682	DHDDS	dehydrodolichyl diphosphate synthase subunit [Source:HGNC Symbol;Acc:HGNC:20603]	protein_coding	6.071850078	0.010243071	0.032948126	0.726897	0.898374	0.141561	0.109406
3437	1	+	26764265	26765878	ENST00000636422	2	1324	ENSG00000117713	ARID1A	AT-rich interaction domain 1A [Source:HGNC Symbol;Acc:HGNC:11110]	retained_intron	5.231876355	0.005660685	0.020985112	0.936295	1.130622	0.166175	0.21271
3462	1	+	26863149	26864456	ENST00000339276	1	1308	ENSG00000175793	SFN	stratifin [Source:HGNC Symbol;Acc:HGNC:10773]	protein_coding	4.863885618	0.012223671	0.037810265	2.287522	1.666185	0.320532	0.47645
3474	1	+	26921743	26946871	ENST00000321265	9	1792	ENSG00000090273	NUDC	nuclear distribution C, dynein complex regulator [Source:HGNC Symbol;Acc:HGNC:8045]	protein_coding	6.210596925	0.000207279	0.001587288	141.777771	141.140778	12.885406	32.651978
3521	1	+	27344873	27353930	ENST00000543823	14	2229	ENSG00000142765	SYTL1	synaptotagmin like 1 [Source:HGNC Symbol;Acc:HGNC:15584]	protein_coding	7.863932362	0.001082074	0.005817164	6.383761	6.258043	0.536354	1.053757
3577	1	-	27666066	27672198	ENST00000362020	5	828	ENSG00000126709	IFI6	interferon alpha inducible protein 6 [Source:HGNC Symbol;Acc:HGNC:4054]	protein_coding	5.200396766	0.016617021	0.047863119	3.324301	7.023314	1.088139	0.885481
3667	1	+	28236109	28238105	ENST00000497986	3	599	ENSG00000130770	ATP5IF1	ATP synthase inhibitory factor subunit 1 [Source:HGNC Symbol;Acc:HGNC:871]	protein_coding	15.49577395	4.75E-05	0.00047483	12.945584	12.501643	0.303242	1.320253
3668	1	+	28236124	28238100	ENST00000335514	3	503	ENSG00000130770	ATP5IF1	ATP synthase inhibitory factor subunit 1 [Source:HGNC Symbol;Acc:HGNC:871]	protein_coding	6.560529662	0.000908619	0.005088454	91.7882	87.831062	9.200599	18.161224
3702	1	+	28518136	28538983	ENST00000373832	10	2424	ENSG00000180198	RCC1	regulator of chromosome condensation 1 [Source:HGNC Symbol;Acc:HGNC:1913]	protein_coding	6.397040352	0.001893665	0.008966343	24.417465	42.065514	2.346093	8.029805
3712	1	+	28553087	28565790	ENST00000495995	5	2040	ENSG00000180098	TRNAU1AP	tRNA selenocysteine 1 associated protein 1 [Source:HGNC Symbol;Acc:HGNC:30813]	processed_transcript	5.675843379	0.007896189	0.027097894	2.661759	3.008694	0.322409	0.660165
3725	1	-	28578538	28581873	ENST00000461832	5	1082	ENSG00000197989	SNHG12	small nucleolar RNA host gene 12 [Source:HGNC Symbol;Acc:HGNC:30062]	retained_intron	5.982964765	0.010700096	0.034025541	3.55823	0.985408	0.380649	0.362123
3735	1	-	28579010	28581867	ENST00000650239	5	1149	ENSG00000197989	SNHG12	small nucleolar RNA host gene 12 [Source:HGNC Symbol;Acc:HGNC:30062]	lncRNA	7.187184559	0.004383122	0.017211183	8.787248	3.566173	0.499125	1.20247
3852	1	+	29283723	29304040	ENST00000531385	4	737	ENSG00000060656	PTPRU	protein tyrosine phosphatase receptor type U [Source:HGNC Symbol;Acc:HGNC:9683]	retained_intron	9.926488245	8.63E-05	0.000779912	1.519697	2.379221	0.191713	0.183081
3960	1	+	31413813	31434677	ENST00000491976	11	2807	ENSG00000168528	SERINC2	serine incorporator 2 [Source:HGNC Symbol;Acc:HGNC:23231]	processed_transcript	9.943393333	0.000766282	0.004453616	4.728327	4.52341	0.177454	0.734998
4027	1	-	31652263	31704017	ENST00000373672	71	5418	ENSG00000084636	COL16A1	collagen type XVI alpha 1 chain [Source:HGNC Symbol;Acc:HGNC:2193]	protein_coding	7.069226998	0.001613084	0.0079387	1.432578	1.791667	0.154961	0.283964
4114	1	+	32073166	32102866	ENST00000476968	11	1994	ENSG00000121775	TMEM39B	transmembrane protein 39B [Source:HGNC Symbol;Acc:HGNC:25510]	processed_transcript	5.442826986	0.0045559	0.01777082	1.237499	1.369857	0.224035	0.238684
4125	1	+	32200595	32205387	ENST00000373602	6	880	ENSG00000160050	CCDC28B	coiled-coil domain containing 28B [Source:HGNC Symbol;Acc:HGNC:28163]	protein_coding	5.11572298	0.014269888	0.042485436	16.973785	16.616295	3.611816	2.938141
4131	1	-	32205498	32206814	ENST00000421616	4	786	ENSG00000224066	AL049795.1	novel transcript	lncRNA	5.841083983	0.014407515	0.042789037	2.349526	0.70539	0.139808	0.366621
4134	1	+	32205671	32208682	ENST00000537469	5	2252	ENSG00000160051	IQCC	IQ motif containing C [Source:HGNC Symbol;Acc:HGNC:25545]	protein_coding	10.74273891	5.10E-05	0.000504079	2.268041	1.891529	0.165521	0.203539
4183	1	+	32329480	32333635	ENST00000476391	7	2409	ENSG00000116478	HDAC1	histone deacetylase 1 [Source:HGNC Symbol;Acc:HGNC:4852]	retained_intron	10.2931185	2.99E-05	0.000328276	19.745535	23.386316	1.204013	2.968288
4189	1	+	32352729	32354096	ENST00000574792	2	715	ENSG00000162526	TSSK3	testis specific serine kinase 3 [Source:HGNC Symbol;Acc:HGNC:15473]	processed_transcript	4.511949037	0.016118105	0.046789452	2.646794	2.116824	0.467517	0.572694
4192	1	-	32361271	32364223	ENST00000416512	2	2759	ENSG00000225828	FAM229A	family with sequence similarity 229 member A [Source:HGNC Symbol;Acc:HGNC:44652]	retained_intron	5.797673598	0.004390005	0.017232038	9.863568	9.894894	1.137375	2.254073
4272	1	-	32775681	32783755	ENST00000487404	5	2197	ENSG00000134684	YARS1	tyrosyl-tRNA synthetase 1 [Source:HGNC Symbol;Acc:HGNC:12840]	retained_intron	6.020393452	0.008208526	0.027904746	5.314529	3.927455	0.401699	1.116736
4273	1	-	32775991	32786734	ENST00000478828	6	1044	ENSG00000134684	YARS1	tyrosyl-tRNA synthetase 1 [Source:HGNC Symbol;Acc:HGNC:12840]	retained_intron	6.16085647	0.006138876	0.022384437	0.681335	1.742954	0.105795	0.27095
4283	1	+	32817592	32837178	ENST00000356689	7	3583	ENSG00000116497	S100PBP	S100P binding protein [Source:HGNC Symbol;Acc:HGNC:25768]	processed_transcript	5.995307181	0.006378136	0.023091385	4.810113	3.278492	0.46276	0.869732
4311	1	-	32894846	32901438	ENST00000475208	5	768	ENSG00000121900	TMEM54	transmembrane protein 54 [Source:HGNC Symbol;Acc:HGNC:24143]	processed_transcript	9.031156742	0.00119869	0.006298182	23.16066	19.877186	1.027854	3.719846
4331	1	-	33013044	33036877	ENST00000480134	5	811	ENSG00000004455	AK2	adenylate kinase 2 [Source:HGNC Symbol;Acc:HGNC:362]	protein_coding	7.872597409	0.009404434	0.030884857	4.832421	34.031487	2.350695	2.568451
4495	1	-	35176378	35177661	ENST00000471991	2	440	ENSG00000116560	SFPQ	splicing factor proline and glutamine rich [Source:HGNC Symbol;Acc:HGNC:10774]	processed_transcript	9.092992565	0.000125188	0.00105359	4.018961	4.263605	0.313864	0.579209
4539	1	+	35557792	35566779	ENST00000356090	8	3433	ENSG00000020129	NCDN	neurochondrin [Source:HGNC Symbol;Acc:HGNC:17597]	protein_coding	4.915426844	0.002436869	0.010897162	28.472391	20.993364	3.856335	6.191103
4544	1	-	35569813	35573747	ENST00000425881	2	283	ENSG00000239636	AC004865.2	novel transcript	lncRNA	10.89925018	0.000324278	0.002257726	1.82027	2.588782	0.106371	0.279992
4594	1	-	36136581	36140998	ENST00000462715	3	2428	ENSG00000054116	TRAPPC3	trafficking protein particle complex 3 [Source:HGNC Symbol;Acc:HGNC:19942]	processed_transcript	6.062630545	0.00435674	0.017122197	3.69027	3.534525	0.473708	0.701284
4596	1	-	36137054	36149497	ENST00000373162	5	1056	ENSG00000054116	TRAPPC3	trafficking protein particle complex 3 [Source:HGNC Symbol;Acc:HGNC:19942]	protein_coding	13.06266043	0.000116943	0.000997795	20.655237	30.060946	0.747887	3.116175
4601	1	+	36155965	36180849	ENST00000316156	16	3456	ENSG00000116871	MAP7D1	MAP7 domain containing 1 [Source:HGNC Symbol;Acc:HGNC:25514]	protein_coding	4.558966934	0.008230992	0.027952228	31.336588	48.668846	4.503426	13.029988
4609	1	+	36176806	36179022	ENST00000487131	5	733	ENSG00000116871	MAP7D1	MAP7 domain containing 1 [Source:HGNC Symbol;Acc:HGNC:25514]	processed_transcript	7.728081592	0.00190889	0.009017896	0.686548	1.579519	0.133774	0.142039
4620	1	+	36307110	36324977	ENST00000505871	13	5952	ENSG00000214193	SH3D21	SH3 domain containing 21 [Source:HGNC Symbol;Acc:HGNC:26236]	protein_coding	7.011698274	0.000851193	0.004829348	6.355245	5.001565	0.562675	1.039872
4627	1	-	36322281	36323615	ENST00000490466	3	699	ENSG00000142694	EVA1B	eva-1 homolog B [Source:HGNC Symbol;Acc:HGNC:25558]	processed_transcript	9.09424884	0.001482886	0.007435909	14.030679	12.5036	0.539724	2.360174
4629	1	+	36326297	36328363	ENST00000672313	2	895	ENSG00000214193	SH3D21	SH3 domain containing 21 [Source:HGNC Symbol;Acc:HGNC:26236]	processed_transcript	7.407359089	0.00063266	0.003823626	1.10748	1.041454	0.107567	0.165241
4631	1	-	36339624	36361340	ENST00000359297	9	4837	ENSG00000196182	STK40	serine/threonine kinase 40 [Source:HGNC Symbol;Acc:HGNC:21373]	protein_coding	5.356154401	0.013537933	0.040827655	1.093163	2.554528	0.284993	0.379769
4657	1	-	36455772	36459703	ENST00000488606	3	2127	ENSG00000116898	MRPS15	mitochondrial ribosomal protein S15 [Source:HGNC Symbol;Acc:HGNC:14504]	processed_transcript	5.853825764	0.006372149	0.023081843	3.858567	2.660572	0.439395	0.657676
4696	1	+	37479999	37481762	ENST00000472312	2	593	ENSG00000163874	ZC3H12A	zinc finger CCCH-type containing 12A [Source:HGNC Symbol;Acc:HGNC:26259]	retained_intron	11.61369132	0.000327142	0.002274776	23.582222	24.384064	0.796171	3.315701
4698	1	+	37481690	37482602	ENST00000471012	2	395	ENSG00000163874	ZC3H12A	zinc finger CCCH-type containing 12A [Source:HGNC Symbol;Acc:HGNC:26259]	protein_coding	8.368410297	0.000361859	0.00246256	4.238835	4.217896	0.3343	0.658644
4744	1	-	37689533	37690513	ENST00000491797	2	649	ENSG00000116922	C1orf109	chromosome 1 open reading frame 109 [Source:HGNC Symbol;Acc:HGNC:26039]	processed_transcript	7.003789921	0.013832541	0.041500007	0.876169	6.000582	0.599749	0.364968
4774	1	+	37807747	37809449	ENST00000468084	3	1234	ENSG00000197982	C1orf122	chromosome 1 open reading frame 122 [Source:HGNC Symbol;Acc:HGNC:24789]	protein_coding	7.183538769	0.000118964	0.00101235	100.407875	105.621109	7.904301	20.759192
4775	1	+	37807790	37809454	ENST00000373042	3	1329	ENSG00000197982	C1orf122	chromosome 1 open reading frame 122 [Source:HGNC Symbol;Acc:HGNC:24789]	protein_coding	9.771604059	0.000315128	0.002208513	7.941714	5.273269	0.42891	0.905523
4798	1	-	37978990	37990075	ENST00000461869	8	776	ENSG00000183431	SF3A3	splicing factor 3a subunit 3 [Source:HGNC Symbol;Acc:HGNC:10767]	processed_transcript	6.886787536	0.003611644	0.014842806	3.342401	1.685022	0.164752	0.548162
4872	1	+	38991288	39004854	ENST00000372984	4	1330	ENSG00000174574	AKIRIN1	akirin 1 [Source:HGNC Symbol;Acc:HGNC:25744]	protein_coding	7.118288118	0.002097235	0.009709751	1.941603	0.769314	0.191529	0.172119
5105	1	+	40450107	40463718	ENST00000411995	6	2109	ENSG00000187801	ZFP69B	ZFP69 zinc finger protein B [Source:HGNC Symbol;Acc:HGNC:28053]	protein_coding	9.287755883	0.000138373	0.001140051	1.885659	1.324316	0.130839	0.196928
5149	1	+	40692013	40771106	ENST00000372653	15	1862	ENSG00000066136	NFYC	nuclear transcription factor Y subunit gamma [Source:HGNC Symbol;Acc:HGNC:7806]	protein_coding	5.109918138	0.005569599	0.020755056	0.971551	1.073975	0.181278	0.202941
5164	1	+	40768646	40771107	ENST00000488635	2	1481	ENSG00000066136	NFYC	nuclear transcription factor Y subunit gamma [Source:HGNC Symbol;Acc:HGNC:7806]	retained_intron	7.910057829	0.000526173	0.003333813	2.566689	2.39906	0.233321	0.376984
5190	1	+	40988519	41012056	ENST00000649215	15	1821	ENSG00000171793	CTPS1	CTP synthase 1 [Source:HGNC Symbol;Acc:HGNC:2519]	protein_coding	10.93096191	0.000113841	0.000976837	1.952133	3.658165	0.17882	0.316258
5194	1	+	41014590	41043890	ENST00000626479	4	4800	ENSG00000281207	SLFNL1-AS1	SLFNL1 antisense RNA 1 [Source:HGNC Symbol;Acc:HGNC:44126]	lncRNA	5.204816179	0.013588552	0.040931172	2.687856	2.452891	0.316425	0.655108
5200	1	-	41027200	41152674	ENST00000397174	13	2977	ENSG00000010803	SCMH1	Scm polycomb group protein homolog 1 [Source:HGNC Symbol;Acc:HGNC:19003]	protein_coding	8.082402335	0.000761993	0.004432604	11.628939	16.347258	2.462318	0.981528
5217	1	-	41185984	41242154	ENST00000488592	2	363	ENSG00000010803	SCMH1	Scm polycomb group protein homolog 1 [Source:HGNC Symbol;Acc:HGNC:19003]	retained_intron	8.977722933	0.000408073	0.002713063	4.685081	2.471998	0.407462	0.37197
5228	1	+	41361922	41383590	ENST00000372591	2	2398	ENSG00000204060	FOXO6	forkhead box O6 [Source:HGNC Symbol;Acc:HGNC:24814]	processed_transcript	5.055469782	0.014992618	0.044173065	7.443572	7.376072	0.962223	1.953141
5252	1	-	42176539	42189809	ENST00000372571	3	4468	ENSG00000198815	FOXJ3	forkhead box J3 [Source:HGNC Symbol;Acc:HGNC:29178]	protein_coding	12.26123324	5.11E-05	0.00050451	3.991308	4.515595	0.433948	0.241488
5270	1	+	42456539	42457504	ENST00000372560	2	793	ENSG00000127125	PPCS	phosphopantothenoylcysteine synthetase [Source:HGNC Symbol;Acc:HGNC:25686]	protein_coding	15.28035701	3.86E-05	0.000403627	1.734453	5.632912	0.162184	0.301271
5276	1	+	42459204	42460278	ENST00000469615	2	778	ENSG00000127125	PPCS	phosphopantothenoylcysteine synthetase [Source:HGNC Symbol;Acc:HGNC:25686]	processed_transcript	8.258693382	0.000288384	0.002057922	1.027038	1.285919	0.101537	0.160948
5357	1	-	42746375	42767012	ENST00000236040	14	2993	ENSG00000117385	P3H1	prolyl 3-hydroxylase 1 [Source:HGNC Symbol;Acc:HGNC:19316]	protein_coding	4.943201261	0.012186711	0.037739324	6.573452	9.628963	1.311486	1.950277
5416	1	-	42930319	42958859	ENST00000625233	4	1031	ENSG00000117394	SLC2A1	solute carrier family 2 member 1 [Source:HGNC Symbol;Acc:HGNC:11005]	retained_intron	13.61919318	8.70E-06	0.000116512	3.046588	1.79861	0.133511	0.20372
5444	1	-	43170944	43172268	ENST00000472982	3	1008	ENSG00000117395	EBNA1BP2	EBNA1 binding protein 2 [Source:HGNC Symbol;Acc:HGNC:15531]	processed_transcript	6.720296212	0.005701999	0.021102595	3.325792	1.658154	0.148408	0.576194
5445	1	-	43171441	43172282	ENST00000483082	2	759	ENSG00000117395	EBNA1BP2	EBNA1 binding protein 2 [Source:HGNC Symbol;Acc:HGNC:15531]	processed_transcript	10.05253973	0.0001967	0.001521151	4.879108	3.142582	0.198693	0.581273
5446	1	-	43171610	43270936	ENST00000461557	9	741	ENSG00000117395	EBNA1BP2	EBNA1 binding protein 2 [Source:HGNC Symbol;Acc:HGNC:15531]	processed_transcript	8.17207907	0.000264824	0.001924872	1.645275	1.224887	0.165732	0.167931
5460	1	+	43270025	43274002	ENST00000432792	4	1850	ENSG00000179178	TMEM125	transmembrane protein 125 [Source:HGNC Symbol;Acc:HGNC:28275]	protein_coding	16.40700633	1.99E-06	3.33E-05	18.05249	17.454979	0.61883	1.526554
5461	1	+	43270047	43270820	ENST00000442284	2	179	ENSG00000179178	TMEM125	transmembrane protein 125 [Source:HGNC Symbol;Acc:HGNC:28275]	processed_transcript	5.628829405	0.015033333	0.044273487	2.013344	2.29495	0.26418	0.484771
5547	1	+	43530890	43622357	ENST00000438120	33	6377	ENSG00000142949	PTPRF	protein tyrosine phosphatase receptor type F [Source:HGNC Symbol;Acc:HGNC:9670]	protein_coding	5.258002512	0.000334507	0.002311816	119.074585	97.91095	23.493797	17.757681
5561	1	+	43650536	43667021	ENST00000463151	8	1023	ENSG00000066135	KDM4A	lysine demethylase 4A [Source:HGNC Symbol;Acc:HGNC:22978]	protein_coding	6.764359044	0.001075445	0.005787204	1.676373	1.671899	0.165183	0.312761
5673	1	-	43937918	43940781	ENST00000657883	2	2224	ENSG00000237950	AL357079.1	novel transcript	lncRNA	5.089305009	0.015247958	0.044789259	1.712591	1.503296	0.16012	0.455701
5682	1	+	43965939	43967752	ENST00000372339	5	1201	ENSG00000117408	IPO13	importin 13 [Source:HGNC Symbol;Acc:HGNC:16853]	protein_coding	6.844418786	0.000680322	0.004060944	1.144795	1.052167	0.117768	0.18614
5717	1	+	43979237	43981923	ENST00000497866	3	980	ENSG00000117411	B4GALT2	beta-1,4-galactosyltransferase 2 [Source:HGNC Symbol;Acc:HGNC:925]	processed_transcript	5.738866769	0.010027697	0.032407483	7.571199	6.356824	0.671018	1.739431
5731	1	+	43991802	43995856	ENST00000485811	6	982	ENSG00000159214	CCDC24	coiled-coil domain containing 24 [Source:HGNC Symbol;Acc:HGNC:28688]	retained_intron	10.52582007	0.000420404	0.002774292	7.66722	3.182026	0.290056	0.722571
5743	1	-	44010192	44031429	ENST00000489764	3	930	ENSG00000196517	SLC6A9	solute carrier family 6 member 9 [Source:HGNC Symbol;Acc:HGNC:11056]	retained_intron	8.771256873	0.000209472	0.001600726	1.482984	1.877397	0.223934	0.141459
5806	1	-	44247986	44355260	ENST00000452396	6	764	ENSG00000117419	ERI3	ERI1 exoribonuclease family member 3 [Source:HGNC Symbol;Acc:HGNC:17276]	protein_coding	17.2458697	2.38E-06	3.91E-05	8.871825	7.976981	0.355171	0.602965
5874	1	+	44775578	44777525	ENST00000470475	3	981	ENSG00000142937	RPS8	ribosomal protein S8 [Source:HGNC Symbol;Acc:HGNC:10441]	processed_transcript	5.723062063	0.006058445	0.022152558	26.676849	23.498875	2.740675	6.010106
5894	1	-	44805893	44807351	ENST00000675259	2	1355	ENSG00000188396	TCTEX1D4	Tctex1 domain containing 4 [Source:HGNC Symbol;Acc:HGNC:32315]	protein_coding	10.83241166	4.07E-05	0.000421793	2.164127	1.557258	0.124906	0.200482
6009	1	-	45334100	45340235	ENST00000534453	2	672	ENSG00000132781	MUTYH	mutY DNA glycosylase [Source:HGNC Symbol;Acc:HGNC:7527]	retained_intron	4.867186987	0.014074792	0.042053044	1.661803	0.836976	0.217395	0.280107
6038	1	+	45550543	45570049	ENST00000372070	10	1818	ENSG00000117448	AKR1A1	aldo-keto reductase family 1 member A1 [Source:HGNC Symbol;Acc:HGNC:380]	protein_coding	4.056175021	0.016351644	0.04732121	42.771534	27.355032	6.958835	10.314937
6057	1	+	45584041	45606680	ENST00000464190	5	604	ENSG00000132780	NASP	nuclear autoantigenic sperm protein [Source:HGNC Symbol;Acc:HGNC:7644]	retained_intron	7.625915627	0.002666789	0.011691639	1.153691	3.938006	0.313295	0.337011
6072	1	+	45584065	45618247	ENST00000351223	14	1538	ENSG00000132780	NASP	nuclear autoantigenic sperm protein [Source:HGNC Symbol;Acc:HGNC:7644]	protein_coding	9.434398535	0.001326719	0.006805329	2.970904	11.146212	0.6333	0.845165
6075	1	+	45609300	45618244	ENST00000530073	10	2740	ENSG00000132780	NASP	nuclear autoantigenic sperm protein [Source:HGNC Symbol;Acc:HGNC:7644]	processed_transcript	6.560032377	0.002854018	0.012297741	6.444967	8.649938	0.797227	1.486863
6076	1	+	45610554	45618244	ENST00000481782	9	3659	ENSG00000132780	NASP	nuclear autoantigenic sperm protein [Source:HGNC Symbol;Acc:HGNC:7644]	retained_intron	7.006396418	0.003903309	0.015768584	6.845358	7.641624	0.407088	1.643446
6090	1	-	45627304	45635724	ENST00000479235	5	3121	ENSG00000159592	GPBP1L1	GC-rich promoter binding protein 1 like 1 [Source:HGNC Symbol;Acc:HGNC:28843]	processed_transcript	8.852966785	0.000227776	0.001714317	1.51498	0.925649	0.111131	0.146813
6123	1	+	46022910	46023516	ENST00000498668	2	346	ENSG00000086015	MAST2	microtubule associated serine/threonine kinase 2 [Source:HGNC Symbol;Acc:HGNC:19035]	processed_transcript	7.500707276	0.00289723	0.012444808	3.090589	1.152648	0.195976	0.352402
6189	1	+	46303707	46309673	ENST00000486951	2	687	ENSG00000173660	UQCRH	ubiquinol-cytochrome c reductase hinge protein [Source:HGNC Symbol;Acc:HGNC:12590]	retained_intron	8.850278033	0.000740439	0.004333425	18.706882	16.260931	1.112872	2.820429
6203	1	+	46394329	46405789	ENST00000468718	5	769	ENSG00000117480	FAAH	fatty acid amide hydrolase [Source:HGNC Symbol;Acc:HGNC:3553]	processed_transcript	8.625606225	0.000510953	0.003255759	2.449234	2.359527	0.11471	0.425107
6204	1	+	46394371	46409198	ENST00000493735	8	1396	ENSG00000117480	FAAH	fatty acid amide hydrolase [Source:HGNC Symbol;Acc:HGNC:3553]	retained_intron	5.341242899	0.006175434	0.022495296	20.685827	20.163788	2.841576	4.790129
6206	1	+	46406038	46409288	ENST00000489366	4	480	ENSG00000117480	FAAH	fatty acid amide hydrolase [Source:HGNC Symbol;Acc:HGNC:3553]	retained_intron	5.016309312	0.014244144	0.042433373	1.829532	1.82966	0.154456	0.55899
6207	1	+	46410052	46411651	ENST00000493636	3	527	ENSG00000117480	FAAH	fatty acid amide hydrolase [Source:HGNC Symbol;Acc:HGNC:3553]	retained_intron	7.092985393	0.00448417	0.017540957	11.619208	12.369895	0.696305	2.668603
6208	1	+	46432129	46445321	ENST00000446499	12	1238	ENSG00000232022	FAAHP1	fatty acid amide hydrolase pseudogene 1 [Source:HGNC Symbol;Acc:HGNC:50679]	transcribed_unprocessed_pseudogene	5.119511957	0.009209386	0.030420478	1.251752	1.086372	0.278119	0.162496
6266	1	-	46635041	46668427	ENST00000371937	9	1827	ENSG00000123472	ATPAF1	ATP synthase mitochondrial F1 complex assembly factor 1 [Source:HGNC Symbol;Acc:HGNC:18803]	protein_coding	10.89682415	0.000162294	0.001300644	13.094174	10.499342	1.446129	0.70088
6288	1	-	46675165	46719123	ENST00000479745	9	8344	ENSG00000159658	EFCAB14	EF-hand calcium binding domain 14 [Source:HGNC Symbol;Acc:HGNC:29051]	retained_intron	9.047948026	0.004329041	0.017040657	2.145441	0.273171	0.118002	0.131519
6579	1	-	51789191	51878805	ENST00000354831	33	3895	ENSG00000078618	NRDC	nardilysin convertase [Source:HGNC Symbol;Acc:HGNC:7995]	protein_coding	6.145502068	0.000269671	0.001953197	21.880478	21.613831	2.729928	4.330748
6634	1	-	52352532	52366156	ENST00000491136	24	4335	ENSG00000154222	CC2D1B	coiled-coil and C2 domain containing 1B [Source:HGNC Symbol;Acc:HGNC:29386]	retained_intron	5.806774656	0.008772591	0.029355023	2.399826	1.803778	0.463986	0.243372
6695	1	-	52896223	52921762	ENST00000460612	8	2645	ENSG00000121310	ECHDC2	enoyl-CoA hydratase domain containing 2 [Source:HGNC Symbol;Acc:HGNC:23408]	retained_intron	6.403307033	0.001132874	0.006040891	22.319592	21.884022	1.891469	4.994902
6701	1	-	52896233	52921726	ENST00000358358	9	1126	ENSG00000121310	ECHDC2	enoyl-CoA hydratase domain containing 2 [Source:HGNC Symbol;Acc:HGNC:23408]	protein_coding	24.32022145	5.34E-06	7.77E-05	3.337606	10.413841	0.141133	0.405122
6702	1	-	52896239	52905172	ENST00000498544	4	985	ENSG00000121310	ECHDC2	enoyl-CoA hydratase domain containing 2 [Source:HGNC Symbol;Acc:HGNC:23408]	retained_intron	10.8962058	0.000876718	0.004941776	14.906592	14.833365	0.420707	2.290515
6704	1	-	52896548	52913930	ENST00000479593	10	766	ENSG00000121310	ECHDC2	enoyl-CoA hydratase domain containing 2 [Source:HGNC Symbol;Acc:HGNC:23408]	processed_transcript	10.09872454	0.009764257	0.031781857	4.270197	0.249826	0.100342	0.329222
6714	1	-	52911564	52921586	ENST00000544531	4	548	ENSG00000121310	ECHDC2	enoyl-CoA hydratase domain containing 2 [Source:HGNC Symbol;Acc:HGNC:23408]	processed_transcript	10.79917367	0.000150173	0.001218951	5.502478	5.274957	0.199876	0.779963
6715	1	-	52911599	52913344	ENST00000493896	3	714	ENSG00000121310	ECHDC2	enoyl-CoA hydratase domain containing 2 [Source:HGNC Symbol;Acc:HGNC:23408]	retained_intron	7.590088256	0.003792272	0.015446169	20.944025	15.662925	0.975541	3.830088
6716	1	-	52911600	52912225	ENST00000487040	2	557	ENSG00000121310	ECHDC2	enoyl-CoA hydratase domain containing 2 [Source:HGNC Symbol;Acc:HGNC:23408]	retained_intron	12.49731782	0.000185376	0.001448563	9.730685	11.128059	0.301869	1.348789
6806	1	-	53245624	53328038	ENST00000669432	17	10750	ENSG00000157193	LRP8	LDL receptor related protein 8 [Source:HGNC Symbol;Acc:HGNC:6700]	retained_intron	6.08877152	0.002653579	0.011644065	2.921428	1.938491	0.344514	0.436948
7389	1	-	61697509	61725133	ENST00000371177	5	3218	ENSG00000162604	TM2D1	TM2 domain containing 1 [Source:HGNC Symbol;Acc:HGNC:24142]	protein_coding	11.24112073	4.56E-05	0.000460383	2.522858	2.239126	0.175917	0.229484
7527	1	-	63320884	63322458	ENST00000449386	3	547	ENSG00000230798	FOXD3-AS1	FOXD3 antisense RNA 1 [Source:HGNC Symbol;Acc:HGNC:40241]	lncRNA	6.510450164	0.001636144	0.008016304	5.454318	4.855019	0.775947	0.790631
7669	1	+	65147669	65224837	ENST00000470888	5	1043	ENSG00000162433	AK4	adenylate kinase 4 [Source:HGNC Symbol;Acc:HGNC:363]	processed_transcript	17.35393229	4.76E-06	7.03E-05	25.354515	14.044786	0.785623	1.465868
7801	1	-	67412385	67430399	ENST00000361219	8	2103	ENSG00000142864	SERBP1	SERPINE1 mRNA binding protein 1 [Source:HGNC Symbol;Acc:HGNC:17860]	protein_coding	8.191534505	0.001483964	0.007439046	8.433361	34.408745	2.827876	2.384612
7802	1	-	67412867	67430372	ENST00000370990	8	1621	ENSG00000142864	SERBP1	SERPINE1 mRNA binding protein 1 [Source:HGNC Symbol;Acc:HGNC:17860]	protein_coding	14.08294158	1.05E-06	1.91E-05	25.247349	22.220161	1.698422	1.653566
7824	1	+	67685229	67686588	ENST00000460575	2	874	ENSG00000116717	GADD45A	growth arrest and DNA damage inducible alpha [Source:HGNC Symbol;Acc:HGNC:4095]	retained_intron	11.56169085	0.000244638	0.001809341	6.767083	10.459445	0.340716	1.13098
7826	1	+	67685676	67686586	ENST00000484245	2	688	ENSG00000116717	GADD45A	growth arrest and DNA damage inducible alpha [Source:HGNC Symbol;Acc:HGNC:4095]	retained_intron	9.44440706	0.0002199	0.00166341	2.828467	2.653174	0.140547	0.421982
7972	1	-	71065719	71081289	ENST00000611683	10	1257	ENSG00000132485	ZRANB2	zinc finger RANBP2-type containing 2 [Source:HGNC Symbol;Acc:HGNC:13058]	protein_coding	16.92350919	9.05E-07	1.70E-05	2.608693	2.358479	0.164093	0.110596
8326	1	+	77979232	78013514	ENST00000477671	4	737	ENSG00000162616	DNAJB4	DnaJ heat shock protein family (Hsp40) member B4 [Source:HGNC Symbol;Acc:HGNC:14886]	processed_transcript	16.34876271	1.58E-06	2.73E-05	3.020528	3.308514	0.135496	0.232854
8327	1	+	77979281	78013617	ENST00000484662	2	906	ENSG00000162616	DNAJB4	DnaJ heat shock protein family (Hsp40) member B4 [Source:HGNC Symbol;Acc:HGNC:14886]	processed_transcript	5.49391808	0.016874358	0.048458712	5.66055	3.848118	0.35489	1.359513
8546	1	+	84479259	84483330	ENST00000370656	3	724	ENSG00000117133	RPF1	ribosome production factor 1 homolog [Source:HGNC Symbol;Acc:HGNC:30350]	protein_coding	44.62266089	1.43E-07	3.38E-06	12.995602	3.228296	0.191063	0.152965
8748	1	+	88684222	88806268	ENST00000316005	11	2632	ENSG00000065243	PKN2	protein kinase N2 [Source:HGNC Symbol;Acc:HGNC:9406]	protein_coding	16.19228972	2.53E-06	4.11E-05	3.657262	4.085516	0.209866	0.249546
8846	1	+	89821014	89933160	ENST00000525774	4	588	ENSG00000171492	LRRC8D	leucine rich repeat containing 8 VRAC subunit D [Source:HGNC Symbol;Acc:HGNC:16992]	protein_coding	7.519366115	0.000813179	0.004666806	1.798498	3.148502	0.333037	0.307524
8906	1	-	90916185	91022272	ENST00000361321	4	1253	ENSG00000122482	ZNF644	zinc finger protein 644 [Source:HGNC Symbol;Acc:HGNC:29222]	protein_coding	6.304313897	0.004483622	0.0175409	5.568329	7.216136	0.659229	1.351835
9013	1	-	92736560	92784966	ENST00000466778	3	321	ENSG00000067208	EVI5	ecotropic viral integration site 5 [Source:HGNC Symbol;Acc:HGNC:3501]	processed_transcript	13.88031408	0.003230523	0.013573313	19.766033	1.352797	0.33057	1.172366
9021	1	+	92832109	92837469	ENST00000315741	6	681	ENSG00000122406	RPL5	ribosomal protein L5 [Source:HGNC Symbol;Acc:HGNC:10360]	protein_coding	15.98241676	9.86E-05	0.00087046	37.886452	15.998372	0.65982	2.692938
9024	1	+	92834856	92837785	ENST00000645908	3	591	ENSG00000122406	RPL5	ribosomal protein L5 [Source:HGNC Symbol;Acc:HGNC:10360]	retained_intron	46.10250352	4.30E-10	2.08E-08	32.794216	38.851803	0.83049	0.704003
9027	1	+	92840274	92840606	ENST00000643510	2	277	ENSG00000122406	RPL5	ribosomal protein L5 [Source:HGNC Symbol;Acc:HGNC:10360]	processed_transcript	5.176774748	0.006374866	0.023083712	3.830871	4.675101	0.679731	0.947235
9028	1	+	92840525	92841921	ENST00000644549	2	271	ENSG00000122406	RPL5	ribosomal protein L5 [Source:HGNC Symbol;Acc:HGNC:10360]	retained_intron	121.2608783	6.99E-12	5.32E-10	40.753494	21.427031	0.197943	0.295005
9053	1	+	93118345	93120274	ENST00000468457	2	1038	ENSG00000143033	MTF2	metal response element binding transcription factor 2 [Source:HGNC Symbol;Acc:HGNC:29535]	retained_intron	6.056905563	0.001248003	0.006498344	1.05549	1.059121	0.126904	0.205522
9061	1	-	93156040	93180261	ENST00000370280	3	750	ENSG00000117500	TMED5	transmembrane p24 trafficking protein 5 [Source:HGNC Symbol;Acc:HGNC:24251]	protein_coding	13.92359795	4.54E-06	6.77E-05	2.179416	3.147357	0.160699	0.203309
9101	1	-	93336975	93345846	ENST00000653362	5	2871	ENSG00000223745	CCDC18-AS1	CCDC18 antisense RNA 1 [Source:HGNC Symbol;Acc:HGNC:52262]	lncRNA	5.977573539	0.002631061	0.011570477	1.101809	1.099278	0.166589	0.184981
9252	1	+	95117439	95173878	ENST00000456991	7	992	ENSG00000152078	TLCD4	TLC domain containing 4 [Source:HGNC Symbol;Acc:HGNC:26477]	protein_coding	4.63926093	0.01347351	0.040688987	1.035825	1.130886	0.151713	0.299636
9490	1	+	100266289	100266929	ENST00000370126	2	538	ENSG00000137996	RTCA	RNA 3'-terminal phosphate cyclase [Source:HGNC Symbol;Acc:HGNC:17981]	protein_coding	15.7529489	7.75E-06	0.000105777	2.254285	5.068259	0.242112	0.203994
9547	1	-	101013649	101025753	ENST00000476507	4	524	ENSG00000117543	DPH5	diphthamide biosynthesis 5 [Source:HGNC Symbol;Acc:HGNC:24270]	processed_transcript	6.784856861	0.008524595	0.028703309	2.0722	4.729424	0.786584	0.198835
9633	1	+	103525697	103535441	ENST00000531883	6	686	ENSG00000185946	RNPC3	RNA binding region (RNP1, RRM) containing 3 [Source:HGNC Symbol;Acc:HGNC:18666]	protein_coding	7.461925729	0.000672536	0.004021888	2.030969	2.653417	0.270568	0.339884
9977	1	+	109494094	109500435	ENST00000420578	3	4912	ENSG00000174151	CYB561D1	cytochrome b561 family member D1 [Source:HGNC Symbol;Acc:HGNC:26804]	protein_coding	4.70480611	0.017285999	0.049334998	4.266487	3.621831	0.822258	0.838644
10007	1	+	109620608	109626349	ENST00000531203	6	575	ENSG00000116337	AMPD2	adenosine monophosphate deaminase 2 [Source:HGNC Symbol;Acc:HGNC:469]	protein_coding	8.920881271	0.000142561	0.00116754	3.045417	2.387097	0.211104	0.380104
10022	1	+	109626198	109627165	ENST00000525415	3	580	ENSG00000116337	AMPD2	adenosine monophosphate deaminase 2 [Source:HGNC Symbol;Acc:HGNC:469]	retained_intron	6.917009322	0.010479316	0.03347582	4.849726	2.851607	0.106428	0.989854
10025	1	+	109627774	109628535	ENST00000529299	2	583	ENSG00000116337	AMPD2	adenosine monophosphate deaminase 2 [Source:HGNC Symbol;Acc:HGNC:469]	retained_intron	5.154313244	0.013052808	0.03976168	1.563594	0.704885	0.202171	0.221822
10085	1	-	109737365	109740304	ENST00000540225	7	688	ENSG00000134202	GSTM3	glutathione S-transferase mu 3 [Source:HGNC Symbol;Acc:HGNC:4635]	protein_coding	42.68748858	8.19E-06	0.00011078	9.162811	0.860061	0.101606	0.113659
10358	1	-	111443349	111448891	ENST00000459665	6	637	ENSG00000116455	WDR77	WD repeat domain 77 [Source:HGNC Symbol;Acc:HGNC:29652]	processed_transcript	6.682784941	0.004001057	0.016059891	0.732504	1.154422	0.154519	0.11083
10453	1	-	112607104	112619099	ENST00000477332	3	848	ENSG00000007341	ST7L	suppression of tumorigenicity 7 like [Source:HGNC Symbol;Acc:HGNC:18441]	processed_transcript	5.306071546	0.012852552	0.039302516	8.032155	7.071104	0.882577	1.947603
10470	1	+	112674487	112700739	ENST00000369645	21	3552	ENSG00000155363	MOV10	Mov10 RISC complex RNA helicase [Source:HGNC Symbol;Acc:HGNC:7200]	protein_coding	6.571467474	0.004213284	0.016707848	4.003705	9.490071	0.722947	1.313485
10489	1	-	112701133	112707127	ENST00000285735	6	2199	ENSG00000155366	RHOC	ras homolog family member C [Source:HGNC Symbol;Acc:HGNC:669]	protein_coding	15.27373269	6.47E-05	0.000614582	16.335825	10.593653	1.390865	0.353568
10668	1	-	114397608	114511160	ENST00000369543	19	3457	ENSG00000197323	TRIM33	tripartite motif containing 33 [Source:HGNC Symbol;Acc:HGNC:16290]	protein_coding	8.868188641	0.001705884	0.008258248	7.671476	2.376011	0.668265	0.446971
10988	1	+	119711934	119744215	ENST00000641023	12	1866	ENSG00000092621	PHGDH	phosphoglycerate dehydrogenase [Source:HGNC Symbol;Acc:HGNC:8923]	protein_coding	8.695577476	3.76E-07	7.92E-06	296.447906	228.895294	32.830078	27.567209
10990	1	+	119711935	119727684	ENST00000641573	5	1180	ENSG00000092621	PHGDH	phosphoglycerate dehydrogenase [Source:HGNC Symbol;Acc:HGNC:8923]	retained_intron	8.331837154	0.001989858	0.009309592	12.301458	13.471102	0.64388	2.431783
11003	1	+	119719627	119744213	ENST00000369407	11	3180	ENSG00000092621	PHGDH	phosphoglycerate dehydrogenase [Source:HGNC Symbol;Acc:HGNC:8923]	retained_intron	7.104927886	0.007988057	0.027330405	11.957182	3.584095	0.470685	1.699524
11005	1	+	119726636	119727425	ENST00000641847	2	692	ENSG00000092621	PHGDH	phosphoglycerate dehydrogenase [Source:HGNC Symbol;Acc:HGNC:8923]	retained_intron	18.89618961	5.25E-07	1.06E-05	3.358802	4.225516	0.131326	0.2511
11189	1	-	144439993	144461558	ENST00000579734	6	908	ENSG00000266338	NBPF15	NBPF member 15 [Source:HGNC Symbol;Acc:HGNC:28791]	processed_transcript	10.66455136	9.20E-05	0.000822068	8.534468	10.057499	0.688606	1.036612
11275	1	+	145824088	145836854	ENST00000471254	10	1186	ENSG00000186141	POLR3C	RNA polymerase III subunit C [Source:HGNC Symbol;Acc:HGNC:30076]	processed_transcript	9.389890918	0.006973345	0.024730714	8.407433	0.893461	0.573316	0.399336
11276	1	+	145824176	145842493	ENST00000369294	12	1590	ENSG00000186141	POLR3C	RNA polymerase III subunit C [Source:HGNC Symbol;Acc:HGNC:30076]	protein_coding	9.837207359	0.004699768	0.018211048	0.541465	4.618228	0.162923	0.343618
11294	1	-	145854746	145859836	ENST00000393046	6	952	ENSG00000131788	PIAS3	protein inhibitor of activated STAT 3 [Source:HGNC Symbol;Acc:HGNC:16861]	protein_coding	6.248410941	0.003807067	0.015489168	16.484295	15.42964	2.41211	2.678619
11417	1	+	147172744	147179126	ENST00000649713	3	2212	ENSG00000180867	PDIA3P1	protein disulfide isomerase family A member 3 pseudogene 1 [Source:HGNC Symbol;Acc:HGNC:4607]	processed_transcript	6.122423003	0.004109846	0.016384587	0.666546	1.540467	0.131697	0.21205
11811	1	+	150067293	150145326	ENST00000535106	14	2695	ENSG00000136631	VPS45	vacuolar protein sorting 45 homolog [Source:HGNC Symbol;Acc:HGNC:14579]	protein_coding	7.046028118	0.001941417	0.00913886	1.70387	2.48356	0.203047	0.374088
11830	1	+	150149916	150160065	ENST00000369124	6	2114	ENSG00000023902	PLEKHO1	pleckstrin homology domain containing O1 [Source:HGNC Symbol;Acc:HGNC:24310]	protein_coding	6.057041734	0.006958788	0.024695138	9.525327	9.529527	0.815136	2.314067
11882	1	+	150329752	150334979	ENST00000467514	4	1097	ENSG00000117360	PRPF3	pre-mRNA processing factor 3 [Source:HGNC Symbol;Acc:HGNC:17348]	processed_transcript	9.571158093	0.000646099	0.003895269	8.553114	8.482929	0.398909	1.363116
11883	1	+	150343151	150344375	ENST00000493553	2	516	ENSG00000117360	PRPF3	pre-mRNA processing factor 3 [Source:HGNC Symbol;Acc:HGNC:17348]	processed_transcript	9.476943658	0.000291344	0.002074542	3.653538	2.539243	0.146236	0.489332
11885	1	+	150348684	150353195	ENST00000470824	2	898	ENSG00000117360	PRPF3	pre-mRNA processing factor 3 [Source:HGNC Symbol;Acc:HGNC:17348]	processed_transcript	7.250912078	0.001047778	0.005676401	3.22587	2.148127	0.291145	0.432761
11901	1	+	150491990	150497597	ENST00000460794	2	568	ENSG00000143374	TARS2	threonyl-tRNA synthetase 2, mitochondrial [Source:HGNC Symbol;Acc:HGNC:30740]	retained_intron	6.619950201	0.00356656	0.014701613	2.286856	2.356462	0.127389	0.557045
11912	1	+	150515757	150518032	ENST00000416894	2	566	ENSG00000228126	FALEC	focally amplified long non-coding RNA in epithelial cancer [Source:HGNC Symbol;Acc:HGNC:43713]	lncRNA	8.317743869	0.000164152	0.001313612	2.037008	1.918466	0.156716	0.301235
11928	1	-	150574551	150579738	ENST00000620947	4	3626	ENSG00000143384	MCL1	MCL1 apoptosis regulator, BCL2 family member [Source:HGNC Symbol;Acc:HGNC:6943]	protein_coding	7.617279339	0.00199485	0.009328967	5.987804	14.221519	1.813431	0.822284
12003	1	+	150961317	150964735	ENST00000497314	5	2321	ENSG00000143379	SETDB1	SET domain bifurcated histone lysine methyltransferase 1 [Source:HGNC Symbol;Acc:HGNC:10761]	retained_intron	7.882277269	0.000702796	0.004164859	4.419918	4.597775	0.522672	0.603912
12019	1	-	150967427	150974477	ENST00000421609	7	738	ENSG00000143418	CERS2	ceramide synthase 2 [Source:HGNC Symbol;Acc:HGNC:14076]	protein_coding	6.06223848	0.003626569	0.014894835	1.48886	1.774121	0.11912	0.402426
12057	1	-	151052946	151059615	ENST00000492796	6	1174	ENSG00000197622	CDC42SE1	CDC42 small effector 1 [Source:HGNC Symbol;Acc:HGNC:17719]	processed_transcript	51.33201426	1.37E-10	7.54E-09	23.612	15.840933	0.347053	0.40192
12071	1	-	151131707	151146611	ENST00000341697	19	5262	ENSG00000143434	SEMA6C	semaphorin 6C [Source:HGNC Symbol;Acc:HGNC:10740]	protein_coding	12.32584773	6.20E-05	0.000593376	4.739936	4.207488	0.490621	0.216909
12088	1	+	151167868	151169133	ENST00000459799	2	619	ENSG00000163156	SCNM1	sodium channel modifier 1 [Source:HGNC Symbol;Acc:HGNC:23136]	processed_transcript	13.82247906	1.19E-05	0.000152402	2.643917	3.961681	0.309291	0.150044
12110	1	+	151223880	151232345	ENST00000468772	4	710	ENSG00000143398	PIP5K1A	phosphatidylinositol-4-phosphate 5-kinase type 1 alpha [Source:HGNC Symbol;Acc:HGNC:8994]	retained_intron	5.519171947	0.006260535	0.022744835	2.39773	2.455892	0.273986	0.589049
12120	1	+	151254758	151262910	ENST00000461434	2	801	ENSG00000159352	PSMD4	proteasome 26S subunit, non-ATPase 4 [Source:HGNC Symbol;Acc:HGNC:9561]	retained_intron	5.319428573	0.009940857	0.032205948	1.985297	1.718686	0.172036	0.508036
12121	1	+	151254763	151265588	ENST00000462970	5	900	ENSG00000159352	PSMD4	proteasome 26S subunit, non-ATPase 4 [Source:HGNC Symbol;Acc:HGNC:9561]	retained_intron	6.237539686	0.006960816	0.024699671	3.580773	3.929765	0.251323	0.93597
12123	1	+	151259063	151265609	ENST00000437736	6	787	ENSG00000159352	PSMD4	proteasome 26S subunit, non-ATPase 4 [Source:HGNC Symbol;Acc:HGNC:9561]	protein_coding	6.248304091	0.006921422	0.024605011	1.590217	2.242681	0.104081	0.49255
12126	1	+	151265244	151266098	ENST00000491857	2	461	ENSG00000159352	PSMD4	proteasome 26S subunit, non-ATPase 4 [Source:HGNC Symbol;Acc:HGNC:9561]	retained_intron	10.05369507	0.000256062	0.00187653	1.707032	1.043324	0.112152	0.143404
12136	1	+	151282299	151292176	ENST00000336715	9	4795	ENSG00000143373	ZNF687	zinc finger protein 687 [Source:HGNC Symbol;Acc:HGNC:29277]	protein_coding	6.152995101	0.00062354	0.003783108	19.404844	20.206499	4.24834	2.172644
12160	1	-	151341960	151347357	ENST00000452671	11	2355	ENSG00000143390	RFX5	regulatory factor X5 [Source:HGNC Symbol;Acc:HGNC:9986]	protein_coding	7.613950255	0.000360408	0.002456243	27.58988	13.730002	2.876627	2.532865
12190	1	-	151365573	151369841	ENST00000424475	7	916	ENSG00000143416	SELENBP1	selenium binding protein 1 [Source:HGNC Symbol;Acc:HGNC:10719]	protein_coding	6.592550558	0.002295209	0.010413772	1.024696	2.155895	0.202237	0.263249
12193	1	-	151366681	151368316	ENST00000465273	2	342	ENSG00000143416	SELENBP1	selenium binding protein 1 [Source:HGNC Symbol;Acc:HGNC:10719]	retained_intron	8.147626893	0.000435579	0.002851028	3.639944	4.213336	0.294345	0.651983
12218	1	-	151426189	151459179	ENST00000485040	7	2741	ENSG00000143442	POGZ	pogo transposable element derived with ZNF domain [Source:HGNC Symbol;Acc:HGNC:18801]	retained_intron	5.157970864	0.013689099	0.04115865	1.671644	1.28956	0.15524	0.40274
12243	1	+	151557446	151557940	ENST00000452587	1	495	ENSG00000223861	AL365436.1	ribosomal protein S10 (RPS10) pseudogene	processed_pseudogene	4.715476941	0.01740929	0.049592202	1.191918	1.068746	0.236077	0.227578
12293	1	-	151762617	151763489	ENST00000462783	2	693	ENSG00000143436	MRPL9	mitochondrial ribosomal protein L9 [Source:HGNC Symbol;Acc:HGNC:14277]	retained_intron	15.5897543	1.64E-05	0.000199662	9.342583	4.783638	0.566167	0.321238
12294	1	+	151762899	151771330	ENST00000635322	4	746	ENSG00000143450	OAZ3	ornithine decarboxylase antizyme 3 [Source:HGNC Symbol;Acc:HGNC:8097]	protein_coding	5.454616969	0.009462617	0.031038744	0.812716	1.788282	0.27312	0.18739
12297	1	-	151763384	151769501	ENST00000512280	3	382	ENSG00000249602	AL589765.4	novel transcript	lncRNA	7.151540183	0.004306392	0.016972706	17.192301	21.453445	1.203791	4.182841
12298	1	+	151763480	151771321	ENST00000453029	5	730	ENSG00000143450	OAZ3	ornithine decarboxylase antizyme 3 [Source:HGNC Symbol;Acc:HGNC:8097]	protein_coding	12.45464569	3.31E-05	0.000357153	1.752328	3.401008	0.123348	0.272026
12324	1	+	151790842	151794402	ENST00000389897	2	992	ENSG00000203288	TDRKH-AS1	TDRKH antisense RNA 1 [Source:HGNC Symbol;Acc:HGNC:40578]	lncRNA	7.053172904	0.002246553	0.010253835	3.128129	2.903712	0.195902	0.642129
12517	1	-	153631661	153634397	ENST00000469931	5	831	ENSG00000272030	AL162258.2	novel transcript, antisense to S100A1 and CHTOP	lncRNA	5.231100368	0.010390872	0.033286819	3.024815	3.099149	0.34037	0.814137
12551	1	+	153766475	153774079	ENST00000368670	10	3047	ENSG00000143624	INTS3	integrator complex subunit 3 [Source:HGNC Symbol;Acc:HGNC:26153]	retained_intron	9.462932348	0.0005644	0.003507769	2.190254	3.175943	0.137708	0.411481
12640	1	-	153975817	153977655	ENST00000461365	5	542	ENSG00000143543	JTB	jumping translocation breakpoint [Source:HGNC Symbol;Acc:HGNC:6201]	processed_transcript	18.53495684	1.65E-06	2.83E-05	19.163021	13.662498	0.749466	1.002619
12645	1	-	153981650	153986339	ENST00000368575	8	1164	ENSG00000143545	RAB13	RAB13, member RAS oncogene family [Source:HGNC Symbol;Acc:HGNC:9762]	protein_coding	6.080353587	0.001266738	0.006575604	85.174232	92.098846	6.85524	22.28311
12646	1	-	153981654	153986246	ENST00000462680	3	2123	ENSG00000143545	RAB13	RAB13, member RAS oncogene family [Source:HGNC Symbol;Acc:HGNC:9762]	processed_transcript	5.299465882	0.010168735	0.032782178	1.754351	0.790458	0.225252	0.238723
12653	1	+	153990921	153992146	ENST00000477151	3	496	ENSG00000177954	RPS27	ribosomal protein S27 [Source:HGNC Symbol;Acc:HGNC:10416]	retained_intron	11.27381386	6.41E-05	0.000609955	14.131502	14.956234	1.411792	1.150097
12711	1	+	154225082	154270853	ENST00000361546	26	3864	ENSG00000143569	UBAP2L	ubiquitin associated protein 2 like [Source:HGNC Symbol;Acc:HGNC:29877]	protein_coding	51.1910098	4.17E-16	8.26E-14	50.744503	29.162273	0.55797	0.983374
12727	1	+	154272629	154275875	ENST00000531435	6	1284	ENSG00000143575	HAX1	HCLS1 associated protein X-1 [Source:HGNC Symbol;Acc:HGNC:16915]	retained_intron	22.69165343	1.30E-07	3.12E-06	38.371872	62.388523	0.972584	3.448714
12728	1	+	154272637	154275272	ENST00000477780	3	1089	ENSG00000143575	HAX1	HCLS1 associated protein X-1 [Source:HGNC Symbol;Acc:HGNC:16915]	retained_intron	6.597388319	0.003543568	0.014627004	4.128695	3.178028	0.292535	0.798014
12748	1	+	154346615	154349459	ENST00000505882	3	895	ENSG00000143515	ATP8B2	ATPase phospholipid transporting 8B2 [Source:HGNC Symbol;Acc:HGNC:13534]	retained_intron	7.029976263	0.001048309	0.005678343	2.502735	1.798261	0.215485	0.379168
12775	1	-	154551751	154552375	ENST00000474181	2	524	ENSG00000160714	UBE2Q1	ubiquitin conjugating enzyme E2 Q1 [Source:HGNC Symbol;Acc:HGNC:15698]	processed_transcript	6.726689684	0.00174881	0.008422272	2.484598	2.407103	0.179457	0.530724
12804	1	-	154600177	154627986	ENST00000463920	3	2347	ENSG00000160710	ADAR	adenosine deaminase RNA specific [Source:HGNC Symbol;Acc:HGNC:225]	retained_intron	5.800070164	0.007144139	0.025168244	3.883182	3.272108	0.405627	0.811477
12814	1	-	154924740	154936719	ENST00000368467	5	1002	ENSG00000163344	PMVK	phosphomevalonate kinase [Source:HGNC Symbol;Acc:HGNC:9141]	protein_coding	5.060559229	0.001034893	0.005626056	125.70359	129.598328	18.425077	32.008224
12826	1	+	154961825	154962623	ENST00000605085	1	799	ENSG00000271380	AL451085.2	uncharacterized LOC101928120 [Source:NCBI gene (formerly Entrezgene);Acc:101928120]	lncRNA	6.028738175	0.004646434	0.018053302	10.326123	9.560885	1.362787	1.919232
12861	1	+	155002630	155018522	ENST00000535420	3	3777	ENSG00000160685	ZBTB7B	zinc finger and BTB domain containing 7B [Source:HGNC Symbol;Acc:HGNC:18668]	protein_coding	3.856722993	0.013158684	0.040021186	25.101255	27.954666	5.218009	8.523913
12863	1	+	155002726	155015309	ENST00000487542	2	873	ENSG00000160685	ZBTB7B	zinc finger and BTB domain containing 7B [Source:HGNC Symbol;Acc:HGNC:18668]	processed_transcript	8.108561115	0.00238868	0.010729811	6.175214	4.645543	0.238494	1.078458
12869	1	-	155018531	155031202	ENST00000368423	10	2087	ENSG00000163354	DCST2	DC-STAMP domain containing 2 [Source:HGNC Symbol;Acc:HGNC:26562]	retained_intron	5.657353767	0.007801539	0.026857226	2.6951	2.562238	0.311041	0.601787
12881	1	+	155050946	155062775	ENST00000527418	22	4508	ENSG00000143537	ADAM15	ADAM metallopeptidase domain 15 [Source:HGNC Symbol;Acc:HGNC:193]	retained_intron	6.31594793	0.001656534	0.008079653	10.482029	11.19185	0.940844	2.473934
12884	1	+	155051286	155062758	ENST00000360674	20	2732	ENSG00000143537	ADAM15	ADAM metallopeptidase domain 15 [Source:HGNC Symbol;Acc:HGNC:193]	protein_coding	9.813787984	6.73E-06	9.42E-05	38.547298	108.431862	6.930349	8.028491
12891	1	+	155051306	155062775	ENST00000271836	21	2799	ENSG00000143537	ADAM15	ADAM metallopeptidase domain 15 [Source:HGNC Symbol;Acc:HGNC:193]	protein_coding	4.938752862	0.012145515	0.037671255	26.598356	19.032932	2.001569	7.221916
12894	1	+	155051316	155062769	ENST00000368413	14	1901	ENSG00000143537	ADAM15	ADAM metallopeptidase domain 15 [Source:HGNC Symbol;Acc:HGNC:193]	protein_coding	8.066694106	0.003762519	0.015353506	0.280208	1.522518	0.105756	0.100201
12901	1	+	155055409	155056407	ENST00000534019	4	705	ENSG00000143537	ADAM15	ADAM metallopeptidase domain 15 [Source:HGNC Symbol;Acc:HGNC:193]	retained_intron	6.74116234	0.001353887	0.006926325	2.273105	2.645875	0.299179	0.413481
12902	1	+	155055802	155056261	ENST00000470779	2	381	ENSG00000143537	ADAM15	ADAM metallopeptidase domain 15 [Source:HGNC Symbol;Acc:HGNC:193]	processed_transcript	7.469554757	0.000581353	0.00358468	4.516961	3.572391	0.395068	0.670586
12908	1	+	155060266	155061332	ENST00000468053	3	367	ENSG00000143537	ADAM15	ADAM metallopeptidase domain 15 [Source:HGNC Symbol;Acc:HGNC:193]	processed_transcript	8.127872978	0.000812003	0.004661681	4.041148	3.121876	0.19153	0.672222
12909	1	+	155062161	155062775	ENST00000464824	2	525	ENSG00000143537	ADAM15	ADAM metallopeptidase domain 15 [Source:HGNC Symbol;Acc:HGNC:193]	retained_intron	13.81178796	1.44E-05	0.000179247	3.765008	1.994217	0.109088	0.289339
12915	1	+	155085516	155086982	ENST00000470294	3	763	ENSG00000143590	EFNA3	ephrin A3 [Source:HGNC Symbol;Acc:HGNC:3223]	processed_transcript	7.843015755	0.001169679	0.006185005	5.53809	9.84564	0.778024	1.165982
12935	1	+	155135897	155137131	ENST00000506037	2	928	ENSG00000169241	SLC50A1	solute carrier family 50 member 1 [Source:HGNC Symbol;Acc:HGNC:30657]	retained_intron	5.664879111	0.013006226	0.039651825	12.747546	9.776118	0.976654	2.982895
12943	1	-	155169408	155173238	ENST00000487350	4	785	ENSG00000163463	KRTCAP2	keratinocyte associated protein 2 [Source:HGNC Symbol;Acc:HGNC:28942]	retained_intron	9.013201704	0.003591709	0.01477565	14.516096	17.393829	0.445294	3.077279
13077	1	+	155308803	155318663	ENST00000461507	5	1022	ENSG00000160752	FDPS	farnesyl diphosphate synthase [Source:HGNC Symbol;Acc:HGNC:3631]	retained_intron	7.990194515	0.006016215	0.022027529	4.901618	0.891664	0.217263	0.490289
13083	1	+	155308914	155312979	ENST00000487002	2	2017	ENSG00000160752	FDPS	farnesyl diphosphate synthase [Source:HGNC Symbol;Acc:HGNC:3631]	retained_intron	8.953770914	0.000471245	0.003049235	12.626542	13.197112	0.753919	2.112424
13090	1	+	155308985	155318928	ENST00000477057	7	741	ENSG00000160752	FDPS	farnesyl diphosphate synthase [Source:HGNC Symbol;Acc:HGNC:3631]	processed_transcript	6.786146194	0.014242911	0.042433373	4.170931	5.53817	1.216386	0.197285
13097	1	+	155319655	155320609	ENST00000489324	2	475	ENSG00000160752	FDPS	farnesyl diphosphate synthase [Source:HGNC Symbol;Acc:HGNC:3631]	retained_intron	5.910004186	0.005068053	0.019329773	1.564597	1.013299	0.223556	0.19602
13102	1	+	155323525	155327028	ENST00000497930	7	1156	ENSG00000160753	RUSC1	RUN and SH3 domain containing 1 [Source:HGNC Symbol;Acc:HGNC:17153]	protein_coding	5.03998984	0.005609645	0.020845242	0.830387	0.935483	0.12691	0.20743
13108	1	+	155324522	155330730	ENST00000490373	8	1700	ENSG00000160753	RUSC1	RUN and SH3 domain containing 1 [Source:HGNC Symbol;Acc:HGNC:17153]	protein_coding	5.43989024	0.011095653	0.035042829	2.082416	1.846656	0.171284	0.534663
13114	1	+	155325567	155327132	ENST00000485924	3	676	ENSG00000160753	RUSC1	RUN and SH3 domain containing 1 [Source:HGNC Symbol;Acc:HGNC:17153]	protein_coding	11.0332214	3.81E-05	0.000398776	1.865043	1.591172	0.146449	0.148619
13154	1	-	155659443	155688656	ENST00000368339	10	3073	ENSG00000163374	YY1AP1	YY1 associated protein 1 [Source:HGNC Symbol;Acc:HGNC:30935]	protein_coding	4.278787017	0.017411251	0.049593492	15.106267	10.600432	2.55578	3.436835
13155	1	-	155659446	155671091	ENST00000442834	4	2508	ENSG00000163374	YY1AP1	YY1 associated protein 1 [Source:HGNC Symbol;Acc:HGNC:30935]	retained_intron	6.401037952	0.005472553	0.020486732	2.35628	3.95105	0.291068	0.677417
13179	1	+	155687960	155689337	ENST00000461479	2	732	ENSG00000132676	DAP3	death associated protein 3 [Source:HGNC Symbol;Acc:HGNC:2673]	processed_transcript	9.034297141	0.00030908	0.002178195	3.427521	4.178799	0.219987	0.604165
13182	1	+	155687991	155689627	ENST00000479076	2	735	ENSG00000132676	DAP3	death associated protein 3 [Source:HGNC Symbol;Acc:HGNC:2673]	processed_transcript	9.533168841	0.000359889	0.002454229	1.5556	0.827607	0.11261	0.119479
13209	1	-	155749717	155859400	ENST00000437809	32	7713	ENSG00000116580	GON4L	gon-4 like [Source:HGNC Symbol;Acc:HGNC:25973]	protein_coding	10.12772714	4.48E-05	0.000453652	5.32331	7.582617	0.829779	0.426512
13236	1	-	155904612	155911381	ENST00000650659	4	538	ENSG00000143622	RIT1	Ras like without CAAX 1 [Source:HGNC Symbol;Acc:HGNC:10023]	retained_intron	19.61030052	2.59E-05	0.000293092	0.984433	4.129779	0.130762	0.11105
13249	1	-	155926471	155934398	ENST00000466713	6	911	ENSG00000132680	KHDC4	KH domain containing 4, pre-mRNA splicing factor [Source:HGNC Symbol;Acc:HGNC:29145]	processed_transcript	10.05891715	0.000416056	0.002752436	0.73317	2.425991	0.117798	0.178256
13255	1	-	155946855	155991212	ENST00000673475	26	4727	ENSG00000116584	ARHGEF2	Rho/Rac guanine nucleotide exchange factor 2 [Source:HGNC Symbol;Acc:HGNC:682]	protein_coding	16.46458898	0.002429574	0.01087193	8.671207	0.381259	0.321855	0.209174
13258	1	-	155947367	155952721	ENST00000368315	8	1646	ENSG00000116584	ARHGEF2	Rho/Rac guanine nucleotide exchange factor 2 [Source:HGNC Symbol;Acc:HGNC:682]	protein_coding	42.05536583	3.13E-09	1.24E-07	7.755373	4.366684	0.113929	0.154787
13283	1	-	156009129	156020935	ENST00000480176	5	1040	ENSG00000163479	SSR2	signal sequence receptor subunit 2 [Source:HGNC Symbol;Acc:HGNC:11324]	retained_intron	5.475327171	0.013077813	0.039806054	4.228816	8.060048	0.772878	1.455182
13304	1	+	156055496	156058506	ENST00000463371	3	462	ENSG00000116586	LAMTOR2	late endosomal/lysosomal adaptor, MAPK and MTOR activator 2 [Source:HGNC Symbol;Acc:HGNC:29796]	processed_transcript	6.299568324	0.005150996	0.01956308	1.159218	0.811307	0.111245	0.184733
13359	1	+	156153607	156161028	ENST00000438830	7	897	ENSG00000196189	SEMA4A	semaphorin 4A [Source:HGNC Symbol;Acc:HGNC:10729]	protein_coding	12.611959	2.88E-05	0.000319121	4.903006	8.040978	0.484426	0.523486
13520	1	+	156591778	156593876	ENST00000368233	5	1012	ENSG00000163382	NAXE	NAD(P)HX epimerase [Source:HGNC Symbol;Acc:HGNC:18453]	protein_coding	5.546738508	0.009042508	0.030010908	13.361125	12.491842	1.687042	2.957495
13523	1	-	156594301	156601479	ENST00000368232	8	2154	ENSG00000160818	GPATCH4	G-patch domain containing 4 [Source:HGNC Symbol;Acc:HGNC:25982]	protein_coding	5.32714108	0.001813021	0.008663413	38.024647	40.639885	4.564591	10.185908
13538	1	-	156598967	156601479	ENST00000525375	2	513	ENSG00000160818	GPATCH4	G-patch domain containing 4 [Source:HGNC Symbol;Acc:HGNC:25982]	retained_intron	5.356418117	0.015344088	0.045015347	2.502676	1.756079	0.12933	0.649479
13559	1	-	156699606	156705583	ENST00000368222	4	974	ENSG00000143320	CRABP2	cellular retinoic acid binding protein 2 [Source:HGNC Symbol;Acc:HGNC:2339]	protein_coding	7.397948181	0.001446462	0.007286586	3.844786	2.954761	0.601224	0.300592
13576	1	+	156732252	156733649	ENST00000517871	4	479	ENSG00000143303	RRNAD1	ribosomal RNA adenine dimethylase domain containing 1 [Source:HGNC Symbol;Acc:HGNC:24273]	retained_intron	6.705292899	0.00161232	0.007936127	3.251002	3.727567	0.363649	0.660089
13577	1	+	156732385	156735800	ENST00000522237	5	416	ENSG00000143303	RRNAD1	ribosomal RNA adenine dimethylase domain containing 1 [Source:HGNC Symbol;Acc:HGNC:24273]	protein_coding	10.19820961	0.000129549	0.001078703	1.323342	2.391018	0.146567	0.199611
13581	1	-	156737303	156738227	ENST00000478899	3	560	ENSG00000143314	MRPL24	mitochondrial ribosomal protein L24 [Source:HGNC Symbol;Acc:HGNC:14037]	processed_transcript	18.12013086	0.000139252	0.001145284	1.676784	10.200604	0.423928	0.212656
13589	1	-	156742110	156752233	ENST00000368209	6	2171	ENSG00000143321	HDGF	heparin binding growth factor [Source:HGNC Symbol;Acc:HGNC:4856]	protein_coding	8.21880835	0.009980209	0.032295266	87.646034	39.146053	0.830375	14.579123
13601	1	+	156786875	156800497	ENST00000526188	4	634	ENSG00000143294	PRCC	proline rich mitotic checkpoint control factor [Source:HGNC Symbol;Acc:HGNC:9343]	protein_coding	11.970511	2.84E-05	0.000315269	6.431981	8.513085	0.531964	0.698197
13885	1	+	159780962	159782543	ENST00000368107	2	797	ENSG00000158716	DUSP23	dual specificity phosphatase 23 [Source:HGNC Symbol;Acc:HGNC:21480]	protein_coding	6.036360103	0.003373141	0.014061166	32.514622	43.250038	4.185051	8.349644
13950	1	-	159927039	159933934	ENST00000493195	10	4205	ENSG00000085552	IGSF9	immunoglobulin superfamily member 9 [Source:HGNC Symbol;Acc:HGNC:18132]	processed_transcript	8.261622014	0.001630079	0.008000789	4.009363	3.786718	0.209989	0.716082
14019	1	-	160239222	160262425	ENST00000610139	4	1607	ENSG00000132716	DCAF8	DDB1 and CUL4 associated factor 8 [Source:HGNC Symbol;Acc:HGNC:24891]	protein_coding	27.62908046	4.00E-08	1.13E-06	8.77567	8.391856	0.234547	0.367534
14171	1	-	161039295	161040583	ENST00000472217	2	1097	ENSG00000158773	USF1	upstream transcription factor 1 [Source:HGNC Symbol;Acc:HGNC:12593]	retained_intron	5.247674307	0.014271448	0.042486234	5.166267	5.664155	1.274039	0.773624
14214	1	+	161118908	161119943	ENST00000461376	3	710	ENSG00000158793	NIT1	nitrilase 1 [Source:HGNC Symbol;Acc:HGNC:7828]	processed_transcript	5.713201178	0.009275819	0.03057964	1.656098	4.298425	0.396121	0.629619
14250	1	+	161166439	161168545	ENST00000479246	5	963	ENSG00000143224	PPOX	protoporphyrinogen oxidase [Source:HGNC Symbol;Acc:HGNC:9280]	retained_intron	8.897188039	0.004225593	0.016734467	5.5468	3.412776	0.852829	0.136431
14272	1	+	161170261	161171181	ENST00000466452	2	784	ENSG00000143224	PPOX	protoporphyrinogen oxidase [Source:HGNC Symbol;Acc:HGNC:9280]	retained_intron	7.783137152	0.001764344	0.008476374	1.463372	0.586242	0.118004	0.127906
14297	1	+	161206409	161209727	ENST00000473321	3	555	ENSG00000158864	NDUFS2	NADH:ubiquinone oxidoreductase core subunit S2 [Source:HGNC Symbol;Acc:HGNC:7708]	processed_transcript	17.92324548	6.12E-07	1.21E-05	5.208136	6.296941	0.277139	0.345885
14298	1	+	161209239	161214239	ENST00000483804	12	1062	ENSG00000158864	NDUFS2	NADH:ubiquinone oxidoreductase core subunit S2 [Source:HGNC Symbol;Acc:HGNC:7708]	processed_transcript	5.018077098	0.015113131	0.044460722	6.760934	4.376364	0.976408	1.227013
14376	1	+	161314388	161362433	ENST00000392169	4	369	ENSG00000143252	SDHC	succinate dehydrogenase complex subunit C [Source:HGNC Symbol;Acc:HGNC:10682]	protein_coding	9.546460819	0.000129104	0.001076652	10.85387	11.932749	0.955732	1.413281
14384	1	+	161399998	161401868	ENST00000667751	1	1871	ENSG00000288093	AL592295.5	novel transcript	lncRNA	4.505327413	0.017575278	0.049918038	1.130768	1.659029	0.257866	0.345795
14520	1	+	162593103	162593754	ENST00000609669	2	505	ENSG00000272574	AL596325.2	novel transcript, sense intronic to UAP1	lncRNA	10.76226875	0.000400748	0.002672468	9.027662	9.699629	0.31004	1.411906
14762	1	+	167094075	167129165	ENST00000361200	6	4170	ENSG00000198842	DUSP27	dual specificity phosphatase 27, atypical [Source:HGNC Symbol;Acc:HGNC:25034]	protein_coding	6.82589909	0.004014921	0.016097161	6.423435	6.810502	0.398535	1.523178
14801	1	-	167529117	167553805	ENST00000466652	5	1997	ENSG00000143162	CREG1	cellular repressor of E1A stimulated genes 1 [Source:HGNC Symbol;Acc:HGNC:2351]	protein_coding	23.74654206	6.97E-05	0.000653551	29.677248	2.855248	0.520036	0.830795
14832	1	+	167935783	167987547	ENST00000450548	5	724	ENSG00000143164	DCAF6	DDB1 and CUL4 associated factor 6 [Source:HGNC Symbol;Acc:HGNC:30002]	processed_transcript	7.868063482	0.000623298	0.003782338	2.553066	2.610666	0.166994	0.471838
14842	1	+	168015887	168019961	ENST00000460432	2	482	ENSG00000143164	DCAF6	DDB1 and CUL4 associated factor 6 [Source:HGNC Symbol;Acc:HGNC:30002]	processed_transcript	7.551416598	0.002681904	0.011740693	1.754812	0.697552	0.194423	0.112981
15195	1	+	173481199	173488015	ENST00000470017	4	859	ENSG00000117592	PRDX6	peroxiredoxin 6 [Source:HGNC Symbol;Acc:HGNC:16753]	processed_transcript	13.06945382	0.000631909	0.003819791	1.220933	7.624731	0.275378	0.382972
15259	1	-	173864631	173867043	ENST00000442067	6	1114	ENSG00000234741	GAS5	growth arrest specific 5 [Source:HGNC Symbol;Acc:HGNC:16355]	retained_intron	7.676989651	0.002008359	0.009377472	4.308726	2.671775	0.21966	0.672221
15260	1	-	173864955	173867989	ENST00000455838	8	632	ENSG00000234741	GAS5	growth arrest specific 5 [Source:HGNC Symbol;Acc:HGNC:16355]	retained_intron	6.944196834	0.001333651	0.006836627	7.015375	6.237617	0.879161	1.012218
15294	1	+	174159410	174548561	ENST00000357444	14	2605	ENSG00000152061	RABGAP1L	RAB GTPase activating protein 1 like [Source:HGNC Symbol;Acc:HGNC:24663]	protein_coding	8.620538446	0.000487484	0.003135188	1.479903	2.486915	0.162805	0.279674
15461	1	-	178724306	178726285	ENST00000608517	1	1980	ENSG00000273062	AL449106.1	novel transcript, antisense to RALGPS2	lncRNA	6.977187173	0.000599655	0.00366865	1.122539	0.983389	0.150938	0.133759
15585	1	+	180196682	180198016	ENST00000443059	2	893	ENSG00000116260	QSOX1	quiescin sulfhydryl oxidase 1 [Source:HGNC Symbol;Acc:HGNC:9756]	protein_coding	9.160453204	0.000325421	0.002264248	3.071378	3.164039	0.151726	0.511146
15846	1	-	184385753	184386704	ENST00000605589	1	952	ENSG00000271387	AL445228.3	novel transcript	lncRNA	5.803696714	0.004380865	0.017204376	1.476749	0.877346	0.14241	0.246656
15866	1	-	184720510	184754873	ENST00000474725	8	1911	ENSG00000116406	EDEM3	ER degradation enhancing alpha-mannosidase like protein 3 [Source:HGNC Symbol;Acc:HGNC:16787]	retained_intron	10.88010732	4.07E-05	0.000421793	1.921626	1.128131	0.142935	0.119209
15962	1	-	186373393	186375693	ENST00000451586	3	515	ENSG00000047410	TPR	translocated promoter region, nuclear basket protein [Source:HGNC Symbol;Acc:HGNC:12017]	protein_coding	5.805818849	0.004531103	0.017699284	2.322129	2.048417	0.196236	0.539996
16115	1	+	193059595	193060283	ENST00000469214	2	592	ENSG00000116747	RO60	Ro60, Y RNA binding protein [Source:HGNC Symbol;Acc:HGNC:11313]	retained_intron	6.564173169	0.002996194	0.012796365	9.371243	7.794084	0.865294	1.732755
16119	1	+	193059659	193069179	ENST00000506303	3	613	ENSG00000116747	RO60	Ro60, Y RNA binding protein [Source:HGNC Symbol;Acc:HGNC:11313]	protein_coding	21.26820159	2.89E-07	6.33E-06	10.321187	9.818601	0.477765	0.450119
16405	1	-	201134773	201145668	ENST00000472411	2	2892	ENSG00000116857	TMEM9	transmembrane protein 9 [Source:HGNC Symbol;Acc:HGNC:18823]	processed_transcript	7.536288981	0.001148825	0.006101219	2.715866	3.356779	0.281551	0.50689
16408	1	-	201135599	201154433	ENST00000485839	6	938	ENSG00000116857	TMEM9	transmembrane protein 9 [Source:HGNC Symbol;Acc:HGNC:18823]	protein_coding	5.551995249	0.009076795	0.030091299	5.758247	7.813959	0.916937	1.511229
16458	1	-	201380833	201399324	ENST00000391967	10	2627	ENSG00000159166	LAD1	ladinin 1 [Source:HGNC Symbol;Acc:HGNC:6472]	protein_coding	3.987288481	0.008087495	0.02758454	88.625893	95.700409	14.939891	31.273609
16459	1	-	201381207	201399548	ENST00000367313	10	2336	ENSG00000159166	LAD1	ladinin 1 [Source:HGNC Symbol;Acc:HGNC:6472]	protein_coding	4.483920164	0.001889121	0.008951631	73.279739	63.747326	14.493501	16.050617
16474	1	-	201464278	201469188	ENST00000367311	2	2749	ENSG00000174307	PHLDA3	pleckstrin homology like domain family A member 3 [Source:HGNC Symbol;Acc:HGNC:8934]	protein_coding	5.153059818	0.000641127	0.003868405	62.894661	58.127983	8.690057	14.779413
16476	1	-	201465853	201468581	ENST00000485436	3	661	ENSG00000174307	PHLDA3	pleckstrin homology like domain family A member 3 [Source:HGNC Symbol;Acc:HGNC:8934]	processed_transcript	5.666883056	0.004154026	0.01652866	1.428483	0.978303	0.172589	0.235651
16481	1	-	201483532	201492499	ENST00000533402	2	8475	ENSG00000159176	CSRP1	cysteine and glycine rich protein 1 [Source:HGNC Symbol;Acc:HGNC:2469]	retained_intron	6.089528543	0.003334341	0.013922367	2.323555	2.236215	0.357722	0.374351
16482	1	-	201483532	201492901	ENST00000527662	4	4208	ENSG00000159176	CSRP1	cysteine and glycine rich protein 1 [Source:HGNC Symbol;Acc:HGNC:2469]	retained_intron	6.174924345	0.011225355	0.035367556	2.033998	2.394294	0.12498	0.5754
16525	1	+	201888680	201892137	ENST00000464117	5	914	ENSG00000198892	SHISA4	shisa family member 4 [Source:HGNC Symbol;Acc:HGNC:27139]	processed_transcript	4.734235743	0.012727132	0.039007285	3.316048	2.757259	0.503765	0.763308
16552	1	+	202001261	202003349	ENST00000464707	3	450	ENSG00000176393	RNPEP	arginyl aminopeptidase [Source:HGNC Symbol;Acc:HGNC:10078]	processed_transcript	10.91137494	7.99E-05	0.000731416	2.69066	1.535447	0.129444	0.239701
16558	1	+	202010594	202012571	ENST00000495848	3	899	ENSG00000163435	ELF3	E74 like ETS transcription factor 3 [Source:HGNC Symbol;Acc:HGNC:3318]	processed_transcript	5.152690864	0.008477295	0.028596741	1.361992	1.775747	0.188471	0.404362
16560	1	+	202010625	202011808	ENST00000498017	2	762	ENSG00000163435	ELF3	E74 like ETS transcription factor 3 [Source:HGNC Symbol;Acc:HGNC:3318]	processed_transcript	7.213299084	0.00085342	0.00483756	2.174258	2.419534	0.196141	0.423482
16712	1	-	202965887	202967225	ENST00000478009	3	899	ENSG00000159348	CYB5R1	cytochrome b5 reductase 1 [Source:HGNC Symbol;Acc:HGNC:13397]	processed_transcript	6.587385532	0.001722722	0.008318968	3.238271	3.451798	0.335315	0.663309
16717	1	+	203007403	203016094	ENST00000543891	4	924	ENSG00000163444	TMEM183A	transmembrane protein 183A [Source:HGNC Symbol;Acc:HGNC:20173]	retained_intron	10.55309038	0.000396793	0.002650389	14.859476	10.525084	0.558291	1.829019
16868	1	-	204273626	204377665	ENST00000564627	5	414	ENSG00000143850	PLEKHA6	pleckstrin homology domain containing A6 [Source:HGNC Symbol;Acc:HGNC:17053]	protein_coding	5.546917856	0.011715299	0.036606137	0.952321	1.490921	0.182369	0.241705
17202	1	-	206604733	206612463	ENST00000620382	5	1274	ENSG00000143486	EIF2D	eukaryotic translation initiation factor 2D [Source:HGNC Symbol;Acc:HGNC:6583]	retained_intron	5.448923948	0.005136908	0.019527612	0.701577	1.372815	0.15158	0.212788
17362	1	-	207801518	207869150	ENST00000608023	5	15145	ENSG00000203709	MIR29B2CHG	MIR29B2 and MIR29C host gene [Source:HGNC Symbol;Acc:HGNC:32018]	lncRNA	6.298939438	0.000377917	0.002544457	5.553007	5.501908	0.552551	1.185668
17367	1	-	207813560	207822728	ENST00000487977	3	3222	ENSG00000203709	MIR29B2CHG	MIR29B2 and MIR29C host gene [Source:HGNC Symbol;Acc:HGNC:32018]	lncRNA	6.054317123	0.001843844	0.008776269	0.851355	0.873366	0.108441	0.159737
17622	1	-	211666430	211675557	ENST00000366998	7	1865	ENSG00000117650	NEK2	NIMA related kinase 2 [Source:HGNC Symbol;Acc:HGNC:7745]	protein_coding	6.497360433	0.005545545	0.020677133	6.024068	6.407558	1.285773	0.61064
17695	1	-	212557833	212559731	ENST00000564287	1	1899	ENSG00000260805	AC092803.1	novel transcript	lncRNA	5.302933528	0.00749196	0.02607845	15.134326	14.905708	1.868516	3.780051
17721	1	-	212784141	212791782	ENST00000487995	3	685	ENSG00000117697	NSL1	NSL1 component of MIS12 kinetochore complex [Source:HGNC Symbol;Acc:HGNC:24548]	processed_transcript	15.67297088	9.21E-05	0.000822068	0.673751	2.984037	0.10423	0.110428
17861	1	+	214603195	214664571	ENST00000366955	20	10290	ENSG00000117724	CENPF	centromere protein F [Source:HGNC Symbol;Acc:HGNC:1857]	protein_coding	6.728763657	0.00035922	0.002451189	5.711539	6.956931	0.628593	1.237113
17883	1	+	215573786	215581179	ENST00000448333	8	751	ENSG00000136636	KCTD3	potassium channel tetramerization domain containing 3 [Source:HGNC Symbol;Acc:HGNC:21305]	protein_coding	7.958372438	0.000588977	0.003616774	1.389306	2.508362	0.203402	0.268868
18147	1	+	222618097	222668007	ENST00000344922	28	8126	ENSG00000154305	MIA3	MIA SH3 domain ER export factor 3 [Source:HGNC Symbol;Acc:HGNC:24008]	protein_coding	5.023892387	0.001001329	0.005479995	20.919081	24.122772	3.077208	5.872302
18153	1	+	222649263	222650315	ENST00000467190	2	553	ENSG00000154305	MIA3	MIA SH3 domain ER export factor 3 [Source:HGNC Symbol;Acc:HGNC:24008]	processed_transcript	9.718597921	0.000538698	0.003390314	3.450672	3.604788	0.101376	0.606657
18203	1	+	222815359	222837384	ENST00000663328	3	583	ENSG00000154309	DISP1	dispatched RND transporter family member 1 [Source:HGNC Symbol;Acc:HGNC:19711]	processed_transcript	6.409638907	0.006759423	0.024128219	0.94706	2.978374	0.181743	0.413804
18280	1	+	223994262	223995196	ENST00000618397	2	573	ENSG00000278467	AC138393.3	novel transcript	lncRNA	6.385733861	0.002026947	0.009448171	5.816047	5.269453	0.833089	0.886022
18336	1	+	224356921	224371297	ENST00000477413	3	820	ENSG00000143771	CNIH4	cornichon family AMPA receptor auxiliary protein 4 [Source:HGNC Symbol;Acc:HGNC:25013]	processed_transcript	5.384247835	0.012113525	0.037593303	17.677866	17.920721	2.137844	4.457488
18416	1	-	225497085	225653045	ENST00000366843	14	2758	ENSG00000154380	ENAH	ENAH actin regulator [Source:HGNC Symbol;Acc:HGNC:18271]	protein_coding	14.50398537	1.20E-08	3.98E-07	58.597881	56.089382	2.393718	5.494954
18419	1	-	225519044	225567270	ENST00000497899	4	807	ENSG00000154380	ENAH	ENAH actin regulator [Source:HGNC Symbol;Acc:HGNC:18271]	protein_coding	8.061729892	0.006025516	0.022055847	0.753054	4.611585	0.271773	0.376153
18437	1	+	225777878	225787179	ENST00000651653	3	522	ENSG00000143742	SRP9	signal recognition particle 9 [Source:HGNC Symbol;Acc:HGNC:11304]	retained_intron	11.13743247	0.000374725	0.002528664	9.749712	10.226089	0.305635	1.469734
18442	1	+	225810134	225838697	ENST00000448202	4	895	ENSG00000143819	EPHX1	epoxide hydrolase 1 [Source:HGNC Symbol;Acc:HGNC:3401]	protein_coding	5.585437715	0.015228782	0.044752916	20.227425	21.714952	1.619815	5.873003
18444	1	+	225825354	225845563	ENST00000366837	9	1780	ENSG00000143819	EPHX1	epoxide hydrolase 1 [Source:HGNC Symbol;Acc:HGNC:3401]	protein_coding	12.07973479	0.002144975	0.009883473	18.633518	1.94882	0.695864	0.989665
18451	1	-	225859663	225866211	ENST00000474478	4	5407	ENSG00000196187	TMEM63A	transmembrane protein 63A [Source:HGNC Symbol;Acc:HGNC:29118]	processed_transcript	5.010843779	0.016372195	0.047368183	1.916548	1.652073	0.219128	0.477043
18453	1	-	225862540	225866410	ENST00000483779	3	634	ENSG00000196187	TMEM63A	transmembrane protein 63A [Source:HGNC Symbol;Acc:HGNC:29118]	retained_intron	7.435374934	0.000509022	0.003245778	1.026162	1.404374	0.153317	0.156261
18464	1	-	225921222	225923079	ENST00000446534	4	1341	ENSG00000143811	PYCR2	pyrroline-5-carboxylate reductase 2 [Source:HGNC Symbol;Acc:HGNC:30262]	retained_intron	6.803185376	0.008913006	0.029688959	0.352612	1.858826	0.127046	0.180953
18466	1	-	225922029	225923891	ENST00000472798	3	422	ENSG00000143811	PYCR2	pyrroline-5-carboxylate reductase 2 [Source:HGNC Symbol;Acc:HGNC:30262]	protein_coding	7.511754908	0.000507338	0.00323755	3.080873	2.337923	0.271835	0.432203
18468	1	-	225923140	225924000	ENST00000467298	2	722	ENSG00000143811	PYCR2	pyrroline-5-carboxylate reductase 2 [Source:HGNC Symbol;Acc:HGNC:30262]	retained_intron	13.0173257	8.23E-06	0.000111187	3.440235	3.524133	0.287756	0.228788
18488	1	+	226083639	226089496	ENST00000602806	3	595	ENSG00000225518	LINC01703	long intergenic non-protein coding RNA 1703 [Source:HGNC Symbol;Acc:HGNC:52491]	lncRNA	5.72591276	0.008157846	0.0277669	9.291944	8.061025	0.928962	2.085134
18550	1	+	226974855	226977487	ENST00000476488	2	264	ENSG00000163050	COQ8A	coenzyme Q8A [Source:HGNC Symbol;Acc:HGNC:16812]	processed_transcript	11.37918017	9.84E-05	0.00086913	3.292922	3.080459	0.161315	0.380534
18551	1	+	226977404	226987544	ENST00000485462	11	2141	ENSG00000163050	COQ8A	coenzyme Q8A [Source:HGNC Symbol;Acc:HGNC:16812]	processed_transcript	11.73262772	4.53E-05	0.000457542	1.902868	3.226113	0.2123	0.20656
18642	1	-	228100726	228103441	ENST00000469781	5	2256	ENSG00000143793	C1orf35	chromosome 1 open reading frame 35 [Source:HGNC Symbol;Acc:HGNC:19032]	processed_transcript	9.328566452	0.001208252	0.006333983	12.894106	15.179273	0.462572	2.528971
18645	1	-	228100733	228105411	ENST00000472617	9	3554	ENSG00000143793	C1orf35	chromosome 1 open reading frame 35 [Source:HGNC Symbol;Acc:HGNC:19032]	processed_transcript	4.919225678	0.016974638	0.048653232	2.773492	3.21182	0.453776	0.747008
18647	1	-	228102056	228103447	ENST00000465199	6	588	ENSG00000143793	C1orf35	chromosome 1 open reading frame 35 [Source:HGNC Symbol;Acc:HGNC:19032]	processed_transcript	7.123162595	0.00440575	0.017289719	3.166157	3.107264	0.133251	0.730264
18648	1	-	228102242	228103389	ENST00000491293	3	854	ENSG00000143793	C1orf35	chromosome 1 open reading frame 35 [Source:HGNC Symbol;Acc:HGNC:19032]	processed_transcript	8.93879864	0.004001548	0.016059903	6.027703	4.339476	0.106815	1.035218
18671	1	-	228107667	228109300	ENST00000457264	5	544	ENSG00000162910	MRPL55	mitochondrial ribosomal protein L55 [Source:HGNC Symbol;Acc:HGNC:16686]	protein_coding	6.209304707	0.002966246	0.012693187	1.841814	1.654478	0.134857	0.411437
18689	1	+	228140228	228148955	ENST00000391865	8	990	ENSG00000143774	GUK1	guanylate kinase 1 [Source:HGNC Symbol;Acc:HGNC:4693]	protein_coding	8.010348883	0.002623081	0.011544646	13.480163	12.881112	0.672602	2.600797
18705	1	+	228141123	228145762	ENST00000491613	2	959	ENSG00000143774	GUK1	guanylate kinase 1 [Source:HGNC Symbol;Acc:HGNC:4693]	processed_transcript	19.53410153	0.000223471	0.001686235	17.079163	14.432393	0.112056	1.482124
18711	1	+	228144328	228148951	ENST00000366718	8	1275	ENSG00000143774	GUK1	guanylate kinase 1 [Source:HGNC Symbol;Acc:HGNC:4693]	protein_coding	11.62323439	8.56E-05	0.000773745	18.137472	16.635204	0.826682	2.146691
18712	1	+	228144897	228148946	ENST00000470040	4	2548	ENSG00000143774	GUK1	guanylate kinase 1 [Source:HGNC Symbol;Acc:HGNC:4693]	processed_transcript	4.554281234	0.010024271	0.032405423	20.705263	16.025013	2.956793	5.092598
18715	1	+	228145510	228147487	ENST00000485168	3	737	ENSG00000143774	GUK1	guanylate kinase 1 [Source:HGNC Symbol;Acc:HGNC:4693]	processed_transcript	7.845917071	0.005508973	0.020580432	4.632774	1.13847	0.147724	0.570398
18721	1	+	228146840	228148773	ENST00000498115	3	796	ENSG00000143774	GUK1	guanylate kinase 1 [Source:HGNC Symbol;Acc:HGNC:4693]	processed_transcript	8.993293238	0.00028132	0.002021063	1.853286	1.009712	0.170013	0.130559
18777	1	-	228393673	228405904	ENST00000493030	5	5774	ENSG00000154370	TRIM11	tripartite motif containing 11 [Source:HGNC Symbol;Acc:HGNC:16281]	protein_coding	7.017983621	0.000874184	0.004931718	14.333097	8.809	0.830669	2.449723
18781	1	-	228395208	228397689	ENST00000475775	3	693	ENSG00000154370	TRIM11	tripartite motif containing 11 [Source:HGNC Symbol;Acc:HGNC:16281]	processed_transcript	8.283954265	0.006389718	0.023109504	6.515274	6.053901	0.137945	1.361761
18782	1	-	228395534	228406800	ENST00000366699	5	2511	ENSG00000154370	TRIM11	tripartite motif containing 11 [Source:HGNC Symbol;Acc:HGNC:16281]	protein_coding	7.754243307	0.000340871	0.002350365	15.793675	11.875177	1.384853	2.165947
18907	1	+	230642489	230683428	ENST00000494371	10	7836	ENSG00000135775	COG2	component of oligomeric golgi complex 2 [Source:HGNC Symbol;Acc:HGNC:6546]	retained_intron	7.844363291	0.003869811	0.015662483	0.435801	1.956427	0.117407	0.170104
19147	1	+	234373468	234384048	ENST00000619305	3	697	ENSG00000168275	COA6	cytochrome c oxidase assembly factor 6 [Source:HGNC Symbol;Acc:HGNC:18025]	protein_coding	9.271829466	0.000712976	0.004211527	27.439974	18.53174	1.321526	3.618845
19224	1	-	235152488	235161232	ENST00000476261	5	881	ENSG00000188739	RBM34	RNA binding motif protein 34 [Source:HGNC Symbol;Acc:HGNC:28965]	retained_intron	18.93455218	3.95E-06	6.02E-05	6.299331	4.28061	0.120027	0.419793
19401	1	+	236518273	236552981	ENST00000526589	14	6420	ENSG00000116977	LGALS8	galectin 8 [Source:HGNC Symbol;Acc:HGNC:6569]	protein_coding	7.929737843	0.001028719	0.005598966	1.692968	0.954913	0.108786	0.207654
19404	1	-	236523071	236524500	ENST00000493812	1	1430	ENSG00000223776	LGALS8-AS1	LGALS8 antisense RNA 1 [Source:HGNC Symbol;Acc:HGNC:40340]	lncRNA	60.73305051	2.40E-11	1.59E-09	14.251718	15.046737	0.198404	0.264339
19408	1	+	236523873	236544815	ENST00000238181	7	819	ENSG00000116977	LGALS8	galectin 8 [Source:HGNC Symbol;Acc:HGNC:6569]	protein_coding	6.583516693	0.001852014	0.008806235	3.688151	3.879747	0.628407	0.504153
19792	1	-	244850297	244864543	ENST00000640218	14	6867	ENSG00000153187	HNRNPU	heterogeneous nuclear ribonucleoprotein U [Source:HGNC Symbol;Acc:HGNC:5048]	protein_coding	21.85509004	4.42E-07	9.12E-06	62.923584	14.218587	2.420049	1.090578
19793	1	-	244850297	244864560	ENST00000444376	14	6827	ENSG00000153187	HNRNPU	heterogeneous nuclear ribonucleoprotein U [Source:HGNC Symbol;Acc:HGNC:5048]	protein_coding	14.20795703	1.52E-05	0.000186843	87.270538	139.735168	2.130859	13.827913
19798	1	-	244853690	244862950	ENST00000366525	12	2851	ENSG00000153187	HNRNPU	heterogeneous nuclear ribonucleoprotein U [Source:HGNC Symbol;Acc:HGNC:5048]	retained_intron	5.056956441	0.014015843	0.041907371	3.760574	3.589495	0.553223	0.884189
19818	1	-	244969350	244971088	ENST00000607453	1	1739	ENSG00000272195	AL356512.1	novel transcript, antisense to EFCAB2	lncRNA	6.450244811	0.003638582	0.014932986	1.915063	1.13973	0.119086	0.337608
19879	1	+	246566461	246648243	ENST00000366512	9	2422	ENSG00000162852	CNST	consortin, connexin sorting protein [Source:HGNC Symbol;Acc:HGNC:26486]	protein_coding	5.18965463	0.009693168	0.031608992	1.837959	1.110949	0.270963	0.281119
19897	1	+	246783391	246792374	ENST00000652908	3	2773	ENSG00000227953	LINC01341	long intergenic non-protein coding RNA 1341 [Source:HGNC Symbol;Acc:HGNC:49457]	lncRNA	5.42264682	0.009905075	0.032132816	0.973487	1.973704	0.242613	0.284572
19942	1	-	247201568	247210822	ENST00000606454	2	660	ENSG00000227671	AL390728.4	zinc finger protein pseudogene	processed_transcript	6.143764944	0.0045837	0.017851735	4.124153	6.110915	0.545266	1.103917
19953	1	-	247328676	247331846	ENST00000478225	5	1007	ENSG00000162714	ZNF496	zinc finger protein 496 [Source:HGNC Symbol;Acc:HGNC:23713]	processed_transcript	5.639713099	0.010895395	0.03452973	2.56801	3.795914	0.248084	0.863875
20117	1	-	248810446	248814173	ENST00000484202	2	3110	ENSG00000175137	SH3BP5L	SH3 binding domain protein 5 like [Source:HGNC Symbol;Acc:HGNC:29360]	processed_transcript	5.432444754	0.010588738	0.033739934	1.400848	1.951228	0.189377	0.411352
20130	1	-	248850008	248859085	ENST00000306601	12	1942	ENSG00000171163	ZNF692	zinc finger protein 692 [Source:HGNC Symbol;Acc:HGNC:26049]	protein_coding	7.55742581	0.000722642	0.004255632	13.694495	16.828524	2.456614	1.564844
20150	1	-	248857440	248859066	ENST00000497847	2	1031	ENSG00000171163	ZNF692	zinc finger protein 692 [Source:HGNC Symbol;Acc:HGNC:26049]	retained_intron	21.92283534	2.24E-06	3.70E-05	10.323999	5.641431	0.186184	0.522984
20212	10	-	811806	820930	ENST00000609318	4	4848	ENSG00000107929	LARP4B	La ribonucleoprotein 4B [Source:HGNC Symbol;Acc:HGNC:28987]	retained_intron	7.171753879	0.00117662	0.00621671	1.406747	1.286808	0.145786	0.212581
20324	10	+	3129007	3136793	ENST00000381072	6	1698	ENSG00000067057	PFKP	phosphofructokinase, platelet [Source:HGNC Symbol;Acc:HGNC:8878]	retained_intron	5.510280136	0.005236467	0.019803081	1.412538	1.51285	0.172494	0.342032
20552	10	+	5684942	5712539	ENST00000477043	3	514	ENSG00000108021	TASOR2	transcription activation suppressor family member 2 [Source:HGNC Symbol;Acc:HGNC:23484]	processed_transcript	14.34203404	0.000196105	0.001517621	27.69105	29.363935	0.578723	3.380837
20579	10	-	5878087	5889871	ENST00000380092	7	1646	ENSG00000134461	ANKRD16	ankyrin repeat domain 16 [Source:HGNC Symbol;Acc:HGNC:23471]	protein_coding	8.880009265	0.000275527	0.001986864	13.516109	14.834677	1.14603	2.028875
20580	10	-	5878122	5889906	ENST00000191063	6	1567	ENSG00000134461	ANKRD16	ankyrin repeat domain 16 [Source:HGNC Symbol;Acc:HGNC:23471]	protein_coding	13.14569747	4.68E-05	0.000469946	3.107627	4.296708	0.368016	0.176757
20639	10	+	6108488	6112423	ENST00000481147	3	611	ENSG00000134453	RBM17	RNA binding motif protein 17 [Source:HGNC Symbol;Acc:HGNC:16944]	processed_transcript	5.57681028	0.017470757	0.049702726	1.793423	0.487502	0.148518	0.24407
20955	10	-	11920022	12035897	ENST00000356352	21	5569	ENSG00000151461	UPF2	UPF2 regulator of nonsense mediated mRNA decay [Source:HGNC Symbol;Acc:HGNC:17854]	protein_coding	24.14691509	5.25E-08	1.43E-06	3.959954	3.846689	0.166695	0.137431
21260	10	+	15097215	15106130	ENST00000378201	5	833	ENSG00000152464	RPP38	ribonuclease P/MRP subunit p38 [Source:HGNC Symbol;Acc:HGNC:30329]	protein_coding	8.430382225	0.001876064	0.008898724	0.565461	1.78292	0.151922	0.109012
21921	10	-	28522652	28532743	ENST00000527986	3	2323	ENSG00000254635	WAC-AS1	WAC antisense RNA 1 (head to head) [Source:HGNC Symbol;Acc:HGNC:27347]	lncRNA	4.976780896	0.009903859	0.032132816	13.433035	10.936919	1.861632	3.019117
21923	10	-	28523221	28533066	ENST00000664327	3	2157	ENSG00000254635	WAC-AS1	WAC antisense RNA 1 (head to head) [Source:HGNC Symbol;Acc:HGNC:27347]	lncRNA	9.880433191	8.09E-05	0.000739429	12.787067	11.961114	0.95731	1.529481
21938	10	+	28533749	28595777	ENST00000442148	7	759	ENSG00000095787	WAC	WW domain containing adaptor with coiled-coil [Source:HGNC Symbol;Acc:HGNC:17327]	protein_coding	4.888386593	0.012848121	0.039294652	0.728333	0.805558	0.129242	0.168632
22012	10	-	29555052	29735911	ENST00000674490	6	563	ENSG00000197321	SVIL	supervillin [Source:HGNC Symbol;Acc:HGNC:11480]	protein_coding	8.603655836	0.000789088	0.004556375	4.090035	3.309775	0.177628	0.664774
22045	10	+	30434665	30450422	ENST00000413724	4	776	ENSG00000107968	MAP3K8	mitogen-activated protein kinase kinase kinase 8 [Source:HGNC Symbol;Acc:HGNC:6860]	protein_coding	5.066525319	0.008400063	0.02839154	1.201478	1.512262	0.272894	0.246675
22218	10	-	33197621	33334642	ENST00000374822	12	2213	ENSG00000099250	NRP1	neuropilin 1 [Source:HGNC Symbol;Acc:HGNC:8004]	protein_coding	8.775838338	0.000346824	0.002381928	3.618683	2.87119	0.332666	0.389129
22273	10	-	35060874	35090035	ENST00000468804	4	479	ENSG00000108094	CUL2	cullin 2 [Source:HGNC Symbol;Acc:HGNC:2552]	processed_transcript	7.757152744	0.001320074	0.006775474	1.353617	1.910521	0.290812	0.112557
22338	10	-	35315332	35336401	ENST00000605499	4	489	ENSG00000271335	AL117336.2	novel transcript, antisense to CCNY	lncRNA	8.047988894	0.001807542	0.008644766	7.892877	8.667469	0.434649	1.605536
22537	10	-	43387643	43396817	ENST00000498176	3	715	ENSG00000169813	HNRNPF	heterogeneous nuclear ribonucleoprotein F [Source:HGNC Symbol;Acc:HGNC:5039]	processed_transcript	213.4681841	8.58E-16	1.53E-13	31.931675	35.71347	0.110888	0.186092
22736	10	-	45648475	45672762	ENST00000497028	4	920	ENSG00000172671	ZFAND4	zinc finger AN1-type containing 4 [Source:HGNC Symbol;Acc:HGNC:23504]	processed_transcript	23.59412349	1.09E-07	2.69E-06	5.143367	3.457619	0.196525	0.148862
22743	10	-	45726276	45727231	ENST00000608637	1	956	ENSG00000237840	FAM21FP	family with sequence similarity 21 member F, pseudogene [Source:HGNC Symbol;Acc:HGNC:45011]	processed_transcript	4.790738062	0.010475899	0.03347582	1.381524	1.106001	0.260615	0.242796
22744	10	+	45727200	45792961	ENST00000359860	29	4471	ENSG00000172661	WASHC2C	WASH complex subunit 2C [Source:HGNC Symbol;Acc:HGNC:23414]	protein_coding	31.07901664	5.53E-09	2.04E-07	5.215691	4.244559	0.139493	0.145544
23050	10	-	49743571	49745357	ENST00000496884	3	669	ENSG00000197444	OGDHL	oxoglutarate dehydrogenase like [Source:HGNC Symbol;Acc:HGNC:25590]	processed_transcript	6.987952575	0.001489456	0.007460891	0.908578	1.153755	0.171829	0.10616
23066	10	+	49942081	49973181	ENST00000483296	7	1156	ENSG00000204152	TIMM23B	translocase of inner mitochondrial membrane 23 homolog B [Source:HGNC Symbol;Acc:HGNC:23581]	processed_transcript	6.126236963	0.009336393	0.030725833	8.190147	9.164345	0.634335	2.181744
23578	10	-	68067182	68074857	ENST00000505760	4	578	ENSG00000148634	HERC4	HECT and RLD domain containing E3 ubiquitin protein ligase 4 [Source:HGNC Symbol;Acc:HGNC:24521]	processed_transcript	6.665481128	0.001445057	0.007280624	2.66127	2.429421	0.248175	0.498565
23599	10	+	68331174	68342273	ENST00000469172	8	3356	ENSG00000096746	HNRNPH3	heterogeneous nuclear ribonucleoprotein H3 [Source:HGNC Symbol;Acc:HGNC:5043]	processed_transcript	7.694970464	0.005472679	0.020486732	4.894583	1.201418	0.232447	0.542358
23605	10	+	68332122	68342272	ENST00000354695	10	1332	ENSG00000096746	HNRNPH3	heterogeneous nuclear ribonucleoprotein H3 [Source:HGNC Symbol;Acc:HGNC:5043]	protein_coding	24.4417335	9.79E-07	1.82E-05	8.82945	14.017967	0.635116	0.280473
23649	10	+	68721144	68792375	ENST00000630771	24	4540	ENSG00000060339	CCAR1	cell division cycle and apoptosis regulator 1 [Source:HGNC Symbol;Acc:HGNC:24236]	protein_coding	9.040700836	0.000350477	0.0024005	8.933711	10.77949	1.585806	0.576901
23658	10	+	68721252	68736910	ENST00000494903	3	570	ENSG00000060339	CCAR1	cell division cycle and apoptosis regulator 1 [Source:HGNC Symbol;Acc:HGNC:24236]	protein_coding	6.427265699	0.005261492	0.019874869	1.940303	0.808171	0.267594	0.143145
23705	10	+	69008421	69016978	ENST00000627949	3	2059	ENSG00000198954	KIFBP	kinesin family binding protein [Source:HGNC Symbol;Acc:HGNC:23419]	retained_intron	25.52101543	8.14E-08	2.10E-06	3.919213	4.148652	0.175197	0.121713
23834	10	-	70161645	70170512	ENST00000373239	5	468	ENSG00000079332	SAR1A	secretion associated Ras related GTPase 1A [Source:HGNC Symbol;Acc:HGNC:10534]	protein_coding	5.573583881	0.011946904	0.037195538	2.454403	2.121251	0.11088	0.693662
23869	10	+	70815961	70820484	ENST00000486993	3	537	ENSG00000166224	SGPL1	sphingosine-1-phosphate lyase 1 [Source:HGNC Symbol;Acc:HGNC:10817]	processed_transcript	7.043764079	0.001014607	0.005535904	4.268249	5.123699	0.544558	0.771652
23878	10	-	70883932	70888254	ENST00000493228	4	732	ENSG00000166228	PCBD1	pterin-4 alpha-carbinolamine dehydratase 1 [Source:HGNC Symbol;Acc:HGNC:8646]	processed_transcript	5.295914921	0.011110712	0.035083653	4.064771	2.422791	0.36049	0.848299
23933	10	-	71819751	71822205	ENST00000493143	3	576	ENSG00000197746	PSAP	prosaposin [Source:HGNC Symbol;Acc:HGNC:9498]	retained_intron	11.06952511	0.000266291	0.00193383	9.441095	11.720076	0.431041	1.462426
23983	10	+	72273925	72274950	ENST00000473155	2	753	ENSG00000168209	DDIT4	DNA damage inducible transcript 4 [Source:HGNC Symbol;Acc:HGNC:24944]	retained_intron	7.414216174	0.001141778	0.006074341	11.46403	11.98708	1.377504	1.768186
23984	10	+	72274019	72274635	ENST00000471240	2	521	ENSG00000168209	DDIT4	DNA damage inducible transcript 4 [Source:HGNC Symbol;Acc:HGNC:24944]	retained_intron	8.588629921	0.001155267	0.006124555	15.490989	15.149226	0.888956	2.660905
24156	10	-	73674285	73698159	ENST00000581191	8	2779	ENSG00000172650	AGAP5	ArfGAP with GTPase domain, ankyrin repeat and PH domain 5 [Source:HGNC Symbol;Acc:HGNC:23467]	protein_coding	4.81361241	0.013939928	0.0417373	1.353554	1.026956	0.268518	0.210174
24172	10	+	73744372	73772161	ENST00000345254	23	4445	ENSG00000176986	SEC24C	SEC24 homolog C, COPII coat complex component [Source:HGNC Symbol;Acc:HGNC:10705]	protein_coding	7.77738975	0.000296321	0.002100429	12.02147	17.506918	2.566119	1.213149
24218	10	-	73810684	73811798	ENST00000398701	2	545	ENSG00000166507	NDST2	N-deacetylase and N-sulfotransferase 2 [Source:HGNC Symbol;Acc:HGNC:7681]	processed_transcript	6.333369348	0.004002274	0.016060859	11.726822	11.524751	1.249001	2.405437
24252	10	-	74138256	74150757	ENST00000487653	2	550	ENSG00000185009	AP3M1	adaptor related protein complex 3 subunit mu 1 [Source:HGNC Symbol;Acc:HGNC:569]	processed_transcript	5.589422258	0.005525307	0.020620374	1.634176	1.313606	0.16238	0.348584
24361	10	-	75233641	75235957	ENST00000372538	7	1250	ENSG00000165644	COMTD1	catechol-O-methyltransferase domain containing 1 [Source:HGNC Symbol;Acc:HGNC:26309]	protein_coding	4.760683865	0.009330555	0.030715841	35.055363	35.795181	4.822686	10.043945
24362	10	-	75233971	75235730	ENST00000460899	4	1094	ENSG00000165644	COMTD1	catechol-O-methyltransferase domain containing 1 [Source:HGNC Symbol;Acc:HGNC:26309]	processed_transcript	5.882750478	0.016813957	0.048335902	13.877314	15.578572	0.869137	4.121425
24364	10	-	75233984	75235512	ENST00000470947	5	796	ENSG00000165644	COMTD1	catechol-O-methyltransferase domain containing 1 [Source:HGNC Symbol;Acc:HGNC:26309]	processed_transcript	9.352892795	0.000243327	0.001801672	13.871385	15.083138	1.579809	1.498112
24366	10	-	75234426	75235336	ENST00000490521	4	562	ENSG00000165644	COMTD1	catechol-O-methyltransferase domain containing 1 [Source:HGNC Symbol;Acc:HGNC:26309]	processed_transcript	6.962752013	0.006077267	0.0222041	13.274863	11.049355	0.659248	2.817102
24367	10	-	75235315	75236030	ENST00000491270	2	473	ENSG00000165644	COMTD1	catechol-O-methyltransferase domain containing 1 [Source:HGNC Symbol;Acc:HGNC:26309]	processed_transcript	6.275568613	0.006404088	0.02314225	1.041044	2.326646	0.134685	0.385137
24403	10	+	75403756	75407958	ENST00000491557	2	1006	ENSG00000237149	ZNF503-AS2	ZNF503 antisense RNA 2 [Source:HGNC Symbol;Acc:HGNC:23525]	lncRNA	8.413709582	0.001997761	0.009337268	1.868736	0.525477	0.162772	0.104166
24445	10	-	76877167	77638369	ENST00000372443	30	5059	ENSG00000156113	KCNMA1	potassium calcium-activated channel subfamily M alpha 1 [Source:HGNC Symbol;Acc:HGNC:6284]	protein_coding	5.248258914	0.011036895	0.034920969	2.003386	1.60515	0.238098	0.433281
24547	10	-	77636199	77637725	ENST00000618048	2	1269	ENSG00000156113	KCNMA1	potassium calcium-activated channel subfamily M alpha 1 [Source:HGNC Symbol;Acc:HGNC:6284]	protein_coding	4.909774252	0.017211285	0.049190056	5.794692	8.047653	1.112078	1.69134
24643	10	+	79347500	79350035	ENST00000492149	3	646	ENSG00000108179	PPIF	peptidylprolyl isomerase F [Source:HGNC Symbol;Acc:HGNC:9259]	processed_transcript	7.522251749	0.001264866	0.006571071	9.470284	7.658088	0.841861	1.417825
24751	10	-	80166399	80169087	ENST00000481805	3	793	ENSG00000122359	ANXA11	annexin A11 [Source:HGNC Symbol;Acc:HGNC:535]	retained_intron	6.142928997	0.001945748	0.009154005	1.701421	1.563885	0.221335	0.293476
24876	10	+	84328586	84374005	ENST00000359979	3	2066	ENSG00000107771	CCSER2	coiled-coil serine rich protein 2 [Source:HGNC Symbol;Acc:HGNC:29197]	protein_coding	10.24079552	0.000248109	0.001829452	2.559202	1.720396	0.281093	0.118757
24984	10	+	87094161	87151634	ENST00000437629	3	969	ENSG00000122376	SHLD2	shieldin complex subunit 2 [Source:HGNC Symbol;Acc:HGNC:28773]	protein_coding	12.09285537	2.68E-05	0.000300333	4.160161	4.912203	0.247584	0.484295
25029	10	+	87342907	87343557	ENST00000664736	1	651	ENSG00000224914	LINC00863	long intergenic non-protein coding RNA 863 [Source:HGNC Symbol;Acc:HGNC:45162]	lncRNA	6.276057419	0.008969421	0.029819495	4.364775	1.288442	0.508936	0.37501
25120	10	-	88941785	88991339	ENST00000415557	5	878	ENSG00000107796	ACTA2	actin alpha 2, smooth muscle [Source:HGNC Symbol;Acc:HGNC:130]	protein_coding	5.760283938	0.004554538	0.017767616	2.055379	1.384789	0.180133	0.400561
25228	10	+	90895668	90900766	ENST00000479678	3	527	ENSG00000148688	RPP30	ribonuclease P/MRP subunit p30 [Source:HGNC Symbol;Acc:HGNC:17688]	processed_transcript	17.72131554	1.05E-06	1.91E-05	1.534714	2.589965	0.113839	0.100042
25437	10	+	94545790	94574106	ENST00000419900	8	711	ENSG00000119969	HELLS	helicase, lymphoid specific [Source:HGNC Symbol;Acc:HGNC:4861]	protein_coding	10.21034725	0.000432715	0.00284015	3.803527	5.788596	0.178583	0.742827
25461	10	+	94941537	94947891	ENST00000645207	3	747	ENSG00000138109	CYP2C9	cytochrome P450 family 2 subfamily C member 9 [Source:HGNC Symbol;Acc:HGNC:2623]	retained_intron	10.40877408	0.000122331	0.001034577	2.967283	4.831684	0.232291	0.498899
25521	10	-	95637093	95656609	ENST00000483788	5	750	ENSG00000059573	ALDH18A1	aldehyde dehydrogenase 18 family member A1 [Source:HGNC Symbol;Acc:HGNC:9722]	processed_transcript	5.212663601	0.005529764	0.020634663	1.629082	1.55386	0.244414	0.35004
25600	10	+	96130679	96132909	ENST00000484770	2	468	ENSG00000177853	ZNF518A	zinc finger protein 518A [Source:HGNC Symbol;Acc:HGNC:29009]	retained_intron	5.51403256	0.010616966	0.033816774	1.964434	1.192531	0.146479	0.409681
25776	10	+	97584323	97600948	ENST00000465608	3	2581	ENSG00000241935	HOGA1	4-hydroxy-2-oxoglutarate aldolase 1 [Source:HGNC Symbol;Acc:HGNC:25155]	retained_intron	7.186380032	0.00202918	0.009457241	1.977804	2.948991	0.21616	0.452197
25781	10	+	97599802	97602240	ENST00000370642	4	384	ENSG00000241935	HOGA1	4-hydroxy-2-oxoglutarate aldolase 1 [Source:HGNC Symbol;Acc:HGNC:25155]	protein_coding	5.414643696	0.007124731	0.025118705	2.098505	1.394061	0.373674	0.255042
26063	10	-	100986588	100987513	ENST00000487059	2	810	ENSG00000055950	MRPL43	mitochondrial ribosomal protein L43 [Source:HGNC Symbol;Acc:HGNC:14517]	retained_intron	8.793888005	0.000375844	0.002534133	4.535908	4.731493	0.304447	0.731673
26065	10	+	100987536	100994401	ENST00000370228	5	3665	ENSG00000107815	TWNK	twinkle mtDNA helicase [Source:HGNC Symbol;Acc:HGNC:1160]	protein_coding	5.520544507	0.009073445	0.030083227	3.146482	4.356364	0.71625	0.62645
26077	10	+	100998687	101002946	ENST00000481129	2	745	ENSG00000107816	LZTS2	leucine zipper tumor suppressor 2 [Source:HGNC Symbol;Acc:HGNC:29381]	protein_coding	4.868499336	0.00984925	0.032006901	1.951957	1.640007	0.318374	0.403531
26101	10	+	101066299	101068131	ENST00000465807	2	1134	ENSG00000107821	KAZALD1	Kazal type serine peptidase inhibitor domain 1 [Source:HGNC Symbol;Acc:HGNC:25460]	processed_transcript	5.055001124	0.015604949	0.045561187	5.211885	8.690958	1.226399	1.507872
26161	10	-	101610666	101695170	ENST00000331272	9	2394	ENSG00000107829	FBXW4	F-box and WD repeat domain containing 4 [Source:HGNC Symbol;Acc:HGNC:10847]	protein_coding	9.449021143	0.000292502	0.002079879	21.593929	9.007202	1.043881	2.176786
26184	10	-	101786102	101787965	ENST00000462994	2	1088	ENSG00000198408	OGA	O-GlcNAcase [Source:HGNC Symbol;Acc:HGNC:7056]	processed_transcript	5.242357335	0.009606874	0.031386717	2.42735	2.757168	0.282127	0.690655
26191	10	-	101797046	101818418	ENST00000370094	10	3314	ENSG00000198408	OGA	O-GlcNAcase [Source:HGNC Symbol;Acc:HGNC:7056]	protein_coding	7.508254799	0.000809586	0.004651055	9.180252	19.823883	1.193321	2.652309
26193	10	+	101818800	101828885	ENST00000412353	3	1234	ENSG00000226009	KCNIP2-AS1	KCNIP2 antisense RNA 1 [Source:HGNC Symbol;Acc:HGNC:48680]	lncRNA	5.871022691	0.002992662	0.012786264	1.366955	0.805097	0.19525	0.158118
26214	10	-	102029448	102056193	ENST00000311122	5	724	ENSG00000120029	ARMH3	armadillo like helical domain containing 3 [Source:HGNC Symbol;Acc:HGNC:25788]	protein_coding	9.472848832	0.003035288	0.012924731	4.713364	0.861831	0.148279	0.422377
26245	10	+	102394110	102402524	ENST00000428099	23	3411	ENSG00000077150	NFKB2	nuclear factor kappa B subunit 2 [Source:HGNC Symbol;Acc:HGNC:7795]	protein_coding	7.15163069	0.001005125	0.005495104	8.489472	9.782404	0.816917	1.720804
26267	10	+	102419814	102423136	ENST00000224862	4	2362	ENSG00000107872	FBXL15	F-box and leucine rich repeat protein 15 [Source:HGNC Symbol;Acc:HGNC:28155]	protein_coding	6.366822529	0.001664434	0.008106504	16.729639	14.002846	1.613851	3.196264
26270	10	+	102420841	102422188	ENST00000425536	4	804	ENSG00000107872	FBXL15	F-box and leucine rich repeat protein 15 [Source:HGNC Symbol;Acc:HGNC:28155]	protein_coding	9.96992979	0.000525007	0.003327706	19.286346	9.200425	0.854733	1.984542
26271	10	-	102423245	102424304	ENST00000465409	3	896	ENSG00000107874	CUEDC2	CUE domain containing 2 [Source:HGNC Symbol;Acc:HGNC:28352]	processed_transcript	6.646797542	0.002059422	0.00957106	0.789646	1.529269	0.146723	0.185163
26274	10	-	102424031	102432584	ENST00000477994	5	713	ENSG00000107874	CUEDC2	CUE domain containing 2 [Source:HGNC Symbol;Acc:HGNC:28352]	processed_transcript	5.394929663	0.01220331	0.037772149	10.727435	9.155232	1.201795	2.467348
26278	10	-	102449837	102451543	ENST00000625129	2	1469	ENSG00000120055	C10orf95	chromosome 10 open reading frame 95 [Source:HGNC Symbol;Acc:HGNC:25880]	protein_coding	7.128632254	0.003511356	0.014511987	5.448445	5.035837	0.348921	1.104613
26287	10	+	102450804	102456265	ENST00000659211	2	2313	ENSG00000269609	RPARP-AS1	RPARP antisense RNA 1 [Source:HGNC Symbol;Acc:HGNC:45238]	lncRNA	8.045788979	0.002011655	0.009388867	5.153218	4.69491	0.270934	0.935562
26288	10	+	102451602	102453539	ENST00000597488	1	1938	ENSG00000269609	RPARP-AS1	RPARP antisense RNA 1 [Source:HGNC Symbol;Acc:HGNC:45238]	retained_intron	6.950316063	0.006165086	0.022470044	5.8683	5.248671	0.303503	1.278866
26309	10	-	102642792	102644140	ENST00000607967	1	1349	ENSG00000272933	AL391121.1	novel transcript	lncRNA	5.747354999	0.007119164	0.02510199	8.133507	8.353023	1.046746	1.805276
26313	10	+	102644887	102656946	ENST00000462202	5	883	ENSG00000171206	TRIM8	tripartite motif containing 8 [Source:HGNC Symbol;Acc:HGNC:15579]	protein_coding	6.848834223	0.00835025	0.028281303	2.422307	0.650832	0.100294	0.331336
26489	10	+	104254986	104267365	ENST00000445155	5	829	ENSG00000148834	GSTO1	glutathione S-transferase omega 1 [Source:HGNC Symbol;Acc:HGNC:13312]	protein_coding	4.812954256	0.011282263	0.035499246	0.803052	1.577433	0.203494	0.275261
26706	10	+	110871955	110887844	ENST00000444997	6	819	ENSG00000150593	PDCD4	programmed cell death 4 [Source:HGNC Symbol;Acc:HGNC:8763]	protein_coding	9.96549706	0.000841535	0.004790031	18.223919	87.53183	3.540106	7.054091
26803	10	+	112950250	113167678	ENST00000542695	15	4136	ENSG00000148737	TCF7L2	transcription factor 7 like 2 [Source:HGNC Symbol;Acc:HGNC:11641]	protein_coding	7.47766756	0.001527842	0.007611438	1.373209	0.55921	0.130412	0.110688
26906	10	-	114435954	114685003	ENST00000369256	24	3203	ENSG00000099204	ABLIM1	actin binding LIM protein 1 [Source:HGNC Symbol;Acc:HGNC:78]	protein_coding	8.66181014	0.002358062	0.010624199	1.052975	4.077294	0.201054	0.373541
26929	10	+	114821744	114899832	ENST00000369250	17	2870	ENSG00000151553	FAM160B1	family with sequence similarity 160 member B1 [Source:HGNC Symbol;Acc:HGNC:29320]	protein_coding	15.72358751	3.51E-06	5.42E-05	5.788446	7.676936	0.35532	0.482333
26935	10	+	114938386	114960000	ENST00000485065	4	584	ENSG00000165832	TRUB1	TruB pseudouridine synthase family member 1 [Source:HGNC Symbol;Acc:HGNC:16060]	processed_transcript	10.63855911	0.000141574	0.001160611	12.402424	9.749663	1.235916	0.828209
27126	10	-	118336025	118342328	ENST00000487269	3	659	ENSG00000165669	FAM204A	family with sequence similarity 204 member A [Source:HGNC Symbol;Acc:HGNC:25794]	retained_intron	9.129548043	0.004703044	0.018219447	0.885685	6.829918	0.300763	0.526552
27153	10	-	119033670	119080817	ENST00000369144	22	6659	ENSG00000107581	EIF3A	eukaryotic translation initiation factor 3 subunit A [Source:HGNC Symbol;Acc:HGNC:3271]	protein_coding	4.001283095	0.005113416	0.019456299	121.417099	120.306061	22.508955	37.887455
27336	10	-	121740421	121928063	ENST00000224652	12	4930	ENSG00000107669	ATE1	arginyltransferase 1 [Source:HGNC Symbol;Acc:HGNC:782]	protein_coding	6.430854742	0.012657484	0.038823523	2.693063	0.626049	0.15967	0.339563
27346	10	+	121928312	121951965	ENST00000437593	2	951	ENSG00000226864	ATE1-AS1	ATE1 antisense RNA 1 [Source:HGNC Symbol;Acc:HGNC:49496]	processed_transcript	7.275365859	0.000806911	0.004640551	1.35305	2.260566	0.198665	0.280776
27356	10	-	121961757	121975194	ENST00000369017	7	1224	ENSG00000107672	NSMCE4A	NSE4 homolog A, SMC5-SMC6 complex component [Source:HGNC Symbol;Acc:HGNC:25935]	protein_coding	7.420699223	0.008214817	0.027911712	4.61935	0.747061	0.278169	0.427694
27362	10	+	121989163	122254542	ENST00000369005	23	9704	ENSG00000138162	TACC2	transforming acidic coiled-coil containing protein 2 [Source:HGNC Symbol;Acc:HGNC:11523]	protein_coding	10.90708139	0.000290903	0.00207185	2.573889	16.027073	0.864654	0.822582
27377	10	+	122113056	122210523	ENST00000492237	3	438	ENSG00000138162	TACC2	transforming acidic coiled-coil containing protein 2 [Source:HGNC Symbol;Acc:HGNC:11523]	processed_transcript	16.58971351	1.54E-06	2.67E-05	4.599791	5.52097	0.17763	0.413638
27487	10	+	123154859	123162693	ENST00000407911	6	895	ENSG00000154473	BUB3	BUB3 mitotic checkpoint protein [Source:HGNC Symbol;Acc:HGNC:1151]	protein_coding	26.68395243	1.12E-06	2.01E-05	12.397992	4.156665	0.33887	0.262277
27564	10	-	124984317	125028071	ENST00000309035	9	8471	ENSG00000175029	CTBP2	C-terminal binding protein 2 [Source:HGNC Symbol;Acc:HGNC:2495]	protein_coding	6.2618944	0.002881742	0.012392848	1.026072	0.896424	0.107857	0.182352
27576	10	-	125038997	125161170	ENST00000476817	3	705	ENSG00000175029	CTBP2	C-terminal binding protein 2 [Source:HGNC Symbol;Acc:HGNC:2495]	processed_transcript	5.505824999	0.004995727	0.019132447	3.54508	4.651125	0.709182	0.763093
27651	10	-	125788605	125800695	ENST00000650472	5	3447	ENSG00000188690	UROS	uroporphyrinogen III synthase [Source:HGNC Symbol;Acc:HGNC:12592]	retained_intron	4.871305087	0.015265853	0.044829812	1.495877	1.739207	0.329905	0.318311
27763	10	+	129467190	129767519	ENST00000306010	5	1265	ENSG00000170430	MGMT	O-6-methylguanine-DNA methyltransferase [Source:HGNC Symbol;Acc:HGNC:7059]	protein_coding	16.57929693	2.53E-06	4.11E-05	20.699343	16.310583	0.787791	1.425713
27827	10	-	131973397	131981965	ENST00000631806	2	752	ENSG00000176171	BNIP3	BCL2 interacting protein 3 [Source:HGNC Symbol;Acc:HGNC:1084]	retained_intron	4.78942939	0.014224345	0.042388864	1.152625	0.972843	0.156415	0.271544
27867	10	-	132330281	132331837	ENST00000456004	2	607	ENSG00000165752	STK32C	serine/threonine kinase 32C [Source:HGNC Symbol;Acc:HGNC:21332]	protein_coding	7.014665619	0.001965277	0.009222712	8.485982	6.443498	0.731604	1.379571
27872	10	+	132332279	132375456	ENST00000368613	11	2113	ENSG00000148814	LRRC27	leucine rich repeat containing 27 [Source:HGNC Symbol;Acc:HGNC:29346]	protein_coding	6.041678462	0.003979602	0.016005026	9.791454	10.974832	1.250953	2.169529
27878	10	+	132350400	132376028	ENST00000475747	5	2660	ENSG00000148814	LRRC27	leucine rich repeat containing 27 [Source:HGNC Symbol;Acc:HGNC:29346]	retained_intron	5.291915693	0.006898913	0.024535602	0.989988	1.209796	0.142547	0.25692
27882	10	+	132397168	132417528	ENST00000631148	3	2013	ENSG00000171813	PWWP2B	PWWP domain containing 2B [Source:HGNC Symbol;Acc:HGNC:25150]	protein_coding	7.002514064	0.000578987	0.003574115	19.400675	20.590689	2.047274	3.646583
27887	10	+	132445189	132449408	ENST00000392630	3	1846	ENSG00000180066	LINC02870	long intergenic non-protein coding RNA 2870 [Source:HGNC Symbol;Acc:HGNC:27275]	lncRNA	4.922948603	0.017085932	0.048915124	4.983585	4.528553	0.675265	1.241001
27956	10	-	133295187	133295977	ENST00000424450	3	626	ENSG00000235245	AL360181.2	novel transcript	lncRNA	5.290516704	0.013297482	0.040328826	6.038392	4.223177	0.520243	1.403153
27959	10	-	133301701	133308848	ENST00000480198	2	1306	ENSG00000130640	TUBGCP2	tubulin gamma complex associated protein 2 [Source:HGNC Symbol;Acc:HGNC:18599]	retained_intron	9.062524392	0.000410867	0.002727429	2.111495	2.628895	0.115021	0.390262
27961	10	+	133308941	133313162	ENST00000359035	5	2004	ENSG00000198546	ZNF511	zinc finger protein 511 [Source:HGNC Symbol;Acc:HGNC:28445]	protein_coding	4.998714968	0.010005316	0.032354227	13.34499	11.565731	2.599471	2.367955
27997	10	+	133394157	133422520	ENST00000317502	11	3424	ENSG00000148824	MTG1	mitochondrial ribosome associated GTPase 1 [Source:HGNC Symbol;Acc:HGNC:32159]	protein_coding	3.770024654	0.016977864	0.04865824	25.959131	24.467731	5.154526	8.206517
27999	10	+	133394196	133421307	ENST00000460848	10	2730	ENSG00000148824	MTG1	mitochondrial ribosome associated GTPase 1 [Source:HGNC Symbol;Acc:HGNC:32159]	retained_intron	9.356355601	0.000325223	0.002263345	12.584332	12.537889	0.618619	2.048562
28002	10	+	133394273	133420518	ENST00000473735	10	2212	ENSG00000148824	MTG1	mitochondrial ribosome associated GTPase 1 [Source:HGNC Symbol;Acc:HGNC:32159]	retained_intron	5.726944347	0.0083974	0.02839154	3.92536	3.166978	0.381923	0.839985
28122	11	+	237004	248197	ENST00000527047	6	1284	ENSG00000185627	PSMD13	proteasome 26S subunit, non-ATPase 13 [Source:HGNC Symbol;Acc:HGNC:9558]	retained_intron	6.448964016	0.010226863	0.03291853	6.870924	4.837536	0.339127	1.459531
28137	11	+	289126	296107	ENST00000409548	14	3699	ENSG00000142102	PGGHG	protein-glucosylgalactosylhydroxylysine glucosidase [Source:HGNC Symbol;Acc:HGNC:26210]	protein_coding	6.319166397	0.011153554	0.035178403	2.904181	6.092726	0.300717	1.106197
28138	11	+	289135	295678	ENST00000474221	11	4418	ENSG00000142102	PGGHG	protein-glucosylgalactosylhydroxylysine glucosidase [Source:HGNC Symbol;Acc:HGNC:26210]	retained_intron	5.085040912	0.007035188	0.024875008	9.784931	6.705429	1.24239	1.984459
28174	11	+	375461	376108	ENST00000524443	3	420	ENSG00000182272	B4GALNT4	beta-1,4-N-acetyl-galactosaminyltransferase 4 [Source:HGNC Symbol;Acc:HGNC:26315]	retained_intron	5.125654736	0.009461878	0.031038744	3.379974	3.450033	0.387669	0.928747
28182	11	+	394243	396915	ENST00000533069	2	590	ENSG00000184363	PKP3	plakophilin 3 [Source:HGNC Symbol;Acc:HGNC:9025]	retained_intron	6.000197204	0.007589352	0.026310274	6.619095	5.257604	0.465509	1.497209
28184	11	+	396151	396985	ENST00000530695	3	441	ENSG00000184363	PKP3	plakophilin 3 [Source:HGNC Symbol;Acc:HGNC:9025]	processed_transcript	6.196084074	0.009784392	0.031837025	6.027663	8.355816	0.426081	1.878529
28186	11	+	397630	400260	ENST00000526971	3	532	ENSG00000184363	PKP3	plakophilin 3 [Source:HGNC Symbol;Acc:HGNC:9025]	retained_intron	6.743963855	0.005729058	0.021178904	4.477736	3.950731	0.195362	1.037383
28193	11	-	405716	417455	ENST00000527295	7	1867	ENSG00000185187	SIGIRR	single Ig and TIR domain containing [Source:HGNC Symbol;Acc:HGNC:30575]	retained_intron	5.278102431	0.01579271	0.046012928	2.727555	2.352839	0.230441	0.71589
28195	11	-	405872	409977	ENST00000531205	8	1649	ENSG00000185187	SIGIRR	single Ig and TIR domain containing [Source:HGNC Symbol;Acc:HGNC:30575]	protein_coding	6.390826093	0.007105486	0.025069665	6.52605	4.10237	0.406724	1.23948
28237	11	-	494515	507253	ENST00000397604	10	1722	ENSG00000023191	RNH1	ribonuclease/angiogenin inhibitor 1 [Source:HGNC Symbol;Acc:HGNC:10074]	protein_coding	10.46826418	0.000103843	0.000905779	10.144472	7.872902	0.79666	0.906393
28238	11	-	494516	505881	ENST00000525522	9	3281	ENSG00000023191	RNH1	ribonuclease/angiogenin inhibitor 1 [Source:HGNC Symbol;Acc:HGNC:10074]	retained_intron	5.092858673	0.004952214	0.019003422	13.260605	11.349417	2.02845	2.787738
28254	11	-	500840	503183	ENST00000533592	1	2344	ENSG00000023191	RNH1	ribonuclease/angiogenin inhibitor 1 [Source:HGNC Symbol;Acc:HGNC:10074]	processed_transcript	4.94802991	0.008790184	0.029381013	1.109532	1.022386	0.174034	0.24087
28260	11	-	532242	534375	ENST00000397594	5	1099	ENSG00000174775	HRAS	HRas proto-oncogene, GTPase [Source:HGNC Symbol;Acc:HGNC:5173]	protein_coding	8.109516281	0.001376243	0.007012611	15.775332	16.432056	1.034613	2.919408
28268	11	-	533795	537287	ENST00000468682	3	749	ENSG00000174775	HRAS	HRas proto-oncogene, GTPase [Source:HGNC Symbol;Acc:HGNC:5173]	processed_transcript	4.641141225	0.013850278	0.041544519	2.69743	2.464497	0.486376	0.610144
28271	11	-	554850	560738	ENST00000329451	14	2057	ENSG00000185522	LMNTD2	lamin tail domain containing 2 [Source:HGNC Symbol;Acc:HGNC:28561]	protein_coding	5.500597929	0.007613176	0.026363167	10.583019	11.907936	1.350055	2.722401
28297	11	+	576521	611964	ENST00000413872	18	5224	ENSG00000070047	PHRF1	PHD and ring finger domains 1 [Source:HGNC Symbol;Acc:HGNC:24351]	protein_coding	4.238981914	0.009603445	0.031381751	12.607282	21.390781	3.05873	4.946325
28355	11	+	706201	720135	ENST00000534755	6	474	ENSG00000177106	EPS8L2	EPS8 like 2 [Source:HGNC Symbol;Acc:HGNC:21296]	protein_coding	6.481751613	0.004918851	0.018899886	1.354857	1.086828	0.111129	0.248658
28357	11	+	706216	727692	ENST00000650127	21	2554	ENSG00000177106	EPS8L2	EPS8 like 2 [Source:HGNC Symbol;Acc:HGNC:21296]	protein_coding	11.61279326	1.80E-05	0.000216672	23.490044	13.036508	1.02581	2.101284
28378	11	+	721926	727721	ENST00000531393	9	2304	ENSG00000177106	EPS8L2	EPS8 like 2 [Source:HGNC Symbol;Acc:HGNC:21296]	retained_intron	5.262099674	0.006516663	0.023450004	1.041668	1.485083	0.191753	0.272227
28391	11	+	763982	764947	ENST00000530666	2	587	ENSG00000177156	TALDO1	transaldolase 1 [Source:HGNC Symbol;Acc:HGNC:11559]	retained_intron	8.046092728	0.000490761	0.003150715	7.411945	7.667071	0.812407	1.044158
28407	11	-	773330	777484	ENST00000528602	4	569	ENSG00000177225	GATD1	glutamine amidotransferase like class 1 domain containing 1 [Source:HGNC Symbol;Acc:HGNC:26616]	retained_intron	4.716989981	0.016818983	0.048343577	1.039681	0.831115	0.166236	0.214612
28408	11	-	775065	777179	ENST00000529362	2	578	ENSG00000177225	GATD1	glutamine amidotransferase like class 1 domain containing 1 [Source:HGNC Symbol;Acc:HGNC:26616]	processed_transcript	6.521773257	0.002668147	0.011694475	6.915749	6.657583	0.705779	1.358521
28410	11	+	777582	778715	ENST00000655766	2	717	ENSG00000255284	AP006621.3	novel transcript	lncRNA	6.020222018	0.007401899	0.025854765	16.755131	17.449482	1.639127	4.025815
28412	11	+	777608	784297	ENST00000525941	4	610	ENSG00000255284	AP006621.3	novel transcript	lncRNA	4.724709638	0.015332728	0.044990047	4.764222	5.97835	1.036697	1.221236
28419	11	-	790475	798281	ENST00000628067	10	2640	ENSG00000177542	SLC25A22	solute carrier family 25 member 22 [Source:HGNC Symbol;Acc:HGNC:19954]	protein_coding	4.085182939	0.007922995	0.027165971	35.131805	32.320351	7.958572	8.53774
28420	11	-	791644	797995	ENST00000531214	10	1790	ENSG00000177542	SLC25A22	solute carrier family 25 member 22 [Source:HGNC Symbol;Acc:HGNC:19954]	protein_coding	6.689903424	0.001610652	0.007930289	2.64051	1.91137	0.290065	0.373335
28423	11	-	792362	793689	ENST00000630809	4	552	ENSG00000177542	SLC25A22	solute carrier family 25 member 22 [Source:HGNC Symbol;Acc:HGNC:19954]	retained_intron	12.47973839	2.54E-05	0.000288316	3.185969	3.995489	0.156001	0.401051
28442	11	-	793905	796255	ENST00000532361	4	970	ENSG00000177542	SLC25A22	solute carrier family 25 member 22 [Source:HGNC Symbol;Acc:HGNC:19954]	retained_intron	4.483197818	0.014922291	0.043989796	1.522889	1.195242	0.283603	0.307151
28448	11	-	794463	798267	ENST00000530360	5	736	ENSG00000177542	SLC25A22	solute carrier family 25 member 22 [Source:HGNC Symbol;Acc:HGNC:19954]	protein_coding	8.791226527	0.000540171	0.003393784	2.484758	2.212368	0.105817	0.410755
28451	11	-	799184	804469	ENST00000411829	15	2886	ENSG00000177595	PIDD1	p53-induced death domain protein 1 [Source:HGNC Symbol;Acc:HGNC:16491]	protein_coding	7.982600651	0.001271912	0.006594284	1.668005	1.884113	0.102108	0.32538
28452	11	-	799184	805231	ENST00000347755	16	2984	ENSG00000177595	PIDD1	p53-induced death domain protein 1 [Source:HGNC Symbol;Acc:HGNC:16491]	protein_coding	5.141813734	0.011434737	0.035886307	5.671558	5.801712	0.930122	1.285134
28454	11	-	799185	805230	ENST00000527357	10	4496	ENSG00000177595	PIDD1	p53-induced death domain protein 1 [Source:HGNC Symbol;Acc:HGNC:16491]	retained_intron	6.968607194	0.00839515	0.028389522	3.256594	3.462084	0.146167	0.800838
28458	11	-	803376	809523	ENST00000534649	3	754	ENSG00000177595	PIDD1	p53-induced death domain protein 1 [Source:HGNC Symbol;Acc:HGNC:16491]	processed_transcript	8.156337528	0.002174051	0.009983876	2.071638	4.431344	0.151678	0.628066
28460	11	+	809965	812880	ENST00000532004	4	353	ENSG00000177600	RPLP2	ribosomal protein lateral stalk subunit P2 [Source:HGNC Symbol;Acc:HGNC:10377]	processed_transcript	11.16636999	0.000169757	0.001349678	8.200934	4.833122	0.83932	0.309731
28462	11	+	809984	812874	ENST00000530797	4	637	ENSG00000177600	RPLP2	ribosomal protein lateral stalk subunit P2 [Source:HGNC Symbol;Acc:HGNC:10377]	protein_coding	7.004941023	0.001619773	0.007962745	71.408562	57.561844	4.497165	13.897038
28468	11	+	812079	812850	ENST00000527517	2	646	ENSG00000177600	RPLP2	ribosomal protein lateral stalk subunit P2 [Source:HGNC Symbol;Acc:HGNC:10377]	retained_intron	7.696167119	0.00249368	0.011102762	30.293768	32.015881	1.792954	6.285837
28470	11	+	820835	825219	ENST00000525250	6	2726	ENSG00000177666	PNPLA2	patatin like phospholipase domain containing 2 [Source:HGNC Symbol;Acc:HGNC:30802]	retained_intron	5.494107656	0.003499132	0.014478105	14.636808	20.057453	2.065512	4.232941
28474	11	-	823634	832883	ENST00000532946	3	536	ENSG00000255108	AP006621.1	novel transcript	lncRNA	6.460563964	0.001540269	0.007653641	2.801747	2.744087	0.315375	0.526134
28476	11	-	823656	824645	ENST00000528982	2	464	ENSG00000255108	AP006621.1	novel transcript	lncRNA	6.779453929	0.001966946	0.009227871	3.388705	2.379647	0.222076	0.611732
28481	11	+	827280	829070	ENST00000534606	4	627	ENSG00000177685	CRACR2B	calcium release activated channel regulator 2B [Source:HGNC Symbol;Acc:HGNC:28703]	retained_intron	6.882875356	0.001641561	0.008033785	2.981863	3.439999	0.237576	0.67835
28483	11	+	827578	831986	ENST00000528542	9	1792	ENSG00000177685	CRACR2B	calcium release activated channel regulator 2B [Source:HGNC Symbol;Acc:HGNC:28703]	protein_coding	6.395225497	0.004105408	0.016372846	12.716635	18.478531	1.300405	3.560606
28484	11	+	827919	831986	ENST00000525077	9	2166	ENSG00000177685	CRACR2B	calcium release activated channel regulator 2B [Source:HGNC Symbol;Acc:HGNC:28703]	protein_coding	5.781181722	0.000735949	0.004313141	40.945923	41.723724	4.631281	9.651962
28487	11	+	829297	831985	ENST00000530688	5	1623	ENSG00000177685	CRACR2B	calcium release activated channel regulator 2B [Source:HGNC Symbol;Acc:HGNC:28703]	retained_intron	8.9092916	0.000661604	0.003968657	5.745128	5.135417	0.324426	0.879077
28488	11	+	829305	831985	ENST00000527763	5	1728	ENSG00000177685	CRACR2B	calcium release activated channel regulator 2B [Source:HGNC Symbol;Acc:HGNC:28703]	retained_intron	8.397955015	0.002388463	0.010729811	9.279294	6.446267	0.363705	1.491223
28489	11	+	829307	831985	ENST00000528694	2	2440	ENSG00000177685	CRACR2B	calcium release activated channel regulator 2B [Source:HGNC Symbol;Acc:HGNC:28703]	retained_intron	5.535695539	0.013504317	0.040759564	6.683423	5.245171	0.557031	1.581432
28496	11	+	832952	838835	ENST00000322008	9	1545	ENSG00000177697	CD151	CD151 molecule (Raph blood group) [Source:HGNC Symbol;Acc:HGNC:1630]	protein_coding	19.09138031	9.89E-07	1.83E-05	4.379579	2.697928	0.186892	0.164873
28504	11	+	832992	838835	ENST00000532045	8	1835	ENSG00000177697	CD151	CD151 molecule (Raph blood group) [Source:HGNC Symbol;Acc:HGNC:1630]	retained_intron	43.29772493	1.00E-09	4.51E-08	14.289267	8.876708	0.278884	0.236617
28515	11	-	839721	842529	ENST00000322028	2	876	ENSG00000177700	POLR2L	RNA polymerase II subunit L [Source:HGNC Symbol;Acc:HGNC:9199]	protein_coding	5.323867709	0.001430464	0.007221484	127.476074	121.697563	14.313316	32.473564
28549	11	-	874722	883279	ENST00000528534	2	321	ENSG00000177830	CHID1	chitinase domain containing 1 [Source:HGNC Symbol;Acc:HGNC:28474]	processed_transcript	6.269205552	0.007396492	0.025844113	2.397898	1.196462	0.275944	0.280582
28551	11	-	882980	884151	ENST00000531010	2	408	ENSG00000177830	CHID1	chitinase domain containing 1 [Source:HGNC Symbol;Acc:HGNC:28474]	retained_intron	9.095706476	0.000291733	0.002076861	3.206814	1.767693	0.157293	0.371813
28635	11	-	1469457	1473436	ENST00000531976	2	3174	ENSG00000182208	MOB2	MOB kinase activator 2 [Source:HGNC Symbol;Acc:HGNC:24904]	retained_intron	5.135083948	0.009440054	0.030992552	10.019727	8.153403	1.164909	2.357999
28647	11	+	1573257	1597549	ENST00000532922	2	519	ENSG00000233930	KRTAP5-AS1	KRTAP5-1/KRTAP5-2 antisense RNA 1 [Source:HGNC Symbol;Acc:HGNC:27877]	lncRNA	11.86357241	0.000289878	0.002065888	7.694499	6.046201	0.17294	0.966972
28683	11	-	1757324	1762403	ENST00000367196	5	907	ENSG00000117984	CTSD	cathepsin D [Source:HGNC Symbol;Acc:HGNC:2529]	protein_coding	4.557569775	0.017590267	0.049951983	1.903785	1.769943	0.297103	0.493357
28686	11	-	1763009	1763749	ENST00000446489	2	252	ENSG00000229512	AC068580.1	novel transcript	lncRNA	4.508485002	0.017465229	0.049695596	5.646987	4.037013	1.080511	1.051875
28753	11	+	1947278	1956609	ENST00000381519	6	643	ENSG00000214026	MRPL23	mitochondrial ribosomal protein L23 [Source:HGNC Symbol;Acc:HGNC:10322]	protein_coding	8.441278878	0.000844447	0.004800181	19.673965	30.975166	2.066111	3.916431
28855	11	+	2391383	2397396	ENST00000531840	2	5235	ENSG00000110651	CD81	CD81 molecule [Source:HGNC Symbol;Acc:HGNC:1701]	retained_intron	7.935897779	0.000257587	0.001886028	10.745171	7.016319	0.736746	1.483894
28856	11	+	2393848	2396979	ENST00000481687	6	890	ENSG00000110651	CD81	CD81 molecule [Source:HGNC Symbol;Acc:HGNC:1701]	protein_coding	9.871415452	0.000422933	0.002785954	5.502388	2.163348	0.476032	0.282553
28867	11	+	2402293	2403875	ENST00000451491	2	1423	ENSG00000184281	TSSC4	tumor suppressing subtransferable candidate 4 [Source:HGNC Symbol;Acc:HGNC:12386]	protein_coding	19.27860367	4.54E-06	6.77E-05	38.956253	40.855076	0.629971	3.490958
28915	11	-	2944438	2952769	ENST00000469805	4	2294	ENSG00000205531	NAP1L4	nucleosome assembly protein 1 like 4 [Source:HGNC Symbol;Acc:HGNC:7640]	retained_intron	10.3363184	0.000130266	0.0010844	9.458341	6.222568	0.643822	0.855182
28931	11	-	2971450	2989268	ENST00000530064	7	625	ENSG00000205531	NAP1L4	nucleosome assembly protein 1 like 4 [Source:HGNC Symbol;Acc:HGNC:7640]	protein_coding	5.160083362	0.009662433	0.031530652	1.196374	0.960015	0.133943	0.267831
28958	11	-	3087116	3094879	ENST00000478260	8	2653	ENSG00000021762	OSBPL5	oxysterol binding protein like 5 [Source:HGNC Symbol;Acc:HGNC:16392]	protein_coding	9.367328456	0.007228877	0.025385197	16.36352	3.112963	0.280244	1.781084
28966	11	-	3107790	3119987	ENST00000532951	2	597	ENSG00000021762	OSBPL5	oxysterol binding protein like 5 [Source:HGNC Symbol;Acc:HGNC:16392]	retained_intron	6.039908427	0.006124237	0.022340966	2.78045	3.009048	0.214283	0.727569
29103	11	+	3808560	3826371	ENST00000278243	7	1963	ENSG00000148985	PGAP2	post-GPI attachment to proteins 2 [Source:HGNC Symbol;Acc:HGNC:17893]	protein_coding	8.322464138	0.004932688	0.018941752	3.419291	4.054289	0.104058	0.776346
29118	11	-	3854318	3855509	ENST00000415809	2	494	ENSG00000228661	AC090587.1	novel transcript	lncRNA	4.972289454	0.010469142	0.033465845	5.540754	4.702847	0.853915	1.190245
29196	11	-	4600639	4608231	ENST00000526337	6	874	ENSG00000167333	TRIM68	tripartite motif containing 68 [Source:HGNC Symbol;Acc:HGNC:21161]	protein_coding	6.309468748	0.002347944	0.010588767	2.765764	1.92604	0.405823	0.32096
29369	11	-	5677946	5679931	ENST00000487241	3	756	ENSG00000132256	TRIM5	tripartite motif containing 5 [Source:HGNC Symbol;Acc:HGNC:16276]	retained_intron	5.096135927	0.009325982	0.030709453	4.156139	2.622142	0.602746	0.711261
29435	11	-	6216570	6234663	ENST00000524416	9	3327	ENSG00000051009	FAM160A2	family with sequence similarity 160 member A2 [Source:HGNC Symbol;Acc:HGNC:25378]	protein_coding	4.854998543	0.017158158	0.049059535	4.114398	4.027777	0.686621	0.974569
29465	11	+	6391877	6394998	ENST00000526280	4	1344	ENSG00000166311	SMPD1	sphingomyelin phosphodiesterase 1 [Source:HGNC Symbol;Acc:HGNC:11120]	protein_coding	6.315262884	0.003490502	0.014447849	0.699365	1.479098	0.202647	0.125472
29529	11	-	6480707	6481323	ENST00000525329	2	563	ENSG00000132254	ARFIP2	ADP ribosylation factor interacting protein 2 [Source:HGNC Symbol;Acc:HGNC:17160]	retained_intron	7.563184807	0.006456018	0.023277617	16.635904	17.142305	0.639411	3.809369
29575	11	-	6606294	6612216	ENST00000299424	5	5312	ENSG00000166337	TAF10	TATA-box binding protein associated factor 10 [Source:HGNC Symbol;Acc:HGNC:11543]	protein_coding	4.499687783	0.003505328	0.014494625	27.285702	28.569891	4.050743	8.346917
29585	11	-	6612768	6619422	ENST00000299427	13	3492	ENSG00000166340	TPP1	tripeptidyl peptidase 1 [Source:HGNC Symbol;Acc:HGNC:2073]	protein_coding	6.360236154	0.007841936	0.026959473	13.258307	12.122301	3.194258	0.7794
29690	11	+	7513768	7565756	ENST00000528947	4	814	ENSG00000166387	PPFIBP2	PPFIA binding protein 2 [Source:HGNC Symbol;Acc:HGNC:9250]	protein_coding	8.149430117	0.000309397	0.002179494	2.59552	1.826115	0.260063	0.264961
29692	11	+	7538277	7610316	ENST00000527790	6	625	ENSG00000166387	PPFIBP2	PPFIA binding protein 2 [Source:HGNC Symbol;Acc:HGNC:9250]	protein_coding	11.8094099	1.12E-05	0.00014508	2.730759	2.778513	0.174997	0.273212
29819	11	-	8618877	8622845	ENST00000530502	7	858	ENSG00000166436	TRIM66	tripartite motif containing 66 [Source:HGNC Symbol;Acc:HGNC:29005]	protein_coding	5.329696471	0.00465782	0.018084725	1.109694	1.265365	0.155857	0.273523
30066	11	-	10016468	10042990	ENST00000533661	5	999	ENSG00000133812	SBF2	SET binding factor 2 [Source:HGNC Symbol;Acc:HGNC:2135]	retained_intron	5.647515386	0.003879954	0.015696395	1.466118	1.42002	0.303147	0.19144
30152	11	-	10803261	10808309	ENST00000532082	10	1069	ENSG00000110321	EIF4G2	eukaryotic translation initiation factor 4 gamma 2 [Source:HGNC Symbol;Acc:HGNC:3297]	protein_coding	13.12500224	0.000183097	0.001433826	8.318641	5.579597	0.193155	0.847282
30154	11	-	10803561	10808940	ENST00000524932	10	1286	ENSG00000110321	EIF4G2	eukaryotic translation initiation factor 4 gamma 2 [Source:HGNC Symbol;Acc:HGNC:3297]	protein_coding	6.966533659	0.000660333	0.003962477	36.663589	23.883169	3.859505	4.814454
30163	11	-	10804916	10808923	ENST00000530211	5	591	ENSG00000110321	EIF4G2	eukaryotic translation initiation factor 4 gamma 2 [Source:HGNC Symbol;Acc:HGNC:3297]	protein_coding	48.6120725	3.58E-12	2.96E-10	82.687523	83.9841	1.097102	2.311915
30165	11	-	10804946	10808929	ENST00000530702	4	563	ENSG00000110321	EIF4G2	eukaryotic translation initiation factor 4 gamma 2 [Source:HGNC Symbol;Acc:HGNC:3297]	protein_coding	6.674399884	0.001656626	0.008079653	3.56504	2.044843	0.443769	0.379735
30166	11	-	10804985	10808630	ENST00000525995	4	592	ENSG00000110321	EIF4G2	eukaryotic translation initiation factor 4 gamma 2 [Source:HGNC Symbol;Acc:HGNC:3297]	processed_transcript	16.42384316	7.74E-05	0.00071214	29.201626	26.765383	0.517544	2.871342
30243	11	+	12110591	12263785	ENST00000256194	28	3906	ENSG00000133816	MICAL2	microtubule associated monooxygenase, calponin and LIM domain containing 2 [Source:HGNC Symbol;Acc:HGNC:24693]	protein_coding	6.704054913	0.003182419	0.013414039	3.567878	6.437835	0.8336	0.64187
30516	11	+	16738658	16755067	ENST00000525684	4	575	ENSG00000110696	C11orf58	chromosome 11 open reading frame 58 [Source:HGNC Symbol;Acc:HGNC:16990]	protein_coding	72.40181402	1.53E-11	1.06E-09	97.558983	38.961426	1.122705	0.743165
30517	11	+	16738659	16748591	ENST00000525256	3	762	ENSG00000110696	C11orf58	chromosome 11 open reading frame 58 [Source:HGNC Symbol;Acc:HGNC:16990]	retained_intron	9.365746942	0.000203763	0.001568028	2.69177	2.665302	0.142538	0.411583
30520	11	+	16749114	16755347	ENST00000531658	2	4258	ENSG00000110696	C11orf58	chromosome 11 open reading frame 58 [Source:HGNC Symbol;Acc:HGNC:16990]	retained_intron	14.06441954	5.64E-05	0.000547905	2.810251	5.610426	0.154737	0.425407
30553	11	-	17075531	17077647	ENST00000533969	5	355	ENSG00000110700	RPS13	ribosomal protein S13 [Source:HGNC Symbol;Acc:HGNC:10386]	protein_coding	9.094437116	0.000655649	0.003941566	25.125198	20.603895	1.3824	3.628048
30769	11	-	18279618	18286914	ENST00000537258	6	1275	ENSG00000110756	HPS5	HPS5 biogenesis of lysosomal organelles complex 2 subunit 2 [Source:HGNC Symbol;Acc:HGNC:17022]	protein_coding	8.188818997	0.000564623	0.003508011	1.625602	1.75736	0.274477	0.121085
30789	11	+	18347104	18366275	ENST00000530496	8	1700	ENSG00000110768	GTF2H1	general transcription factor IIH subunit 1 [Source:HGNC Symbol;Acc:HGNC:4655]	protein_coding	5.723386253	0.006374651	0.023083712	1.447156	1.27236	0.117385	0.341268
30806	11	+	18394563	18408425	ENST00000422447	8	2241	ENSG00000134333	LDHA	lactate dehydrogenase A [Source:HGNC Symbol;Acc:HGNC:6535]	protein_coding	9.35659889	5.95E-06	8.53E-05	57.846138	41.000832	6.561906	3.984644
30815	11	+	18398630	18405574	ENST00000537296	5	1511	ENSG00000134333	LDHA	lactate dehydrogenase A [Source:HGNC Symbol;Acc:HGNC:6535]	retained_intron	7.279008222	0.013364919	0.040453911	2.141243	7.248098	0.191206	1.081462
30838	11	-	18481491	18484061	ENST00000540555	2	571	ENSG00000074319	TSG101	tumor susceptibility 101 [Source:HGNC Symbol;Acc:HGNC:15971]	retained_intron	12.42937195	2.05E-05	0.000241302	9.514188	8.044101	0.618165	0.776089
31056	11	+	23730588	23796970	ENST00000534068	4	683	ENSG00000255193	LINC02726	long intergenic non-protein coding RNA 2726 [Source:HGNC Symbol;Acc:HGNC:54243]	lncRNA	5.139596042	0.016973185	0.048653232	4.791959	6.476475	0.572144	1.604222
31651	11	+	34052055	34076429	ENST00000534825	5	668	ENSG00000135387	CAPRIN1	cell cycle associated protein 1 [Source:HGNC Symbol;Acc:HGNC:6743]	protein_coding	8.918161287	0.00058879	0.003616302	6.853303	2.789498	0.382881	0.680616
31705	11	+	34642627	34646894	ENST00000527935	2	557	ENSG00000135373	EHF	ETS homologous factor [Source:HGNC Symbol;Acc:HGNC:3246]	protein_coding	8.281482086	0.000246283	0.001819444	2.022964	2.320375	0.186075	0.320804
31712	11	+	34916130	34996122	ENST00000448838	11	2653	ENSG00000110435	PDHX	pyruvate dehydrogenase complex component X [Source:HGNC Symbol;Acc:HGNC:21350]	protein_coding	6.364188253	0.012103171	0.037571808	2.240207	0.44134	0.20631	0.198182
32145	11	-	44936668	44950833	ENST00000532921	4	1061	ENSG00000175274	TP53I11	tumor protein p53 inducible protein 11 [Source:HGNC Symbol;Acc:HGNC:16842]	retained_intron	5.12361866	0.010498555	0.033524027	0.848528	1.553094	0.167655	0.284984
32161	11	+	45146675	45204777	ENST00000526442	5	762	ENSG00000019485	PRDM11	PR/SET domain 11 [Source:HGNC Symbol;Acc:HGNC:13996]	protein_coding	4.912124285	0.009944107	0.032213304	0.865464	1.003739	0.107779	0.256821
32267	11	+	45847406	45883248	ENST00000616623	12	4204	ENSG00000121671	CRY2	cryptochrome circadian regulator 2 [Source:HGNC Symbol;Acc:HGNC:2385]	protein_coding	8.763131022	0.002159951	0.009938556	1.325207	4.89345	0.39541	0.296511
32286	11	-	45910205	45918812	ENST00000532681	11	1639	ENSG00000121680	PEX16	peroxisomal biogenesis factor 16 [Source:HGNC Symbol;Acc:HGNC:8857]	protein_coding	5.06899637	0.015387591	0.045094706	6.346936	9.592353	1.549501	1.578911
32439	11	-	46686747	46697572	ENST00000527588	4	2344	ENSG00000175220	ARHGAP1	Rho GTPase activating protein 1 [Source:HGNC Symbol;Acc:HGNC:673]	retained_intron	4.598090526	0.015531566	0.045427586	0.93493	0.829428	0.107348	0.260717
32509	11	-	47167974	47168503	ENST00000525635	2	451	ENSG00000149182	ARFGAP2	ADP ribosylation factor GTPase activating protein 2 [Source:HGNC Symbol;Acc:HGNC:13504]	retained_intron	9.146997926	0.002090902	0.009692656	3.436263	6.678007	0.13667	0.951264
32520	11	-	47173098	47176859	ENST00000524727	7	995	ENSG00000149182	ARFGAP2	ADP ribosylation factor GTPase activating protein 2 [Source:HGNC Symbol;Acc:HGNC:13504]	retained_intron	6.61813589	0.002580009	0.011388607	4.573561	3.942193	0.423305	0.846447
32530	11	-	47176214	47176879	ENST00000528072	2	519	ENSG00000149182	ARFGAP2	ADP ribosylation factor GTPase activating protein 2 [Source:HGNC Symbol;Acc:HGNC:13504]	retained_intron	6.019772343	0.005968231	0.021882623	1.154787	1.180166	0.112429	0.258774
32531	11	-	47177522	47186434	ENST00000298838	11	1873	ENSG00000165912	PACSIN3	protein kinase C and casein kinase substrate in neurons 3 [Source:HGNC Symbol;Acc:HGNC:8572]	protein_coding	4.538470255	0.008872732	0.029578772	43.885525	32.154049	5.01598	11.722877
32532	11	-	47177540	47185881	ENST00000539589	11	2009	ENSG00000165912	PACSIN3	protein kinase C and casein kinase substrate in neurons 3 [Source:HGNC Symbol;Acc:HGNC:8572]	protein_coding	9.308248459	0.008839024	0.029496298	3.353414	10.75768	1.309295	0.188831
32563	11	-	47239305	47248906	ENST00000256997	11	2200	ENSG00000134575	ACP2	acid phosphatase 2, lysosomal [Source:HGNC Symbol;Acc:HGNC:123]	protein_coding	6.162717863	0.00319001	0.013440872	10.025473	8.935205	1.380745	1.679175
32623	11	+	47270148	47330031	ENST00000395336	35	5942	ENSG00000110514	MADD	MAP kinase activating death domain [Source:HGNC Symbol;Acc:HGNC:6766]	protein_coding	35.30023252	1.79E-10	9.61E-09	7.584388	6.635867	0.127164	0.25624
32634	11	+	47323671	47327186	ENST00000460452	4	794	ENSG00000110514	MADD	MAP kinase activating death domain [Source:HGNC Symbol;Acc:HGNC:6766]	retained_intron	6.476721061	0.0017912	0.008582833	1.418069	1.577583	0.155878	0.289736
32654	11	+	47408584	47412393	ENST00000531974	3	856	ENSG00000165915	SLC39A13	solute carrier family 39 member 13 [Source:HGNC Symbol;Acc:HGNC:20859]	protein_coding	8.150059498	0.001294455	0.006679418	7.441758	6.811539	0.458605	1.272707
32709	11	+	47565458	47572360	ENST00000534775	3	1611	ENSG00000110536	PTPMT1	protein tyrosine phosphatase mitochondrial 1 [Source:HGNC Symbol;Acc:HGNC:26965]	protein_coding	14.96351971	6.01E-06	8.60E-05	15.996895	12.953362	0.658543	1.257516
32729	11	+	47579074	47581848	ENST00000534716	4	1263	ENSG00000213619	NDUFS3	NADH:ubiquinone oxidoreductase core subunit S3 [Source:HGNC Symbol;Acc:HGNC:7710]	protein_coding	7.346454044	0.001410451	0.007141278	2.242323	4.201124	0.400153	0.459652
32732	11	+	47579099	47582471	ENST00000524568	5	733	ENSG00000213619	NDUFS3	NADH:ubiquinone oxidoreductase core subunit S3 [Source:HGNC Symbol;Acc:HGNC:7710]	retained_intron	7.449535754	0.013357696	0.040446342	4.594163	0.588116	0.445424	0.232912
32765	11	-	47724504	47732258	ENST00000531394	3	605	ENSG00000109920	FNBP4	formin binding protein 4 [Source:HGNC Symbol;Acc:HGNC:19752]	processed_transcript	14.40092713	0.00085224	0.004834457	9.131989	1.242557	0.490091	0.211706
32856	11	-	49162803	49175960	ENST00000525629	7	611	ENSG00000086205	FOLH1	folate hydrolase 1 [Source:HGNC Symbol;Acc:HGNC:3788]	processed_transcript	9.052256353	0.000271456	0.001962671	1.299336	2.291772	0.123963	0.254955
33094	11	-	57299642	57324952	ENST00000358252	12	5820	ENSG00000149115	TNKS1BP1	tankyrase 1 binding protein 1 [Source:HGNC Symbol;Acc:HGNC:19081]	protein_coding	4.27666328	0.002711814	0.011840112	167.573624	161.005142	28.258284	48.55703
33096	11	-	57299676	57303479	ENST00000427750	6	1946	ENSG00000149115	TNKS1BP1	tankyrase 1 binding protein 1 [Source:HGNC Symbol;Acc:HGNC:19081]	retained_intron	9.807326081	0.001282104	0.006627127	7.437535	7.140307	0.238507	1.229956
33150	11	-	57484536	57514885	ENST00000528450	15	2358	ENSG00000149150	SLC43A1	solute carrier family 43 member 1 [Source:HGNC Symbol;Acc:HGNC:9225]	protein_coding	4.303280631	0.012679799	0.038877467	20.650253	22.581728	3.643579	6.387353
33207	11	+	57667747	57700363	ENST00000527985	11	2817	ENSG00000156599	ZDHHC5	zinc finger DHHC-type palmitoyltransferase 5 [Source:HGNC Symbol;Acc:HGNC:18472]	protein_coding	7.473437514	0.001642316	0.008033972	20.271116	8.808671	1.041892	2.83187
33237	11	+	57741572	57742657	ENST00000388857	3	833	ENSG00000211450	SELENOH	selenoprotein H [Source:HGNC Symbol;Acc:HGNC:18251]	protein_coding	45.32950324	2.15E-12	1.88E-10	60.616543	57.611767	1.465494	1.123145
33282	11	+	57800284	57818431	ENST00000673661	14	4692	ENSG00000198561	CTNND1	catenin delta 1 [Source:HGNC Symbol;Acc:HGNC:2515]	processed_transcript	5.47924943	0.006630401	0.023772959	1.185923	0.853294	0.156703	0.199118
33406	11	+	59142859	59143547	ENST00000531676	2	576	ENSG00000166801	FAM111A	family with sequence similarity 111 member A [Source:HGNC Symbol;Acc:HGNC:24725]	retained_intron	9.785829806	0.00078181	0.004527841	8.604282	10.635376	0.38329	1.564827
33637	11	+	60842113	60851081	ENST00000227520	4	1851	ENSG00000110104	CCDC86	coiled-coil domain containing 86 [Source:HGNC Symbol;Acc:HGNC:28359]	protein_coding	4.242401559	0.004058613	0.016231492	84.234604	83.471741	14.858614	24.657093
33639	11	+	60846433	60851076	ENST00000649393	3	2567	ENSG00000110104	CCDC86	coiled-coil domain containing 86 [Source:HGNC Symbol;Acc:HGNC:28359]	retained_intron	5.673050139	0.003673639	0.015050573	1.345895	1.061762	0.182761	0.225167
33663	11	+	60924481	60937159	ENST00000005286	11	3480	ENSG00000006118	TMEM132A	transmembrane protein 132A [Source:HGNC Symbol;Acc:HGNC:31092]	protein_coding	4.686755598	0.001276581	0.006603766	84.067551	70.413536	12.23127	20.714197
33672	11	+	60934643	60937142	ENST00000540112	2	2013	ENSG00000006118	TMEM132A	transmembrane protein 132A [Source:HGNC Symbol;Acc:HGNC:31092]	protein_coding	11.50715143	0.001272845	0.006594815	2.820331	7.76344	0.135634	0.76586
33704	11	-	61132444	61161136	ENST00000538036	5	506	ENSG00000167987	VPS37C	VPS37C subunit of ESCRT-I [Source:HGNC Symbol;Acc:HGNC:26097]	protein_coding	6.932265104	0.001159984	0.00614379	1.368249	1.56274	0.237127	0.168562
33705	11	-	61132757	61161453	ENST00000536000	4	915	ENSG00000167987	VPS37C	VPS37C subunit of ESCRT-I [Source:HGNC Symbol;Acc:HGNC:26097]	retained_intron	7.58135425	0.00063827	0.003853286	2.837881	3.109456	0.263857	0.50325
33706	11	-	61138196	61161615	ENST00000535818	2	865	ENSG00000167987	VPS37C	VPS37C subunit of ESCRT-I [Source:HGNC Symbol;Acc:HGNC:26097]	retained_intron	7.21694834	0.002383432	0.01071502	14.395448	15.252308	1.222064	2.868781
33767	11	+	61333222	61339435	ENST00000532173	6	805	ENSG00000149476	TKFC	triokinase and FMN cyclase [Source:HGNC Symbol;Acc:HGNC:24552]	protein_coding	11.70179779	0.000109672	0.000945755	10.122184	9.790319	1.11121	0.572161
33774	11	+	61337941	61346503	ENST00000529479	16	1781	ENSG00000149476	TKFC	triokinase and FMN cyclase [Source:HGNC Symbol;Acc:HGNC:24552]	protein_coding	14.90916917	2.17E-06	3.59E-05	22.890469	13.838993	1.044137	1.400753
33776	11	+	61341675	61342778	ENST00000533853	3	460	ENSG00000149476	TKFC	triokinase and FMN cyclase [Source:HGNC Symbol;Acc:HGNC:24552]	retained_intron	7.896063842	0.001110873	0.00594188	3.116661	3.591575	0.154495	0.677605
33779	11	+	61343210	61343966	ENST00000534370	2	360	ENSG00000149476	TKFC	triokinase and FMN cyclase [Source:HGNC Symbol;Acc:HGNC:24552]	retained_intron	5.072433325	0.010026074	0.032405423	2.76405	1.982754	0.335838	0.583909
33781	11	+	61343921	61353295	ENST00000534084	7	964	ENSG00000149476	TKFC	triokinase and FMN cyclase [Source:HGNC Symbol;Acc:HGNC:24552]	protein_coding	9.206818948	0.000665202	0.003987332	7.629864	2.921249	0.510202	0.617981
33790	11	-	61349647	61361890	ENST00000546151	5	3986	ENSG00000162144	CYB561A3	cytochrome b561 family member A3 [Source:HGNC Symbol;Acc:HGNC:23014]	protein_coding	8.023684587	0.000659675	0.003959255	1.861896	2.711519	0.280854	0.271628
33795	11	-	61351059	61354741	ENST00000540139	3	1202	ENSG00000162144	CYB561A3	cytochrome b561 family member A3 [Source:HGNC Symbol;Acc:HGNC:23014]	protein_coding	4.570859866	0.013987261	0.041833319	1.026579	0.573512	0.139162	0.195277
33854	11	+	61430105	61446697	ENST00000542074	2	835	ENSG00000167985	SDHAF2	succinate dehydrogenase complex assembly factor 2 [Source:HGNC Symbol;Acc:HGNC:26034]	protein_coding	10.90572515	6.04E-05	0.000580309	5.355753	6.95378	0.581408	0.529148
33879	11	-	61513714	61581076	ENST00000539008	13	7230	ENSG00000011347	SYT7	synaptotagmin 7 [Source:HGNC Symbol;Acc:HGNC:11514]	protein_coding	4.327023971	0.005922391	0.021751801	14.20055	13.493264	2.263924	4.120897
33886	11	-	61518627	61580872	ENST00000535826	11	1621	ENSG00000011347	SYT7	synaptotagmin 7 [Source:HGNC Symbol;Acc:HGNC:11514]	protein_coding	11.10420297	0.000418615	0.002764708	2.592563	8.531604	0.371045	0.612554
33890	11	-	61539516	61542259	ENST00000540906	2	1831	ENSG00000256443	AP003559.1	novel transcript	lncRNA	5.616642951	0.005671192	0.02100749	1.559877	1.396281	0.144449	0.365433
33927	11	-	61790097	61792602	ENST00000540434	2	553	ENSG00000134825	TMEM258	transmembrane protein 258 [Source:HGNC Symbol;Acc:HGNC:1164]	retained_intron	7.875329252	0.000457083	0.002972768	1.582821	2.23615	0.243252	0.224216
33932	11	+	61795940	61797232	ENST00000535307	2	768	ENSG00000168496	FEN1	flap structure-specific endonuclease 1 [Source:HGNC Symbol;Acc:HGNC:3650]	protein_coding	5.630448707	0.006395027	0.023123618	1.047627	1.930007	0.178736	0.333661
33968	11	+	61861973	61865319	ENST00000522359	3	1654	ENSG00000134824	FADS2	fatty acid desaturase 2 [Source:HGNC Symbol;Acc:HGNC:3575]	retained_intron	7.466812845	0.001016034	0.005540934	1.959178	3.275263	0.323735	0.359971
33970	11	-	61873524	61882526	ENST00000533676	8	5314	ENSG00000221968	FADS3	fatty acid desaturase 3 [Source:HGNC Symbol;Acc:HGNC:3576]	retained_intron	5.700271521	0.013188507	0.040089647	0.573626	1.787081	0.156709	0.240939
33999	11	-	61959718	61967631	ENST00000529631	2	507	ENSG00000167996	FTH1	ferritin heavy chain 1 [Source:HGNC Symbol;Acc:HGNC:3976]	protein_coding	16.30060062	1.51E-05	0.000185939	7.248726	18.147415	0.701057	0.838158
34003	11	-	61964566	61967631	ENST00000620041	5	825	ENSG00000167996	FTH1	ferritin heavy chain 1 [Source:HGNC Symbol;Acc:HGNC:3976]	protein_coding	25.03289447	1.83E-08	5.75E-07	42.947361	131.977325	3.209474	3.759118
34006	11	-	61964601	61967166	ENST00000532601	4	742	ENSG00000167996	FTH1	ferritin heavy chain 1 [Source:HGNC Symbol;Acc:HGNC:3976]	protein_coding	17.696248	3.54E-05	0.000375749	17.460392	66.596535	1.265027	3.466089
34007	11	-	61964747	61967586	ENST00000534719	3	788	ENSG00000167996	FTH1	ferritin heavy chain 1 [Source:HGNC Symbol;Acc:HGNC:3976]	retained_intron	10.55292861	5.93E-05	0.000571759	26.929098	44.484615	3.570096	3.178993
34009	11	-	61964989	61967631	ENST00000529548	4	567	ENSG00000167996	FTH1	ferritin heavy chain 1 [Source:HGNC Symbol;Acc:HGNC:3976]	protein_coding	7.641689356	0.006603415	0.023694775	11.585614	59.561737	4.837366	4.455673
34068	11	-	62575058	62577257	ENST00000469480	2	2036	ENSG00000149016	TUT1	terminal uridylyl transferase 1, U6 snRNA-specific [Source:HGNC Symbol;Acc:HGNC:26184]	retained_intron	6.232785019	0.004119997	0.016419084	3.567248	2.478274	0.352123	0.601041
34108	11	-	62616689	62617454	ENST00000533303	2	576	ENSG00000149541	B3GAT3	beta-1,3-glucuronyltransferase 3 [Source:HGNC Symbol;Acc:HGNC:923]	retained_intron	24.37956838	4.55E-06	6.78E-05	19.506662	20.715887	0.251912	1.378755
34129	11	-	62662817	62665181	ENST00000532786	3	774	ENSG00000278615	C11orf98	chromosome 11 open reading frame 98 [Source:HGNC Symbol;Acc:HGNC:51238]	retained_intron	5.510917546	0.010654445	0.033903515	15.459191	12.034142	1.627031	3.345483
34134	11	-	62663115	62665191	ENST00000525675	3	405	ENSG00000278615	C11orf98	chromosome 11 open reading frame 98 [Source:HGNC Symbol;Acc:HGNC:51238]	protein_coding	15.03186795	0.000347669	0.002386234	1.371761	8.241141	0.242433	0.378399
34148	11	+	62671673	62673686	ENST00000377953	2	1927	ENSG00000204922	UQCC3	ubiquinol-cytochrome c reductase complex assembly factor 3 [Source:HGNC Symbol;Acc:HGNC:34399]	protein_coding	4.505233499	0.007385691	0.025814601	39.731953	38.664177	5.452901	11.932663
34149	11	-	62676498	62679055	ENST00000294119	8	1291	ENSG00000162191	UBXN1	UBX domain protein 1 [Source:HGNC Symbol;Acc:HGNC:18402]	protein_coding	8.302201195	0.007280431	0.025527894	55.046593	8.984059	1.499728	6.195172
34153	11	-	62676500	62679073	ENST00000301935	9	1134	ENSG00000162191	UBXN1	UBX domain protein 1 [Source:HGNC Symbol;Acc:HGNC:18402]	protein_coding	9.970014976	1.95E-05	0.000230982	50.631081	97.810089	4.535975	10.334792
34167	11	-	62686406	62689530	ENST00000317449	2	2212	ENSG00000177363	LRRN4CL	LRRN4 C-terminal like [Source:HGNC Symbol;Acc:HGNC:33724]	protein_coding	4.716023639	0.014764748	0.043634879	1.166492	1.131693	0.154808	0.316747
34173	11	-	62690276	62707398	ENST00000360796	11	1683	ENSG00000168000	BSCL2	BSCL2 lipid droplet biogenesis associated, seipin [Source:HGNC Symbol;Acc:HGNC:15832]	protein_coding	29.21022824	6.00E-08	1.60E-06	8.227154	17.128706	0.405414	0.443318
34174	11	-	62690278	62691342	ENST00000463679	3	881	ENSG00000168000	BSCL2	BSCL2 lipid droplet biogenesis associated, seipin [Source:HGNC Symbol;Acc:HGNC:15832]	retained_intron	20.62444197	1.87E-05	0.000222955	7.620835	1.963947	0.125253	0.320446
34194	11	-	62707111	62709845	ENST00000530009	3	539	ENSG00000168000	BSCL2	BSCL2 lipid droplet biogenesis associated, seipin [Source:HGNC Symbol;Acc:HGNC:15832]	protein_coding	5.562824963	0.012533221	0.038525013	0.97492	0.852789	0.11344	0.198713
34196	11	+	62707676	62709201	ENST00000294117	3	864	ENSG00000162188	GNG3	G protein subunit gamma 3 [Source:HGNC Symbol;Acc:HGNC:4405]	protein_coding	5.136321779	0.012063731	0.037474133	1.251631	2.800147	0.327004	0.445738
34197	11	-	62712630	62727457	ENST00000301785	14	5214	ENSG00000214753	HNRNPUL2	heterogeneous nuclear ribonucleoprotein U like 2 [Source:HGNC Symbol;Acc:HGNC:25451]	protein_coding	4.345202505	0.002348542	0.010590013	77.013603	79.152611	13.033118	22.891401
34222	11	+	62771403	62778788	ENST00000532915	5	990	ENSG00000162227	TAF6L	TATA-box binding protein associated factor 6 like [Source:HGNC Symbol;Acc:HGNC:17305]	retained_intron	5.749945823	0.012873099	0.039349092	3.930764	3.53156	0.244193	1.037093
34226	11	+	62778687	62781941	ENST00000531265	2	325	ENSG00000162227	TAF6L	TATA-box binding protein associated factor 6 like [Source:HGNC Symbol;Acc:HGNC:17305]	retained_intron	11.2707918	4.90E-05	0.000487999	4.405285	2.879225	0.17342	0.454672
34269	11	-	62832912	62839661	ENST00000278856	11	1289	ENSG00000133316	WDR74	WD repeat domain 74 [Source:HGNC Symbol;Acc:HGNC:25529]	protein_coding	10.58375676	0.007073789	0.024976588	45.571201	49.299026	0.306151	8.639496
34279	11	-	62835240	62836007	ENST00000538150	3	487	ENSG00000133316	WDR74	WD repeat domain 74 [Source:HGNC Symbol;Acc:HGNC:25529]	retained_intron	9.672539219	0.000219858	0.00166341	3.204581	3.446076	0.171388	0.498261
34281	11	-	62835605	62839581	ENST00000453708	5	617	ENSG00000133316	WDR74	WD repeat domain 74 [Source:HGNC Symbol;Acc:HGNC:25529]	retained_intron	8.493105489	0.000426882	0.002809154	6.042186	3.997838	0.384287	0.780206
34283	11	-	62835779	62839584	ENST00000538277	4	565	ENSG00000133316	WDR74	WD repeat domain 74 [Source:HGNC Symbol;Acc:HGNC:25529]	retained_intron	6.187454705	0.00247571	0.011040829	2.07121	1.281157	0.215075	0.309958
34358	11	+	62881699	62883998	ENST00000537839	4	584	ENSG00000168003	SLC3A2	solute carrier family 3 member 2 [Source:HGNC Symbol;Acc:HGNC:11026]	processed_transcript	12.95088179	7.27E-06	0.000100362	1.994705	1.857518	0.110431	0.168562
34369	11	+	62887870	62888520	ENST00000542793	2	539	ENSG00000168003	SLC3A2	solute carrier family 3 member 2 [Source:HGNC Symbol;Acc:HGNC:11026]	retained_intron	8.840162219	0.002545666	0.011273322	5.437459	7.935263	0.182337	1.312649
34454	11	+	63681500	63750423	ENST00000543123	2	712	ENSG00000133318	RTN3	reticulon 3 [Source:HGNC Symbol;Acc:HGNC:10469]	retained_intron	14.49435102	2.85E-05	0.000316216	3.0045	5.159228	0.11445	0.430165
34472	11	+	63839005	63909484	ENST00000508192	17	2924	ENSG00000072518	MARK2	microtubule affinity regulating kinase 2 [Source:HGNC Symbol;Acc:HGNC:3332]	protein_coding	14.99058429	5.85E-05	0.000564574	9.158311	2.732053	0.369247	0.405276
34503	11	+	63985853	63998420	ENST00000422031	7	2297	ENSG00000167770	OTUB1	OTU deubiquitinase, ubiquitin aldehyde binding 1 [Source:HGNC Symbol;Acc:HGNC:23077]	protein_coding	6.28174613	0.005810062	0.021425378	12.981138	5.681667	1.077468	1.876674
34513	11	-	63998558	64166113	ENST00000255681	11	1257	ENSG00000133315	MACROD1	mono-ADP ribosylhydrolase 1 [Source:HGNC Symbol;Acc:HGNC:29598]	protein_coding	4.873011074	0.008795798	0.029383484	26.975416	30.32402	4.389762	7.35287
34514	11	-	63998560	63999222	ENST00000542105	3	431	ENSG00000133315	MACROD1	mono-ADP ribosylhydrolase 1 [Source:HGNC Symbol;Acc:HGNC:29598]	retained_intron	15.79317356	5.02E-05	0.000497104	9.045043	6.408761	0.120519	0.839259
34520	11	-	64009013	64165775	ENST00000542359	5	459	ENSG00000133315	MACROD1	mono-ADP ribosylhydrolase 1 [Source:HGNC Symbol;Acc:HGNC:29598]	processed_transcript	4.512174155	0.014471411	0.042937728	2.441751	2.509027	0.566794	0.514843
34526	11	-	64148747	64166057	ENST00000538595	4	868	ENSG00000133315	MACROD1	mono-ADP ribosylhydrolase 1 [Source:HGNC Symbol;Acc:HGNC:29598]	processed_transcript	6.013158713	0.008675313	0.029079805	10.814615	15.451307	1.203843	3.147557
34551	11	-	64223816	64226186	ENST00000317459	8	968	ENSG00000149743	TRPT1	tRNA phosphotransferase 1 [Source:HGNC Symbol;Acc:HGNC:20316]	protein_coding	8.275714708	0.000805523	0.004634189	15.667254	13.44591	2.073278	1.427042
34567	11	+	64226275	64228986	ENST00000422364	2	2055	ENSG00000149761	NUDT22	nudix hydrolase 22 [Source:HGNC Symbol;Acc:HGNC:28189]	retained_intron	6.545988971	0.005481109	0.020506616	7.84784	6.529886	0.567829	1.611644
34570	11	+	64226300	64227492	ENST00000537707	2	986	ENSG00000149761	NUDT22	nudix hydrolase 22 [Source:HGNC Symbol;Acc:HGNC:28189]	retained_intron	11.4626324	0.00181249	0.008662263	0.391265	2.624212	0.128314	0.116501
34575	11	+	64229302	64230015	ENST00000545184	2	581	ENSG00000149761	NUDT22	nudix hydrolase 22 [Source:HGNC Symbol;Acc:HGNC:28189]	retained_intron	5.292648874	0.005871157	0.021608993	1.689138	1.979309	0.282222	0.394678
34589	11	+	64233492	64234286	ENST00000540945	2	703	ENSG00000110011	DNAJC4	DnaJ heat shock protein family (Hsp40) member C4 [Source:HGNC Symbol;Acc:HGNC:5271]	retained_intron	5.394024479	0.01036272	0.03323548	0.671953	1.217591	0.221998	0.112013
34594	11	+	64241003	64243669	ENST00000536642	4	637	ENSG00000173486	FKBP2	FKBP prolyl isomerase 2 [Source:HGNC Symbol;Acc:HGNC:3718]	retained_intron	7.16228706	0.005515204	0.020599029	6.354433	14.465115	0.699982	2.18964
34595	11	+	64241074	64244103	ENST00000541388	5	705	ENSG00000173486	FKBP2	FKBP prolyl isomerase 2 [Source:HGNC Symbol;Acc:HGNC:3718]	retained_intron	11.47634932	0.000128151	0.001071125	7.688672	3.290353	0.531952	0.406456
34597	11	+	64241095	64244132	ENST00000652762	6	1655	ENSG00000286264	AP001453.4	Uncharacterized protein LOC114841035 [Source:NCBI gene (formerly Entrezgene);Acc:114841035]	protein_coding	6.479389078	0.000447833	0.002920149	55.684147	57.041454	4.847321	12.533332
34609	11	+	64247054	64248177	ENST00000538355	2	431	ENSG00000256940	PPP1R14B-AS1	PPP1R14B antisense RNA 1 [Source:HGNC Symbol;Acc:HGNC:54233]	lncRNA	6.808410713	0.003187213	0.013432527	1.389948	1.315452	0.271536	0.108763
34617	11	+	64270062	64288090	ENST00000546139	5	1274	ENSG00000173264	GPR137	G protein-coupled receptor 137 [Source:HGNC Symbol;Acc:HGNC:24300]	protein_coding	7.820464703	0.004333015	0.017049185	11.480021	13.304186	0.533309	2.618396
34628	11	+	64285257	64289494	ENST00000377702	7	1478	ENSG00000173264	GPR137	G protein-coupled receptor 137 [Source:HGNC Symbol;Acc:HGNC:24300]	protein_coding	5.107629507	0.011974192	0.037274257	21.82962	24.849314	2.347856	6.77512
34656	11	+	64305524	64316743	ENST00000000442	7	2274	ENSG00000173153	ESRRA	estrogen related receptor alpha [Source:HGNC Symbol;Acc:HGNC:3471]	protein_coding	14.88821684	0.000549793	0.00343516	36.969097	12.629965	2.930113	0.382661
34657	11	+	64305580	64315173	ENST00000539594	5	747	ENSG00000173153	ESRRA	estrogen related receptor alpha [Source:HGNC Symbol;Acc:HGNC:3471]	protein_coding	6.251065894	0.003016066	0.012858888	4.563954	5.777369	0.678396	0.959133
34659	11	+	64306446	64307508	ENST00000468670	2	742	ENSG00000173153	ESRRA	estrogen related receptor alpha [Source:HGNC Symbol;Acc:HGNC:3471]	protein_coding	9.859581013	0.001042969	0.005657707	15.355033	20.436316	0.682539	2.929598
34660	11	+	64313771	64315890	ENST00000467987	3	610	ENSG00000173153	ESRRA	estrogen related receptor alpha [Source:HGNC Symbol;Acc:HGNC:3471]	retained_intron	5.084971862	0.016506366	0.047672497	8.847252	9.97025	1.135328	2.549216
34668	11	+	64318121	64321811	ENST00000265462	6	860	ENSG00000126432	PRDX5	peroxiredoxin 5 [Source:HGNC Symbol;Acc:HGNC:9355]	protein_coding	4.102753619	0.005226438	0.019776524	244.071121	240.538055	42.5205	75.582405
34682	11	+	64355343	64357531	ENST00000472524	2	779	ENSG00000168071	CCDC88B	coiled-coil domain containing 88B [Source:HGNC Symbol;Acc:HGNC:26757]	processed_transcript	6.952400628	0.006245775	0.022703602	3.89101	2.045494	0.140308	0.696447
34690	11	+	64360990	64362002	ENST00000532496	4	588	ENSG00000162302	RPS6KA4	ribosomal protein S6 kinase A4 [Source:HGNC Symbol;Acc:HGNC:10433]	retained_intron	6.374337669	0.005494659	0.020540956	0.670782	1.543213	0.187726	0.142741
34767	11	-	64766414	64767646	ENST00000477596	3	802	ENSG00000168066	SF1	splicing factor 1 [Source:HGNC Symbol;Acc:HGNC:12950]	retained_intron	5.596231134	0.005923314	0.021751801	2.171475	2.413367	0.225091	0.577756
34778	11	+	64778954	64779405	ENST00000594089	1	452	ENSG00000269038	AP001462.1	novel transcript	lncRNA	4.800414685	0.017452028	0.049670924	3.964376	3.449767	0.437853	1.090793
34794	11	-	64803514	64810551	ENST00000315422	10	2960	ENSG00000133895	MEN1	menin 1 [Source:HGNC Symbol;Acc:HGNC:7010]	protein_coding	27.80636685	2.28E-06	3.76E-05	15.179853	11.752052	0.806877	0.142394
34811	11	-	64823052	64844653	ENST00000342711	37	6161	ENSG00000171219	CDC42BPG	CDC42 binding protein kinase gamma [Source:HGNC Symbol;Acc:HGNC:29829]	protein_coding	4.024504155	0.005448821	0.020418335	31.81538	30.989452	6.054213	9.536364
34817	11	-	64852731	64856663	ENST00000484846	2	3469	ENSG00000110047	EHD1	EH domain containing 1 [Source:HGNC Symbol;Acc:HGNC:3242]	retained_intron	12.04990328	0.000241218	0.001791075	2.263065	7.833118	0.381819	0.437705
34861	11	+	65014180	65022184	ENST00000529384	6	830	ENSG00000213465	ARL2	ADP ribosylation factor like GTPase 2 [Source:HGNC Symbol;Acc:HGNC:693]	protein_coding	14.29213474	1.51E-05	0.000186194	22.978834	17.93091	1.000594	1.843201
34878	11	+	65041210	65044828	ENST00000652489	2	1261	ENSG00000168061	SAC3D1	SAC3 domain containing 1 [Source:HGNC Symbol;Acc:HGNC:30179]	protein_coding	12.81816514	0.001095871	0.005882245	27.001999	12.743987	2.670781	0.411534
34907	11	-	65079088	65084047	ENST00000404147	5	1012	ENSG00000146670	CDCA5	cell division cycle associated 5 [Source:HGNC Symbol;Acc:HGNC:14626]	protein_coding	5.553677011	0.012950369	0.039548527	0.966377	3.070423	0.327934	0.382537
34908	11	-	65079132	65084039	ENST00000479032	5	1004	ENSG00000146670	CDCA5	cell division cycle associated 5 [Source:HGNC Symbol;Acc:HGNC:14626]	retained_intron	5.541120437	0.013809324	0.041440572	0.86783	2.660565	0.292942	0.327433
34936	11	+	65096214	65111862	ENST00000279281	10	2661	ENSG00000149823	VPS51	VPS51 subunit of GARP complex [Source:HGNC Symbol;Acc:HGNC:1172]	protein_coding	3.977621278	0.008047458	0.027482181	67.042664	89.158714	13.85702	25.398056
34937	11	+	65096227	65107727	ENST00000533656	3	923	ENSG00000149823	VPS51	VPS51 subunit of GARP complex [Source:HGNC Symbol;Acc:HGNC:1172]	retained_intron	8.112866627	0.001895969	0.008972436	4.810421	3.156826	0.189209	0.775307
34947	11	+	65109318	65111664	ENST00000534591	4	1503	ENSG00000149823	VPS51	VPS51 subunit of GARP complex [Source:HGNC Symbol;Acc:HGNC:1172]	retained_intron	11.73531313	0.000234033	0.001750987	20.455915	6.857859	1.335177	0.974013
34951	11	+	65111845	65115514	ENST00000526809	6	829	ENSG00000149809	TM7SF2	transmembrane 7 superfamily member 2 [Source:HGNC Symbol;Acc:HGNC:11863]	protein_coding	4.818113717	0.011685621	0.036537702	2.171247	1.950789	0.332099	0.507581
34977	11	-	65116403	65117701	ENST00000310597	1	1299	ENSG00000174276	ZNHIT2	zinc finger HIT-type containing 2 [Source:HGNC Symbol;Acc:HGNC:1177]	protein_coding	5.442498062	0.001285639	0.006642268	73.952034	68.887352	8.281082	17.947781
34981	11	-	65120630	65122057	ENST00000531743	4	697	ENSG00000149806	FAU	FAU ubiquitin like and ribosomal protein S30 fusion [Source:HGNC Symbol;Acc:HGNC:3597]	protein_coding	12.02553006	0.000177081	0.001396526	22.695763	15.504895	0.756022	2.402271
35025	11	+	65181194	65212006	ENST00000533820	22	3083	ENSG00000014216	CAPN1	calpain 1 [Source:HGNC Symbol;Acc:HGNC:1476]	protein_coding	5.905545277	0.005630703	0.020904548	26.127333	12.283121	1.511395	4.976125
35029	11	+	65181745	65212001	ENST00000524773	22	2960	ENSG00000014216	CAPN1	calpain 1 [Source:HGNC Symbol;Acc:HGNC:1476]	protein_coding	7.231110526	0.016008916	0.046542701	6.588014	1.351884	0.818422	0.262363
35109	11	+	65422798	65445540	ENST00000501122	1	22743	ENSG00000245532	NEAT1	nuclear paraspeckle assembly transcript 1 [Source:HGNC Symbol;Acc:HGNC:30815]	lncRNA	5.196142019	0.000779603	0.004519058	49.148682	45.615189	5.537448	12.683753
35111	11	+	65422804	65424404	ENST00000612303	3	1053	ENSG00000245532	NEAT1	nuclear paraspeckle assembly transcript 1 [Source:HGNC Symbol;Acc:HGNC:30815]	lncRNA	7.7640397	0.001275196	0.006599943	2.460382	1.545226	0.107546	0.390948
35132	11	+	65497762	65506469	ENST00000534336	1	8708	ENSG00000251562	MALAT1	metastasis associated lung adenocarcinoma transcript 1 [Source:HGNC Symbol;Acc:HGNC:29665]	lncRNA	3.841977057	0.009276165	0.03057964	354.854126	385.266418	64.075989	128.549759
35149	11	+	65505207	65506516	ENST00000616691	2	587	ENSG00000251562	MALAT1	metastasis associated lung adenocarcinoma transcript 1 [Source:HGNC Symbol;Acc:HGNC:29665]	lncRNA	10.56384522	0.002922581	0.012532422	0.485631	3.536149	0.117707	0.244898
35152	11	+	65525077	65538704	ENST00000525364	17	2584	ENSG00000142186	SCYL1	SCY1 like pseudokinase 1 [Source:HGNC Symbol;Acc:HGNC:14372]	protein_coding	7.041676979	0.000548781	0.003430797	14.772604	14.284973	1.597804	2.51155
35167	11	-	65538805	65557959	ENST00000322147	27	4046	ENSG00000168056	LTBP3	latent transforming growth factor beta binding protein 3 [Source:HGNC Symbol;Acc:HGNC:6716]	protein_coding	9.576455842	0.000247413	0.001825759	16.551531	6.204288	1.472558	0.885756
35172	11	-	65538819	65548919	ENST00000532932	17	3327	ENSG00000168056	LTBP3	latent transforming growth factor beta binding protein 3 [Source:HGNC Symbol;Acc:HGNC:6716]	protein_coding	7.109304956	0.00649171	0.023380678	16.085632	7.990632	0.500389	2.869009
35180	11	-	65542407	65545770	ENST00000525443	2	3162	ENSG00000168056	LTBP3	latent transforming growth factor beta binding protein 3 [Source:HGNC Symbol;Acc:HGNC:6716]	retained_intron	8.75029428	0.001199253	0.00629986	3.651488	4.052073	0.193523	0.66914
35184	11	-	65551512	65552977	ENST00000527792	3	923	ENSG00000168056	LTBP3	latent transforming growth factor beta binding protein 3 [Source:HGNC Symbol;Acc:HGNC:6716]	retained_intron	5.914800841	0.003474135	0.01440004	1.498421	0.776711	0.156432	0.2116
35187	11	-	65552124	65554140	ENST00000524798	5	849	ENSG00000168056	LTBP3	latent transforming growth factor beta binding protein 3 [Source:HGNC Symbol;Acc:HGNC:6716]	retained_intron	9.689167643	7.17E-05	0.000668518	1.205201	1.84362	0.138136	0.158591
35191	11	+	65570460	65571888	ENST00000531405	3	879	ENSG00000173465	ZNRD2	zinc ribbon domain containing 2 [Source:HGNC Symbol;Acc:HGNC:11328]	protein_coding	8.58832048	0.000990087	0.005434571	13.927895	6.073567	0.960599	1.350644
35202	11	+	65576053	65592650	ENST00000309295	19	5170	ENSG00000173442	EHBP1L1	EH domain binding protein 1 like 1 [Source:HGNC Symbol;Acc:HGNC:30682]	protein_coding	4.816760056	0.004829691	0.018618149	10.542873	9.058806	1.780506	2.27312
35218	11	-	65597756	65607026	ENST00000532507	5	1812	ENSG00000173327	MAP3K11	mitogen-activated protein kinase kinase kinase 11 [Source:HGNC Symbol;Acc:HGNC:6850]	protein_coding	8.458440254	0.000614551	0.003743765	2.757601	1.240488	0.192399	0.26264
35224	11	-	65606435	65615382	ENST00000524856	4	3787	ENSG00000173327	MAP3K11	mitogen-activated protein kinase kinase kinase 11 [Source:HGNC Symbol;Acc:HGNC:6850]	retained_intron	5.061045356	0.004474304	0.017519032	12.599513	12.304197	1.801796	3.102821
35233	11	+	65625127	65626779	ENST00000530174	4	1229	ENSG00000197136	PCNX3	pecanex 3 [Source:HGNC Symbol;Acc:HGNC:18760]	retained_intron	5.587580554	0.006089156	0.022237657	2.179302	2.42213	0.260635	0.546455
35253	11	-	65653602	65663090	ENST00000308639	11	2681	ENSG00000173039	RELA	RELA proto-oncogene, NF-kB subunit [Source:HGNC Symbol;Acc:HGNC:9955]	protein_coding	8.773147028	0.001061545	0.005729517	5.704912	2.871886	0.616659	0.34324
35260	11	-	65658602	65660792	ENST00000526738	3	1022	ENSG00000173039	RELA	RELA proto-oncogene, NF-kB subunit [Source:HGNC Symbol;Acc:HGNC:9955]	retained_intron	7.266056465	0.001776468	0.008523416	6.265001	5.78854	0.528104	1.113532
35276	11	+	65663007	65671704	ENST00000654031	4	2628	ENSG00000285533	RELA-DT	RELA divergent transcript [Source:HGNC Symbol;Acc:HGNC:54185]	lncRNA	5.264685647	0.01234718	0.038102715	2.500046	2.239651	0.284509	0.599571
35298	11	-	65717673	65720798	ENST00000308418	4	2645	ENSG00000172922	RNASEH2C	ribonuclease H2 subunit C [Source:HGNC Symbol;Acc:HGNC:24116]	protein_coding	4.201742692	0.007779211	0.026807762	28.761656	27.234133	5.98007	7.331491
35335	11	-	65855009	65857868	ENST00000531407	4	1062	ENSG00000172757	CFL1	cofilin 1 [Source:HGNC Symbol;Acc:HGNC:1874]	protein_coding	5.814468198	0.007773189	0.026793146	70.955284	115.743675	4.939688	27.15313
35336	11	-	65855054	65856964	ENST00000524553	4	860	ENSG00000172757	CFL1	cofilin 1 [Source:HGNC Symbol;Acc:HGNC:1874]	protein_coding	15.99360786	0.0020569	0.009560689	119.908165	5.761089	1.908419	5.930299
35346	11	+	65860545	65863089	ENST00000525768	6	923	ENSG00000172732	MUS81	MUS81 structure-specific endonuclease subunit [Source:HGNC Symbol;Acc:HGNC:29814]	protein_coding	8.152955945	0.000732194	0.004295731	2.105968	4.570283	0.391921	0.409407
35397	11	+	65890673	65891635	ENST00000312579	1	963	ENSG00000175602	CCDC85B	coiled-coil domain containing 85B [Source:HGNC Symbol;Acc:HGNC:24926]	protein_coding	7.745641385	0.000199951	0.001543029	364.662842	354.518372	17.738413	75.093964
35406	11	+	65919274	65921401	ENST00000525501	7	695	ENSG00000175550	DRAP1	DR1 associated protein 1 [Source:HGNC Symbol;Acc:HGNC:3019]	protein_coding	8.891734482	0.007442288	0.025946241	23.100574	23.916817	0.437642	4.832371
35424	11	+	65961734	65980137	ENST00000312397	20	3557	ENSG00000175467	SART1	spliceosome associated factor 1, recruiter of U4/U6.U5 tri-snRNP [Source:HGNC Symbol;Acc:HGNC:10538]	protein_coding	5.623847233	0.000419478	0.002769298	70.525627	71.975563	7.631195	17.691099
35437	11	-	65999363	66002136	ENST00000532707	5	584	ENSG00000175376	EIF1AD	eukaryotic translation initiation factor 1A domain containing [Source:HGNC Symbol;Acc:HGNC:28147]	protein_coding	11.65978431	0.000844781	0.004801255	6.15617	1.309738	0.153843	0.468185
35463	11	+	66052400	66059044	ENST00000530322	10	1163	ENSG00000087365	SF3B2	splicing factor 3b subunit 2 [Source:HGNC Symbol;Acc:HGNC:10769]	protein_coding	8.010617301	0.005236145	0.019803081	22.063337	4.639089	1.812784	1.503092
35467	11	+	66057270	66058603	ENST00000525207	3	493	ENSG00000087365	SF3B2	splicing factor 3b subunit 2 [Source:HGNC Symbol;Acc:HGNC:10769]	retained_intron	8.464117623	0.000469197	0.003037588	2.103487	1.374335	0.187851	0.205402
35468	11	+	66058607	66060699	ENST00000529994	5	1004	ENSG00000087365	SF3B2	splicing factor 3b subunit 2 [Source:HGNC Symbol;Acc:HGNC:10769]	retained_intron	6.085638182	0.003223697	0.013551558	1.796945	1.255998	0.13673	0.34822
35498	11	+	66258036	66262177	ENST00000475757	3	1073	ENSG00000174996	KLC2	kinesin light chain 2 [Source:HGNC Symbol;Acc:HGNC:20716]	protein_coding	7.610321419	0.002128281	0.009821688	3.155666	5.000323	0.267647	0.786682
35501	11	+	66260913	66267859	ENST00000394065	13	3755	ENSG00000174996	KLC2	kinesin light chain 2 [Source:HGNC Symbol;Acc:HGNC:20716]	protein_coding	6.390803927	0.005762284	0.021277819	4.434772	9.682025	0.593362	1.598691
35518	11	-	66284580	66285646	ENST00000485820	2	653	ENSG00000174851	YIF1A	Yip1 interacting factor homolog A, membrane trafficking protein [Source:HGNC Symbol;Acc:HGNC:16688]	retained_intron	8.014595538	0.000720644	0.004246145	1.863024	4.020487	0.306642	0.409953
35529	11	-	66287934	66289135	ENST00000534374	2	540	ENSG00000174851	YIF1A	Yip1 interacting factor homolog A, membrane trafficking protein [Source:HGNC Symbol;Acc:HGNC:16688]	retained_intron	12.43765414	1.37E-05	0.000172506	2.931512	3.221445	0.284368	0.191944
35542	11	-	66337333	66345119	ENST00000425825	10	1363	ENSG00000174744	BRMS1	BRMS1 transcriptional repressor and anoikis regulator [Source:HGNC Symbol;Acc:HGNC:17262]	protein_coding	6.138136717	0.004847916	0.018672907	10.41922	18.790274	2.038911	2.703038
35544	11	-	66337339	66345104	ENST00000359957	10	1424	ENSG00000174744	BRMS1	BRMS1 transcriptional repressor and anoikis regulator [Source:HGNC Symbol;Acc:HGNC:17262]	protein_coding	7.546829283	0.000407449	0.002709459	47.779999	35.494469	2.928039	8.088976
35577	11	-	66435080	66466738	ENST00000524576	5	2209	ENSG00000174547	MRPL11	mitochondrial ribosomal protein L11 [Source:HGNC Symbol;Acc:HGNC:14042]	processed_transcript	5.420748683	0.009164461	0.030296424	2.302569	1.554074	0.239199	0.45595
35596	11	+	66480013	66509550	ENST00000531863	18	2974	ENSG00000254986	DPP3	dipeptidyl peptidase 3 [Source:HGNC Symbol;Acc:HGNC:3008]	protein_coding	5.345910943	0.007963706	0.027281148	18.571751	25.346275	1.713663	6.485334
35608	11	+	66491731	66495750	ENST00000526667	6	832	ENSG00000254986	DPP3	dipeptidyl peptidase 3 [Source:HGNC Symbol;Acc:HGNC:3008]	retained_intron	30.07710911	3.61E-06	5.56E-05	2.012748	9.595303	0.139601	0.227007
35632	11	+	66514469	66521612	ENST00000533430	6	844	ENSG00000174483	BBS1	Bardet-Biedl syndrome 1 [Source:HGNC Symbol;Acc:HGNC:966]	retained_intron	4.951715948	0.009712494	0.031660836	1.963535	1.935971	0.304587	0.466958
35657	11	+	66593153	66605912	ENST00000530384	7	1196	ENSG00000173992	CCS	copper chaperone for superoxide dismutase [Source:HGNC Symbol;Acc:HGNC:1613]	retained_intron	10.95718901	5.99E-05	0.000576366	37.652805	25.917351	1.606384	4.177126
35663	11	+	66593241	66605919	ENST00000310190	8	942	ENSG00000173992	CCS	copper chaperone for superoxide dismutase [Source:HGNC Symbol;Acc:HGNC:1613]	protein_coding	15.37191002	0.000234692	0.001754724	4.165186	0.678886	0.107641	0.188785
35670	11	+	66616630	66624593	ENST00000409372	3	876	ENSG00000239306	RBM14	RNA binding motif protein 14 [Source:HGNC Symbol;Acc:HGNC:14219]	protein_coding	6.95109587	0.003572002	0.014716667	3.078665	1.046482	0.331625	0.244705
35682	11	+	66638691	66652372	ENST00000578778	3	582	ENSG00000173933	RBM4	RNA binding motif protein 4 [Source:HGNC Symbol;Acc:HGNC:9901]	protein_coding	4.757861751	0.015054341	0.04432742	2.058591	1.809762	0.21756	0.579688
35701	11	-	66682497	66729216	ENST00000533211	38	11136	ENSG00000173898	SPTBN2	spectrin beta, non-erythrocytic 2 [Source:HGNC Symbol;Acc:HGNC:11276]	protein_coding	5.608039263	9.13E-05	0.000817069	58.405228	56.328423	10.388256	10.054092
35736	11	+	66842835	66846526	ENST00000533277	5	2719	ENSG00000173653	RCE1	Ras converting CAAX endopeptidase 1 [Source:HGNC Symbol;Acc:HGNC:13721]	retained_intron	7.158067438	0.004053165	0.01621385	7.062082	5.9587	0.400274	1.401556
35755	11	-	66850854	66852962	ENST00000530259	5	906	ENSG00000173599	PC	pyruvate carboxylase [Source:HGNC Symbol;Acc:HGNC:8636]	retained_intron	7.025188598	0.000540219	0.003393784	1.612823	1.359254	0.201785	0.204122
35778	11	+	67056847	67072017	ENST00000308831	5	1104	ENSG00000173156	RHOD	ras homolog family member D [Source:HGNC Symbol;Acc:HGNC:670]	protein_coding	5.440467909	0.001026988	0.005592903	86.123131	85.963585	10.673877	20.940666
35780	11	+	67056889	67071691	ENST00000532559	3	538	ENSG00000173156	RHOD	ras homolog family member D [Source:HGNC Symbol;Acc:HGNC:670]	protein_coding	11.06007897	0.000536503	0.003379733	10.099229	3.687145	0.25752	0.970787
35790	11	+	67215911	67256374	ENST00000531696	14	4160	ENSG00000173120	KDM2A	lysine demethylase 2A [Source:HGNC Symbol;Acc:HGNC:13606]	processed_transcript	10.21322882	9.02E-05	0.000809191	1.001914	1.576168	0.107265	0.127119
35813	11	+	67289300	67291651	ENST00000512101	5	1491	ENSG00000172932	ANKRD13D	ankyrin repeat domain 13D [Source:HGNC Symbol;Acc:HGNC:27880]	retained_intron	7.126490658	0.002052791	0.009544287	9.333892	7.253297	0.824596	1.48575
35817	11	+	67289402	67302485	ENST00000447274	14	2138	ENSG00000172932	ANKRD13D	ankyrin repeat domain 13D [Source:HGNC Symbol;Acc:HGNC:27880]	retained_intron	6.613896619	0.002115368	0.009775811	9.107526	10.569928	1.543643	1.414549
35818	11	+	67289934	67292037	ENST00000514779	5	642	ENSG00000172932	ANKRD13D	ankyrin repeat domain 13D [Source:HGNC Symbol;Acc:HGNC:27880]	retained_intron	4.59232729	0.016520855	0.047677919	1.400844	1.803902	0.259698	0.422505
35823	11	+	67297933	67302483	ENST00000512231	8	2768	ENSG00000172932	ANKRD13D	ankyrin repeat domain 13D [Source:HGNC Symbol;Acc:HGNC:27880]	retained_intron	5.7771222	0.007059141	0.024930222	5.237898	4.565821	0.601747	1.078705
35835	11	+	67303709	67304869	ENST00000534112	2	544	ENSG00000172830	SSH3	slingshot protein phosphatase 3 [Source:HGNC Symbol;Acc:HGNC:30581]	processed_transcript	7.68868003	0.000961852	0.00531329	6.353685	5.827712	0.457632	1.109298
35854	11	-	67352532	67353525	ENST00000542982	2	809	ENSG00000175482	POLD4	DNA polymerase delta 4, accessory subunit [Source:HGNC Symbol;Acc:HGNC:14106]	retained_intron	14.52272221	0.000493597	0.003164599	26.994223	19.390057	0.330248	2.84504
35868	11	+	67392882	67396315	ENST00000530934	5	1256	ENSG00000172613	RAD9A	RAD9 checkpoint clamp component A [Source:HGNC Symbol;Acc:HGNC:9827]	retained_intron	8.625179685	0.000344912	0.002372123	3.379983	2.64224	0.230498	0.450035
35869	11	+	67393305	67397390	ENST00000529100	7	1037	ENSG00000172613	RAD9A	RAD9 checkpoint clamp component A [Source:HGNC Symbol;Acc:HGNC:9827]	processed_transcript	4.793524625	0.010867122	0.034453407	1.083083	1.086043	0.138659	0.298025
35877	11	-	67398582	67399606	ENST00000532279	3	552	ENSG00000172531	PPP1CA	protein phosphatase 1 catalytic subunit alpha [Source:HGNC Symbol;Acc:HGNC:9281]	processed_transcript	11.46325048	6.81E-05	0.000639858	2.766333	5.257854	0.223007	0.45873
35879	11	-	67398936	67407264	ENST00000537694	5	882	ENSG00000172531	PPP1CA	protein phosphatase 1 catalytic subunit alpha [Source:HGNC Symbol;Acc:HGNC:9281]	processed_transcript	10.18332954	0.000472501	0.003054954	5.914927	5.172112	0.215146	0.855562
35910	11	+	67432776	67434644	ENST00000526268	7	787	ENSG00000175634	RPS6KB2	ribosomal protein S6 kinase B2 [Source:HGNC Symbol;Acc:HGNC:10437]	retained_intron	6.236050552	0.002033077	0.009471375	2.616267	1.926065	0.346498	0.365108
35918	11	-	67440231	67440521	ENST00000539970	2	220	ENSG00000172725	CORO1B	coronin 1B [Source:HGNC Symbol;Acc:HGNC:2253]	retained_intron	6.636123168	0.005816013	0.021444916	3.249496	1.419436	0.232671	0.453906
35920	11	-	67440791	67443472	ENST00000453768	6	1161	ENSG00000172725	CORO1B	coronin 1B [Source:HGNC Symbol;Acc:HGNC:2253]	retained_intron	9.247030289	0.00069566	0.004136732	10.987116	14.55236	0.711418	2.032656
35927	11	+	67452436	67453440	ENST00000545040	2	914	ENSG00000175544	CABP4	calcium binding protein 4 [Source:HGNC Symbol;Acc:HGNC:1386]	retained_intron	4.729394464	0.013346328	0.040419957	0.892187	0.859884	0.13508	0.219613
35933	11	-	67464358	67465108	ENST00000543661	2	610	ENSG00000172663	TMEM134	transmembrane protein 134 [Source:HGNC Symbol;Acc:HGNC:26142]	retained_intron	6.393026905	0.005578632	0.020774051	10.41384	12.081998	0.967261	2.534676
35936	11	-	67464464	67465333	ENST00000535175	3	565	ENSG00000172663	TMEM134	transmembrane protein 134 [Source:HGNC Symbol;Acc:HGNC:26142]	retained_intron	7.551676763	0.001373263	0.007002578	13.448163	16.719393	1.409426	2.568038
35943	11	-	67467298	67469272	ENST00000452789	4	473	ENSG00000172663	TMEM134	transmembrane protein 134 [Source:HGNC Symbol;Acc:HGNC:26142]	retained_intron	6.547718685	0.003662918	0.015019745	15.406166	12.440414	1.422208	2.813714
35947	11	-	67467764	67469272	ENST00000538561	2	583	ENSG00000172663	TMEM134	transmembrane protein 134 [Source:HGNC Symbol;Acc:HGNC:26142]	retained_intron	7.953995086	0.000571473	0.003539025	4.933021	3.408847	0.34255	0.688729
35951	11	+	67489336	67490653	ENST00000525341	3	635	ENSG00000110711	AIP	aryl hydrocarbon receptor interacting protein [Source:HGNC Symbol;Acc:HGNC:358]	protein_coding	4.86084534	0.012639384	0.038778855	1.269414	1.193394	0.1365	0.354277
36016	11	+	67611148	67612209	ENST00000527923	3	594	ENSG00000167792	NDUFV1	NADH:ubiquinone oxidoreductase core subunit V1 [Source:HGNC Symbol;Acc:HGNC:7716]	retained_intron	10.06406548	0.000120041	0.001019929	7.994506	8.898307	0.664565	0.99595
36017	11	+	67611553	67612535	ENST00000531250	3	736	ENSG00000167792	NDUFV1	NADH:ubiquinone oxidoreductase core subunit V1 [Source:HGNC Symbol;Acc:HGNC:7716]	retained_intron	8.908175682	0.000422601	0.002785438	7.318999	3.773772	0.544186	0.683294
36018	11	+	67611719	67612397	ENST00000534352	2	573	ENSG00000167792	NDUFV1	NADH:ubiquinone oxidoreductase core subunit V1 [Source:HGNC Symbol;Acc:HGNC:7716]	retained_intron	4.652415003	0.014513067	0.04304191	3.65049	3.738881	0.705411	0.867175
36019	11	-	67612651	67615198	ENST00000639052	1	2548	ENSG00000231793	DOC2GP	double C2 domain gamma, pseudogene [Source:HGNC Symbol;Acc:HGNC:37962]	retained_intron	8.003466142	0.000248474	0.001831534	0.831273	1.14143	0.102742	0.126238
36088	11	-	68024809	68030461	ENST00000532296	4	739	ENSG00000255306	AC004923.4	novel transcript	lncRNA	7.563705103	0.000734287	0.004305707	2.058693	1.7605	0.13919	0.348391
36089	11	+	68030617	68033730	ENST00000432321	5	936	ENSG00000110717	NDUFS8	NADH:ubiquinone oxidoreductase core subunit S8 [Source:HGNC Symbol;Acc:HGNC:7715]	retained_intron	9.584275558	0.001676653	0.008145514	10.067622	9.640047	0.303526	1.734811
36091	11	+	68030665	68033284	ENST00000453471	6	620	ENSG00000110717	NDUFS8	NADH:ubiquinone oxidoreductase core subunit S8 [Source:HGNC Symbol;Acc:HGNC:7715]	protein_coding	5.657814977	0.009499396	0.03111594	4.361116	1.52149	0.540479	0.482787
36092	11	+	68030681	68036644	ENST00000313468	7	737	ENSG00000110717	NDUFS8	NADH:ubiquinone oxidoreductase core subunit S8 [Source:HGNC Symbol;Acc:HGNC:7715]	protein_coding	3.795781541	0.01689493	0.048492385	146.355896	134.241333	25.42565	48.483059
36095	11	+	68030713	68035278	ENST00000532399	3	3072	ENSG00000110717	NDUFS8	NADH:ubiquinone oxidoreductase core subunit S8 [Source:HGNC Symbol;Acc:HGNC:7715]	retained_intron	6.077490593	0.006757758	0.024128219	7.208951	6.345027	0.574946	1.638538
36105	11	+	68036029	68036644	ENST00000531282	2	536	ENSG00000110717	NDUFS8	NADH:ubiquinone oxidoreductase core subunit S8 [Source:HGNC Symbol;Acc:HGNC:7715]	retained_intron	8.170286022	0.010573056	0.03371549	9.386396	5.298975	0.119441	1.660419
36167	11	+	68446981	68449182	ENST00000529481	2	551	ENSG00000162337	LRP5	LDL receptor related protein 5 [Source:HGNC Symbol;Acc:HGNC:6697]	processed_transcript	9.038952639	0.000264262	0.001921721	4.408723	2.517224	0.232131	0.516315
36187	11	+	68558196	68564407	ENST00000531432	2	589	ENSG00000110075	PPP6R3	protein phosphatase 6 regulatory subunit 3 [Source:HGNC Symbol;Acc:HGNC:1173]	retained_intron	5.493297427	0.008610323	0.028894351	1.335829	0.945143	0.193127	0.205742
36264	11	+	68932305	68937067	ENST00000539064	5	2346	ENSG00000132740	IGHMBP2	immunoglobulin mu DNA binding protein 2 [Source:HGNC Symbol;Acc:HGNC:5542]	retained_intron	5.834633376	0.005937448	0.021792507	1.757757	1.20454	0.138506	0.352631
36266	11	+	68932947	68940602	ENST00000543739	6	2846	ENSG00000132740	IGHMBP2	immunoglobulin mu DNA binding protein 2 [Source:HGNC Symbol;Acc:HGNC:5542]	retained_intron	10.1129949	0.000431581	0.002837117	3.665833	5.954076	0.245967	0.687253
36327	11	+	69641231	69643317	ENST00000535993	2	568	ENSG00000110092	CCND1	cyclin D1 [Source:HGNC Symbol;Acc:HGNC:1582]	retained_intron	11.27923486	3.28E-05	0.00035429	1.691078	2.418295	0.141232	0.204872
36328	11	+	69643712	69648143	ENST00000545484	2	430	ENSG00000110092	CCND1	cyclin D1 [Source:HGNC Symbol;Acc:HGNC:1582]	retained_intron	5.744611166	0.005908202	0.021723952	2.518943	2.749322	0.220217	0.680344
36347	11	-	69673222	69675295	ENST00000543023	2	845	ENSG00000149716	LTO1	LTO1 maturation factor of ABCE1 [Source:HGNC Symbol;Acc:HGNC:17589]	retained_intron	7.377829572	0.003479836	0.014418218	5.339844	5.579832	0.288895	1.173882
36380	11	+	70270717	70378580	ENST00000389547	26	4133	ENSG00000131626	PPFIA1	PTPRF interacting protein alpha 1 [Source:HGNC Symbol;Acc:HGNC:9245]	protein_coding	6.146806925	0.017572867	0.049916151	9.363997	2.379172	1.32079	0.572914
36415	11	+	70398404	70436584	ENST00000346329	17	3272	ENSG00000085733	CTTN	cortactin [Source:HGNC Symbol;Acc:HGNC:3338]	protein_coding	9.010553351	1.52E-06	2.65E-05	36.98914	38.727192	4.560347	3.824945
36421	11	+	70414611	70416204	ENST00000525276	2	584	ENSG00000085733	CTTN	cortactin [Source:HGNC Symbol;Acc:HGNC:3338]	retained_intron	6.625594431	0.002522389	0.011195867	3.995872	3.918761	0.341081	0.836492
36426	11	+	70421596	70425401	ENST00000525852	2	1470	ENSG00000085733	CTTN	cortactin [Source:HGNC Symbol;Acc:HGNC:3338]	retained_intron	5.918536644	0.009892637	0.032100318	13.029407	11.810329	1.001343	3.178975
36493	11	+	71473663	71479082	ENST00000530534	3	844	ENSG00000172890	NADSYN1	NAD synthetase 1 [Source:HGNC Symbol;Acc:HGNC:29832]	retained_intron	7.714734833	0.002602266	0.011472994	7.179286	7.094837	0.401734	1.4311
36579	11	+	71995246	71996522	ENST00000532379	2	634	ENSG00000137522	RNF121	ring finger protein 121 [Source:HGNC Symbol;Acc:HGNC:21070]	retained_intron	9.89285869	0.000133039	0.001104127	3.600209	2.775168	0.183338	0.443126
36606	11	+	72014291	72020910	ENST00000502284	4	4233	ENSG00000251143	AP002490.1	novel transcript	lncRNA	7.57197859	0.002766054	0.012004568	3.59561	3.818445	0.219497	0.742288
36617	11	-	72021226	72040710	ENST00000535947	7	576	ENSG00000137497	NUMA1	nuclear mitotic apparatus protein 1 [Source:HGNC Symbol;Acc:HGNC:8059]	protein_coding	8.585318874	0.000173363	0.00137263	3.095209	2.126463	0.227325	0.363214
36710	11	+	72223944	72225037	ENST00000543234	2	275	ENSG00000165458	INPPL1	inositol polyphosphate phosphatase like 1 [Source:HGNC Symbol;Acc:HGNC:6080]	protein_coding	7.711690405	0.000608851	0.00371661	5.295185	4.933158	0.402272	0.906664
36712	11	+	72225069	72228715	ENST00000541544	3	530	ENSG00000165458	INPPL1	inositol polyphosphate phosphatase like 1 [Source:HGNC Symbol;Acc:HGNC:6080]	retained_intron	6.966446476	0.005164854	0.019595345	7.828766	6.708021	0.39392	1.675637
36794	11	-	72685070	72722088	ENST00000465814	31	5612	ENSG00000186635	ARAP1	ArfGAP with RhoGAP domain, ankyrin repeat and PH domain 1 [Source:HGNC Symbol;Acc:HGNC:16925]	retained_intron	6.319676814	0.003663701	0.015021081	2.878047	2.721081	0.316094	0.553054
36796	11	-	72685075	72713151	ENST00000393605	30	4778	ENSG00000186635	ARAP1	ArfGAP with RhoGAP domain, ankyrin repeat and PH domain 1 [Source:HGNC Symbol;Acc:HGNC:16925]	protein_coding	10.55735354	0.000207821	0.00159033	1.142806	2.760845	0.171573	0.180078
36798	11	-	72685075	72752403	ENST00000393609	35	5145	ENSG00000186635	ARAP1	ArfGAP with RhoGAP domain, ankyrin repeat and PH domain 1 [Source:HGNC Symbol;Acc:HGNC:16925]	protein_coding	3.763381129	0.011227805	0.035371887	24.126038	31.798809	6.36034	8.485241
36801	11	-	72685608	72688888	ENST00000544721	5	773	ENSG00000186635	ARAP1	ArfGAP with RhoGAP domain, ankyrin repeat and PH domain 1 [Source:HGNC Symbol;Acc:HGNC:16925]	retained_intron	6.400309255	0.006386656	0.023106692	1.00409	2.407295	0.121813	0.394315
36818	11	-	72754730	72793681	ENST00000334805	7	1963	ENSG00000214530	STARD10	StAR related lipid transfer domain containing 10 [Source:HGNC Symbol;Acc:HGNC:10666]	protein_coding	5.94723099	0.011646967	0.03644109	14.177842	15.93243	0.873015	4.173254
36822	11	-	72754864	72755947	ENST00000535075	2	526	ENSG00000214530	STARD10	StAR related lipid transfer domain containing 10 [Source:HGNC Symbol;Acc:HGNC:10666]	retained_intron	12.68113578	0.002019381	0.00941824	18.808947	1.959632	0.546274	1.073057
36827	11	-	72755329	72757882	ENST00000400925	2	541	ENSG00000214530	STARD10	StAR related lipid transfer domain containing 10 [Source:HGNC Symbol;Acc:HGNC:10666]	protein_coding	9.876584465	7.68E-05	0.000707805	5.795285	5.575449	0.400139	0.733168
36839	11	-	72793624	72814054	ENST00000624670	5	1299	ENSG00000285693	AP002381.2	Novel transcript	lncRNA	6.071855912	0.003949554	0.015917906	3.149299	4.181563	0.574183	0.616462
36894	11	+	73311565	73347195	ENST00000544519	2	579	ENSG00000110237	ARHGEF17	Rho guanine nucleotide exchange factor 17 [Source:HGNC Symbol;Acc:HGNC:21726]	protein_coding	6.618083995	0.003203835	0.01348722	2.067756	0.971407	0.169701	0.272542
36922	11	+	73647549	73662819	ENST00000227214	7	2016	ENSG00000021300	PLEKHB1	pleckstrin homology domain containing B1 [Source:HGNC Symbol;Acc:HGNC:19079]	protein_coding	4.325026135	0.002768757	0.012013777	70.50795	75.795227	15.337133	18.474611
36934	11	+	73648690	73661720	ENST00000535129	6	1049	ENSG00000021300	PLEKHB1	pleckstrin homology domain containing B1 [Source:HGNC Symbol;Acc:HGNC:19079]	protein_coding	10.71723614	0.00021505	0.001634952	9.510271	6.730059	0.412185	1.085028
36976	11	+	73876974	73880703	ENST00000381783	2	2020	ENSG00000175575	PAAF1	proteasomal ATPase associated factor 1 [Source:HGNC Symbol;Acc:HGNC:25687]	retained_intron	5.303004011	0.008445412	0.028503809	1.509419	0.738119	0.186615	0.22098
37038	11	+	74171267	74205923	ENST00000542710	4	590	ENSG00000214517	PPME1	protein phosphatase methylesterase 1 [Source:HGNC Symbol;Acc:HGNC:30178]	processed_transcript	6.586961401	0.002558273	0.011310876	3.040945	2.191913	0.227845	0.549618
37151	11	+	74988934	75006834	ENST00000532963	2	1643	ENSG00000162139	NEU3	neuraminidase 3 [Source:HGNC Symbol;Acc:HGNC:7760]	protein_coding	8.897573327	0.001537079	0.007643565	1.503573	4.524072	0.194637	0.465059
37217	11	+	75399537	75404868	ENST00000526608	6	710	ENSG00000149273	RPS3	ribosomal protein S3 [Source:HGNC Symbol;Acc:HGNC:10420]	protein_coding	10.4299928	3.62E-06	5.57E-05	154.505142	139.890442	7.979287	20.228497
37219	11	+	75399543	75404994	ENST00000524851	6	866	ENSG00000149273	RPS3	ribosomal protein S3 [Source:HGNC Symbol;Acc:HGNC:10420]	protein_coding	14.10653909	4.45E-05	0.000451343	7.895203	7.824831	0.24762	0.848177
37221	11	+	75399670	75404730	ENST00000529285	5	550	ENSG00000149273	RPS3	ribosomal protein S3 [Source:HGNC Symbol;Acc:HGNC:10420]	processed_transcript	14.6640017	2.64E-06	4.27E-05	2.141367	2.675334	0.120419	0.189416
37224	11	+	75400404	75404156	ENST00000528847	5	639	ENSG00000149273	RPS3	ribosomal protein S3 [Source:HGNC Symbol;Acc:HGNC:10420]	protein_coding	10.991347	3.51E-05	0.000373779	2.15595	2.675081	0.217829	0.203521
37229	11	-	75422394	75430191	ENST00000376292	6	1500	ENSG00000149243	KLHL35	kelch like family member 35 [Source:HGNC Symbol;Acc:HGNC:26597]	protein_coding	4.839054815	0.01103952	0.034924593	19.675213	21.648539	3.033993	5.489773
37232	11	-	75422421	75430062	ENST00000460787	5	2306	ENSG00000149243	KLHL35	kelch like family member 35 [Source:HGNC Symbol;Acc:HGNC:26597]	retained_intron	5.899593747	0.010368572	0.033251009	5.479177	4.807077	0.426602	1.300341
37464	11	-	77616195	77637772	ENST00000525064	6	1121	ENSG00000074201	CLNS1A	chloride nucleotide-sensitive channel 1A [Source:HGNC Symbol;Acc:HGNC:2080]	protein_coding	6.950058531	0.002412283	0.010811272	16.400923	13.276413	1.490183	2.762779
37521	11	-	78017046	78079865	ENST00000530054	3	656	ENSG00000259112	NDUFC2-KCTD14	NDUFC2-KCTD14 readthrough [Source:HGNC Symbol;Acc:HGNC:42956]	protein_coding	11.30305669	0.000123158	0.001040769	15.399127	11.657334	1.507908	0.867591
37530	11	-	78072864	78079861	ENST00000528164	2	561	ENSG00000151366	NDUFC2	NADH:ubiquinone oxidoreductase subunit C2 [Source:HGNC Symbol;Acc:HGNC:7706]	protein_coding	38.17114108	7.60E-09	2.69E-07	12.158891	7.581698	0.181705	0.315979
37712	11	+	83072082	83077173	ENST00000526795	4	567	ENSG00000246067	RAB30-DT	RAB30 divergent transcript [Source:HGNC Symbol;Acc:HGNC:48672]	lncRNA	8.893832033	0.000372381	0.002516458	4.249474	6.772174	0.385952	0.835543
37724	11	+	83081673	83087982	ENST00000669005	2	1974	ENSG00000246067	RAB30-DT	RAB30 divergent transcript [Source:HGNC Symbol;Acc:HGNC:48672]	lncRNA	9.268041472	0.000791739	0.004570879	4.462396	3.648568	0.195157	0.662155
37927	11	+	86244753	86278810	ENST00000263360	12	2088	ENSG00000074266	EED	embryonic ectoderm development [Source:HGNC Symbol;Acc:HGNC:3188]	protein_coding	6.495868709	0.003327165	0.013899462	4.403937	5.512579	0.557854	0.951813
38156	11	-	90217747	90223034	ENST00000533739	2	582	ENSG00000110172	CHORDC1	cysteine and histidine rich domain containing 1 [Source:HGNC Symbol;Acc:HGNC:14525]	retained_intron	15.93581728	2.85E-05	0.000316227	7.983395	3.387575	0.175715	0.519088
38267	11	-	93730354	93735238	ENST00000529435	8	1011	ENSG00000166012	TAF1D	TATA-box binding protein associated factor, RNA polymerase I subunit D [Source:HGNC Symbol;Acc:HGNC:28759]	retained_intron	4.902749048	0.016653947	0.047930373	4.689419	6.003676	0.891172	1.273948
38304	11	+	93745829	93755393	ENST00000527363	6	1258	ENSG00000182919	C11orf54	chromosome 11 open reading frame 54 [Source:HGNC Symbol;Acc:HGNC:30204]	protein_coding	5.190029341	0.012785642	0.039150895	3.004634	3.667094	0.384752	0.884591
38306	11	+	93754873	93761636	ENST00000533154	4	903	ENSG00000182919	C11orf54	chromosome 11 open reading frame 54 [Source:HGNC Symbol;Acc:HGNC:30204]	protein_coding	4.683828469	0.015580478	0.045517223	1.161348	0.652413	0.127756	0.243753
38456	11	-	95778836	95789782	ENST00000545654	8	2001	ENSG00000077458	FAM76B	family with sequence similarity 76 member B [Source:HGNC Symbol;Acc:HGNC:28492]	retained_intron	10.56531535	0.000251341	0.001848359	4.319802	3.369772	0.18322	0.526486
38464	11	+	95790461	95832691	ENST00000325486	10	3098	ENSG00000166037	CEP57	centrosomal protein 57 [Source:HGNC Symbol;Acc:HGNC:30794]	protein_coding	7.235588838	0.008901183	0.029652578	4.470672	4.659526	1.022771	0.221839
38657	11	+	102110461	102230592	ENST00000526343	7	2393	ENSG00000137693	YAP1	Yes1 associated transcriptional regulator [Source:HGNC Symbol;Acc:HGNC:16262]	protein_coding	7.821394672	0.002647356	0.011621935	10.167461	3.359132	0.711179	1.000813
38703	11	+	102452919	102462008	ENST00000528717	2	692	ENSG00000255337	AP001830.1	novel transcript	lncRNA	5.329948808	0.01307201	0.039801741	3.334077	4.312047	0.336799	1.081512
38916	11	-	106009984	106022403	ENST00000530788	3	948	ENSG00000170903	MSANTD4	Myb/SANT DNA binding domain containing 4 with coiled-coils [Source:HGNC Symbol;Acc:HGNC:29383]	protein_coding	7.349425316	0.000684253	0.004079224	2.888636	3.654489	0.392401	0.480611
38982	11	-	108008678	108009282	ENST00000660738	1	605	ENSG00000288012	AP003307.1	novel transcript, antisense to CUL5	lncRNA	12.11610187	0.000174586	0.001379987	19.966433	14.916979	0.623265	2.237481
39117	11	-	110229450	110237857	ENST00000532461	4	3286	ENSG00000137710	RDX	radixin [Source:HGNC Symbol;Acc:HGNC:9944]	retained_intron	20.09087276	1.45E-06	2.54E-05	1.551807	3.354696	0.109355	0.115856
39325	11	-	112084800	112086756	ENST00000504148	2	780	ENSG00000150779	TIMM8B	translocase of inner mitochondrial membrane 8 homolog B [Source:HGNC Symbol;Acc:HGNC:11818]	protein_coding	6.258498208	0.011661046	0.036474733	35.300037	40.401852	1.788145	10.290906
39373	11	+	112226369	112229504	ENST00000525645	2	1069	ENSG00000150787	PTS	6-pyruvoyltetrahydropterin synthase [Source:HGNC Symbol;Acc:HGNC:9689]	retained_intron	7.726458793	0.000894462	0.005027144	3.510944	2.830914	0.23325	0.570136
39575	11	+	114439495	114441026	ENST00000543243	2	552	ENSG00000076043	REXO2	RNA exonuclease 2 [Source:HGNC Symbol;Acc:HGNC:17851]	retained_intron	91.2906949	1.29E-10	7.13E-09	22.292788	9.870651	0.135424	0.197114
39664	11	-	116748170	116772987	ENST00000375445	10	1793	ENSG00000137656	BUD13	BUD13 homolog [Source:HGNC Symbol;Acc:HGNC:28199]	protein_coding	5.715114898	0.009187314	0.030359767	4.021333	2.357824	0.352291	0.747399
39762	11	-	117208673	117218464	ENST00000528973	2	9347	ENSG00000160613	PCSK7	proprotein convertase subtilisin/kexin type 7 [Source:HGNC Symbol;Acc:HGNC:8748]	retained_intron	5.898631442	0.004566562	0.017797398	2.35171	2.443974	0.267125	0.529282
39791	11	-	117297005	117297328	ENST00000613535	1	324	ENSG00000276505	AP000892.3	novel transcript, sense intronic to BACE1	lncRNA	9.426001865	0.005101695	0.019425072	1.781226	0.442219	0.10348	0.114526
39798	11	+	117328103	117351960	ENST00000533570	4	492	ENSG00000110274	CEP164	centrosomal protein 164 [Source:HGNC Symbol;Acc:HGNC:29182]	protein_coding	6.213409183	0.003847851	0.015598291	3.345931	5.119666	0.370892	0.974799
39802	11	+	117363955	117413266	ENST00000533706	27	5035	ENSG00000110274	CEP164	centrosomal protein 164 [Source:HGNC Symbol;Acc:HGNC:29182]	processed_transcript	7.759598168	0.000896039	0.005032571	6.414479	5.236042	0.411115	1.072896
39805	11	+	117409017	117412339	ENST00000528706	4	1407	ENSG00000110274	CEP164	centrosomal protein 164 [Source:HGNC Symbol;Acc:HGNC:29182]	retained_intron	6.189263277	0.001364481	0.006968118	0.656108	0.755351	0.101279	0.110002
40061	11	+	118635024	118639237	ENST00000527500	4	483	ENSG00000019144	PHLDB1	pleckstrin homology like domain family B member 1 [Source:HGNC Symbol;Acc:HGNC:23697]	processed_transcript	5.744325074	0.005277045	0.019919889	6.624907	8.119973	0.983237	1.567105
40086	11	-	118751365	118759369	ENST00000529162	6	1795	ENSG00000110367	DDX6	DEAD-box helicase 6 [Source:HGNC Symbol;Acc:HGNC:2747]	retained_intron	6.919831912	0.000895722	0.005032507	1.787243	1.584997	0.198238	0.271982
40091	11	+	118791254	118793137	ENST00000610705	1	1884	ENSG00000278376	AP004609.3	novel transcript	lncRNA	6.739457151	0.002789146	0.01208452	11.351367	13.049366	1.038383	2.565163
40098	11	-	118897746	118925608	ENST00000526143	8	5514	ENSG00000186174	BCL9L	BCL9 like [Source:HGNC Symbol;Acc:HGNC:23688]	protein_coding	5.0262859	0.000787798	0.004549883	23.030855	23.9816	3.912176	5.425122
40118	11	+	118998175	118999291	ENST00000534656	3	588	ENSG00000186166	CCDC84	coiled-coil domain containing 84 [Source:HGNC Symbol;Acc:HGNC:30460]	retained_intron	7.036611622	0.006730296	0.024045127	7.666439	6.442282	0.300055	1.687832
40123	11	+	119009534	119012177	ENST00000528088	4	1482	ENSG00000186166	CCDC84	coiled-coil domain containing 84 [Source:HGNC Symbol;Acc:HGNC:30460]	retained_intron	5.821454427	0.00985428	0.032016919	10.274234	9.808622	0.929309	2.503927
40153	11	-	119024356	119029034	ENST00000526275	6	2626	ENSG00000137700	SLC37A4	solute carrier family 37 member 4 [Source:HGNC Symbol;Acc:HGNC:4061]	retained_intron	8.924821499	0.000445671	0.00290778	2.68879	4.8035	0.414463	0.407267
40180	11	-	119049040	119056850	ENST00000530473	17	2023	ENSG00000149428	HYOU1	hypoxia up-regulated 1 [Source:HGNC Symbol;Acc:HGNC:16931]	protein_coding	8.911971704	0.009160334	0.030285824	24.412571	12.152677	0.255781	3.829399
40269	11	+	119121591	119127458	ENST00000527206	2	573	ENSG00000172273	HINFP	histone H4 transcription factor [Source:HGNC Symbol;Acc:HGNC:17850]	retained_intron	8.069414384	0.000669983	0.004011971	1.486766	0.849503	0.126551	0.145449
40293	11	+	119168713	119173662	ENST00000474751	4	721	ENSG00000160703	NLRX1	NLR family member X1 [Source:HGNC Symbol;Acc:HGNC:29890]	processed_transcript	7.878267604	0.000720544	0.004246145	1.995178	3.905088	0.304764	0.426704
40299	11	+	119171356	119184016	ENST00000525863	9	2850	ENSG00000160703	NLRX1	NLR family member X1 [Source:HGNC Symbol;Acc:HGNC:29890]	protein_coding	8.950905901	0.00168273	0.008167797	5.589341	1.476581	0.323072	0.448571
40445	11	+	120213736	120217513	ENST00000534735	2	651	ENSG00000184232	OAF	out at first homolog [Source:HGNC Symbol;Acc:HGNC:28752]	processed_transcript	4.744152218	0.017434902	0.049638298	1.682652	1.614241	0.170255	0.508899
40669	11	-	123057701	123061331	ENST00000526110	8	1924	ENSG00000109971	HSPA8	heat shock protein family A (Hsp70) member 8 [Source:HGNC Symbol;Acc:HGNC:5241]	protein_coding	72.31672515	1.76E-14	2.41E-12	29.794065	33.700413	0.251545	0.606737
40845	11	+	124739942	124747210	ENST00000284292	4	1210	ENSG00000154146	NRGN	neurogranin [Source:HGNC Symbol;Acc:HGNC:8000]	protein_coding	5.661933672	0.006966928	0.024714346	9.124026	8.609001	1.324155	1.791351
40892	11	+	124876470	124881466	ENST00000529658	9	2272	ENSG00000154134	ROBO3	roundabout guidance receptor 3 [Source:HGNC Symbol;Acc:HGNC:13433]	retained_intron	10.54494041	0.000132548	0.001100885	5.746267	7.076785	0.430075	0.76786
40904	11	+	124876846	124878410	ENST00000534598	4	1046	ENSG00000154134	ROBO3	roundabout guidance receptor 3 [Source:HGNC Symbol;Acc:HGNC:13433]	retained_intron	14.28923072	3.69E-06	5.66E-05	2.709157	1.92013	0.171191	0.134179
40907	11	+	124878297	124880559	ENST00000525304	6	920	ENSG00000154134	ROBO3	roundabout guidance receptor 3 [Source:HGNC Symbol;Acc:HGNC:13433]	retained_intron	7.844044427	0.005344405	0.020116005	0.670232	3.29437	0.118623	0.369355
41025	11	+	125613684	125621226	ENST00000525946	5	1383	ENSG00000134910	STT3A	STT3 oligosaccharyltransferase complex catalytic subunit A [Source:HGNC Symbol;Acc:HGNC:6172]	retained_intron	5.779222285	0.00456409	0.017792923	0.831231	0.444592	0.100519	0.103702
41099	11	-	126203322	126206512	ENST00000530903	4	1404	ENSG00000165526	RPUSD4	RNA pseudouridine synthase D4 [Source:HGNC Symbol;Acc:HGNC:25898]	retained_intron	14.19380159	1.32E-05	0.000167001	3.771492	4.454468	0.181725	0.37923
41129	11	+	126269171	126273309	ENST00000526525	2	586	ENSG00000110074	FOXRED1	FAD dependent oxidoreductase domain containing 1 [Source:HGNC Symbol;Acc:HGNC:26927]	retained_intron	6.21038756	0.002563068	0.01132903	1.179419	1.184519	0.15405	0.209813
41137	11	+	126270945	126278126	ENST00000534315	9	2210	ENSG00000110074	FOXRED1	FAD dependent oxidoreductase domain containing 1 [Source:HGNC Symbol;Acc:HGNC:26927]	retained_intron	7.378952775	0.005204542	0.019714083	2.135978	6.420933	0.31084	0.831508
41304	11	-	129066744	129279324	ENST00000525234	7	719	ENSG00000134909	ARHGAP32	Rho GTPase activating protein 32 [Source:HGNC Symbol;Acc:HGNC:17399]	protein_coding	6.662522607	0.005298434	0.019986867	3.842943	5.273241	0.264031	1.087249
41514	11	-	134150119	134154049	ENST00000526787	2	1226	ENSG00000151503	NCAPD3	non-SMC condensin II complex subunit D3 [Source:HGNC Symbol;Acc:HGNC:28952]	processed_transcript	6.89184289	0.009845348	0.03199738	3.889459	3.90964	0.142875	0.971669
41526	11	-	134220686	134225454	ENST00000534227	3	537	ENSG00000151503	NCAPD3	non-SMC condensin II complex subunit D3 [Source:HGNC Symbol;Acc:HGNC:28952]	protein_coding	7.753141339	0.00079821	0.004598549	6.817255	8.189775	0.684755	1.233431
41532	11	+	134225299	134235707	ENST00000532160	2	858	ENSG00000151502	VPS26B	VPS26, retromer complex component B [Source:HGNC Symbol;Acc:HGNC:28119]	retained_intron	6.305384373	0.001483651	0.007438608	1.343426	1.019549	0.125502	0.232425
41535	11	+	134243852	134246287	ENST00000531741	2	2073	ENSG00000151502	VPS26B	VPS26, retromer complex component B [Source:HGNC Symbol;Acc:HGNC:28119]	retained_intron	4.602956787	0.016963026	0.048639738	1.787083	1.406034	0.351057	0.326998
41675	12	+	459939	563509	ENST00000266383	20	5493	ENSG00000139044	B4GALNT3	beta-1,4-N-acetyl-galactosaminyltransferase 3 [Source:HGNC Symbol;Acc:HGNC:24137]	protein_coding	5.503013642	0.010418316	0.033342261	3.030339	2.930837	0.325225	0.741666
41972	12	+	2959796	3018588	ENST00000543035	6	801	ENSG00000197905	TEAD4	TEA domain transcription factor 4 [Source:HGNC Symbol;Acc:HGNC:11717]	protein_coding	9.241499388	0.000214556	0.001632374	1.536269	0.967566	0.125831	0.127267
42252	12	-	6329081	6331381	ENST00000536717	5	1503	ENSG00000067182	TNFRSF1A	TNF receptor superfamily member 1A [Source:HGNC Symbol;Acc:HGNC:11916]	retained_intron	17.84528118	6.43E-06	9.11E-05	7.335844	3.177012	0.241852	0.32838
42262	12	-	6333076	6342085	ENST00000440083	4	1034	ENSG00000067182	TNFRSF1A	TNF receptor superfamily member 1A [Source:HGNC Symbol;Acc:HGNC:11916]	protein_coding	5.068363592	0.017516112	0.049792993	1.433211	2.900934	0.535109	0.303974
42267	12	-	6346843	6375224	ENST00000360168	12	3481	ENSG00000111319	SCNN1A	sodium channel epithelial 1 subunit alpha [Source:HGNC Symbol;Acc:HGNC:10599]	protein_coding	3.98559581	0.012160182	0.037695418	27.189236	23.694431	4.628934	8.122975
42286	12	-	6374466	6375213	ENST00000542436	2	558	ENSG00000111319	SCNN1A	sodium channel epithelial 1 subunit alpha [Source:HGNC Symbol;Acc:HGNC:10599]	processed_transcript	6.85790839	0.004179824	0.016613222	0.823965	1.770592	0.225322	0.135925
42290	12	+	6375045	6385157	ENST00000546296	3	783	ENSG00000111321	LTBR	lymphotoxin beta receptor [Source:HGNC Symbol;Acc:HGNC:6718]	processed_transcript	9.874855443	0.000315251	0.002208907	13.197013	14.918593	0.815892	2.013325
42297	12	+	6384998	6385455	ENST00000545445	2	379	ENSG00000111321	LTBR	lymphotoxin beta receptor [Source:HGNC Symbol;Acc:HGNC:6718]	retained_intron	8.702952612	0.000313598	0.002200604	9.419933	8.265963	0.627028	1.387442
42300	12	+	6385459	6386371	ENST00000440421	2	729	ENSG00000111321	LTBR	lymphotoxin beta receptor [Source:HGNC Symbol;Acc:HGNC:6718]	retained_intron	5.695093154	0.009477414	0.031068687	13.813557	13.081738	1.406541	3.299509
42302	12	+	6388254	6390735	ENST00000541005	4	583	ENSG00000111321	LTBR	lymphotoxin beta receptor [Source:HGNC Symbol;Acc:HGNC:6718]	retained_intron	7.731442997	0.003104521	0.013146349	6.679929	7.874591	0.32456	1.540537
42304	12	+	6388926	6391571	ENST00000441074	2	2327	ENSG00000111321	LTBR	lymphotoxin beta receptor [Source:HGNC Symbol;Acc:HGNC:6718]	retained_intron	7.129538073	0.002796611	0.012102701	6.148252	6.717889	0.497536	1.289894
42325	12	-	6447830	6448785	ENST00000447687	2	467	ENSG00000215039	CD27-AS1	CD27 antisense RNA 1 [Source:HGNC Symbol;Acc:HGNC:43896]	retained_intron	9.841180635	0.000806397	0.004638404	4.346984	3.528733	0.102674	0.67964
42372	12	+	6534534	6538359	ENST00000396861	9	1348	ENSG00000111640	GAPDH	glyceraldehyde-3-phosphate dehydrogenase [Source:HGNC Symbol;Acc:HGNC:4141]	protein_coding	8.14471244	1.91E-05	0.000227501	81.307266	88.277672	6.669329	14.134603
42374	12	+	6534754	6538317	ENST00000466588	7	1363	ENSG00000111640	GAPDH	glyceraldehyde-3-phosphate dehydrogenase [Source:HGNC Symbol;Acc:HGNC:4141]	retained_intron	9.222024897	0.00020646	0.001582491	1.416494	2.380207	0.152667	0.241201
42375	12	+	6534754	6538339	ENST00000396859	8	1256	ENSG00000111640	GAPDH	glyceraldehyde-3-phosphate dehydrogenase [Source:HGNC Symbol;Acc:HGNC:4141]	protein_coding	5.708961908	0.007287988	0.025546407	0.909272	1.932819	0.171329	0.310004
42376	12	+	6534792	6538337	ENST00000466525	4	1720	ENSG00000111640	GAPDH	glyceraldehyde-3-phosphate dehydrogenase [Source:HGNC Symbol;Acc:HGNC:4141]	retained_intron	5.331681377	0.012525056	0.038507112	6.473718	7.123087	0.838376	1.695566
42377	12	+	6535302	6538315	ENST00000396858	8	1292	ENSG00000111640	GAPDH	glyceraldehyde-3-phosphate dehydrogenase [Source:HGNC Symbol;Acc:HGNC:4141]	protein_coding	10.03960128	0.000110637	0.00095258	15.692476	20.29608	1.388068	2.178584
42403	12	-	6557554	6560793	ENST00000544630	3	657	ENSG00000111641	NOP2	NOP2 nucleolar protein [Source:HGNC Symbol;Acc:HGNC:7867]	retained_intron	8.371794737	0.000416255	0.002752436	1.490979	2.479663	0.19067	0.266007
42416	12	-	6566576	6568296	ENST00000538697	3	569	ENSG00000111641	NOP2	NOP2 nucleolar protein [Source:HGNC Symbol;Acc:HGNC:7867]	retained_intron	6.131788547	0.006241968	0.022692419	2.055663	0.936805	0.193596	0.277691
42434	12	-	6570191	6606434	ENST00000642879	38	6309	ENSG00000111642	CHD4	chromodomain helicase DNA binding protein 4 [Source:HGNC Symbol;Acc:HGNC:1919]	protein_coding	6.482639308	6.25E-05	0.000596884	19.182945	26.845297	2.984338	4.098979
42439	12	-	6570208	6606373	ENST00000645095	38	6291	ENSG00000111642	CHD4	chromodomain helicase DNA binding protein 4 [Source:HGNC Symbol;Acc:HGNC:1919]	protein_coding	7.491695095	0.000795446	0.004589061	1.04295	0.77955	0.123939	0.102
42463	12	-	6586830	6587734	ENST00000647333	2	753	ENSG00000111642	CHD4	chromodomain helicase DNA binding protein 4 [Source:HGNC Symbol;Acc:HGNC:1919]	retained_intron	5.058477392	0.011981648	0.037286064	1.750266	0.883477	0.191622	0.312991
42470	12	-	6602445	6606993	ENST00000644132	2	773	ENSG00000111642	CHD4	chromodomain helicase DNA binding protein 4 [Source:HGNC Symbol;Acc:HGNC:1919]	protein_coding	7.480566546	0.000540592	0.003395089	2.073578	1.324622	0.162014	0.27493
42514	12	-	6673248	6689297	ENST00000436774	6	1096	ENSG00000126746	ZNF384	zinc finger protein 384 [Source:HGNC Symbol;Acc:HGNC:11955]	protein_coding	8.865920619	0.009761415	0.031781126	4.545928	0.434797	0.139073	0.404966
42543	12	+	6724287	6731875	ENST00000534947	7	2034	ENSG00000111652	COPS7A	COP9 signalosome subunit 7A [Source:HGNC Symbol;Acc:HGNC:16758]	protein_coding	8.25233125	0.00278947	0.01208452	4.821161	2.903198	0.695651	0.222794
42565	12	+	6766363	6770952	ENST00000309083	5	1162	ENSG00000159335	PTMS	parathymosin [Source:HGNC Symbol;Acc:HGNC:9629]	protein_coding	5.394573774	0.000584059	0.003597321	1040.144897	1036.848999	114.64518	270.353912
42567	12	+	6769053	6770952	ENST00000538057	5	976	ENSG00000159335	PTMS	parathymosin [Source:HGNC Symbol;Acc:HGNC:9629]	processed_transcript	10.43446605	0.00025401	0.001863987	4.578754	7.269199	0.313729	0.803651
42568	12	+	6772512	6778455	ENST00000538079	6	2587	ENSG00000089692	LAG3	lymphocyte activating 3 [Source:HGNC Symbol;Acc:HGNC:6476]	retained_intron	8.697425698	0.000129112	0.001076652	1.209212	1.298286	0.146209	0.124394
42639	12	+	6868469	6869770	ENST00000495834	4	820	ENSG00000111669	TPI1	triosephosphate isomerase 1 [Source:HGNC Symbol;Acc:HGNC:12009]	protein_coding	5.5839855	0.008375946	0.02833915	11.00325	7.760099	1.723799	1.61999
42648	12	+	6873569	6907733	ENST00000433346	6	1387	ENSG00000010626	LRRC23	leucine rich repeat containing 23 [Source:HGNC Symbol;Acc:HGNC:19138]	protein_coding	5.654462527	0.006105907	0.022293882	2.707884	2.283112	0.288812	0.57739
42685	12	+	6927959	6942321	ENST00000396684	10	4702	ENSG00000111676	ATN1	atrophin 1 [Source:HGNC Symbol;Acc:HGNC:3033]	protein_coding	4.098662007	0.003828749	0.015544694	112.47216	108.748459	20.632093	33.326649
42696	12	+	6944122	6945996	ENST00000540506	3	551	ENSG00000111678	C12orf57	chromosome 12 open reading frame 57 [Source:HGNC Symbol;Acc:HGNC:29521]	protein_coding	14.30175861	3.50E-06	5.40E-05	61.282627	55.986553	2.770746	5.410286
42720	12	+	6963246	6964447	ENST00000537269	2	350	ENSG00000257084	MIR200CHG	MIR200C and MIR141 host gene [Source:HGNC Symbol;Acc:HGNC:53161]	lncRNA	11.48702244	7.12E-05	0.000665043	25.791161	23.110804	1.466653	2.772237
42735	12	-	6967892	6970642	ENST00000536316	4	739	ENSG00000215021	PHB2	prohibitin 2 [Source:HGNC Symbol;Acc:HGNC:30306]	protein_coding	20.87558846	7.03E-07	1.36E-05	41.005085	21.011444	1.526922	1.424804
42738	12	-	6969928	6970702	ENST00000542294	2	639	ENSG00000215021	PHB2	prohibitin 2 [Source:HGNC Symbol;Acc:HGNC:30306]	retained_intron	13.0383797	4.00E-05	0.00041525	14.625619	21.432047	0.907151	1.839885
42809	12	-	7108145	7109128	ENST00000539927	2	354	ENSG00000139178	C1RL	complement C1r subcomponent like [Source:HGNC Symbol;Acc:HGNC:21265]	retained_intron	9.871988297	0.001918897	0.009054882	8.81666	14.734953	0.29139	2.076337
42820	12	-	7129079	7130252	ENST00000544657	2	749	ENSG00000256967	AC018653.3	novel transcript	lncRNA	5.689218993	0.004063589	0.016247442	1.279198	1.528048	0.134072	0.342876
42845	12	+	7189584	7211483	ENST00000266563	15	3252	ENSG00000139197	PEX5	peroxisomal biogenesis factor 5 [Source:HGNC Symbol;Acc:HGNC:9719]	protein_coding	11.46396808	5.35E-05	0.000524656	7.197505	21.191446	0.992783	1.465325
42850	12	+	7189697	7191356	ENST00000544456	5	579	ENSG00000139197	PEX5	peroxisomal biogenesis factor 5 [Source:HGNC Symbol;Acc:HGNC:9719]	protein_coding	6.114404627	0.013676872	0.041133168	1.824283	3.368143	0.106369	0.726114
42855	12	+	7190089	7190793	ENST00000535486	2	560	ENSG00000139197	PEX5	peroxisomal biogenesis factor 5 [Source:HGNC Symbol;Acc:HGNC:9719]	retained_intron	8.040685295	0.002910319	0.012490125	4.190498	3.602853	0.125451	0.826276
42856	12	+	7190153	7191594	ENST00000536841	4	567	ENSG00000139197	PEX5	peroxisomal biogenesis factor 5 [Source:HGNC Symbol;Acc:HGNC:9719]	protein_coding	5.342621407	0.006561951	0.023576858	2.265027	3.086888	0.438829	0.546654
42858	12	+	7190361	7211480	ENST00000266564	15	3170	ENSG00000139197	PEX5	peroxisomal biogenesis factor 5 [Source:HGNC Symbol;Acc:HGNC:9719]	protein_coding	4.956368326	0.005767687	0.021292989	12.727801	11.82396	2.249974	2.68764
43590	12	-	12329713	12338674	ENST00000545735	2	1501	ENSG00000111261	MANSC1	MANSC domain containing 1 [Source:HGNC Symbol;Acc:HGNC:25505]	protein_coding	8.026575657	0.003477655	0.014412813	5.437174	1.407908	0.321757	0.513537
43779	12	-	14770555	14771131	ENST00000539745	1	577	ENSG00000197837	H4-16	H4 histone 16 [Source:HGNC Symbol;Acc:HGNC:20510]	protein_coding	5.191200321	0.012499933	0.038458194	20.409908	25.286652	4.255351	4.531198
43907	12	+	16347645	16349106	ENST00000534835	2	279	ENSG00000008394	MGST1	microsomal glutathione S-transferase 1 [Source:HGNC Symbol;Acc:HGNC:7061]	processed_transcript	7.146856792	0.004526626	0.017685997	1.632897	1.336283	0.129809	0.268442
44201	12	+	22046218	22065668	ENST00000229329	8	1748	ENSG00000111726	CMAS	cytidine monophosphate N-acetylneuraminic acid synthetase [Source:HGNC Symbol;Acc:HGNC:18290]	protein_coding	4.017269279	0.0165629	0.047751909	36.003521	33.86895	6.498396	10.879609
44761	12	-	30733660	30754939	ENST00000541765	5	630	ENSG00000110888	CAPRIN2	caprin family member 2 [Source:HGNC Symbol;Acc:HGNC:21259]	protein_coding	5.461640575	0.01144948	0.035922292	1.826678	1.609328	0.109721	0.503057
44819	12	+	31087645	31093720	ENST00000543026	5	2066	ENSG00000013573	DDX11	DEAD/H-box helicase 11 [Source:HGNC Symbol;Acc:HGNC:2736]	retained_intron	7.465024933	0.000438033	0.002864767	1.466518	1.523925	0.156599	0.226674
44827	12	+	31101513	31102261	ENST00000542777	2	489	ENSG00000013573	DDX11	DEAD/H-box helicase 11 [Source:HGNC Symbol;Acc:HGNC:2736]	retained_intron	10.9633326	8.42E-05	0.000763667	2.320758	1.763234	0.110646	0.243692
44932	12	+	32352349	32354144	ENST00000614539	1	1796	ENSG00000276115	AC026356.2	novel transcript, sense intronic to BICD1	lncRNA	5.79826089	0.007469797	0.026025594	1.623171	2.349007	0.188129	0.480384
45069	12	-	39293229	39443390	ENST00000361961	37	6601	ENSG00000139116	KIF21A	kinesin family member 21A [Source:HGNC Symbol;Acc:HGNC:19349]	protein_coding	6.433878787	0.008387023	0.028364955	2.686604	0.998744	0.162368	0.393544
45418	12	-	46370512	46372446	ENST00000551405	4	526	ENSG00000134294	SLC38A2	solute carrier family 38 member 2 [Source:HGNC Symbol;Acc:HGNC:13448]	processed_transcript	6.520151207	0.001622199	0.007970438	1.53851	1.799733	0.261305	0.233751
45513	12	-	47734363	47758880	ENST00000449771	28	6300	ENSG00000079337	RAPGEF3	Rap guanine nucleotide exchange factor 3 [Source:HGNC Symbol;Acc:HGNC:16629]	protein_coding	5.687272251	0.00551657	0.020599453	1.313735	1.314822	0.237342	0.208357
45545	12	-	47782726	47793498	ENST00000459625	11	6414	ENSG00000061273	HDAC7	histone deacetylase 7 [Source:HGNC Symbol;Acc:HGNC:14067]	retained_intron	5.215190205	0.016090088	0.046724616	2.602233	2.552649	0.259825	0.712446
45606	12	+	47963858	47968187	ENST00000548640	7	581	ENSG00000134291	TMEM106C	transmembrane protein 106C [Source:HGNC Symbol;Acc:HGNC:28775]	protein_coding	8.27292325	0.00151314	0.007558807	1.235027	3.119852	0.100449	0.40837
45660	12	+	48119352	48131920	ENST00000551548	5	542	ENSG00000152556	PFKM	phosphofructokinase, muscle [Source:HGNC Symbol;Acc:HGNC:8877]	processed_transcript	5.341076733	0.012200278	0.037766319	1.173179	1.478716	0.292886	0.187368
45662	12	+	48119364	48146404	ENST00000359794	23	3090	ENSG00000152556	PFKM	phosphofructokinase, muscle [Source:HGNC Symbol;Acc:HGNC:8877]	protein_coding	34.33679669	4.96E-12	3.96E-10	33.48558	52.388638	0.692714	1.788807
45670	12	+	48137357	48141316	ENST00000547148	5	775	ENSG00000152556	PFKM	phosphofructokinase, muscle [Source:HGNC Symbol;Acc:HGNC:8877]	retained_intron	6.077286771	0.004124145	0.016429641	3.011152	4.413737	0.410375	0.79466
45768	12	-	48766194	48774496	ENST00000547260	7	4758	ENSG00000174233	ADCY6	adenylate cyclase 6 [Source:HGNC Symbol;Acc:HGNC:237]	retained_intron	8.435728508	0.000630737	0.00381481	2.943178	1.701434	0.219664	0.313295
45777	12	-	48777672	48778424	ENST00000548820	2	382	ENSG00000174233	ADCY6	adenylate cyclase 6 [Source:HGNC Symbol;Acc:HGNC:237]	protein_coding	10.30909085	0.000857706	0.004853743	1.069663	1.879283	0.109617	0.158376
45786	12	+	48814893	48828941	ENST00000548860	12	4029	ENSG00000167535	CACNB3	calcium voltage-gated channel auxiliary subunit beta 3 [Source:HGNC Symbol;Acc:HGNC:1403]	retained_intron	6.822867787	0.007154353	0.02519499	3.379987	4.127376	0.201742	0.881513
45812	12	-	48832508	48834760	ENST00000547290	3	750	ENSG00000174243	DDX23	DEAD-box helicase 23 [Source:HGNC Symbol;Acc:HGNC:17347]	retained_intron	4.967057208	0.009722536	0.031673357	0.99722	0.754877	0.176881	0.159889
45819	12	-	48837533	48852138	ENST00000551098	6	1083	ENSG00000174243	DDX23	DEAD-box helicase 23 [Source:HGNC Symbol;Acc:HGNC:17347]	retained_intron	10.01940097	0.000409805	0.002722375	10.548614	6.926242	0.457533	1.268565
45859	12	-	48941094	48957205	ENST00000541967	3	569	ENSG00000134287	ARF3	ADP ribosylation factor 3 [Source:HGNC Symbol;Acc:HGNC:654]	processed_transcript	6.939850007	0.002279533	0.010365526	0.861126	1.846818	0.162461	0.210623
45895	12	-	49005795	49018757	ENST00000547125	4	527	ENSG00000181929	PRKAG1	protein kinase AMP-activated non-catalytic subunit gamma 1 [Source:HGNC Symbol;Acc:HGNC:9385]	protein_coding	6.286923394	0.003848116	0.015598291	1.464008	1.76205	0.131405	0.364914
45914	12	-	49097137	49104379	ENST00000552577	11	2083	ENSG00000139636	LMBR1L	limb development membrane protein 1 like [Source:HGNC Symbol;Acc:HGNC:18268]	retained_intron	11.84668191	0.000526294	0.003333941	1.907451	6.449089	0.17441	0.512669
45918	12	-	49097158	49110667	ENST00000550867	15	2800	ENSG00000139636	LMBR1L	limb development membrane protein 1 like [Source:HGNC Symbol;Acc:HGNC:18268]	retained_intron	8.131214022	0.001343298	0.00687643	3.369158	7.700769	0.688335	0.655536
45935	12	-	49104494	49105232	ENST00000549587	2	545	ENSG00000139636	LMBR1L	limb development membrane protein 1 like [Source:HGNC Symbol;Acc:HGNC:18268]	retained_intron	6.414031154	0.009576794	0.031303992	3.384152	2.785542	0.11074	0.834284
45940	12	-	49106589	49110900	ENST00000551535	2	874	ENSG00000139636	LMBR1L	limb development membrane protein 1 like [Source:HGNC Symbol;Acc:HGNC:18268]	retained_intron	5.794464079	0.005914502	0.021739828	1.379786	2.876204	0.282799	0.435145
45984	12	+	49295147	49298686	ENST00000257860	9	1800	ENSG00000135406	PRPH	peripherin [Source:HGNC Symbol;Acc:HGNC:9461]	protein_coding	5.379002289	0.015581588	0.045517223	3.38837	2.728921	0.276426	0.844546
46006	12	-	49332409	49337188	ENST00000334221	2	2073	ENSG00000186897	C1QL4	complement C1q like 4 [Source:HGNC Symbol;Acc:HGNC:31416]	protein_coding	5.575238642	0.008218936	0.027914167	2.056079	1.456303	0.179399	0.434185
46026	12	+	49367518	49484663	ENST00000548777	4	505	ENSG00000123352	SPATS2	spermatogenesis associated serine rich 2 [Source:HGNC Symbol;Acc:HGNC:18650]	protein_coding	8.235225821	0.001048847	0.005680123	0.845423	1.262477	0.136914	0.101476
46076	12	+	49623570	49634819	ENST00000548436	9	2059	ENSG00000110844	PRPF40B	pre-mRNA processing factor 40 homolog B [Source:HGNC Symbol;Acc:HGNC:25031]	retained_intron	9.042562378	0.000210647	0.00160721	1.895314	1.435516	0.11175	0.238812
46103	12	+	49741557	49764737	ENST00000552699	11	2964	ENSG00000139644	TMBIM6	transmembrane BAX inhibitor motif containing 6 [Source:HGNC Symbol;Acc:HGNC:11723]	protein_coding	18.75128733	3.22E-06	5.04E-05	2.36203	5.166807	0.214228	0.168349
46106	12	+	49741571	49742488	ENST00000546885	2	578	ENSG00000139644	TMBIM6	transmembrane BAX inhibitor motif containing 6 [Source:HGNC Symbol;Acc:HGNC:11723]	retained_intron	8.475276693	0.001097992	0.005888303	2.131371	0.866514	0.127859	0.208222
46108	12	+	49741574	49764726	ENST00000549385	11	2771	ENSG00000139644	TMBIM6	transmembrane BAX inhibitor motif containing 6 [Source:HGNC Symbol;Acc:HGNC:11723]	protein_coding	5.310910486	0.016573656	0.047778731	5.032397	5.536337	1.31751	0.65626
46110	12	+	49741608	49758438	ENST00000548201	6	582	ENSG00000139644	TMBIM6	transmembrane BAX inhibitor motif containing 6 [Source:HGNC Symbol;Acc:HGNC:11723]	protein_coding	10.25613863	0.003041719	0.012941347	0.351235	2.287351	0.132017	0.107202
46115	12	+	49752456	49764742	ENST00000395006	9	2598	ENSG00000139644	TMBIM6	transmembrane BAX inhibitor motif containing 6 [Source:HGNC Symbol;Acc:HGNC:11723]	protein_coding	5.335443771	0.013603205	0.040964054	11.10442	5.412025	1.81716	1.262197
46116	12	+	49752964	49764723	ENST00000547798	8	2494	ENSG00000139644	TMBIM6	transmembrane BAX inhibitor motif containing 6 [Source:HGNC Symbol;Acc:HGNC:11723]	protein_coding	7.3584656	0.000473275	0.003058136	14.305584	14.102722	2.18551	1.657837
46280	12	+	50112204	50120457	ENST00000550654	3	580	ENSG00000178449	COX14	cytochrome c oxidase assembly factor COX14 [Source:HGNC Symbol;Acc:HGNC:28216]	protein_coding	8.693694963	0.00097732	0.005380658	2.576825	5.669514	0.643371	0.287472
46311	12	-	50165936	50167300	ENST00000547852	2	581	ENSG00000139624	CERS5	ceramide synthase 5 [Source:HGNC Symbol;Acc:HGNC:23749]	processed_transcript	5.313304741	0.007802396	0.026857226	2.163449	1.18135	0.258113	0.355165
46313	12	-	50175788	50202112	ENST00000547825	5	3920	ENSG00000050405	LIMA1	LIM domain and actin binding 1 [Source:HGNC Symbol;Acc:HGNC:24636]	protein_coding	23.09385652	5.08E-07	1.03E-05	5.026502	4.601557	0.111972	0.285804
46412	12	-	51000350	51005848	ENST00000549110	4	565	ENSG00000110911	SLC11A2	solute carrier family 11 member 2 [Source:HGNC Symbol;Acc:HGNC:10908]	processed_transcript	5.024084899	0.010283461	0.033061975	1.498751	2.481134	0.31969	0.456452
46419	12	-	51010720	51024843	ENST00000548150	2	530	ENSG00000110911	SLC11A2	solute carrier family 11 member 2 [Source:HGNC Symbol;Acc:HGNC:10908]	protein_coding	5.062211522	0.011637441	0.036418213	4.875862	3.478919	0.578419	1.055953
46451	12	+	51048874	51060421	ENST00000552645	4	1623	ENSG00000050426	LETMD1	LETM1 domain containing 1 [Source:HGNC Symbol;Acc:HGNC:24241]	retained_intron	6.657367965	0.009128665	0.030221913	0.320438	1.581877	0.10942	0.15933
46454	12	+	51055880	51059534	ENST00000546814	3	894	ENSG00000050426	LETMD1	LETM1 domain containing 1 [Source:HGNC Symbol;Acc:HGNC:24241]	retained_intron	6.394051425	0.001823325	0.008700008	1.078926	1.739208	0.228452	0.195419
46462	12	-	51073890	51083643	ENST00000548981	3	845	ENSG00000110925	CSRNP2	cysteine and serine rich nuclear protein 2 [Source:HGNC Symbol;Acc:HGNC:16006]	protein_coding	5.208240716	0.017119175	0.048983717	3.461549	4.752065	0.374753	1.186129
46511	12	-	51246597	51270184	ENST00000604188	3	433	ENSG00000170545	SMAGP	small cell adhesion glycoprotein [Source:HGNC Symbol;Acc:HGNC:26918]	protein_coding	8.784204226	0.000407152	0.002708034	2.641038	1.345297	0.141006	0.295078
46613	12	+	52006946	52015889	ENST00000293662	8	1952	ENSG00000161835	TAMALIN	trafficking regulator and scaffold protein tamalin [Source:HGNC Symbol;Acc:HGNC:18707]	protein_coding	5.064858983	0.011090703	0.035033926	1.933585	1.942107	0.273509	0.475652
46637	12	+	52053418	52059503	ENST00000550557	3	4837	ENSG00000123358	NR4A1	nuclear receptor subfamily 4 group A member 1 [Source:HGNC Symbol;Acc:HGNC:7980]	retained_intron	6.489560679	0.009474289	0.031062903	1.062666	3.987167	0.366567	0.394662
46646	12	+	52069971	52077494	ENST00000336854	4	1439	ENSG00000123395	ATG101	autophagy related 101 [Source:HGNC Symbol;Acc:HGNC:25679]	protein_coding	3.940606433	0.008926547	0.029721797	79.125534	80.043282	16.083193	24.293842
46649	12	+	52070003	52077104	ENST00000553049	4	846	ENSG00000123395	ATG101	autophagy related 101 [Source:HGNC Symbol;Acc:HGNC:25679]	protein_coding	7.226211538	0.002165346	0.009956416	2.810393	4.791338	0.278422	0.756312
46795	12	-	52897281	52949824	ENST00000546897	9	1755	ENSG00000170421	KRT8	keratin 8 [Source:HGNC Symbol;Acc:HGNC:6446]	protein_coding	20.96532343	2.10E-10	1.11E-08	75.141243	44.967796	2.352079	3.357813
46804	12	-	52946614	52949874	ENST00000619952	3	2437	ENSG00000170421	KRT8	keratin 8 [Source:HGNC Symbol;Acc:HGNC:6446]	protein_coding	7.574293483	0.001044621	0.005662095	10.392904	9.518054	0.817318	1.794077
46806	12	-	52948651	52949920	ENST00000551318	3	507	ENSG00000170421	KRT8	keratin 8 [Source:HGNC Symbol;Acc:HGNC:6446]	processed_transcript	16.85893535	3.45E-06	5.34E-05	6.693648	5.8411	0.185192	0.539502
46808	12	+	52948886	52952812	ENST00000550600	7	1696	ENSG00000111057	KRT18	keratin 18 [Source:HGNC Symbol;Acc:HGNC:6430]	protein_coding	11.32432141	0.000132669	0.001101608	4.318115	1.953225	0.184036	0.351524
46811	12	-	52949216	52949954	ENST00000546921	2	542	ENSG00000170421	KRT8	keratin 8 [Source:HGNC Symbol;Acc:HGNC:6446]	retained_intron	13.3362581	0.000178939	0.001409316	7.098359	6.223527	0.134943	0.845479
46824	12	+	53006469	53028173	ENST00000552490	7	841	ENSG00000063046	EIF4B	eukaryotic translation initiation factor 4B [Source:HGNC Symbol;Acc:HGNC:3285]	protein_coding	8.137435582	0.000605704	0.003698777	6.407686	7.966754	0.868658	0.880258
46826	12	+	53012104	53013921	ENST00000435621	2	536	ENSG00000257475	AC068888.2	novel transcript	lncRNA	4.833492914	0.011938025	0.037178452	1.953943	1.968626	0.262442	0.533235
46845	12	-	53039107	53047947	ENST00000669379	3	1663	ENSG00000257337	AC068888.1	novel transcript, antisense to TENC1 & EIF4B	lncRNA	7.593530682	0.000395277	0.002642412	1.137712	0.942408	0.106613	0.149954
46853	12	+	53046969	53064369	ENST00000379902	29	4737	ENSG00000111077	TNS2	tensin 2 [Source:HGNC Symbol;Acc:HGNC:19737]	protein_coding	10.72327287	0.000155187	0.001251622	2.985414	1.490479	0.14749	0.251775
46863	12	-	53053104	53054418	ENST00000551890	2	569	ENSG00000257337	AC068888.1	novel transcript, antisense to TENC1 & EIF4B	lncRNA	6.811678306	0.000946278	0.005245758	1.996967	1.457493	0.220251	0.269823
46893	12	-	53157663	53180596	ENST00000267085	17	2645	ENSG00000139631	CSAD	cysteine sulfinic acid decarboxylase [Source:HGNC Symbol;Acc:HGNC:18966]	protein_coding	7.678745773	0.000115266	0.000986749	17.163317	22.097307	2.231766	2.863734
46903	12	-	53160291	53170890	ENST00000485004	5	751	ENSG00000139631	CSAD	cysteine sulfinic acid decarboxylase [Source:HGNC Symbol;Acc:HGNC:18966]	retained_intron	11.70076386	0.000107234	0.000927893	7.085328	8.065625	0.327785	0.948793
46912	12	-	53171946	53173919	ENST00000498635	5	585	ENSG00000139631	CSAD	cysteine sulfinic acid decarboxylase [Source:HGNC Symbol;Acc:HGNC:18966]	protein_coding	7.444525871	0.001029005	0.0055996	3.371554	3.739669	0.263482	0.674433
46913	12	-	53173269	53173944	ENST00000461392	2	425	ENSG00000139631	CSAD	cysteine sulfinic acid decarboxylase [Source:HGNC Symbol;Acc:HGNC:18966]	retained_intron	7.835104956	0.000345399	0.002374615	3.480722	4.033844	0.342198	0.599444
46959	12	+	53274081	53274952	ENST00000550026	2	522	ENSG00000135476	ESPL1	extra spindle pole bodies like 1, separase [Source:HGNC Symbol;Acc:HGNC:16856]	processed_transcript	5.265972969	0.013285059	0.040304917	0.813434	1.584606	0.154168	0.285014
46987	12	+	53299750	53303848	ENST00000551670	3	1132	ENSG00000139637	MYG1	MYG1 exonuclease [Source:HGNC Symbol;Acc:HGNC:17590]	retained_intron	4.700226913	0.017218639	0.049197538	0.912717	1.95271	0.243143	0.350748
46992	12	+	53305696	53307108	ENST00000550199	4	813	ENSG00000139637	MYG1	MYG1 exonuclease [Source:HGNC Symbol;Acc:HGNC:17590]	retained_intron	5.639967984	0.012192141	0.037748238	3.83124	1.990182	0.241036	0.774683
46996	12	-	53307457	53321257	ENST00000552876	14	2016	ENSG00000094914	AAAS	aladin WD repeat nucleoporin [Source:HGNC Symbol;Acc:HGNC:13666]	retained_intron	13.9367608	0.000125905	0.00105746	4.860393	6.902093	0.640106	0.185319
47001	12	-	53307476	53321299	ENST00000547757	12	2292	ENSG00000094914	AAAS	aladin WD repeat nucleoporin [Source:HGNC Symbol;Acc:HGNC:13666]	protein_coding	6.498434026	0.015821769	0.046079695	3.991804	0.922275	0.182334	0.556938
47051	12	+	53452129	53479832	ENST00000359462	15	1814	ENSG00000197111	PCBP2	poly(rC) binding protein 2 [Source:HGNC Symbol;Acc:HGNC:8648]	protein_coding	7.45853374	0.007978479	0.027317944	13.893496	2.668264	0.876159	1.327034
47082	12	-	53486847	53499458	ENST00000551895	2	614	ENSG00000139625	MAP3K12	mitogen-activated protein kinase kinase kinase 12 [Source:HGNC Symbol;Acc:HGNC:6851]	retained_intron	9.125044939	0.00034846	0.002389668	1.755206	2.539681	0.102361	0.350501
47089	12	+	53501283	53506431	ENST00000266987	9	1510	ENSG00000139546	TARBP2	TARBP2 subunit of RISC loading complex [Source:HGNC Symbol;Acc:HGNC:11569]	protein_coding	16.13257277	2.88E-05	0.000318995	13.796845	14.713739	1.320435	0.428073
47091	12	+	53501305	53502920	ENST00000546889	2	1063	ENSG00000139546	TARBP2	TARBP2 subunit of RISC loading complex [Source:HGNC Symbol;Acc:HGNC:11569]	retained_intron	6.178932809	0.005245641	0.019830935	2.30467	1.682405	0.139808	0.488698
47094	12	+	53501350	53503698	ENST00000552650	3	954	ENSG00000139546	TARBP2	TARBP2 subunit of RISC loading complex [Source:HGNC Symbol;Acc:HGNC:11569]	retained_intron	4.726093262	0.013688048	0.04115865	2.774808	2.526825	0.430203	0.675808
47103	12	+	53502603	53505731	ENST00000551157	6	1008	ENSG00000139546	TARBP2	TARBP2 subunit of RISC loading complex [Source:HGNC Symbol;Acc:HGNC:11569]	retained_intron	4.913714427	0.010838394	0.034375582	0.913103	0.92007	0.114171	0.242972
47105	12	+	53503714	53504787	ENST00000546763	2	846	ENSG00000139546	TARBP2	TARBP2 subunit of RISC loading complex [Source:HGNC Symbol;Acc:HGNC:11569]	retained_intron	8.194735336	0.000374205	0.002526194	4.009078	3.127958	0.299623	0.553747
47106	12	-	53506688	53508220	ENST00000448979	2	1406	ENSG00000267281	ATF7-NPFF	ATF7-NPFF readthrough [Source:NCBI gene (formerly Entrezgene);Acc:114108587]	retained_intron	5.735637879	0.007984614	0.027327863	2.097538	2.87175	0.236376	0.613499
47204	12	+	54019910	54022589	ENST00000562848	1	2680	ENSG00000260597	AC012531.1	novel transcript	lncRNA	5.221563366	0.012248813	0.037880908	5.738616	4.991476	0.76513	1.273658
47250	12	-	54181954	54188622	ENST00000401977	3	1082	ENSG00000123415	SMUG1	single-strand-selective monofunctional uracil-DNA glycosylase 1 [Source:HGNC Symbol;Acc:HGNC:17148]	protein_coding	18.57041996	1.59E-06	2.75E-05	5.062756	7.1953	0.367857	0.273305
47254	12	-	54182558	54184296	ENST00000509078	2	598	ENSG00000123415	SMUG1	single-strand-selective monofunctional uracil-DNA glycosylase 1 [Source:HGNC Symbol;Acc:HGNC:17148]	retained_intron	8.129946213	0.000362786	0.002467847	3.701131	2.430718	0.426852	0.309838
47320	12	-	54369140	54391298	ENST00000338010	8	2331	ENSG00000161642	ZNF385A	zinc finger protein 385A [Source:HGNC Symbol;Acc:HGNC:17521]	protein_coding	6.373770474	0.00531947	0.020040935	16.186457	15.165356	0.961093	3.940925
47498	12	+	55716292	55719703	ENST00000547076	4	837	ENSG00000135441	BLOC1S1	biogenesis of lysosomal organelles complex 1 subunit 1 [Source:HGNC Symbol;Acc:HGNC:4200]	protein_coding	7.380658207	0.002316597	0.010477567	12.170874	13.075348	0.931176	2.472126
47516	12	-	55725448	55726356	ENST00000548117	3	499	ENSG00000135404	CD63	CD63 molecule [Source:HGNC Symbol;Acc:HGNC:1692]	retained_intron	12.7287961	0.00032209	0.002247251	1.082097	4.496193	0.151394	0.268419
47518	12	-	55725470	55727059	ENST00000548160	5	648	ENSG00000135404	CD63	CD63 molecule [Source:HGNC Symbol;Acc:HGNC:1692]	protein_coding	8.008716891	0.003110767	0.013159243	3.080866	0.610918	0.187951	0.255517
47526	12	-	55725812	55728977	ENST00000552164	7	845	ENSG00000135404	CD63	CD63 molecule [Source:HGNC Symbol;Acc:HGNC:1692]	protein_coding	5.597230456	0.0076801	0.026541819	5.724642	3.140049	0.718351	0.848986
47536	12	-	55757270	55817724	ENST00000336133	11	898	ENSG00000205323	SARNP	SAP domain containing ribonucleoprotein [Source:HGNC Symbol;Acc:HGNC:24432]	protein_coding	13.88881034	1.76E-05	0.000212029	15.3978	14.326379	1.242358	0.879235
47566	12	+	55830843	55833588	ENST00000637087	4	532	ENSG00000182796	TMEM198B	transmembrane protein 198B (pseudogene) [Source:HGNC Symbol;Acc:HGNC:43629]	processed_transcript	5.380776606	0.012123158	0.037612553	0.643579	1.05651	0.113009	0.186664
47569	12	+	55832847	55836246	ENST00000487582	3	1581	ENSG00000182796	TMEM198B	transmembrane protein 198B (pseudogene) [Source:HGNC Symbol;Acc:HGNC:43629]	processed_transcript	4.999060821	0.014866811	0.043861626	9.748661	11.804631	1.652562	2.642907
47664	12	+	55966834	55969883	ENST00000554619	4	1802	ENSG00000123374	CDK2	cyclin dependent kinase 2 [Source:HGNC Symbol;Acc:HGNC:1771]	retained_intron	25.7499812	7.81E-08	2.02E-06	2.802937	4.026249	0.134168	0.11182
47745	12	+	56104919	56109901	ENST00000553057	7	687	ENSG00000170515	PA2G4	proliferation-associated 2G4 [Source:HGNC Symbol;Acc:HGNC:8550]	protein_coding	8.995700648	0.000559284	0.003483216	2.992038	3.340303	0.145185	0.540968
47778	12	+	56152590	56156242	ENST00000405661	5	1258	ENSG00000196465	MYL6B	myosin light chain 6B [Source:HGNC Symbol;Acc:HGNC:29823]	retained_intron	7.875013583	0.001140694	0.006069798	16.676474	17.220989	1.239362	3.04761
47779	12	+	56152607	56157976	ENST00000552568	8	703	ENSG00000196465	MYL6B	myosin light chain 6B [Source:HGNC Symbol;Acc:HGNC:29823]	protein_coding	9.460502621	0.000361498	0.00246256	10.288152	16.673315	1.663736	1.168276
47782	12	+	56156937	56157975	ENST00000548548	2	887	ENSG00000196465	MYL6B	myosin light chain 6B [Source:HGNC Symbol;Acc:HGNC:29823]	retained_intron	6.537714538	0.008132479	0.027692382	5.693944	5.518183	0.313491	1.38456
47790	12	+	56158356	56161587	ENST00000348108	7	722	ENSG00000092841	MYL6	myosin light chain 6 [Source:HGNC Symbol;Acc:HGNC:7587]	protein_coding	5.712780045	0.006492962	0.023382627	5.942194	6.539631	1.23512	0.933276
47795	12	+	56158362	56160795	ENST00000536128	4	1221	ENSG00000092841	MYL6	myosin light chain 6 [Source:HGNC Symbol;Acc:HGNC:7587]	protein_coding	9.325241012	0.003594348	0.014784657	3.373882	14.357022	0.410925	1.472608
47797	12	+	56158364	56160343	ENST00000548725	4	582	ENSG00000092841	MYL6	myosin light chain 6 [Source:HGNC Symbol;Acc:HGNC:7587]	retained_intron	6.225999599	0.002618689	0.011529945	2.182491	1.683311	0.383014	0.221111
47799	12	+	56158369	56161298	ENST00000551589	5	1438	ENSG00000092841	MYL6	myosin light chain 6 [Source:HGNC Symbol;Acc:HGNC:7587]	protein_coding	6.125022678	0.006290187	0.022829868	14.40781	10.656222	1.212931	2.862406
47802	12	+	56158382	56160320	ENST00000549392	5	411	ENSG00000092841	MYL6	myosin light chain 6 [Source:HGNC Symbol;Acc:HGNC:7587]	protein_coding	12.91727302	8.24E-05	0.000749547	1.495123	3.737854	0.225149	0.161514
47913	12	-	56311338	56316119	ENST00000551720	4	586	ENSG00000257727	CNPY2	canopy FGF signaling regulator 2 [Source:HGNC Symbol;Acc:HGNC:13529]	processed_transcript	40.09242107	1.38E-06	2.43E-05	4.497756	20.882637	0.155435	0.458111
47914	12	-	56312523	56315206	ENST00000551276	3	556	ENSG00000257727	CNPY2	canopy FGF signaling regulator 2 [Source:HGNC Symbol;Acc:HGNC:13529]	processed_transcript	9.929737709	0.001123052	0.005995321	9.105367	10.95435	0.318501	1.683679
47918	12	-	56314650	56315897	ENST00000546388	2	670	ENSG00000257727	CNPY2	canopy FGF signaling regulator 2 [Source:HGNC Symbol;Acc:HGNC:13529]	retained_intron	11.3347902	0.000120526	0.001022403	8.65604	7.001131	0.368397	0.994705
47920	12	-	56316934	56333663	ENST00000551359	25	4685	ENSG00000135473	PAN2	poly(A) specific ribonuclease subunit PAN2 [Source:HGNC Symbol;Acc:HGNC:20074]	retained_intron	17.6869344	9.96E-07	1.84E-05	7.712988	7.878986	0.587416	0.275268
47975	12	-	56417127	56424789	ENST00000557589	13	2784	ENSG00000111602	TIMELESS	timeless circadian regulator [Source:HGNC Symbol;Acc:HGNC:11813]	retained_intron	5.592144216	0.004000896	0.016059891	1.167038	1.138293	0.161674	0.234147
48015	12	-	56598369	56630211	ENST00000549884	29	6050	ENSG00000076108	BAZ2A	bromodomain adjacent to zinc finger domain 2A [Source:HGNC Symbol;Acc:HGNC:962]	protein_coding	8.769276092	0.000120076	0.001019962	10.934762	14.332077	2.054636	0.808936
48026	12	-	56615349	56630297	ENST00000546695	3	722	ENSG00000076108	BAZ2A	bromodomain adjacent to zinc finger domain 2A [Source:HGNC Symbol;Acc:HGNC:962]	protein_coding	4.755404814	0.008827664	0.029476331	1.322091	1.34078	0.249777	0.294396
48050	12	-	56712427	56725299	ENST00000454682	9	6387	ENSG00000196531	NACA	nascent polypeptide associated complex subunit alpha [Source:HGNC Symbol;Acc:HGNC:7629]	protein_coding	18.44047035	1.83E-06	3.10E-05	7.57308	5.029717	0.154407	0.510109
48178	12	+	57229661	57231913	ENST00000557740	4	569	ENSG00000182199	SHMT2	serine hydroxymethyltransferase 2 [Source:HGNC Symbol;Acc:HGNC:10852]	processed_transcript	10.63753628	0.000137556	0.001134457	15.633671	9.399897	0.973203	1.362001
48181	12	+	57229711	57234726	ENST00000554467	6	3416	ENSG00000182199	SHMT2	serine hydroxymethyltransferase 2 [Source:HGNC Symbol;Acc:HGNC:10852]	retained_intron	5.175925892	0.005722655	0.021159991	9.755135	10.163163	2.048708	1.783414
48207	12	+	57230703	57231906	ENST00000556737	3	572	ENSG00000182199	SHMT2	serine hydroxymethyltransferase 2 [Source:HGNC Symbol;Acc:HGNC:10852]	protein_coding	7.023333553	0.004015236	0.016097161	1.536548	0.792434	0.106709	0.207745
48218	12	-	57239546	57240715	ENST00000557276	2	987	ENSG00000185633	NDUFA4L2	NDUFA4 mitochondrial complex associated like 2 [Source:HGNC Symbol;Acc:HGNC:29836]	processed_transcript	4.731510302	0.009344013	0.030738608	1.242461	1.143829	0.195281	0.293286
48305	12	+	57500114	57504280	ENST00000549827	2	465	ENSG00000166986	MARS1	methionyl-tRNA synthetase 1 [Source:HGNC Symbol;Acc:HGNC:6898]	retained_intron	14.2803662	1.41E-05	0.000176388	2.003181	2.313195	0.160718	0.122942
48463	12	+	57694145	57721024	ENST00000389146	15	2091	ENSG00000135506	OS9	OS9 endoplasmic reticulum lectin [Source:HGNC Symbol;Acc:HGNC:16994]	protein_coding	40.54293621	9.73E-10	4.39E-08	42.963108	32.027	1.424451	0.405689
48466	12	+	57694145	57721555	ENST00000257966	14	2505	ENSG00000135506	OS9	OS9 endoplasmic reticulum lectin [Source:HGNC Symbol;Acc:HGNC:16994]	protein_coding	11.0347388	2.25E-07	5.06E-06	58.70961	86.782158	8.020041	5.146657
48469	12	+	57694147	57715951	ENST00000553208	5	1022	ENSG00000135506	OS9	OS9 endoplasmic reticulum lectin [Source:HGNC Symbol;Acc:HGNC:16994]	retained_intron	5.33963148	0.013703859	0.041195497	0.454336	1.337999	0.132095	0.187317
48473	12	+	57695496	57721557	ENST00000549307	10	3870	ENSG00000135506	OS9	OS9 endoplasmic reticulum lectin [Source:HGNC Symbol;Acc:HGNC:16994]	retained_intron	9.974780227	0.000322899	0.002250511	3.123506	3.578259	0.175034	0.478842
48476	12	+	57716333	57719182	ENST00000550202	5	787	ENSG00000135506	OS9	OS9 endoplasmic reticulum lectin [Source:HGNC Symbol;Acc:HGNC:16994]	retained_intron	20.73028288	7.84E-07	1.50E-05	4.096334	4.942924	0.104325	0.312681
48477	12	+	57720211	57721503	ENST00000546916	2	1028	ENSG00000135506	OS9	OS9 endoplasmic reticulum lectin [Source:HGNC Symbol;Acc:HGNC:16994]	retained_intron	29.22132504	2.27E-07	5.12E-06	10.833499	9.828449	0.158028	0.529741
48480	12	+	57726271	57728356	ENST00000542466	2	1500	ENSG00000255737	AGAP2-AS1	AGAP2 antisense RNA 1 [Source:HGNC Symbol;Acc:HGNC:48633]	lncRNA	6.133933503	0.002202119	0.010086018	1.474437	1.692945	0.237353	0.262278
48499	12	-	57748411	57749795	ENST00000552713	3	685	ENSG00000135446	CDK4	cyclin dependent kinase 4 [Source:HGNC Symbol;Acc:HGNC:1773]	retained_intron	8.221512826	0.001432251	0.007226757	4.310617	1.46282	0.359304	0.325364
48899	12	+	65169583	65210945	ENST00000541171	2	856	ENSG00000174106	LEMD3	LEM domain containing 3 [Source:HGNC Symbol;Acc:HGNC:28887]	processed_transcript	35.92691795	1.68E-10	9.08E-09	47.691933	47.273952	0.936312	1.687552
49609	12	-	75506520	75511636	ENST00000550898	3	694	ENSG00000111615	KRR1	KRR1 small subunit processome component homolog [Source:HGNC Symbol;Acc:HGNC:5176]	retained_intron	18.70552709	8.12E-06	0.000109989	2.173997	6.82188	0.256554	0.205436
49628	12	-	76047155	76084666	ENST00000393263	16	1896	ENSG00000187109	NAP1L1	nucleosome assembly protein 1 like 1 [Source:HGNC Symbol;Acc:HGNC:7637]	protein_coding	3.92947088	0.01585039	0.046150791	65.774017	36.669231	13.452523	12.603061
49671	12	-	76399881	76559808	ENST00000553139	6	902	ENSG00000091039	OSBPL8	oxysterol binding protein like 8 [Source:HGNC Symbol;Acc:HGNC:16396]	protein_coding	36.7604144	3.69E-09	1.43E-07	8.872976	7.496618	0.1811	0.244749
49782	12	-	79603668	79690080	ENST00000551712	4	1573	ENSG00000177425	PAWR	pro-apoptotic WT1 regulator [Source:HGNC Symbol;Acc:HGNC:8614]	protein_coding	4.703585315	0.016717888	0.048093355	1.500111	2.492607	0.381389	0.45173
49787	12	-	79690054	79690581	ENST00000552637	2	364	ENSG00000177425	PAWR	pro-apoptotic WT1 regulator [Source:HGNC Symbol;Acc:HGNC:8614]	protein_coding	6.998682185	0.00120323	0.006312453	4.503347	3.432265	0.408695	0.708035
49932	12	-	82356857	82358409	ENST00000552606	2	600	ENSG00000133773	CCDC59	coiled-coil domain containing 59 [Source:HGNC Symbol;Acc:HGNC:25005]	retained_intron	18.45104967	2.16E-05	0.000252359	8.523088	1.953585	0.263989	0.284904
50021	12	-	87782163	87783456	ENST00000599191	1	1294	ENSG00000258128	MKRN9P	makorin ring finger protein 9, pseudogene [Source:HGNC Symbol;Acc:HGNC:7116]	processed_transcript	7.946499856	0.000620282	0.003771691	1.737339	1.258461	0.101989	0.257524
50022	12	-	87783118	87784568	ENST00000546624	1	1451	ENSG00000258128	MKRN9P	makorin ring finger protein 9, pseudogene [Source:HGNC Symbol;Acc:HGNC:7116]	transcribed_processed_pseudogene	4.943834456	0.011235155	0.035388265	1.609166	2.000884	0.248465	0.465793
50139	12	-	89655583	89709300	ENST00000551310	2	607	ENSG00000070961	ATP2B1	ATPase plasma membrane Ca2+ transporting 1 [Source:HGNC Symbol;Acc:HGNC:814]	protein_coding	5.906770829	0.004251814	0.016809973	1.228452	1.687473	0.30863	0.168414
50305	12	-	93409742	93441256	ENST00000549833	5	960	ENSG00000177889	UBE2N	ubiquitin conjugating enzyme E2 N [Source:HGNC Symbol;Acc:HGNC:12492]	protein_coding	7.173595716	0.00069397	0.004128176	1.517987	1.905052	0.217539	0.242421
50346	12	+	93677717	93850756	ENST00000542893	3	1403	ENSG00000169372	CRADD	CASP2 and RIPK1 domain containing adaptor with death domain [Source:HGNC Symbol;Acc:HGNC:2340]	protein_coding	6.529455692	0.007524669	0.026158584	0.907365	3.295789	0.347137	0.279648
50510	12	+	95476071	95483494	ENST00000549136	2	388	ENSG00000111142	METAP2	methionyl aminopeptidase 2 [Source:HGNC Symbol;Acc:HGNC:16672]	retained_intron	7.347868027	0.000495166	0.003173425	2.989276	3.282674	0.286313	0.549983
50705	12	+	98515579	98528013	ENST00000548911	3	540	ENSG00000120802	TMPO	thymopoietin [Source:HGNC Symbol;Acc:HGNC:11875]	processed_transcript	6.096610095	0.007806111	0.026864393	1.357821	1.794483	0.100373	0.399966
50733	12	+	98597565	98598567	ENST00000547444	2	517	ENSG00000075415	SLC25A3	solute carrier family 25 member 3 [Source:HGNC Symbol;Acc:HGNC:10989]	retained_intron	5.795751482	0.006287528	0.022825905	3.328746	4.505668	0.39279	0.942412
50787	12	-	99246831	99984654	ENST00000549866	12	2105	ENSG00000185046	ANKS1B	ankyrin repeat and sterile alpha motif domain containing 1B [Source:HGNC Symbol;Acc:HGNC:24600]	protein_coding	5.316505871	0.007970775	0.027299677	1.911154	1.938401	0.280527	0.427311
50910	12	-	101405884	101407502	ENST00000548070	2	590	ENSG00000120805	ARL1	ADP ribosylation factor like GTPase 1 [Source:HGNC Symbol;Acc:HGNC:692]	protein_coding	6.430520176	0.00543954	0.020397024	0.694005	1.106083	0.106166	0.156873
50960	12	+	101739578	101744010	ENST00000552213	3	598	ENSG00000111666	CHPT1	choline phosphotransferase 1 [Source:HGNC Symbol;Acc:HGNC:17852]	processed_transcript	10.64311827	0.000128441	0.001072736	1.497165	1.004062	0.111886	0.105002
51144	12	+	103941834	103943467	ENST00000551983	3	728	ENSG00000166598	HSP90B1	heat shock protein 90 beta family member 1 [Source:HGNC Symbol;Acc:HGNC:12028]	retained_intron	12.40570541	3.80E-05	0.000397846	2.148041	5.036101	0.249381	0.311331
51155	12	-	103951584	103957147	ENST00000552940	3	685	ENSG00000204954	C12orf73	chromosome 12 open reading frame 73 [Source:HGNC Symbol;Acc:HGNC:34450]	protein_coding	9.008611943	0.000406487	0.00270416	9.167832	5.596138	0.619734	1.001359
51158	12	+	103965822	103982810	ENST00000436021	6	824	ENSG00000139372	TDG	thymine DNA glycosylase [Source:HGNC Symbol;Acc:HGNC:11700]	protein_coding	10.6650905	0.000113213	0.000971956	5.825067	7.805161	0.717651	0.542247
51160	12	+	103965845	103987192	ENST00000266775	11	1602	ENSG00000139372	TDG	thymine DNA glycosylase [Source:HGNC Symbol;Acc:HGNC:11700]	protein_coding	9.753685323	0.000484641	0.003119956	4.137627	2.230676	0.429462	0.205501
51164	12	+	103965903	103980668	ENST00000544060	3	1139	ENSG00000139372	TDG	thymine DNA glycosylase [Source:HGNC Symbol;Acc:HGNC:11700]	retained_intron	14.09133743	9.57E-06	0.000126365	3.651751	4.82479	0.209294	0.373668
51195	12	+	104265309	104265836	ENST00000462885	1	528	ENSG00000213442	RPL18AP3	ribosomal protein L18a pseudogene 3 [Source:HGNC Symbol;Acc:HGNC:31387]	processed_pseudogene	5.737226265	0.004204329	0.016682397	1.290648	2.180873	0.289445	0.299128
51457	12	-	108530210	108532617	ENST00000548582	3	574	ENSG00000075856	SART3	spliceosome associated factor 3, U4/U6 recycling protein [Source:HGNC Symbol;Acc:HGNC:16860]	retained_intron	6.443070329	0.003799865	0.015469436	1.005106	1.268801	0.108543	0.227484
51597	12	-	109449971	109459629	ENST00000545759	2	5355	ENSG00000110906	KCTD10	potassium channel tetramerization domain containing 10 [Source:HGNC Symbol;Acc:HGNC:23236]	retained_intron	6.190056979	0.004023425	0.016118204	1.764283	1.15977	0.180195	0.275415
51633	12	-	109567818	109573580	ENST00000537236	3	1342	ENSG00000139428	MMAB	metabolism of cobalamin associated B [Source:HGNC Symbol;Acc:HGNC:19331]	protein_coding	4.972811106	0.009338194	0.030727779	1.9006	2.279118	0.356905	0.467631
51639	12	+	109573794	109598125	ENST00000228510	11	2833	ENSG00000110921	MVK	mevalonate kinase [Source:HGNC Symbol;Acc:HGNC:7530]	protein_coding	5.276513343	0.012843536	0.039287936	4.467716	2.69498	0.539852	0.801406
51651	12	+	109587861	109597262	ENST00000540353	4	4109	ENSG00000110921	MVK	mevalonate kinase [Source:HGNC Symbol;Acc:HGNC:7530]	retained_intron	8.353844791	0.000836275	0.004771877	3.67686	2.242732	0.236886	0.454115
51757	12	-	110373478	110379151	ENST00000481473	4	1836	ENSG00000196510	ANAPC7	anaphase promoting complex subunit 7 [Source:HGNC Symbol;Acc:HGNC:17380]	processed_transcript	9.027135466	0.003009437	0.012837922	12.072221	8.505662	1.85132	0.410454
51764	12	-	110377591	110387277	ENST00000548234	4	1293	ENSG00000196510	ANAPC7	anaphase promoting complex subunit 7 [Source:HGNC Symbol;Acc:HGNC:17380]	retained_intron	5.710837608	0.006231248	0.022660963	2.054359	2.544378	0.231344	0.557423
51848	12	+	110643356	110649125	ENST00000460357	3	4209	ENSG00000204852	TCTN1	tectonic family member 1 [Source:HGNC Symbol;Acc:HGNC:26113]	retained_intron	5.085036898	0.012609287	0.03870818	1.598454	1.811739	0.25911	0.395456
51868	12	-	110721770	110742839	ENST00000551676	5	1581	ENSG00000186298	PPP1CC	protein phosphatase 1 catalytic subunit gamma [Source:HGNC Symbol;Acc:HGNC:9283]	protein_coding	7.354018989	0.001587891	0.00784288	8.489482	5.280392	0.885939	0.969209
51870	12	-	110731816	110742900	ENST00000551690	3	603	ENSG00000186298	PPP1CC	protein phosphatase 1 catalytic subunit gamma [Source:HGNC Symbol;Acc:HGNC:9283]	processed_transcript	4.777317586	0.015795082	0.046014194	4.026776	3.757536	1.032289	0.581329
51944	12	-	111468358	111599122	ENST00000644883	20	4674	ENSG00000204842	ATXN2	ataxin 2 [Source:HGNC Symbol;Acc:HGNC:10555]	protein_coding	11.9297657	4.97E-05	0.000493478	4.39493	2.546816	0.253161	0.3104
51951	12	-	111512473	111598566	ENST00000392645	11	2842	ENSG00000204842	ATXN2	ataxin 2 [Source:HGNC Symbol;Acc:HGNC:10555]	retained_intron	5.782127846	0.013264963	0.040251373	2.789585	1.779713	0.173255	0.600449
51985	12	+	111747292	111749203	ENST00000507688	4	422	ENSG00000111271	ACAD10	acyl-CoA dehydrogenase family member 10 [Source:HGNC Symbol;Acc:HGNC:21597]	processed_transcript	8.05629871	0.002230638	0.010192509	2.145024	1.009488	0.27039	0.103651
52041	12	+	112013429	112015325	ENST00000553161	2	916	ENSG00000089248	ERP29	endoplasmic reticulum protein 29 [Source:HGNC Symbol;Acc:HGNC:13799]	retained_intron	7.475307719	0.003511733	0.014511987	3.778415	3.197875	0.139908	0.776012
52047	12	-	112029387	112035405	ENST00000548181	2	2440	ENSG00000111300	NAA25	N-alpha-acetyltransferase 25, NatB auxiliary subunit [Source:HGNC Symbol;Acc:HGNC:25783]	retained_intron	6.930260187	0.004329481	0.017040657	2.499078	2.76598	0.166552	0.576054
52071	12	-	112162769	112170185	ENST00000547085	6	1868	ENSG00000173064	HECTD4	HECT domain E3 ubiquitin protein ligase 4 [Source:HGNC Symbol;Acc:HGNC:26611]	retained_intron	8.918890834	0.000364368	0.002474515	2.785613	2.85048	0.195425	0.418745
52100	12	+	112418909	112486923	ENST00000392597	11	1876	ENSG00000179295	PTPN11	protein tyrosine phosphatase non-receptor type 11 [Source:HGNC Symbol;Acc:HGNC:9644]	protein_coding	11.02893301	9.27E-05	0.000826584	7.486722	6.231314	0.427964	0.797672
52182	12	-	113157173	113185478	ENST00000306014	20	4377	ENSG00000123064	DDX54	DEAD-box helicase 54 [Source:HGNC Symbol;Acc:HGNC:20084]	protein_coding	5.617384829	0.001715911	0.008298237	88.03553	90.645042	6.768798	25.02326
52209	12	+	113221460	113298585	ENST00000550785	29	5345	ENSG00000186815	TPCN1	two pore segment channel 1 [Source:HGNC Symbol;Acc:HGNC:18182]	protein_coding	12.80320535	1.17E-06	2.10E-05	8.938146	8.911659	0.559085	0.816644
52253	12	+	113422380	113438276	ENST00000403593	8	1306	ENSG00000139410	SDSL	serine dehydratase like [Source:HGNC Symbol;Acc:HGNC:30404]	protein_coding	4.377603466	0.015883943	0.046236204	29.28278	30.575411	4.895133	8.763171
52256	12	+	113422453	113428070	ENST00000547802	2	544	ENSG00000139410	SDSL	serine dehydratase like [Source:HGNC Symbol;Acc:HGNC:30404]	protein_coding	10.07617692	0.003965458	0.015957898	8.326414	9.979794	0.117522	1.681244
52346	12	-	115958771	116003939	ENST00000648379	18	7496	ENSG00000123066	MED13L	mediator complex subunit 13L [Source:HGNC Symbol;Acc:HGNC:22962]	retained_intron	6.905426408	0.001755416	0.008445823	0.803118	1.278514	0.139591	0.144754
52355	12	-	115961190	116006348	ENST00000648916	19	4720	ENSG00000123066	MED13L	mediator complex subunit 13L [Source:HGNC Symbol;Acc:HGNC:22962]	retained_intron	15.59793761	3.05E-06	4.81E-05	1.943665	1.669625	0.103732	0.109202
52471	12	-	118034675	118061089	ENST00000540129	7	1524	ENSG00000176871	WSB2	WD repeat and SOCS box containing 2 [Source:HGNC Symbol;Acc:HGNC:19222]	retained_intron	11.1660203	0.000294897	0.002093846	10.163371	3.501268	0.45502	0.750541
52478	12	-	118042878	118062430	ENST00000542726	4	587	ENSG00000176871	WSB2	WD repeat and SOCS box containing 2 [Source:HGNC Symbol;Acc:HGNC:19222]	processed_transcript	7.19936076	0.009117273	0.030195058	9.08919	11.255433	0.361629	2.447042
52625	12	-	120097266	120099462	ENST00000543364	4	578	ENSG00000111737	RAB35	RAB35, member RAS oncogene family [Source:HGNC Symbol;Acc:HGNC:9774]	processed_transcript	5.455229479	0.013715114	0.041221793	2.310242	1.989416	0.128561	0.643277
52639	12	-	120196699	120201099	ENST00000551150	7	1344	ENSG00000089157	RPLP0	ribosomal protein lateral stalk subunit P0 [Source:HGNC Symbol;Acc:HGNC:10371]	protein_coding	21.12155864	1.69E-09	7.14E-08	231.841599	287.645081	18.161539	6.4145
52658	12	-	120198859	120201110	ENST00000548495	4	651	ENSG00000089157	RPLP0	ribosomal protein lateral stalk subunit P0 [Source:HGNC Symbol;Acc:HGNC:10371]	retained_intron	4.839067817	0.017089058	0.048917242	1.217958	1.155353	0.335318	0.139263
52756	12	-	120526893	120529154	ENST00000547448	2	701	ENSG00000110871	COQ5	coenzyme Q5, methyltransferase [Source:HGNC Symbol;Acc:HGNC:28722]	retained_intron	9.758283741	0.000264189	0.001921721	3.567047	1.771695	0.177809	0.351339
52767	12	+	120554350	120557368	ENST00000535417	2	546	ENSG00000022840	RNF10	ring finger protein 10 [Source:HGNC Symbol;Acc:HGNC:10055]	retained_intron	5.859436579	0.005224856	0.019772814	2.154099	3.028067	0.221838	0.645989
52771	12	+	120560839	120563224	ENST00000537376	2	328	ENSG00000022840	RNF10	ring finger protein 10 [Source:HGNC Symbol;Acc:HGNC:10055]	retained_intron	5.678853811	0.011253871	0.035440427	1.569683	1.509489	0.10325	0.422489
52777	12	+	120565096	120574938	ENST00000366112	5	924	ENSG00000022840	RNF10	ring finger protein 10 [Source:HGNC Symbol;Acc:HGNC:10055]	retained_intron	11.48035918	5.24E-05	0.000515239	4.549428	4.54755	0.247384	0.526753
52791	12	-	120580596	120581398	ENST00000539716	2	718	ENSG00000167272	POP5	POP5 homolog, ribonuclease P/MRP subunit [Source:HGNC Symbol;Acc:HGNC:17689]	retained_intron	7.776618628	0.000956842	0.005291833	9.843245	6.839672	0.918822	1.209016
52810	12	+	120710458	120711353	ENST00000618898	1	896	ENSG00000175970	UNC119B	unc-119 lipid binding chaperone B [Source:HGNC Symbol;Acc:HGNC:16488]	retained_intron	13.6413545	2.82E-05	0.000313528	12.293284	11.708391	0.505325	1.23562
52815	12	+	120725774	120737805	ENST00000539690	3	1142	ENSG00000122971	ACADS	acyl-CoA dehydrogenase short chain [Source:HGNC Symbol;Acc:HGNC:90]	retained_intron	6.504278776	0.002633477	0.011578008	3.006837	2.467659	0.238669	0.586082
52900	12	+	121212866	121223043	ENST00000314442	4	4658	ENSG00000135124	P2RX4	purinergic receptor P2X 4 [Source:HGNC Symbol;Acc:HGNC:8535]	retained_intron	6.063895529	0.00270668	0.011823974	0.90849	0.961414	0.124252	0.167413
52910	12	-	121240525	121296686	ENST00000412367	16	2006	ENSG00000110931	CAMKK2	calcium/calmodulin dependent protein kinase kinase 2 [Source:HGNC Symbol;Acc:HGNC:1470]	protein_coding	38.56396844	4.16E-11	2.61E-09	19.093321	30.157162	0.46329	0.79434
52921	12	-	121308332	121335609	ENST00000535641	10	2627	ENSG00000089053	ANAPC5	anaphase promoting complex subunit 5 [Source:HGNC Symbol;Acc:HGNC:15713]	retained_intron	10.42451891	0.000138597	0.001140879	2.36227	4.102646	0.261811	0.340272
52933	12	-	121328999	121337395	ENST00000538223	2	292	ENSG00000089053	ANAPC5	anaphase promoting complex subunit 5 [Source:HGNC Symbol;Acc:HGNC:15713]	processed_transcript	4.609820928	0.017481869	0.049725734	2.25266	1.624289	0.289226	0.536132
52952	12	+	121419898	121424349	ENST00000554484	3	1603	ENSG00000170633	RNF34	ring finger protein 34 [Source:HGNC Symbol;Acc:HGNC:17297]	retained_intron	11.95014958	3.89E-05	0.000405575	11.190356	15.170603	1.245223	0.942361
52957	12	-	121429509	121549639	ENST00000538503	15	6676	ENSG00000089094	KDM2B	lysine demethylase 2B [Source:HGNC Symbol;Acc:HGNC:13610]	retained_intron	4.891379046	0.009570698	0.031290285	8.562284	4.423032	0.992236	1.646588
52961	12	-	121444015	121470553	ENST00000538243	5	4110	ENSG00000089094	KDM2B	lysine demethylase 2B [Source:HGNC Symbol;Acc:HGNC:13610]	retained_intron	6.363934508	0.003537754	0.014612172	5.477505	5.256577	0.516978	1.15287
52975	12	+	121626550	121642040	ENST00000617316	3	1496	ENSG00000276045	ORAI1	ORAI calcium release-activated calcium modulator 1 [Source:HGNC Symbol;Acc:HGNC:25896]	protein_coding	4.935289588	0.015505643	0.045359832	20.309504	19.491951	2.12376	5.924957
52991	12	-	121779608	121800677	ENST00000546227	5	1219	ENSG00000139725	RHOF	ras homolog family member F, filopodia associated [Source:HGNC Symbol;Acc:HGNC:15703]	protein_coding	8.442425778	0.000815964	0.004676258	19.690969	15.635889	1.16544	3.001373
52994	12	-	121781080	121794355	ENST00000535560	4	670	ENSG00000139725	RHOF	ras homolog family member F, filopodia associated [Source:HGNC Symbol;Acc:HGNC:15703]	protein_coding	6.670006265	0.001166895	0.006174259	1.336562	1.251844	0.158726	0.212339
53010	12	+	121804180	121830239	ENST00000604567	17	5969	ENSG00000139718	SETD1B	SET domain containing 1B, histone lysine methyltransferase [Source:HGNC Symbol;Acc:HGNC:29187]	protein_coding	9.020708662	8.98E-06	0.000119739	13.447426	10.471884	1.283636	1.350181
53013	12	+	121804738	121830239	ENST00000619791	16	5901	ENSG00000139718	SETD1B	SET domain containing 1B, histone lysine methyltransferase [Source:HGNC Symbol;Acc:HGNC:29187]	protein_coding	5.941748429	0.001064986	0.005744077	7.81881	8.334754	1.315628	1.386393
53061	12	+	122132525	122144418	ENST00000538698	9	5097	ENSG00000175727	MLXIP	MLX interacting protein [Source:HGNC Symbol;Acc:HGNC:17055]	protein_coding	8.37600289	0.000982836	0.005401986	2.275136	0.974621	0.204316	0.166056
53064	12	+	122134321	122138941	ENST00000366272	6	1682	ENSG00000175727	MLXIP	MLX interacting protein [Source:HGNC Symbol;Acc:HGNC:17055]	protein_coding	7.519675684	0.001378781	0.007020919	4.015781	3.830845	0.331014	0.695125
53091	12	-	122207804	122217789	ENST00000489781	3	1902	ENSG00000184047	DIABLO	diablo IAP-binding mitochondrial protein [Source:HGNC Symbol;Acc:HGNC:21528]	retained_intron	30.71498404	3.48E-07	7.43E-06	10.363373	19.374655	0.188157	0.760687
53150	12	-	122505306	122523756	ENST00000527173	10	2570	ENSG00000111011	RSRC2	arginine and serine rich coiled-coil 2 [Source:HGNC Symbol;Acc:HGNC:30559]	retained_intron	8.402770143	0.002249141	0.010261376	1.970301	3.130574	0.111604	0.477823
53153	12	-	122506372	122508366	ENST00000531389	2	1376	ENSG00000111011	RSRC2	arginine and serine rich coiled-coil 2 [Source:HGNC Symbol;Acc:HGNC:30559]	retained_intron	5.547140975	0.004371852	0.01717308	1.669564	1.312055	0.191695	0.329416
53192	12	+	122752827	122763256	ENST00000539463	4	671	ENSG00000139726	DENR	density regulated re-initiation and release factor [Source:HGNC Symbol;Acc:HGNC:2769]	retained_intron	10.86561973	3.15E-05	0.000342305	2.917279	2.620768	0.206567	0.284959
53233	12	-	122944391	122951005	ENST00000536976	5	1168	ENSG00000150967	ABCB9	ATP binding cassette subfamily B member 9 [Source:HGNC Symbol;Acc:HGNC:50]	protein_coding	5.308395757	0.006926533	0.024618216	1.182917	0.86069	0.120368	0.248376
53277	12	+	122980721	122982873	ENST00000536502	5	1273	ENSG00000182196	ARL6IP4	ADP ribosylation factor like GTPase 6 interacting protein 4 [Source:HGNC Symbol;Acc:HGNC:18076]	retained_intron	8.530340475	0.001941798	0.009139343	121.558975	119.888153	2.684858	25.601999
53278	12	+	122980733	122982883	ENST00000540382	4	1677	ENSG00000182196	ARL6IP4	ADP ribosylation factor like GTPase 6 interacting protein 4 [Source:HGNC Symbol;Acc:HGNC:18076]	retained_intron	8.827480778	0.000921157	0.005139486	15.162761	11.864543	0.705297	2.338692
53279	12	+	122980748	122982706	ENST00000439686	6	796	ENSG00000182196	ARL6IP4	ADP ribosylation factor like GTPase 6 interacting protein 4 [Source:HGNC Symbol;Acc:HGNC:18076]	protein_coding	9.550603676	0.000164534	0.001316031	6.100396	6.835208	0.668364	0.668158
53332	12	+	123253390	123257571	ENST00000429587	2	1326	ENSG00000130921	C12orf65	chromosome 12 open reading frame 65 [Source:HGNC Symbol;Acc:HGNC:26784]	protein_coding	6.214298889	0.009530733	0.031190629	0.74244	2.80893	0.280395	0.274307
53357	12	+	123389483	123391304	ENST00000462311	2	747	ENSG00000183955	KMT5A	lysine methyltransferase 5A [Source:HGNC Symbol;Acc:HGNC:29489]	retained_intron	5.705846056	0.005676334	0.021019435	0.963127	0.625836	0.138421	0.123564
53362	12	+	123458088	123459216	ENST00000529904	2	382	ENSG00000184209	SNRNP35	small nuclear ribonucleoprotein U11/U12 subunit 35 [Source:HGNC Symbol;Acc:HGNC:30852]	processed_transcript	13.47361628	2.79E-05	0.000311302	16.765251	18.624733	0.785871	1.822227
53365	12	+	123458139	123466936	ENST00000526639	2	1477	ENSG00000184209	SNRNP35	small nuclear ribonucleoprotein U11/U12 subunit 35 [Source:HGNC Symbol;Acc:HGNC:30852]	protein_coding	8.704844992	0.000244901	0.001810883	16.900166	14.548841	1.634556	1.960558
53372	12	-	123472200	123476093	ENST00000623184	1	3894	ENSG00000188026	RILPL1	Rab interacting lysosomal protein like 1 [Source:HGNC Symbol;Acc:HGNC:26814]	retained_intron	5.80674567	0.005544386	0.020675153	1.205663	0.933767	0.10888	0.243003
53373	12	-	123515275	123515513	ENST00000610631	1	239	ENSG00000274427	AC145423.2	novel transcript, sense intronic to RILPL1	lncRNA	8.43431808	0.00178344	0.008548143	2.31051	1.678178	0.222	0.233283
53376	12	-	123575891	123585115	ENST00000498967	3	8279	ENSG00000247373	TMED2-DT	TMED2 divergent transcript [Source:HGNC Symbol;Acc:HGNC:53346]	lncRNA	13.61743706	1.02E-05	0.000134001	6.364026	5.898412	0.195086	0.686878
53399	12	-	123625967	123633766	ENST00000537073	5	1768	ENSG00000111361	EIF2B1	eukaryotic translation initiation factor 2B subunit alpha [Source:HGNC Symbol;Acc:HGNC:3257]	protein_coding	10.58763881	0.000138222	0.00113938	4.957176	6.887205	0.372688	0.7279
53419	12	+	123671113	123708007	ENST00000426174	18	2513	ENSG00000168778	TCTN2	tectonic family member 2 [Source:HGNC Symbol;Acc:HGNC:25774]	protein_coding	17.65606886	2.07E-06	3.46E-05	4.631185	3.701089	0.270509	0.182545
53459	12	-	123944270	123972831	ENST00000545037	3	559	ENSG00000119242	CCDC92	coiled-coil domain containing 92 [Source:HGNC Symbol;Acc:HGNC:29563]	protein_coding	9.156434369	0.001132112	0.006037807	0.719148	1.764212	0.100161	0.153238
53499	12	-	124331475	124336392	ENST00000461081	4	2910	ENSG00000196498	NCOR2	nuclear receptor corepressor 2 [Source:HGNC Symbol;Acc:HGNC:7673]	retained_intron	6.71905348	0.005407855	0.020290251	4.2378	3.783879	0.272821	0.904026
53504	12	-	124346593	124567464	ENST00000458234	33	4675	ENSG00000196498	NCOR2	nuclear receptor corepressor 2 [Source:HGNC Symbol;Acc:HGNC:7673]	protein_coding	7.054346779	0.010990916	0.034795575	61.190979	33.051453	0.922996	12.419323
53506	12	-	124354837	124356850	ENST00000536195	3	452	ENSG00000196498	NCOR2	nuclear receptor corepressor 2 [Source:HGNC Symbol;Acc:HGNC:7673]	retained_intron	12.25487347	5.04E-05	0.000499301	4.864783	3.547967	0.158663	0.509451
53543	12	-	124911704	124914601	ENST00000546120	3	718	ENSG00000150991	UBC	ubiquitin C [Source:HGNC Symbol;Acc:HGNC:12468]	protein_coding	5.393637663	0.009502242	0.031122162	17.152557	15.620582	2.955259	3.104708
54085	12	+	131918302	131921550	ENST00000540647	6	1211	ENSG00000177169	ULK1	unc-51 like autophagy activating kinase 1 [Source:HGNC Symbol;Acc:HGNC:12558]	retained_intron	7.227162801	0.000551118	0.003440825	1.360572	1.434538	0.152283	0.217235
54097	12	+	131929755	131943857	ENST00000535067	3	838	ENSG00000177192	PUS1	pseudouridine synthase 1 [Source:HGNC Symbol;Acc:HGNC:15508]	protein_coding	4.617721182	0.012919173	0.039464252	1.530746	1.012648	0.24407	0.291051
54117	12	+	132084320	132108899	ENST00000389560	6	1726	ENSG00000185684	EP400P1	EP400 pseudogene 1 [Source:HGNC Symbol;Acc:HGNC:26602]	processed_transcript	5.401520496	0.008267882	0.028039869	1.348381	1.188688	0.11551	0.337888
54119	12	+	132084480	132108899	ENST00000392352	5	2172	ENSG00000185684	EP400P1	EP400 pseudogene 1 [Source:HGNC Symbol;Acc:HGNC:26602]	processed_transcript	5.930022159	0.005904997	0.021717024	7.002277	7.524945	0.875907	1.557241
54123	12	+	132090651	132126340	ENST00000332441	11	2741	ENSG00000185684	EP400P1	EP400 pseudogene 1 [Source:HGNC Symbol;Acc:HGNC:26602]	processed_transcript	5.336415303	0.013556389	0.040860486	1.776149	3.100519	0.293985	0.60361
54166	12	+	132489551	132585188	ENST00000434748	17	5568	ENSG00000112787	FBRSL1	fibrosin like 1 [Source:HGNC Symbol;Acc:HGNC:29308]	protein_coding	4.046041672	0.013732449	0.041262584	19.931959	49.302967	7.395659	9.701052
54232	12	-	132727350	132735123	ENST00000538766	4	1557	ENSG00000176915	ANKLE2	ankyrin repeat and LEM domain containing 2 [Source:HGNC Symbol;Acc:HGNC:29101]	protein_coding	5.266102465	0.008810129	0.029426743	2.832941	2.176071	0.384166	0.550812
54233	12	-	132729723	132738907	ENST00000505031	4	2861	ENSG00000176915	ANKLE2	ankyrin repeat and LEM domain containing 2 [Source:HGNC Symbol;Acc:HGNC:29101]	retained_intron	7.172339614	0.004057265	0.016228072	4.660463	8.572622	0.447434	1.380371
54249	12	-	132827824	132828731	ENST00000534967	2	484	ENSG00000090615	GOLGA3	golgin A3 [Source:HGNC Symbol;Acc:HGNC:4426]	processed_transcript	5.834469995	0.004537611	0.01771993	2.212125	2.622825	0.199582	0.612533
54250	12	-	132832357	132887598	ENST00000266880	18	11133	ENSG00000072609	CHFR	checkpoint with forkhead and ring finger domains [Source:HGNC Symbol;Acc:HGNC:20455]	protein_coding	6.874629494	0.001321853	0.006782489	1.766184	1.852853	0.230288	0.279055
54258	12	-	132840975	132887608	ENST00000432561	18	2648	ENSG00000072609	CHFR	checkpoint with forkhead and ring finger domains [Source:HGNC Symbol;Acc:HGNC:20455]	protein_coding	8.774100192	0.000456349	0.002969205	8.599188	5.724167	0.909466	0.705272
54285	12	+	132986365	133006176	ENST00000537956	3	733	ENSG00000198393	ZNF26	zinc finger protein 26 [Source:HGNC Symbol;Acc:HGNC:13053]	processed_transcript	6.077611279	0.005664664	0.020995133	3.910264	2.786165	0.286394	0.798716
54615	13	-	21372573	21459370	ENST00000542645	11	5315	ENSG00000180776	ZDHHC20	zinc finger DHHC-type palmitoyltransferase 20 [Source:HGNC Symbol;Acc:HGNC:20749]	protein_coding	6.301347264	0.015419369	0.045163686	4.923607	1.175499	0.590789	0.36029
54829	13	-	26221253	26222089	ENST00000474280	2	333	ENSG00000127870	RNF6	ring finger protein 6 [Source:HGNC Symbol;Acc:HGNC:10069]	processed_transcript	4.852244628	0.012985623	0.039615725	7.704154	4.9837	1.062128	1.536836
54915	13	+	27620758	27621941	ENST00000626064	2	988	ENSG00000186184	POLR1D	RNA polymerase I and III subunit D [Source:HGNC Symbol;Acc:HGNC:20422]	processed_transcript	4.988344144	0.009148228	0.030264053	34.389359	35.067116	4.540765	9.366998
54916	13	+	27620919	27667353	ENST00000637180	3	2262	ENSG00000186184	POLR1D	RNA polymerase I and III subunit D [Source:HGNC Symbol;Acc:HGNC:20422]	protein_coding	6.448155283	0.005063223	0.019314475	5.518735	5.617586	0.478316	1.231841
54940	13	+	27920000	27926313	ENST00000381033	2	2603	ENSG00000139515	PDX1	pancreatic and duodenal homeobox 1 [Source:HGNC Symbol;Acc:HGNC:6107]	protein_coding	6.802706637	0.001480684	0.007427129	1.657564	1.822517	0.219716	0.274797
55095	13	-	31136628	31161927	ENST00000380405	17	3480	ENSG00000120694	HSPH1	heat shock protein family H (Hsp110) member 1 [Source:HGNC Symbol;Acc:HGNC:16969]	protein_coding	9.276270297	0.000133029	0.001104127	15.49278	7.193257	1.203444	1.224311
55113	13	+	31952580	31953361	ENST00000566025	1	782	ENSG00000229715	EEF1DP3	eukaryotic translation elongation factor 1 delta pseudogene 3 [Source:HGNC Symbol;Acc:HGNC:30486]	transcribed_unprocessed_pseudogene	16.99505127	9.65E-07	1.80E-05	1.621908	2.324618	0.109192	0.104201
55178	13	-	32516894	32526048	ENST00000503814	2	5786	ENSG00000244754	N4BP2L2	NEDD4 binding protein 2 like 2 [Source:HGNC Symbol;Acc:HGNC:26916]	retained_intron	9.540411875	0.000345654	0.002375875	5.242692	5.703315	0.252678	0.876749
55764	13	-	44434567	44435284	ENST00000496314	2	608	ENSG00000102804	TSC22D1	TSC22 domain family member 1 [Source:HGNC Symbol;Acc:HGNC:16826]	processed_transcript	5.212068063	0.01179289	0.036810111	2.70139	1.42112	0.24461	0.530182
55774	13	-	44575648	44577147	ENST00000493016	2	690	ENSG00000102804	TSC22D1	TSC22 domain family member 1 [Source:HGNC Symbol;Acc:HGNC:16826]	protein_coding	5.940652534	0.010042646	0.032452605	9.630184	10.353603	0.822574	2.524697
55785	13	+	44989538	45030305	ENST00000379151	8	3442	ENSG00000133114	GPALPP1	GPALPP motifs containing 1 [Source:HGNC Symbol;Acc:HGNC:20298]	protein_coding	5.141219213	0.010927735	0.034615545	1.75513	1.548915	0.280781	0.345767
55811	13	-	45337302	45341158	ENST00000379055	5	948	ENSG00000133112	TPT1	tumor protein, translationally-controlled 1 [Source:HGNC Symbol;Acc:HGNC:12022]	protein_coding	15.76329149	9.59E-09	3.27E-07	85.667915	79.951286	4.8119	5.676007
55815	13	-	45340026	45341183	ENST00000442760	2	902	ENSG00000133112	TPT1	tumor protein, translationally-controlled 1 [Source:HGNC Symbol;Acc:HGNC:12022]	retained_intron	17.9807935	1.89E-06	3.19E-05	17.388454	17.808872	0.708621	1.229987
55879	13	+	45464898	45465658	ENST00000617325	2	531	ENSG00000136152	COG3	component of oligomeric golgi complex 3 [Source:HGNC Symbol;Acc:HGNC:18619]	processed_transcript	55.35758916	1.10E-10	6.15E-09	25.093599	22.967844	0.419859	0.428702
55901	13	-	45954465	46052746	ENST00000242848	19	8018	ENSG00000123200	ZC3H13	zinc finger CCCH-type containing 13 [Source:HGNC Symbol;Acc:HGNC:20368]	protein_coding	4.423023517	0.01754073	0.049854356	5.359176	7.148786	0.758908	2.053535
56223	13	-	49912706	49936490	ENST00000378195	4	3086	ENSG00000123178	SPRYD7	SPRY domain containing 7 [Source:HGNC Symbol;Acc:HGNC:14297]	protein_coding	5.589615745	0.007721461	0.026653951	3.822467	3.314477	0.669071	0.591329
56231	13	-	49982552	50125541	ENST00000621282	14	3068	ENSG00000231607	DLEU2	deleted in lymphocytic leukemia 2 [Source:HGNC Symbol;Acc:HGNC:13748]	lncRNA	5.358223485	0.012223128	0.037810265	1.066288	1.621726	0.133149	0.352245
56416	13	-	51423003	51452251	ENST00000461515	4	602	ENSG00000102786	INTS6	integrator complex subunit 6 [Source:HGNC Symbol;Acc:HGNC:14879]	processed_transcript	5.451656283	0.006227547	0.022652511	1.328611	1.444556	0.11533	0.377022
56492	13	-	51932680	51947490	ENST00000673867	8	6613	ENSG00000123191	ATP7B	ATPase copper transporting beta [Source:HGNC Symbol;Acc:HGNC:870]	retained_intron	6.247467814	0.004200423	0.016670921	1.487838	1.45468	0.142215	0.31198
56596	13	+	52652709	52665649	ENST00000483074	10	775	ENSG00000165416	SUGT1	SGT1 homolog, MIS12 kinetochore complex assembly cochaperone [Source:HGNC Symbol;Acc:HGNC:16987]	processed_transcript	9.449654351	0.00017202	0.001364294	3.191334	1.816279	0.19171	0.320332
56598	13	+	52652839	52687872	ENST00000343788	14	1217	ENSG00000165416	SUGT1	SGT1 homolog, MIS12 kinetochore complex assembly cochaperone [Source:HGNC Symbol;Acc:HGNC:16987]	protein_coding	5.030088696	0.01126529	0.035455533	2.174389	2.461612	0.540037	0.365593
57756	13	-	100053074	100088950	ENST00000654763	3	1380	ENSG00000274605	PCCA-DT	PCCA divergent transcript [Source:HGNC Symbol;Acc:HGNC:53266]	lncRNA	6.081312326	0.002525515	0.011205206	1.953798	2.329144	0.280431	0.407137
57796	13	-	100624910	100638808	ENST00000489713	7	2733	ENSG00000125247	TMTC4	transmembrane O-mannosyltransferase targeting cadherins 4 [Source:HGNC Symbol;Acc:HGNC:25904]	retained_intron	7.890209957	0.000944045	0.005236029	1.685241	3.025721	0.265316	0.314283
58225	13	+	110615460	110639993	ENST00000424185	7	2311	ENSG00000213995	NAXD	NAD(P)HX dehydratase [Source:HGNC Symbol;Acc:HGNC:25576]	protein_coding	9.166484508	0.000164576	0.001316044	9.173876	11.790187	0.982119	1.287097
58233	13	-	110641419	110665750	ENST00000537802	9	3225	ENSG00000134905	CARS2	cysteinyl-tRNA synthetase 2, mitochondrial [Source:HGNC Symbol;Acc:HGNC:25695]	retained_intron	7.664605883	0.002491569	0.011098011	4.316572	5.011189	0.281943	0.917658
58234	13	-	110641443	110683139	ENST00000481787	10	1223	ENSG00000134905	CARS2	cysteinyl-tRNA synthetase 2, mitochondrial [Source:HGNC Symbol;Acc:HGNC:25695]	retained_intron	9.716862326	0.000156968	0.001263811	1.195372	2.187308	0.105963	0.22422
58301	13	+	111153647	111217800	ENST00000491775	6	581	ENSG00000102606	ARHGEF7	Rho guanine nucleotide exchange factor 7 [Source:HGNC Symbol;Acc:HGNC:15607]	protein_coding	7.910252331	0.000703438	0.004167912	4.628614	2.486046	0.326475	0.555476
58304	13	+	111153714	111305731	ENST00000218789	21	5233	ENSG00000102606	ARHGEF7	Rho guanine nucleotide exchange factor 7 [Source:HGNC Symbol;Acc:HGNC:15607]	protein_coding	14.8298651	5.29E-06	7.71E-05	5.090225	5.028672	0.420039	0.243642
58314	13	+	111282828	111286236	ENST00000491688	2	626	ENSG00000102606	ARHGEF7	Rho guanine nucleotide exchange factor 7 [Source:HGNC Symbol;Acc:HGNC:15607]	processed_transcript	10.44899485	4.34E-05	0.000443883	2.288293	2.149802	0.121034	0.285619
58376	13	+	112873432	112876094	ENST00000495930	2	564	ENSG00000068650	ATP11A	ATPase phospholipid transporting 11A [Source:HGNC Symbol;Acc:HGNC:13552]	retained_intron	5.335697972	0.011042288	0.034924593	1.079699	0.750593	0.139328	0.187448
58461	13	+	113209833	113230030	ENST00000463426	5	893	ENSG00000139842	CUL4A	cullin 4A [Source:HGNC Symbol;Acc:HGNC:2554]	processed_transcript	10.28291293	0.000188814	0.001470542	2.815944	3.322945	0.131441	0.447503
58510	13	+	113584721	113633285	ENST00000475254	7	804	ENSG00000198176	TFDP1	transcription factor Dp-1 [Source:HGNC Symbol;Acc:HGNC:11749]	processed_transcript	8.117988401	0.000439489	0.002872001	4.487141	2.669591	0.332402	0.531651
58516	13	+	113585426	113633287	ENST00000453989	6	792	ENSG00000198176	TFDP1	transcription factor Dp-1 [Source:HGNC Symbol;Acc:HGNC:11749]	protein_coding	6.812950649	0.005012531	0.019178937	2.821615	2.552709	0.120369	0.651406
58521	13	+	113734475	113737735	ENST00000606140	1	3261	ENSG00000185974	GRK1	G protein-coupled receptor kinase 1 [Source:HGNC Symbol;Acc:HGNC:10013]	retained_intron	6.850494806	0.002219875	0.010151792	3.04159	3.187952	0.312674	0.579602
58530	13	-	113820549	113823194	ENST00000608763	1	2646	ENSG00000183087	GAS6	growth arrest specific 6 [Source:HGNC Symbol;Acc:HGNC:4168]	retained_intron	7.741761345	0.000543364	0.003406643	1.510755	1.41634	0.139104	0.221571
58531	13	-	113820549	113833741	ENST00000480426	7	2507	ENSG00000183087	GAS6	growth arrest specific 6 [Source:HGNC Symbol;Acc:HGNC:4168]	retained_intron	5.516068775	0.007212299	0.025354053	1.354942	0.993338	0.114489	0.294853
58533	13	-	113820552	113836044	ENST00000610073	9	2169	ENSG00000183087	GAS6	growth arrest specific 6 [Source:HGNC Symbol;Acc:HGNC:4168]	retained_intron	15.70421861	6.71E-05	0.000633316	2.31658	6.678835	0.1461	0.407976
58559	13	-	113956549	113970409	ENST00000637024	4	458	ENSG00000283199	C13orf46	chromosome 13 open reading frame 46 [Source:HGNC Symbol;Acc:HGNC:53786]	processed_transcript	8.676150226	0.008000212	0.027366299	4.517862	0.536879	0.131129	0.433778
58586	13	+	114281603	114282270	ENST00000492270	2	494	ENSG00000169062	UPF3A	UPF3A regulator of nonsense mediated mRNA decay [Source:HGNC Symbol;Acc:HGNC:20332]	protein_coding	5.99729922	0.007494294	0.026081683	3.668318	7.272466	0.488469	1.319151
58588	13	+	114281637	114283729	ENST00000618700	3	1210	ENSG00000169062	UPF3A	UPF3A regulator of nonsense mediated mRNA decay [Source:HGNC Symbol;Acc:HGNC:20332]	retained_intron	5.27591574	0.01500309	0.044192335	7.179688	7.257313	0.758399	1.961789
58605	13	+	114322200	114327321	ENST00000643483	1	5122	ENSG00000198824	CHAMP1	chromosome alignment maintaining phosphoprotein 1 [Source:HGNC Symbol;Acc:HGNC:20311]	protein_coding	33.33057553	1.03E-09	4.58E-08	8.098184	8.685259	0.324309	0.159836
58649	14	+	19062358	19115270	ENST00000547220	6	665	ENSG00000225210	DUXAP9	double homeobox A pseudogene 9 [Source:HGNC Symbol;Acc:HGNC:32188]	processed_transcript	5.115532478	0.011892298	0.037067633	0.94716	0.547099	0.144243	0.131769
58676	14	-	19298697	19337669	ENST00000624585	8	6120	ENSG00000244306	DUXAP10	double homeobox A pseudogene 10 [Source:NCBI gene (formerly Entrezgene);Acc:503639]	processed_transcript	3.984003344	0.013100594	0.039859253	13.378067	13.138451	2.367479	4.273288
58840	14	-	20449222	20454793	ENST00000554699	5	762	ENSG00000092094	OSGEP	O-sialoglycoprotein endopeptidase [Source:HGNC Symbol;Acc:HGNC:18028]	processed_transcript	5.024321751	0.009373765	0.030808748	2.218125	1.697999	0.26423	0.499184
58845	14	+	20455201	20457342	ENST00000553681	5	899	ENSG00000100823	APEX1	apurinic/apyrimidinic endodeoxyribonuclease 1 [Source:HGNC Symbol;Acc:HGNC:587]	protein_coding	63.56552181	2.10E-11	1.41E-09	35.193985	25.477676	0.5735	0.361289
58849	14	+	20455226	20457002	ENST00000555306	4	898	ENSG00000100823	APEX1	apurinic/apyrimidinic endodeoxyribonuclease 1 [Source:HGNC Symbol;Acc:HGNC:587]	retained_intron	6.841576007	0.007762231	0.026766594	8.247984	1.978877	0.675188	0.802546
58854	14	+	20455227	20456744	ENST00000557181	4	566	ENSG00000100823	APEX1	apurinic/apyrimidinic endodeoxyribonuclease 1 [Source:HGNC Symbol;Acc:HGNC:587]	protein_coding	5.216729417	0.012593159	0.038669498	1.344854	1.029437	0.3142	0.124764
58856	14	+	20455240	20457738	ENST00000557159	3	1803	ENSG00000100823	APEX1	apurinic/apyrimidinic endodeoxyribonuclease 1 [Source:HGNC Symbol;Acc:HGNC:587]	retained_intron	6.609233928	0.001525414	0.007603949	1.296357	0.795551	0.104813	0.194726
59085	14	-	21090082	21104722	ENST00000451119	5	2918	ENSG00000165804	ZNF219	zinc finger protein 219 [Source:HGNC Symbol;Acc:HGNC:13011]	protein_coding	6.747974583	0.000948933	0.005256933	14.814255	10.598706	1.419042	2.329935
59226	14	-	21501152	21511340	ENST00000536201	4	1592	ENSG00000165819	METTL3	methyltransferase like 3 [Source:HGNC Symbol;Acc:HGNC:17563]	retained_intron	11.71836395	0.002168352	0.009967447	0.690087	6.127344	0.231123	0.332357
59473	14	+	22829903	22834346	ENST00000432849	5	411	ENSG00000172590	MRPL52	mitochondrial ribosomal protein L52 [Source:HGNC Symbol;Acc:HGNC:16655]	protein_coding	12.90253008	7.21E-05	0.000671002	2.57489	5.253461	0.113572	0.474708
59511	14	-	22905094	22905953	ENST00000553738	3	619	ENSG00000100461	RBM23	RNA binding motif protein 23 [Source:HGNC Symbol;Acc:HGNC:20155]	retained_intron	8.547854923	0.000715522	0.004222015	1.826579	0.818702	0.182474	0.109333
59524	14	-	22906318	22919157	ENST00000556862	6	569	ENSG00000100461	RBM23	RNA binding motif protein 23 [Source:HGNC Symbol;Acc:HGNC:20155]	protein_coding	5.550059869	0.007230203	0.025387143	1.071048	0.837176	0.171236	0.156188
59529	14	-	22909490	22911792	ENST00000555691	2	571	ENSG00000100461	RBM23	RNA binding motif protein 23 [Source:HGNC Symbol;Acc:HGNC:20155]	protein_coding	5.958600312	0.008562908	0.028800334	2.227231	3.592817	0.195285	0.764819
59578	14	-	22946561	22948234	ENST00000556421	3	851	ENSG00000092036	HAUS4	HAUS augmin like complex subunit 4 [Source:HGNC Symbol;Acc:HGNC:20163]	retained_intron	5.145993586	0.008114276	0.027650076	2.175902	1.480226	0.272788	0.421579
59600	14	+	22982698	22994151	ENST00000557615	4	1021	ENSG00000258457	AL132780.2	novel transcript, antisense to C14orf93	lncRNA	7.586267702	0.000613951	0.003740817	2.360668	2.911042	0.23384	0.443698
59645	14	-	23058567	23095614	ENST00000457657	18	4815	ENSG00000100813	ACIN1	apoptotic chromatin condensation inducer 1 [Source:HGNC Symbol;Acc:HGNC:17066]	protein_coding	6.305731467	0.000186112	0.001452938	19.117678	36.062298	4.067005	4.666932
59735	14	-	23348627	23352576	ENST00000557699	3	1533	ENSG00000092096	SLC22A17	solute carrier family 22 member 17 [Source:HGNC Symbol;Acc:HGNC:23095]	retained_intron	7.881582861	0.0013039	0.006717616	4.935867	3.84061	0.324853	0.771227
59741	14	-	23356656	23365752	ENST00000351354	5	2704	ENSG00000100842	EFS	embryonal Fyn-associated substrate [Source:HGNC Symbol;Acc:HGNC:16898]	protein_coding	5.184193304	0.011530635	0.036145882	11.850181	8.907397	1.139316	2.848555
59784	14	+	23555988	23558909	ENST00000555446	2	571	ENSG00000259431	THTPA	thiamine triphosphatase [Source:HGNC Symbol;Acc:HGNC:18987]	processed_transcript	10.00135609	0.000186288	0.001453968	1.730102	3.390355	0.257002	0.236974
59789	14	+	23556271	23560271	ENST00000288014	2	2611	ENSG00000259431	THTPA	thiamine triphosphatase [Source:HGNC Symbol;Acc:HGNC:18987]	protein_coding	5.529506146	0.001632626	0.008008116	22.494408	25.002922	3.13804	5.435373
59815	14	-	23564983	23567779	ENST00000556743	5	1456	ENSG00000213983	AP1G2	adaptor related protein complex 1 subunit gamma 2 [Source:HGNC Symbol;Acc:HGNC:556]	retained_intron	7.087086628	0.001153124	0.006118126	2.857814	2.176193	0.329385	0.363744
59884	14	+	23969874	24006406	ENST00000534993	6	1450	ENSG00000187630	DHRS4L2	dehydrogenase/reductase 4 like 2 [Source:HGNC Symbol;Acc:HGNC:19731]	protein_coding	20.18433787	2.17E-05	0.00025362	2.398685	10.51558	0.278986	0.341821
59894	14	+	23990291	24005915	ENST00000557812	5	511	ENSG00000187630	DHRS4L2	dehydrogenase/reductase 4 like 2 [Source:HGNC Symbol;Acc:HGNC:19731]	retained_intron	5.610923261	0.008454452	0.028531391	0.849122	0.959534	0.115368	0.190542
59946	14	+	24102675	24103722	ENST00000557969	3	525	ENSG00000100889	PCK2	phosphoenolpyruvate carboxykinase 2, mitochondrial [Source:HGNC Symbol;Acc:HGNC:8725]	retained_intron	10.86550044	0.000283057	0.00202871	6.863578	2.379837	0.488403	0.34415
59952	14	+	24114777	24117349	ENST00000557810	5	947	ENSG00000100897	DCAF11	DDB1 and CUL4 associated factor 11 [Source:HGNC Symbol;Acc:HGNC:20258]	protein_coding	8.453316615	0.000177585	0.001399989	2.332767	1.732797	0.21799	0.245319
59978	14	+	24115326	24124029	ENST00000396941	15	2402	ENSG00000100897	DCAF11	DDB1 and CUL4 associated factor 11 [Source:HGNC Symbol;Acc:HGNC:20258]	protein_coding	10.87737888	6.55E-05	0.000620913	7.294895	7.480494	0.630979	0.709219
60024	14	+	24146683	24147867	ENST00000560875	2	550	ENSG00000092098	RNF31	ring finger protein 31 [Source:HGNC Symbol;Acc:HGNC:16031]	protein_coding	19.30126191	1.70E-05	0.000205702	7.12688	2.143435	0.143684	0.317648
60034	14	+	24147498	24160655	ENST00000324103	21	3502	ENSG00000092098	RNF31	ring finger protein 31 [Source:HGNC Symbol;Acc:HGNC:16031]	protein_coding	7.017289236	0.000189811	0.001477253	19.198271	20.614824	1.966736	3.689686
60040	14	+	24148082	24160654	ENST00000560787	20	2834	ENSG00000092098	RNF31	ring finger protein 31 [Source:HGNC Symbol;Acc:HGNC:16031]	protein_coding	5.441627568	0.007967395	0.027290943	2.97401	2.682032	0.516601	0.506477
60043	14	+	24151001	24160655	ENST00000559071	13	1943	ENSG00000092098	RNF31	ring finger protein 31 [Source:HGNC Symbol;Acc:HGNC:16031]	retained_intron	11.45618608	4.57E-05	0.000460986	5.866709	4.660486	0.424837	0.475818
60086	14	-	24180305	24188869	ENST00000559588	29	3537	ENSG00000196497	IPO4	importin 4 [Source:HGNC Symbol;Acc:HGNC:19426]	retained_intron	5.170195839	0.008289267	0.028103699	31.570822	20.965868	2.018767	8.126552
60091	14	-	24182536	24183472	ENST00000561379	4	624	ENSG00000196497	IPO4	importin 4 [Source:HGNC Symbol;Acc:HGNC:19426]	retained_intron	6.53669611	0.009445142	0.031003067	1.944929	0.459427	0.172777	0.178107
60223	14	-	24265570	24271510	ENST00000560998	16	1997	ENSG00000100949	RABGGTA	Rab geranylgeranyltransferase subunit alpha [Source:HGNC Symbol;Acc:HGNC:9795]	retained_intron	6.41108467	0.009679086	0.031571196	0.768745	2.398327	0.335628	0.141491
60257	14	+	24308955	24312046	ENST00000528054	1	3092	ENSG00000213906	LTB4R2	leukotriene B4 receptor 2 [Source:HGNC Symbol;Acc:HGNC:19260]	protein_coding	6.965505913	0.001975598	0.009254725	10.329155	13.100555	0.819168	2.52738
60347	14	-	24439902	24442765	ENST00000555365	5	976	ENSG00000100445	SDR39U1	short chain dehydrogenase/reductase family 39U member 1 [Source:HGNC Symbol;Acc:HGNC:20275]	protein_coding	5.351992815	0.00743088	0.025923387	1.901171	1.564796	0.396366	0.234974
60661	14	-	30912066	30932398	ENST00000366206	2	575	ENSG00000196792	STRN3	striatin 3 [Source:HGNC Symbol;Acc:HGNC:15720]	processed_transcript	6.032906915	0.003846069	0.015593839	2.642106	2.60797	0.220176	0.633379
60663	14	-	30913524	30936621	ENST00000556577	4	514	ENSG00000196792	STRN3	striatin 3 [Source:HGNC Symbol;Acc:HGNC:15720]	protein_coding	10.81792583	0.000107725	0.000931654	2.694943	6.19403	0.372608	0.43093
60857	14	-	34752731	34875647	ENST00000358716	26	5920	ENSG00000198604	BAZ1A	bromodomain adjacent to zinc finger domain 1A [Source:HGNC Symbol;Acc:HGNC:960]	protein_coding	11.17795291	3.01E-06	4.75E-05	12.879427	14.696569	1.618395	0.830393
60967	14	-	35403015	35404742	ENST00000557459	3	780	ENSG00000100906	NFKBIA	NFKB inhibitor alpha [Source:HGNC Symbol;Acc:HGNC:7797]	retained_intron	51.55072899	1.84E-14	2.51E-12	81.125458	78.608086	1.512337	1.566621
60995	14	-	35807805	35809116	ENST00000556192	2	480	ENSG00000174373	RALGAPA1	Ral GTPase activating protein catalytic subunit alpha 1 [Source:HGNC Symbol;Acc:HGNC:17770]	processed_transcript	16.17791455	0.00452614	0.017685997	0.13198	5.100002	0.102786	0.201853
61160	14	-	39094898	39103243	ENST00000553970	3	574	ENSG00000100934	SEC23A	Sec23 homolog A, COPII coat complex component [Source:HGNC Symbol;Acc:HGNC:10701]	protein_coding	6.247778388	0.003251314	0.013648463	1.690132	3.241576	0.304769	0.467786
61205	14	-	39265703	39267061	ENST00000605298	1	1359	ENSG00000258940	AL132639.2	novel transcript, antisense to CTAGE5	lncRNA	5.814574263	0.008471291	0.02857942	4.194181	3.468866	0.375105	0.926238
61421	14	-	49597475	49599164	ENST00000539688	1	1690	ENSG00000213741	RPS29	ribosomal protein S29 [Source:HGNC Symbol;Acc:HGNC:10419]	processed_transcript	9.737773514	0.000153957	0.001244142	4.740758	4.303629	0.389564	0.521284
61434	14	-	49629291	49629890	ENST00000556657	2	401	ENSG00000258450	AL139099.2	novel transcript	lncRNA	5.09438807	0.011571243	0.036242089	2.228397	2.047028	0.2281	0.595068
61485	14	-	49861176	49862864	ENST00000655317	2	1486	ENSG00000282885	AL627171.2	novel transcript	lncRNA	5.814116831	0.007694045	0.026578842	8.52738	7.740909	1.667255	1.114252
61541	14	+	50312324	50327957	ENST00000554438	5	2908	ENSG00000125375	DMAC2L	distal membrane arm assembly complex 2 like [Source:HGNC Symbol;Acc:HGNC:18799]	processed_transcript	4.530691433	0.012955814	0.039557809	11.894049	11.56606	2.171588	2.990868
61598	14	-	50665601	50668297	ENST00000556735	3	562	ENSG00000151748	SAV1	salvador family WW domain containing protein 1 [Source:HGNC Symbol;Acc:HGNC:17795]	protein_coding	18.12967889	8.05E-05	0.000736724	13.065632	3.960019	0.166032	0.754175
61654	14	+	51240162	51245851	ENST00000555574	3	943	ENSG00000139921	TMX1	thioredoxin related transmembrane protein 1 [Source:HGNC Symbol;Acc:HGNC:15487]	retained_intron	9.854965481	0.002827728	0.012205246	19.186678	3.015057	0.962216	1.272661
61790	14	-	52778375	52791668	ENST00000557604	7	785	ENSG00000100522	GNPNAT1	glucosamine-phosphate N-acetyltransferase 1 [Source:HGNC Symbol;Acc:HGNC:19980]	protein_coding	5.233981864	0.01246743	0.038383015	2.765134	3.259152	0.262732	0.872084
61996	14	-	55394940	55395233	ENST00000559320	1	294	ENSG00000259318	AL356801.1	high mobility group nucleosome binding pseudogene	processed_pseudogene	5.508963663	0.007466328	0.026016266	2.561811	2.102582	0.298937	0.531385
62365	14	+	59484528	59485968	ENST00000553156	2	570	ENSG00000050130	JKAMP	JNK1/MAPK8 associated membrane protein [Source:HGNC Symbol;Acc:HGNC:20184]	retained_intron	7.058573353	0.001163941	0.006162589	2.360831	1.670416	0.15766	0.396287
62420	14	-	60152689	60165350	ENST00000556502	4	924	ENSG00000100612	DHRS7	dehydrogenase/reductase 7 [Source:HGNC Symbol;Acc:HGNC:21524]	retained_intron	19.35070124	8.93E-06	0.000119264	51.98613	46.506413	0.740022	4.330881
62500	14	+	61187569	61322455	ENST00000557294	2	562	ENSG00000027075	PRKCH	protein kinase C eta [Source:HGNC Symbol;Acc:HGNC:9403]	protein_coding	20.20142437	7.07E-07	1.37E-05	2.07273	3.367614	0.109919	0.140376
62621	14	+	63642035	63665593	ENST00000665010	3	921	ENSG00000274015	AL136038.7	novel transcript	lncRNA	5.018748119	0.016428235	0.047496082	1.768866	0.76252	0.188867	0.299504
62748	14	+	64738035	64744345	ENST00000484731	4	3001	ENSG00000126822	PLEKHG3	pleckstrin homology and RhoGEF domain containing G3 [Source:HGNC Symbol;Acc:HGNC:20364]	protein_coding	8.605199802	0.000858467	0.004855543	4.860228	2.464921	0.293466	0.540105
62927	14	+	67241342	67269764	ENST00000554911	3	363	ENSG00000072415	MPP5	membrane palmitoylated protein 5 [Source:HGNC Symbol;Acc:HGNC:18669]	processed_transcript	6.368727233	0.007046696	0.024899637	1.200447	2.159099	0.19199	0.318657
62933	14	+	67241627	67279286	ENST00000557237	3	479	ENSG00000072415	MPP5	membrane palmitoylated protein 5 [Source:HGNC Symbol;Acc:HGNC:18669]	protein_coding	9.002581583	0.00030929	0.002179209	4.631276	2.668426	0.258722	0.534345
62946	14	-	67348855	67359794	ENST00000555335	4	585	ENSG00000100554	ATP6V1D	ATPase H+ transporting V1 subunit D [Source:HGNC Symbol;Acc:HGNC:13527]	retained_intron	9.318589499	0.000241976	0.001795101	1.212997	1.455882	0.158809	0.109741
62973	14	+	67569739	67573302	ENST00000561456	4	595	ENSG00000054690	PLEKHH1	pleckstrin homology, MyTH4 and FERM domain containing H1 [Source:HGNC Symbol;Acc:HGNC:17733]	retained_intron	7.520255793	0.003759758	0.01534414	6.916258	5.583336	0.284417	1.360366
62974	14	+	67570468	67575599	ENST00000558981	6	2146	ENSG00000054690	PLEKHH1	pleckstrin homology, MyTH4 and FERM domain containing H1 [Source:HGNC Symbol;Acc:HGNC:17733]	retained_intron	8.488108519	0.000512867	0.003265051	4.068036	4.045329	0.337814	0.600393
62975	14	+	67571063	67589440	ENST00000557971	20	5555	ENSG00000054690	PLEKHH1	pleckstrin homology, MyTH4 and FERM domain containing H1 [Source:HGNC Symbol;Acc:HGNC:17733]	retained_intron	5.993705546	0.00426579	0.016851555	4.675806	3.764669	0.469515	0.922045
62998	14	-	67593254	67600286	ENST00000559097	2	962	ENSG00000100564	PIGH	phosphatidylinositol glycan anchor biosynthesis class H [Source:HGNC Symbol;Acc:HGNC:8964]	retained_intron	6.088537121	0.007738592	0.026707163	6.324078	3.486334	0.440792	1.153785
63018	14	-	67659864	67690267	ENST00000553582	4	498	ENSG00000258466	AL049779.1	novel protein	retained_intron	5.853187188	0.00342986	0.014254244	2.66282	2.867096	0.269288	0.658899
63139	14	+	69191511	69242358	ENST00000409018	9	3252	ENSG00000081177	EXD2	exonuclease 3'-5' domain containing 2 [Source:HGNC Symbol;Acc:HGNC:20217]	protein_coding	7.317758923	0.001250144	0.006507954	7.382799	6.426214	0.636371	1.233417
63202	14	+	69767783	69768675	ENST00000555412	2	572	ENSG00000100650	SRSF5	serine and arginine rich splicing factor 5 [Source:HGNC Symbol;Acc:HGNC:10787]	retained_intron	8.148752063	0.005933575	0.021780722	18.088478	16.723982	0.497382	3.757194
63418	14	+	73058542	73120129	ENST00000532683	17	6848	ENSG00000119707	RBM25	RNA binding motif protein 25 [Source:HGNC Symbol;Acc:HGNC:23244]	retained_intron	14.28775767	9.68E-08	2.44E-06	22.113623	11.02039	0.837835	1.462614
63470	14	-	73275210	73355769	ENST00000355058	10	3342	ENSG00000133961	NUMB	NUMB endocytic adaptor protein [Source:HGNC Symbol;Acc:HGNC:8060]	protein_coding	5.193104561	0.011985031	0.037293061	0.933887	1.427785	0.264001	0.174621
63471	14	-	73275210	73355769	ENST00000359560	9	3309	ENSG00000133961	NUMB	NUMB endocytic adaptor protein [Source:HGNC Symbol;Acc:HGNC:8060]	protein_coding	5.87279667	0.010389186	0.033286819	0.625014	1.478325	0.2312	0.110355
63525	14	+	73569285	73575658	ENST00000613168	3	1553	ENSG00000119673	ACOT2	acyl-CoA thioesterase 2 [Source:HGNC Symbol;Acc:HGNC:18431]	protein_coding	7.321352602	0.000277066	0.001996467	34.114922	36.79842	3.085078	6.583479
63572	14	+	73858138	73884579	ENST00000556219	7	4859	ENSG00000140043	PTGR2	prostaglandin reductase 2 [Source:HGNC Symbol;Acc:HGNC:20149]	retained_intron	4.978205678	0.011906461	0.037094203	0.946312	0.831791	0.117889	0.223306
63605	14	-	73932276	73950094	ENST00000286544	9	3992	ENSG00000156050	FAM161B	FAM161 centrosomal protein B [Source:HGNC Symbol;Acc:HGNC:19854]	protein_coding	6.39471522	0.004124833	0.016430395	1.575519	1.56434	0.307062	0.167074
63669	14	-	74289079	74295914	ENST00000496015	8	1248	ENSG00000119688	ABCD4	ATP binding cassette subfamily D member 4 [Source:HGNC Symbol;Acc:HGNC:68]	retained_intron	8.391055125	0.001385943	0.007047567	4.42149	1.485708	0.272528	0.413843
63687	14	-	74299899	74302997	ENST00000489207	3	379	ENSG00000119688	ABCD4	ATP binding cassette subfamily D member 4 [Source:HGNC Symbol;Acc:HGNC:68]	processed_transcript	6.894248986	0.00324049	0.013609975	1.225864	1.094051	0.187704	0.131697
63723	14	-	74660221	74713108	ENST00000557401	20	3598	ENSG00000119682	AREL1	apoptosis resistant E3 ubiquitin protein ligase 1 [Source:HGNC Symbol;Acc:HGNC:20363]	processed_transcript	7.190055216	0.001922985	0.009069044	1.75702	2.410727	0.186577	0.375859
63778	14	-	74903951	74923260	ENST00000557413	12	5322	ENSG00000198208	RPS6KL1	ribosomal protein S6 kinase like 1 [Source:HGNC Symbol;Acc:HGNC:20222]	protein_coding	6.383064376	0.004299807	0.016954878	1.497007	2.883018	0.300671	0.368657
63780	14	-	74903954	74923243	ENST00000555834	9	5456	ENSG00000198208	RPS6KL1	ribosomal protein S6 kinase like 1 [Source:HGNC Symbol;Acc:HGNC:20222]	retained_intron	5.661416797	0.011726085	0.036632877	0.879817	2.236506	0.284968	0.249014
63789	14	-	74909969	74918550	ENST00000554834	3	812	ENSG00000198208	RPS6KL1	ribosomal protein S6 kinase like 1 [Source:HGNC Symbol;Acc:HGNC:20222]	retained_intron	4.941702408	0.010563888	0.033690127	2.924459	2.908691	0.529313	0.635127
63790	14	-	74910890	74923255	ENST00000553894	7	1626	ENSG00000198208	RPS6KL1	ribosomal protein S6 kinase like 1 [Source:HGNC Symbol;Acc:HGNC:20222]	retained_intron	4.758465845	0.011560626	0.036215733	1.239578	1.213706	0.260439	0.239326
63804	14	+	75002972	75005102	ENST00000553539	2	1094	ENSG00000119718	EIF2B2	eukaryotic translation initiation factor 2B subunit beta [Source:HGNC Symbol;Acc:HGNC:3258]	retained_intron	8.616710941	0.000195231	0.001511926	2.091982	3.077863	0.282417	0.299883
63864	14	-	75175921	75176532	ENST00000622441	1	612	ENSG00000170348	TMED10	transmembrane p24 trafficking protein 10 [Source:HGNC Symbol;Acc:HGNC:16998]	processed_transcript	6.619807362	0.002172005	0.009978663	1.745645	1.971084	0.37814	0.166337
63921	14	+	75661233	75669530	ENST00000556685	3	689	ENSG00000119685	TTLL5	tubulin tyrosine ligase like 5 [Source:HGNC Symbol;Acc:HGNC:19963]	processed_transcript	5.878390058	0.006403278	0.02314225	3.867332	4.832131	0.389328	1.07398
63959	14	+	75985794	76022402	ENST00000553338	3	684	ENSG00000119650	IFT43	intraflagellar transport 43 [Source:HGNC Symbol;Acc:HGNC:29669]	processed_transcript	6.172684072	0.00500486	0.019151814	4.385731	1.684986	0.510618	0.456103
64043	14	+	77098366	77113588	ENST00000557115	4	882	ENSG00000198894	CIPC	CLOCK interacting pacemaker [Source:HGNC Symbol;Acc:HGNC:20365]	protein_coding	4.898189015	0.016584914	0.047798619	0.934564	1.765562	0.166089	0.369244
64099	14	+	77322722	77331492	ENST00000555093	6	5356	ENSG00000100577	GSTZ1	glutathione S-transferase zeta 1 [Source:HGNC Symbol;Acc:HGNC:4643]	retained_intron	7.026986396	0.001661884	0.008096486	1.814047	1.493997	0.257701	0.195908
64127	14	+	77458217	77463101	ENST00000556963	4	787	ENSG00000100591	AHSA1	activator of HSP90 ATPase activity 1 [Source:HGNC Symbol;Acc:HGNC:1189]	retained_intron	6.761238539	0.000988599	0.00542822	2.19541	1.833889	0.224392	0.354507
64164	14	+	77708119	77716351	ENST00000556831	3	729	ENSG00000119705	SLIRP	SRA stem-loop interacting RNA binding protein [Source:HGNC Symbol;Acc:HGNC:20495]	protein_coding	11.64067884	2.33E-05	0.00026857	4.019725	4.797599	0.303698	0.435478
64165	14	+	77708121	77712038	ENST00000554074	3	445	ENSG00000119705	SLIRP	SRA stem-loop interacting RNA binding protein [Source:HGNC Symbol;Acc:HGNC:20495]	retained_intron	10.06537797	0.000563816	0.003504803	0.961857	1.650803	0.124687	0.116869
64299	14	-	81488797	81490473	ENST00000555923	2	604	ENSG00000071537	SEL1L	SEL1L adaptor subunit of ERAD E3 ubiquitin ligase [Source:HGNC Symbol;Acc:HGNC:10717]	retained_intron	6.149359327	0.00401337	0.016097161	0.702447	1.500036	0.1609	0.180517
64664	14	+	89956010	89957187	ENST00000553569	2	879	ENSG00000042088	TDP1	tyrosyl-DNA phosphodiesterase 1 [Source:HGNC Symbol;Acc:HGNC:18884]	retained_intron	8.982413919	0.000135224	0.001120003	2.287821	2.331488	0.305271	0.191217
64665	14	+	89956037	89963552	ENST00000553527	3	910	ENSG00000042088	TDP1	tyrosyl-DNA phosphodiesterase 1 [Source:HGNC Symbol;Acc:HGNC:18884]	protein_coding	11.00523345	0.00012703	0.001063918	7.975054	5.923804	0.390125	0.854624
64707	14	+	90397932	90404807	ENST00000553964	5	2670	ENSG00000198668	CALM1	calmodulin 1 [Source:HGNC Symbol;Acc:HGNC:1442]	retained_intron	5.573640935	0.007014387	0.024823988	3.377265	3.635583	0.510079	0.731726
64758	14	-	90744918	90816479	ENST00000553948	4	630	ENSG00000165914	TTC7B	tetratricopeptide repeat domain 7B [Source:HGNC Symbol;Acc:HGNC:19858]	protein_coding	5.520336025	0.004699261	0.018211048	2.710849	2.971763	0.416195	0.596824
64773	14	+	91060333	91170201	ENST00000521334	5	909	ENSG00000133943	DGLUCY	D-glutamate cyclase [Source:HGNC Symbol;Acc:HGNC:20498]	protein_coding	10.94707212	6.99E-05	0.000654867	5.209792	3.042166	0.326767	0.408865
64847	14	-	91485632	91510300	ENST00000554511	4	580	ENSG00000100796	PPP4R3A	protein phosphatase 4 regulatory subunit 3A [Source:HGNC Symbol;Acc:HGNC:20219]	protein_coding	71.92166483	2.74E-11	1.80E-09	17.176092	18.57048	0.179356	0.297943
64947	14	-	92116126	92121404	ENST00000555441	3	458	ENSG00000183648	NDUFB1	NADH:ubiquinone oxidoreductase subunit B1 [Source:HGNC Symbol;Acc:HGNC:7695]	protein_coding	4.935126177	0.009550435	0.031239563	4.765592	4.070334	0.903689	0.870779
64949	14	-	92120331	92121693	ENST00000556555	2	568	ENSG00000183648	NDUFB1	NADH:ubiquinone oxidoreductase subunit B1 [Source:HGNC Symbol;Acc:HGNC:7695]	processed_transcript	12.28078805	0.000404416	0.002693862	13.962451	11.864285	0.307049	1.777599
64951	14	+	92121972	92134103	ENST00000553427	4	715	ENSG00000165934	CPSF2	cleavage and polyadenylation specific factor 2 [Source:HGNC Symbol;Acc:HGNC:2325]	protein_coding	10.89275637	9.20E-05	0.000822068	4.504861	6.527093	0.301728	0.692887
65013	14	-	92936914	93115925	ENST00000267615	11	6188	ENSG00000100605	ITPK1	inositol-tetrakisphosphate 1-kinase [Source:HGNC Symbol;Acc:HGNC:6177]	protein_coding	6.21368601	0.000368518	0.00249507	14.43598	27.504122	3.9206	2.812252
65121	14	+	94096907	94102709	ENST00000554562	4	571	ENSG00000165948	IFI27L1	interferon alpha inducible protein 27 like 1 [Source:HGNC Symbol;Acc:HGNC:19754]	protein_coding	4.75339208	0.011670337	0.036496852	2.073767	2.485399	0.484987	0.45836
65409	14	+	96502441	96532248	ENST00000557471	7	1421	ENSG00000090060	PAPOLA	poly(A) polymerase alpha [Source:HGNC Symbol;Acc:HGNC:14981]	protein_coding	16.77428113	3.51E-05	0.000373779	15.34387	4.52927	0.651796	0.514135
65422	14	+	96542182	96553532	ENST00000555701	3	1875	ENSG00000090060	PAPOLA	poly(A) polymerase alpha [Source:HGNC Symbol;Acc:HGNC:14981]	retained_intron	4.508337137	0.014490718	0.042987258	0.985969	0.929929	0.191577	0.217827
65510	14	+	98973314	98973471	ENST00000448875	1	158	ENSG00000234648	AL162151.2	pseudogene similar to part of ribosomal protein L3 (RPL3)	processed_pseudogene	7.092331327	0.002645041	0.011616425	7.234622	4.379461	0.402767	1.217608
65583	14	+	100019382	100140117	ENST00000544450	11	3704	ENSG00000196405	EVL	Enah/Vasp-like [Source:HGNC Symbol;Acc:HGNC:20234]	protein_coding	5.397182987	0.013199039	0.040106836	10.399814	9.684358	0.71992	2.985018
65607	14	+	100140293	100144235	ENST00000555848	3	1547	ENSG00000196405	EVL	Enah/Vasp-like [Source:HGNC Symbol;Acc:HGNC:20234]	retained_intron	5.882115194	0.011554359	0.036202997	11.489563	9.80994	0.820962	2.7835
65618	14	+	100263781	100265405	ENST00000555212	2	533	ENSG00000258904	AL157871.5	novel transcript, intronic to YY1	lncRNA	6.957381362	0.004639593	0.018028854	3.382051	3.908167	0.160312	0.870402
65638	14	-	100295893	100298248	ENST00000553574	2	323	ENSG00000197119	SLC25A29	solute carrier family 25 member 29 [Source:HGNC Symbol;Acc:HGNC:20116]	processed_transcript	6.102888175	0.010215969	0.032902782	5.139581	2.40454	0.234125	0.985308
65640	14	-	100298019	100306532	ENST00000555949	3	550	ENSG00000197119	SLC25A29	solute carrier family 25 member 29 [Source:HGNC Symbol;Acc:HGNC:20116]	processed_transcript	10.32665925	0.000484027	0.003116611	20.514292	14.756529	0.760479	2.636969
65641	14	-	100298598	100306444	ENST00000557438	2	534	ENSG00000197119	SLC25A29	solute carrier family 25 member 29 [Source:HGNC Symbol;Acc:HGNC:20116]	retained_intron	11.62213184	0.00099812	0.005466804	33.465889	33.209946	0.696472	5.02222
65643	14	-	100304915	100305809	ENST00000556201	2	563	ENSG00000197119	SLC25A29	solute carrier family 25 member 29 [Source:HGNC Symbol;Acc:HGNC:20116]	processed_transcript	10.06196096	0.001026327	0.005590577	0.70686	2.45927	0.144404	0.152247
65656	14	-	100334927	100354423	ENST00000554950	6	1376	ENSG00000140105	WARS1	tryptophanyl-tRNA synthetase 1 [Source:HGNC Symbol;Acc:HGNC:12729]	retained_intron	8.597497992	0.002835461	0.012233807	0.587911	3.180886	0.211399	0.209287
66186	14	-	102506876	102509799	ENST00000560748	3	1413	ENSG00000156381	ANKRD9	ankyrin repeat domain 9 [Source:HGNC Symbol;Acc:HGNC:20096]	protein_coding	13.74620679	3.82E-05	0.000399843	6.678946	7.686102	0.264545	0.761929
66287	14	+	103385392	103503252	ENST00000440884	16	2643	ENSG00000075413	MARK3	microtubule affinity regulating kinase 3 [Source:HGNC Symbol;Acc:HGNC:6897]	protein_coding	16.11656157	2.79E-08	8.31E-07	20.378792	26.862638	1.353711	1.558765
66317	14	-	103519695	103521770	ENST00000553528	4	1170	ENSG00000166165	CKB	creatine kinase B [Source:HGNC Symbol;Acc:HGNC:1991]	retained_intron	13.06953718	1.53E-06	2.66E-05	71.928711	65.830742	2.738951	7.783079
66320	14	-	103519992	103521101	ENST00000555039	3	270	ENSG00000166165	CKB	creatine kinase B [Source:HGNC Symbol;Acc:HGNC:1991]	protein_coding	9.009022811	0.000359	0.002450221	6.070105	6.253004	0.344078	1.006005
66321	14	-	103520153	103520728	ENST00000555366	2	419	ENSG00000166165	CKB	creatine kinase B [Source:HGNC Symbol;Acc:HGNC:1991]	retained_intron	6.63505813	0.002364177	0.010647374	12.686505	13.410371	1.669587	2.246607
66322	14	-	103521237	103522198	ENST00000557569	2	579	ENSG00000166165	CKB	creatine kinase B [Source:HGNC Symbol;Acc:HGNC:1991]	retained_intron	9.738069398	0.000137108	0.001131616	2.123984	2.378317	0.111184	0.33321
66326	14	-	103521621	103522830	ENST00000555659	4	755	ENSG00000166165	CKB	creatine kinase B [Source:HGNC Symbol;Acc:HGNC:1991]	retained_intron	7.727373258	0.001142373	0.006074799	9.950364	6.192434	0.829164	1.242465
66356	14	+	103571668	103587364	ENST00000554876	4	429	ENSG00000256053	COA8	cytochrome c oxidase assembly factor 8 [Source:HGNC Symbol;Acc:HGNC:20492]	protein_coding	8.891589201	0.000142444	0.00116687	3.313118	3.663718	0.236532	0.530373
66393	14	-	103697618	103708855	ENST00000554811	5	3668	ENSG00000126215	XRCC3	X-ray repair cross complementing 3 [Source:HGNC Symbol;Acc:HGNC:12830]	retained_intron	4.866154191	0.014702012	0.043492461	0.936568	0.627263	0.193732	0.111747
66397	14	+	103699922	103701544	ENST00000556986	2	1150	ENSG00000126214	KLC1	kinesin light chain 1 [Source:HGNC Symbol;Acc:HGNC:6387]	retained_intron	7.925503955	0.001712806	0.008288098	9.038333	10.196132	0.631306	1.778125
66410	14	+	103715808	103728092	ENST00000554255	3	570	ENSG00000100711	ZFYVE21	zinc finger FYVE-type containing 21 [Source:HGNC Symbol;Acc:HGNC:20760]	retained_intron	5.214122202	0.007429376	0.025923387	4.520317	2.953409	0.574649	0.842549
66425	14	-	103733753	103737696	ENST00000555825	2	3137	ENSG00000088808	PPP1R13B	protein phosphatase 1 regulatory subunit 13B [Source:HGNC Symbol;Acc:HGNC:14950]	retained_intron	6.166982373	0.004091151	0.016333815	2.123884	1.460119	0.226543	0.33786
66579	14	+	104753718	104759578	ENST00000556195	4	674	ENSG00000184990	SIVA1	SIVA1 apoptosis inducing factor [Source:HGNC Symbol;Acc:HGNC:17712]	protein_coding	5.968039231	0.003411382	0.014193593	0.830589	1.075906	0.113508	0.189294
66587	14	-	104769352	104794528	ENST00000402615	14	3913	ENSG00000142208	AKT1	AKT serine/threonine kinase 1 [Source:HGNC Symbol;Acc:HGNC:391]	protein_coding	7.284311921	0.000181208	0.001423096	11.227451	16.536896	1.711926	2.082346
66589	14	-	104769371	104795555	ENST00000649815	15	2742	ENSG00000142208	AKT1	AKT serine/threonine kinase 1 [Source:HGNC Symbol;Acc:HGNC:391]	protein_coding	6.811393403	0.002459542	0.010982126	2.354442	1.202534	0.252345	0.252801
66599	14	-	104793157	104795743	ENST00000557494	2	408	ENSG00000142208	AKT1	AKT serine/threonine kinase 1 [Source:HGNC Symbol;Acc:HGNC:391]	processed_transcript	5.604815183	0.004305422	0.016970918	4.870969	5.120492	0.65793	1.108295
66600	14	-	104793513	104795044	ENST00000553797	2	783	ENSG00000142208	AKT1	AKT serine/threonine kinase 1 [Source:HGNC Symbol;Acc:HGNC:391]	processed_transcript	6.394845687	0.00396365	0.01595453	4.080309	3.339544	0.301118	0.842296
66632	14	+	104989840	104995202	ENST00000549240	3	2503	ENSG00000140104	CLBA1	clathrin binding box of aftiphilin containing 1 [Source:HGNC Symbol;Acc:HGNC:20126]	protein_coding	5.093593065	0.013414543	0.040551867	5.693479	6.623127	0.949528	1.452457
66642	14	+	105093609	105095699	ENST00000548104	2	372	ENSG00000257556	LINC02298	long intergenic non-protein coding RNA 2298 [Source:HGNC Symbol;Acc:HGNC:53216]	lncRNA	5.815839858	0.0068208	0.024321015	1.99507	1.982401	0.161422	0.50592
66651	14	-	105140982	105168824	ENST00000347004	25	5720	ENSG00000184916	JAG2	jagged canonical Notch ligand 2 [Source:HGNC Symbol;Acc:HGNC:6189]	protein_coding	5.250609726	0.00185479	0.008818163	17.611061	22.272108	4.895641	2.68408
66656	14	-	105151640	105157809	ENST00000553051	6	768	ENSG00000184916	JAG2	jagged canonical Notch ligand 2 [Source:HGNC Symbol;Acc:HGNC:6189]	retained_intron	5.131383231	0.007596669	0.026330957	2.31648	2.25521	0.351582	0.523243
66666	14	-	105209286	105301001	ENST00000547530	18	3671	ENSG00000185024	BRF1	BRF1 RNA polymerase III transcription initiation factor subunit [Source:HGNC Symbol;Acc:HGNC:11551]	protein_coding	4.01430837	0.008757921	0.029311898	32.492676	28.318178	5.744829	9.388679
66667	14	-	105209289	105221820	ENST00000547374	6	3809	ENSG00000185024	BRF1	BRF1 RNA polymerase III transcription initiation factor subunit [Source:HGNC Symbol;Acc:HGNC:11551]	retained_intron	5.994024911	0.004480098	0.017529493	2.641703	1.930805	0.334685	0.411496
66677	14	-	105217633	105228270	ENST00000547562	8	2405	ENSG00000185024	BRF1	BRF1 RNA polymerase III transcription initiation factor subunit [Source:HGNC Symbol;Acc:HGNC:11551]	retained_intron	5.349861636	0.004969908	0.019046875	1.124068	0.912911	0.197671	0.166821
66679	14	-	105221648	105242605	ENST00000549655	6	1962	ENSG00000185024	BRF1	BRF1 RNA polymerase III transcription initiation factor subunit [Source:HGNC Symbol;Acc:HGNC:11551]	protein_coding	4.939458124	0.00743155	0.025923387	0.717295	0.81817	0.160422	0.134484
66686	14	+	105248574	105251093	ENST00000392554	4	2176	ENSG00000184887	BTBD6	BTB domain containing 6 [Source:HGNC Symbol;Acc:HGNC:19897]	protein_coding	5.309865668	0.007961482	0.027276369	21.581244	20.609034	1.908201	6.021205
66689	14	+	105249188	105250296	ENST00000392553	2	948	ENSG00000184887	BTBD6	BTB domain containing 6 [Source:HGNC Symbol;Acc:HGNC:19897]	retained_intron	6.08452144	0.004987709	0.019106192	4.207245	1.986895	0.373319	0.627984
66704	14	+	105388622	105391749	ENST00000549030	2	1925	ENSG00000179364	PACS2	phosphofurin acidic cluster sorting protein 2 [Source:HGNC Symbol;Acc:HGNC:23794]	retained_intron	9.977464348	0.000252462	0.001854694	8.109394	7.048664	0.468914	1.03232
66705	14	+	105390237	105393335	ENST00000548796	4	1621	ENSG00000179364	PACS2	phosphofurin acidic cluster sorting protein 2 [Source:HGNC Symbol;Acc:HGNC:23794]	retained_intron	7.711662822	0.000434402	0.002848142	1.67208	1.132972	0.140651	0.205684
66713	14	-	105418018	105419080	ENST00000661026	3	572	ENSG00000251602	AL928654.1	novel transcript, antisense to MTA1	lncRNA	8.099484395	0.000382925	0.002572912	1.833685	2.426933	0.148096	0.360409
66722	14	+	105449043	105458371	ENST00000494026	6	852	ENSG00000182979	MTA1	metastasis associated 1 [Source:HGNC Symbol;Acc:HGNC:7410]	retained_intron	8.486376356	0.001889382	0.008951631	9.433861	12.905373	0.543626	2.071095
66725	14	+	105460881	105465183	ENST00000490198	6	814	ENSG00000182979	MTA1	metastasis associated 1 [Source:HGNC Symbol;Acc:HGNC:7410]	retained_intron	11.90806414	8.81E-05	0.000794304	4.017529	2.714391	0.39167	0.155334
66728	14	+	105463553	105467192	ENST00000469140	6	1666	ENSG00000182979	MTA1	metastasis associated 1 [Source:HGNC Symbol;Acc:HGNC:7410]	retained_intron	8.409222001	0.000316854	0.002216835	22.243523	26.156155	1.605192	4.132734
66729	14	+	105465334	105470542	ENST00000552286	5	1943	ENSG00000182979	MTA1	metastasis associated 1 [Source:HGNC Symbol;Acc:HGNC:7410]	retained_intron	8.856358108	0.000410964	0.002727429	10.823544	10.237936	0.775802	1.584576
66734	14	+	105469467	105470238	ENST00000481635	2	700	ENSG00000182979	MTA1	metastasis associated 1 [Source:HGNC Symbol;Acc:HGNC:7410]	retained_intron	13.95805131	6.47E-06	9.16E-05	6.870496	5.878441	0.422315	0.472493
66767	14	+	105491246	105499248	ENST00000392523	9	1920	ENSG00000185347	TEDC1	tubulin epsilon and delta complex 1 [Source:HGNC Symbol;Acc:HGNC:20127]	protein_coding	5.596593125	0.009496767	0.031113524	3.156277	5.044956	0.51866	0.930311
66768	14	+	105491249	105499168	ENST00000392522	8	1630	ENSG00000185347	TEDC1	tubulin epsilon and delta complex 1 [Source:HGNC Symbol;Acc:HGNC:20127]	protein_coding	6.260306494	0.001995813	0.009330814	33.470551	18.251383	2.992806	5.252274
66770	14	+	105491268	105499209	ENST00000354560	7	1553	ENSG00000185347	TEDC1	tubulin epsilon and delta complex 1 [Source:HGNC Symbol;Acc:HGNC:20127]	protein_coding	7.929204986	0.002552765	0.011294114	15.117464	30.485556	1.079182	4.654613
66776	14	+	105494154	105499229	ENST00000551538	2	4437	ENSG00000185347	TEDC1	tubulin epsilon and delta complex 1 [Source:HGNC Symbol;Acc:HGNC:20127]	retained_intron	5.394158442	0.012584015	0.038645029	4.943615	3.895589	0.443974	1.178396
67033	15	-	20383304	20505485	ENST00000437318	26	4161	ENSG00000180229	HERC2P3	hect domain and RLD 2 pseudogene 3 [Source:HGNC Symbol;Acc:HGNC:4871]	processed_transcript	6.586940193	0.002850139	0.012282634	1.846736	1.474496	0.28209	0.205161
67036	15	-	20438697	20453675	ENST00000424611	9	1956	ENSG00000180229	HERC2P3	hect domain and RLD 2 pseudogene 3 [Source:HGNC Symbol;Acc:HGNC:4871]	retained_intron	10.45154792	0.000196304	0.001518801	5.545466	6.772764	0.346565	0.813952
67042	15	-	20462378	20506171	ENST00000414804	5	522	ENSG00000180229	HERC2P3	hect domain and RLD 2 pseudogene 3 [Source:HGNC Symbol;Acc:HGNC:4871]	processed_transcript	8.862191658	0.001383093	0.007038518	0.773025	2.096209	0.171884	0.134134
67057	15	-	20729747	20756183	ENST00000564214	2	1602	ENSG00000260409	AC012414.4	novel transcript	lncRNA	5.732685787	0.006166181	0.022471546	1.001136	1.440571	0.114599	0.294817
67241	15	+	22838644	22851665	ENST00000560205	4	589	ENSG00000140157	NIPA2	NIPA magnesium transporter 2 [Source:HGNC Symbol;Acc:HGNC:17044]	processed_transcript	5.362932356	0.005177631	0.01963349	3.256307	2.800555	0.458934	0.654189
67245	15	+	22838660	22851661	ENST00000560762	4	534	ENSG00000140157	NIPA2	NIPA magnesium transporter 2 [Source:HGNC Symbol;Acc:HGNC:17044]	processed_transcript	10.00095934	0.000187336	0.00146007	2.809077	1.497218	0.251666	0.160922
67247	15	+	22838676	22851676	ENST00000559571	3	673	ENSG00000140157	NIPA2	NIPA magnesium transporter 2 [Source:HGNC Symbol;Acc:HGNC:17044]	processed_transcript	7.68392364	0.006498539	0.023397584	20.791813	5.241821	0.926306	2.444362
67404	15	+	24954987	24978723	ENST00000390687	10	1468	ENSG00000128739	SNRPN	small nuclear ribonucleoprotein polypeptide N [Source:HGNC Symbol;Acc:HGNC:11164]	protein_coding	10.38865385	3.95E-08	1.13E-06	133.777359	142.087753	11.583794	14.952593
67431	15	+	25041974	25122467	ENST00000662834	42	11322	ENSG00000224078	SNHG14	small nucleolar RNA host gene 14 [Source:HGNC Symbol;Acc:HGNC:37462]	lncRNA	6.150987946	0.003507428	0.014501484	1.608476	1.518474	0.266378	0.225239
67451	15	+	25065026	25067884	ENST00000658769	2	905	ENSG00000224078	SNHG14	small nucleolar RNA host gene 14 [Source:HGNC Symbol;Acc:HGNC:37462]	lncRNA	4.880631293	0.017164031	0.049067795	6.993803	5.603156	0.958686	1.606422
67492	15	+	25085385	25122467	ENST00000661889	22	7640	ENSG00000224078	SNHG14	small nucleolar RNA host gene 14 [Source:HGNC Symbol;Acc:HGNC:37462]	lncRNA	5.231841471	0.012289888	0.037975801	5.329282	5.698332	1.537652	0.553959
67660	15	-	25352282	25439051	ENST00000625778	9	4968	ENSG00000114062	UBE3A	ubiquitin protein ligase E3A [Source:HGNC Symbol;Acc:HGNC:12496]	protein_coding	5.93944347	0.006087071	0.02223251	3.590391	9.453112	0.837849	1.3416
67670	15	-	25375617	25439014	ENST00000628267	4	779	ENSG00000114062	UBE3A	ubiquitin protein ligase E3A [Source:HGNC Symbol;Acc:HGNC:12496]	protein_coding	20.38481106	0.000568747	0.003526788	1.088401	12.7792	0.146749	0.514523
67675	15	-	25405480	25438999	ENST00000625681	3	654	ENSG00000114062	UBE3A	ubiquitin protein ligase E3A [Source:HGNC Symbol;Acc:HGNC:12496]	protein_coding	10.94110779	3.63E-05	0.000383781	1.722661	1.274623	0.105319	0.150456
67912	15	+	28921637	29118311	ENST00000411764	13	3599	ENSG00000034053	APBA2	amyloid beta precursor protein binding family A member 2 [Source:HGNC Symbol;Acc:HGNC:579]	protein_coding	4.593151332	0.016485849	0.047625787	13.674768	6.91083	2.386472	2.079685
67918	15	+	29070658	29102759	ENST00000382938	6	1954	ENSG00000034053	APBA2	amyloid beta precursor protein binding family A member 2 [Source:HGNC Symbol;Acc:HGNC:579]	retained_intron	5.888329268	0.004601237	0.017907312	1.848922	1.96693	0.208018	0.423415
67935	15	-	29700160	29822503	ENST00000614355	27	6977	ENSG00000104067	TJP1	tight junction protein 1 [Source:HGNC Symbol;Acc:HGNC:11827]	protein_coding	9.764612845	4.60E-07	9.44E-06	25.867641	16.964548	2.227786	2.140733
67991	15	+	30470779	30484689	ENST00000399971	6	1502	ENSG00000215302	AC127502.1	WAS protein homolog associated with actin, golgi membranes and microtubules (WHAMM) pseudogene	transcribed_unprocessed_pseudogene	5.988454497	0.007164355	0.025215156	3.973548	3.353076	0.340554	0.866244
68056	15	+	30903987	30928383	ENST00000602886	11	4441	ENSG00000198690	FAN1	FANCD2 and FANCI associated nuclease 1 [Source:HGNC Symbol;Acc:HGNC:29170]	retained_intron	11.08168981	4.47E-05	0.000453067	5.359135	4.679737	0.487839	0.399863
68059	15	+	30924484	30943082	ENST00000562881	4	6701	ENSG00000198690	FAN1	FANCD2 and FANCI associated nuclease 1 [Source:HGNC Symbol;Acc:HGNC:29170]	retained_intron	14.91775418	9.93E-05	0.000875086	1.399229	6.608835	0.197066	0.321089
68284	15	-	33858602	33864825	ENST00000560268	2	562	ENSG00000259287	AC010809.1	novel transcript, antisense to RYR3	lncRNA	5.683830395	0.005054724	0.019290588	1.551666	2.695248	0.261328	0.469383
68304	15	-	34142669	34147214	ENST00000561371	4	555	ENSG00000134152	KATNBL1	katanin regulatory subunit B1 like 1 [Source:HGNC Symbol;Acc:HGNC:26199]	protein_coding	9.344568391	0.000963089	0.005318333	3.94509	6.485081	0.187111	0.911204
68328	15	+	34225162	34228190	ENST00000558810	3	652	ENSG00000128463	EMC4	ER membrane protein complex subunit 4 [Source:HGNC Symbol;Acc:HGNC:28032]	retained_intron	19.01807604	9.83E-07	1.82E-05	6.400545	7.100185	0.213018	0.477923
68361	15	-	34358909	34362655	ENST00000563748	5	1357	ENSG00000176454	LPCAT4	lysophosphatidylcholine acyltransferase 4 [Source:HGNC Symbol;Acc:HGNC:30059]	retained_intron	7.293142806	0.002271164	0.010340338	1.402117	3.718462	0.277084	0.407767
68376	15	-	34404970	34437466	ENST00000569781	5	653	ENSG00000175265	GOLGA8A	golgin A8 family member A [Source:HGNC Symbol;Acc:HGNC:31972]	processed_transcript	7.8208239	0.000968579	0.005339686	7.476307	7.465109	0.610349	1.282674
68700	15	-	40106048	40108704	ENST00000560430	2	490	ENSG00000104081	BMF	Bcl2 modifying factor [Source:HGNC Symbol;Acc:HGNC:24132]	protein_coding	6.027445646	0.003858342	0.015628184	2.606836	1.85768	0.193259	0.530757
68768	15	-	40336559	40340638	ENST00000558912	5	2790	ENSG00000188549	CCDC9B	coiled-coil domain containing 9B [Source:HGNC Symbol;Acc:HGNC:33488]	retained_intron	7.714463053	0.001525018	0.007603949	3.305006	4.641936	0.30946	0.703268
68785	15	+	40382941	40394246	ENST00000608100	9	1495	ENSG00000128944	KNSTRN	kinetochore localized astrin (SPAG5) binding protein [Source:HGNC Symbol;Acc:HGNC:30767]	protein_coding	24.32781186	7.61E-08	1.98E-06	3.787639	3.266986	0.101095	0.169709
68799	15	+	40406074	40411690	ENST00000558610	6	819	ENSG00000128928	IVD	isovaleryl-CoA dehydrogenase [Source:HGNC Symbol;Acc:HGNC:6186]	protein_coding	5.830139174	0.007406269	0.02586728	5.518112	6.360998	0.61453	1.406435
68880	15	-	40740150	40747782	ENST00000558364	4	582	ENSG00000137824	RMDN3	regulator of microtubule dynamics 3 [Source:HGNC Symbol;Acc:HGNC:25550]	processed_transcript	6.555926621	0.00279327	0.012091426	1.180997	0.948593	0.169463	0.138422
68887	15	+	40764426	40767642	ENST00000559932	3	695	ENSG00000137880	GCHFR	GTP cyclohydrolase I feedback regulator [Source:HGNC Symbol;Acc:HGNC:4194]	protein_coding	6.451948835	0.001147419	0.006096705	1.768321	1.744992	0.227522	0.300113
68889	15	+	40765620	40767708	ENST00000558467	2	785	ENSG00000137880	GCHFR	GTP cyclohydrolase I feedback regulator [Source:HGNC Symbol;Acc:HGNC:4194]	protein_coding	6.486926039	0.001569672	0.007771564	0.892966	1.364957	0.117614	0.213542
68933	15	+	40854210	40857123	ENST00000563135	5	937	ENSG00000166145	SPINT1	serine peptidase inhibitor, Kunitz type 1 [Source:HGNC Symbol;Acc:HGNC:11246]	retained_intron	5.597667738	0.00980044	0.031882934	3.843401	3.340747	0.319349	0.947642
68936	15	-	40872214	40874234	ENST00000220507	3	1650	ENSG00000104140	RHOV	ras homolog family member V [Source:HGNC Symbol;Acc:HGNC:18313]	protein_coding	6.707330628	0.000757024	0.004405256	33.065838	34.523109	2.879971	7.179888
69017	15	-	41396487	41402442	ENST00000558719	2	837	ENSG00000137806	NDUFAF1	NADH:ubiquinone oxidoreductase complex assembly factor 1 [Source:HGNC Symbol;Acc:HGNC:18828]	protein_coding	5.6405316	0.011342822	0.035642056	2.949013	3.310698	0.208913	0.884406
69105	15	+	41828095	41848155	ENST00000490848	25	7218	ENSG00000168970	JMJD7-PLA2G4B	JMJD7-PLA2G4B readthrough [Source:HGNC Symbol;Acc:HGNC:34449]	retained_intron	6.025372245	0.003573571	0.014721285	2.675527	2.723741	0.407643	0.471765
69110	15	+	41828116	41848143	ENST00000491746	24	7227	ENSG00000168970	JMJD7-PLA2G4B	JMJD7-PLA2G4B readthrough [Source:HGNC Symbol;Acc:HGNC:34449]	retained_intron	5.578841538	0.008577903	0.028829678	4.123577	3.280935	0.340964	0.96987
69119	15	+	41841829	41848140	ENST00000483748	12	3035	ENSG00000243708	PLA2G4B	phospholipase A2 group IVB [Source:HGNC Symbol;Acc:HGNC:9036]	retained_intron	5.96993513	0.007015475	0.024823988	3.010937	2.946371	0.283301	0.697934
69122	15	-	41848146	41894053	ENST00000320955	68	11699	ENSG00000137877	SPTBN5	spectrin beta, non-erythrocytic 5 [Source:HGNC Symbol;Acc:HGNC:15680]	protein_coding	4.346699029	0.009399461	0.030877775	5.662097	5.195413	0.885901	1.596575
69170	15	-	42191261	42208307	ENST00000568357	3	593	ENSG00000166887	VPS39	VPS39 subunit of HOPS complex [Source:HGNC Symbol;Acc:HGNC:20593]	processed_transcript	18.77691764	0.002249139	0.010261376	0.217074	6.265842	0.20086	0.125465
69265	15	-	42415121	42491105	ENST00000565380	20	5677	ENSG00000103994	ZNF106	zinc finger protein 106 [Source:HGNC Symbol;Acc:HGNC:12886]	protein_coding	5.735786916	0.009911072	0.032141445	2.297648	0.928664	0.233371	0.312604
69433	15	-	43363749	43369676	ENST00000570181	4	1724	ENSG00000140265	ZSCAN29	zinc finger and SCAN domain containing 29 [Source:HGNC Symbol;Acc:HGNC:26673]	protein_coding	10.75494167	0.000344964	0.002372123	4.08216	1.521599	0.314813	0.188087
69555	15	+	43746410	43756725	ENST00000469684	2	374	ENSG00000167004	PDIA3	protein disulfide isomerase family A member 3 [Source:HGNC Symbol;Acc:HGNC:4606]	processed_transcript	10.39374796	0.000369081	0.002497235	34.010822	33.390438	1.551538	4.915175
69626	15	+	44288738	44308536	ENST00000429162	2	1918	ENSG00000166734	GOLM2	golgi membrane protein 2 [Source:HGNC Symbol;Acc:HGNC:24892]	processed_transcript	19.48133884	5.61E-07	1.11E-05	3.242385	2.858301	0.171415	0.122767
69639	15	+	44427642	44484347	ENST00000560834	4	571	ENSG00000137770	CTDSPL2	CTD small phosphatase like 2 [Source:HGNC Symbol;Acc:HGNC:26936]	processed_transcript	14.80904393	1.94E-05	0.000229688	3.35392	1.271218	0.144571	0.149098
69796	15	-	45167214	45187956	ENST00000560540	6	2062	ENSG00000138606	SHF	Src homology 2 domain containing F [Source:HGNC Symbol;Acc:HGNC:25116]	protein_coding	6.725279417	0.007818695	0.026899256	3.830519	1.710016	0.576855	0.229956
69846	15	+	45402370	45415905	ENST00000559860	5	2023	ENSG00000171763	SPATA5L1	spermatogenesis associated 5 like 1 [Source:HGNC Symbol;Acc:HGNC:28762]	retained_intron	14.67282665	0.000123769	0.001044854	8.65639	2.086099	0.382481	0.331017
69885	15	+	45587379	45605773	ENST00000566184	2	493	ENSG00000104164	BLOC1S6	biogenesis of lysosomal organelles complex 1 subunit 6 [Source:HGNC Symbol;Acc:HGNC:8549]	retained_intron	11.74335964	7.76E-05	0.000713696	3.569222	3.407777	0.104266	0.47156
70015	15	-	48327566	48331846	ENST00000612262	2	4242	ENSG00000259488	AC023355.1	novel transcript, antisense to DUT	lncRNA	4.803467595	0.013003065	0.039646873	1.101711	0.779953	0.161023	0.214871
70063	15	+	48878136	48878785	ENST00000560490	2	584	ENSG00000255302	EID1	EP300 interacting inhibitor of differentiation 1 [Source:HGNC Symbol;Acc:HGNC:1191]	protein_coding	15.29287759	8.96E-05	0.000804682	13.003272	8.203028	0.220951	1.147035
70204	15	+	50355467	50372202	ENST00000499624	2	16182	ENSG00000244879	GABPB1-AS1	GABPB1 antisense RNA 1 [Source:HGNC Symbol;Acc:HGNC:44157]	lncRNA	6.279795151	0.000431722	0.002837117	5.578637	5.833504	0.535465	1.264999
70215	15	+	50424387	50499415	ENST00000425032	17	3559	ENSG00000138592	USP8	ubiquitin specific peptidase 8 [Source:HGNC Symbol;Acc:HGNC:12631]	protein_coding	5.226721886	0.010417126	0.033341696	1.741655	1.965212	0.354445	0.338596
70357	15	+	51829628	51862983	ENST00000558455	3	447	ENSG00000138594	TMOD3	tropomodulin 3 [Source:HGNC Symbol;Acc:HGNC:11873]	protein_coding	30.29404246	1.72E-08	5.45E-07	3.728484	3.456439	0.103385	0.114448
70379	15	-	51953215	51955061	ENST00000558949	2	630	ENSG00000166477	LEO1	LEO1 homolog, Paf1/RNA polymerase II complex component [Source:HGNC Symbol;Acc:HGNC:30401]	retained_intron	5.905137984	0.004221163	0.016728496	1.315758	1.613947	0.124312	0.355203
70466	15	-	52611694	52679372	ENST00000561543	4	931	ENSG00000047346	FAM214A	family with sequence similarity 214 member A [Source:HGNC Symbol;Acc:HGNC:25609]	protein_coding	9.460718513	0.001474328	0.007403153	43.800922	46.886063	1.193588	8.37416
70664	15	+	56919148	57192239	ENST00000557947	7	575	ENSG00000140262	TCF12	transcription factor 12 [Source:HGNC Symbol;Acc:HGNC:11623]	protein_coding	8.965870222	0.000288677	0.002059567	1.215384	0.919276	0.105296	0.115022
70830	15	-	58894158	58933579	ENST00000249736	11	1373	ENSG00000137776	SLTM	SAFB like transcription modulator [Source:HGNC Symbol;Acc:HGNC:20709]	protein_coding	5.029410159	0.009204251	0.030409625	1.214541	0.792432	0.229234	0.15379
70920	15	-	59651185	59657541	ENST00000480768	2	1278	ENSG00000140307	GTF2A2	general transcription factor IIA subunit 2 [Source:HGNC Symbol;Acc:HGNC:4647]	retained_intron	7.806179917	0.00067097	0.004016052	1.858671	3.24013	0.272679	0.363058
70936	15	+	59688517	59689418	ENST00000560199	2	402	ENSG00000259238	AC092755.2	novel transcript, antisense to BNIP2	lncRNA	6.523407892	0.004676933	0.018141799	1.259197	1.216698	0.140275	0.222331
71140	15	+	63048537	63061098	ENST00000558868	4	653	ENSG00000140416	TPM1	tropomyosin 1 [Source:HGNC Symbol;Acc:HGNC:12010]	retained_intron	45.12179596	1.72E-06	2.95E-05	6.73135	51.612926	0.618652	0.654831
71230	15	-	63588963	63601589	ENST00000561256	3	562	ENSG00000259248	USP3-AS1	USP3 antisense RNA 1 [Source:HGNC Symbol;Acc:HGNC:44140]	lncRNA	6.175470719	0.002523966	0.011199844	2.54383	2.087269	0.247994	0.485163
71300	15	-	64159274	64163021	ENST00000561048	3	1208	ENSG00000166794	PPIB	peptidylprolyl isomerase B [Source:HGNC Symbol;Acc:HGNC:9255]	retained_intron	7.012516302	0.001968226	0.009232022	5.407763	4.97142	0.509295	0.953651
71339	15	-	64365748	64381155	ENST00000558043	3	689	ENSG00000166803	PCLAF	PCNA clamp associated factor [Source:HGNC Symbol;Acc:HGNC:28961]	retained_intron	7.000062034	0.000795642	0.004589381	1.591213	1.209847	0.168036	0.214969
71356	15	+	64460742	64503058	ENST00000416172	2	3863	ENSG00000180357	ZNF609	zinc finger protein 609 [Source:HGNC Symbol;Acc:HGNC:29003]	protein_coding	7.690944741	0.001154372	0.006121785	3.831541	3.146042	0.31089	0.578957
71386	15	-	64819037	64821457	ENST00000558380	5	673	ENSG00000140451	PIF1	PIF1 5'-to-3' DNA helicase [Source:HGNC Symbol;Acc:HGNC:26220]	retained_intron	4.507442636	0.016464552	0.047576797	0.960825	0.978673	0.121338	0.293387
71436	15	-	65092770	65115197	ENST00000559089	6	1694	ENSG00000246922	UBAP1L	ubiquitin associated protein 1 like [Source:HGNC Symbol;Acc:HGNC:40028]	protein_coding	7.006643323	0.002418658	0.0108334	2.697562	2.248971	0.178118	0.510714
71438	15	-	65093009	65101628	ENST00000561387	2	7377	ENSG00000246922	UBAP1L	ubiquitin associated protein 1 like [Source:HGNC Symbol;Acc:HGNC:40028]	retained_intron	5.89849615	0.00877991	0.029370549	1.305966	1.369806	0.103718	0.333309
71766	15	+	68191682	68198603	ENST00000611270	4	1375	ENSG00000033800	PIAS1	protein inhibitor of activated STAT 1 [Source:HGNC Symbol;Acc:HGNC:2752]	processed_transcript	4.640318327	0.013435283	0.040594002	1.288223	1.250365	0.198939	0.332443
71769	15	-	68193804	68197750	ENST00000467188	2	620	ENSG00000129007	CALML4	calmodulin like 4 [Source:HGNC Symbol;Acc:HGNC:18445]	retained_intron	7.233750361	0.001034836	0.005626056	2.657562	1.234537	0.248222	0.27259
71772	15	-	68197440	68199962	ENST00000354678	2	611	ENSG00000129007	CALML4	calmodulin like 4 [Source:HGNC Symbol;Acc:HGNC:18445]	protein_coding	12.05576964	1.98E-05	0.000233946	5.303748	4.76235	0.258278	0.558342
71774	15	-	68206992	68229728	ENST00000249806	7	2228	ENSG00000128973	CLN6	CLN6 transmembrane ER protein [Source:HGNC Symbol;Acc:HGNC:2077]	protein_coding	4.572210611	0.011256485	0.035445177	15.663749	22.134052	3.240572	5.010657
71776	15	-	68207269	68213332	ENST00000636964	3	3335	ENSG00000128973	CLN6	CLN6 transmembrane ER protein [Source:HGNC Symbol;Acc:HGNC:2077]	retained_intron	6.533099709	0.004274299	0.016874016	4.948233	2.630559	0.432021	0.711101
71820	15	-	68779324	68781605	ENST00000486054	2	2015	ENSG00000140350	ANP32A	acidic nuclear phosphoprotein 32 family member A [Source:HGNC Symbol;Acc:HGNC:13233]	retained_intron	7.181711106	0.001975226	0.009254301	1.083972	2.316677	0.155588	0.300712
71822	15	-	68780072	68792248	ENST00000483551	7	3711	ENSG00000140350	ANP32A	acidic nuclear phosphoprotein 32 family member A [Source:HGNC Symbol;Acc:HGNC:13233]	processed_transcript	30.00650856	2.77E-07	6.10E-06	6.146929	36.575272	0.693333	0.711098
71829	15	-	68812946	68817715	ENST00000483221	2	420	ENSG00000140350	ANP32A	acidic nuclear phosphoprotein 32 family member A [Source:HGNC Symbol;Acc:HGNC:13233]	processed_transcript	6.924588024	0.006584452	0.023642209	5.309259	5.523814	0.200651	1.346673
71896	15	+	69452814	69455547	ENST00000357790	3	445	ENSG00000137818	RPLP1	ribosomal protein lateral stalk subunit P1 [Source:HGNC Symbol;Acc:HGNC:10372]	protein_coding	10.99854169	6.00E-05	0.000576639	49.443909	44.630001	4.621696	3.91343
72040	15	-	70851427	70854121	ENST00000344870	2	527	ENSG00000166173	LARP6	La ribonucleoprotein 6, translational regulator [Source:HGNC Symbol;Acc:HGNC:24012]	protein_coding	5.207870067	0.012260754	0.03790799	23.698332	21.875883	4.5379	4.196968
72151	15	-	72199029	72204559	ENST00000564440	3	3016	ENSG00000067225	PKM	pyruvate kinase M1/2 [Source:HGNC Symbol;Acc:HGNC:9021]	retained_intron	9.075062758	3.61E-05	0.000382111	22.841854	15.180074	1.501397	2.670522
72156	15	-	72199032	72231171	ENST00000565184	11	2503	ENSG00000067225	PKM	pyruvate kinase M1/2 [Source:HGNC Symbol;Acc:HGNC:9021]	protein_coding	10.04644681	0.000148733	0.001209953	11.59673	26.55374	2.477731	1.301669
72158	15	-	72199036	72202053	ENST00000565143	2	2301	ENSG00000067225	PKM	pyruvate kinase M1/2 [Source:HGNC Symbol;Acc:HGNC:9021]	retained_intron	8.170258763	0.000328141	0.002278834	14.794399	11.666962	1.14515	2.07604
72168	15	-	72208666	72210026	ENST00000568743	2	580	ENSG00000067225	PKM	pyruvate kinase M1/2 [Source:HGNC Symbol;Acc:HGNC:9021]	retained_intron	5.624332809	0.007517343	0.026144169	2.488238	1.078669	0.323621	0.294127
72232	15	-	72472844	72475168	ENST00000565181	1	2325	ENSG00000261423	TMEM202-AS1	TMEM202 antisense RNA 1 [Source:HGNC Symbol;Acc:HGNC:53265]	lncRNA	9.442994931	0.000375792	0.002534133	3.383504	5.577228	0.316837	0.61421
72329	15	+	73684383	73714514	ENST00000318443	10	3295	ENSG00000103855	CD276	CD276 molecule [Source:HGNC Symbol;Acc:HGNC:19137]	protein_coding	5.961681828	0.000220718	0.001668066	31.322611	41.703766	6.604732	5.627914
72333	15	+	73684502	73702330	ENST00000561416	3	507	ENSG00000103855	CD276	CD276 molecule [Source:HGNC Symbol;Acc:HGNC:19137]	protein_coding	10.26553947	9.09E-05	0.000813347	4.578481	2.994415	0.323701	0.395948
72380	15	-	73983937	73992223	ENST00000359750	6	984	ENSG00000067221	STOML1	stomatin like 1 [Source:HGNC Symbol;Acc:HGNC:14560]	protein_coding	8.746529993	0.000835585	0.004768766	4.69372	4.291786	0.239741	0.769868
72390	15	+	73994717	74036394	ENST00000354026	7	2885	ENSG00000140464	PML	promyelocytic leukemia [Source:HGNC Symbol;Acc:HGNC:9113]	protein_coding	6.303148686	0.017362322	0.04949699	4.117347	0.741725	0.311737	0.442332
72533	15	+	74614829	74620207	ENST00000562389	3	572	ENSG00000179335	CLK3	CDC like kinase 3 [Source:HGNC Symbol;Acc:HGNC:2071]	protein_coding	5.994958711	0.004850287	0.018677664	1.06727	1.363613	0.102506	0.286318
72545	15	+	74620222	74630195	ENST00000569406	9	3591	ENSG00000179335	CLK3	CDC like kinase 3 [Source:HGNC Symbol;Acc:HGNC:2071]	retained_intron	6.20904628	0.008175163	0.027808576	2.629381	1.90506	0.162975	0.550542
72697	15	-	74920280	74938083	ENST00000568783	4	571	ENSG00000178741	COX5A	cytochrome c oxidase subunit 5A [Source:HGNC Symbol;Acc:HGNC:2267]	protein_coding	12.34293654	8.79E-05	0.000792745	17.968105	41.219357	2.370173	2.406697
72699	15	-	74923594	74938066	ENST00000564811	4	568	ENSG00000178741	COX5A	cytochrome c oxidase subunit 5A [Source:HGNC Symbol;Acc:HGNC:2267]	protein_coding	30.98634384	3.42E-08	9.91E-07	9.406375	5.826095	0.296519	0.175713
72722	15	+	75023586	75045168	ENST00000568207	4	1127	ENSG00000138621	PPCDC	phosphopantothenoylcysteine decarboxylase [Source:HGNC Symbol;Acc:HGNC:28107]	retained_intron	8.642384197	0.000522392	0.003313687	6.314589	8.82589	0.649706	1.084495
72730	15	+	75043275	75049738	ENST00000563393	4	1149	ENSG00000138621	PPCDC	phosphopantothenoylcysteine decarboxylase [Source:HGNC Symbol;Acc:HGNC:28107]	protein_coding	10.15734582	0.000827855	0.004734507	7.045558	3.770136	0.210239	0.836545
72760	15	+	75336020	75340270	ENST00000567195	6	677	ENSG00000140365	COMMD4	COMM domain containing 4 [Source:HGNC Symbol;Acc:HGNC:26027]	protein_coding	6.531338687	0.008378008	0.028343208	5.91042	4.398239	0.265812	1.295588
72782	15	+	75338264	75340256	ENST00000569245	6	867	ENSG00000140365	COMMD4	COMM domain containing 4 [Source:HGNC Symbol;Acc:HGNC:26027]	retained_intron	14.18903313	0.000469261	0.003037588	4.743871	26.392862	1.342713	0.833119
72792	15	+	75347090	75355245	ENST00000561643	8	3271	ENSG00000140398	NEIL1	nei like DNA glycosylase 1 [Source:HGNC Symbol;Acc:HGNC:18448]	retained_intron	5.485019179	0.009756689	0.031768895	5.667487	3.548479	0.768246	0.895607
72796	15	+	75347392	75348222	ENST00000569390	2	346	ENSG00000140398	NEIL1	nei like DNA glycosylase 1 [Source:HGNC Symbol;Acc:HGNC:18448]	processed_transcript	6.91553781	0.004965102	0.01903733	2.02058	2.280905	0.101635	0.50326
72804	15	+	75348399	75349151	ENST00000569506	2	593	ENSG00000140398	NEIL1	nei like DNA glycosylase 1 [Source:HGNC Symbol;Acc:HGNC:18448]	protein_coding	7.750673766	0.002797872	0.012106567	2.298956	0.63457	0.156872	0.204195
72826	15	-	75357735	75363177	ENST00000564785	4	4820	ENSG00000140400	MAN2C1	mannosidase alpha class 2C member 1 [Source:HGNC Symbol;Acc:HGNC:6827]	retained_intron	5.07614333	0.010986943	0.034786347	4.897088	4.976092	0.655092	1.273864
72844	15	-	75361885	75363179	ENST00000565801	3	712	ENSG00000140400	MAN2C1	mannosidase alpha class 2C member 1 [Source:HGNC Symbol;Acc:HGNC:6827]	retained_intron	7.363778827	0.001972696	0.009245079	1.220677	0.662418	0.117705	0.120735
72847	15	-	75363754	75364608	ENST00000565699	2	556	ENSG00000140400	MAN2C1	mannosidase alpha class 2C member 1 [Source:HGNC Symbol;Acc:HGNC:6827]	retained_intron	12.29055195	0.000104267	0.000907231	10.028069	7.852235	0.319671	1.116757
72855	15	-	75366542	75368588	ENST00000565652	3	691	ENSG00000140400	MAN2C1	mannosidase alpha class 2C member 1 [Source:HGNC Symbol;Acc:HGNC:6827]	retained_intron	19.44379253	4.20E-06	6.35E-05	18.116488	15.987504	0.419444	1.315563
72979	15	-	76216468	76311466	ENST00000560726	10	942	ENSG00000140374	ETFA	electron transfer flavoprotein subunit alpha [Source:HGNC Symbol;Acc:HGNC:3481]	protein_coding	6.96914461	0.00641847	0.023175262	4.318927	12.137002	0.691198	1.652927
72991	15	-	76274176	76292622	ENST00000559758	6	893	ENSG00000140374	ETFA	electron transfer flavoprotein subunit alpha [Source:HGNC Symbol;Acc:HGNC:3481]	retained_intron	6.963248197	0.000964408	0.005322938	1.257413	1.591494	0.180809	0.211198
73136	15	-	77994987	77999381	ENST00000418039	1	4395	ENSG00000167202	TBC1D2B	TBC1 domain family member 2B [Source:HGNC Symbol;Acc:HGNC:29183]	retained_intron	18.57680035	1.80E-07	4.16E-06	7.487268	6.383423	0.296533	0.431211
73163	15	+	78149362	78160206	ENST00000557826	5	587	ENSG00000166411	IDH3A	isocitrate dehydrogenase (NAD(+)) 3 catalytic subunit alpha [Source:HGNC Symbol;Acc:HGNC:5384]	protein_coding	8.573818244	0.00092117	0.005139486	3.664002	4.289769	0.167779	0.742235
73228	15	-	78294475	78299614	ENST00000560946	3	603	ENSG00000140395	WDR61	WD repeat domain 61 [Source:HGNC Symbol;Acc:HGNC:30300]	retained_intron	6.323029013	0.003822273	0.015525933	1.913293	1.437166	0.100192	0.412853
73338	15	-	78921765	78926904	ENST00000527715	3	2138	ENSG00000103811	CTSH	cathepsin H [Source:HGNC Symbol;Acc:HGNC:2535]	retained_intron	8.597660789	0.002550751	0.011286722	7.872029	7.491946	0.300702	1.468619
73402	15	-	79845376	79923754	ENST00000494999	3	632	ENSG00000259332	ST20-MTHFS	ST20-MTHFS readthrough [Source:HGNC Symbol;Acc:HGNC:44655]	protein_coding	6.455493474	0.001950739	0.009170928	4.929301	3.629372	0.545303	0.763592
73413	15	-	79923142	79923490	ENST00000674461	1	349	ENSG00000288604	AC015871.8	SLAIN motif family member 2 (SLAIN2) pseudogene	transcribed_processed_pseudogene	23.85063749	8.06E-07	1.53E-05	18.099743	17.200356	0.332889	1.127998
73618	15	+	82414681	82416003	ENST00000561287	2	600	ENSG00000259429	UBE2Q2P2	ubiquitin conjugating enzyme E2 Q2 pseudogene 2 [Source:HGNC Symbol;Acc:HGNC:37440]	processed_transcript	5.089516913	0.011322966	0.03559667	7.45939	6.226847	1.337986	1.335047
73633	15	-	82476899	82513874	ENST00000612379	5	570	ENSG00000255769	GOLGA2P10	GOLGA2 pseudogene 10 [Source:HGNC Symbol;Acc:HGNC:26229]	processed_transcript	5.67751166	0.005458234	0.020448948	7.441754	6.891444	1.033548	1.474531
73748	15	-	83007851	83011610	ENST00000506912	3	1077	ENSG00000169609	C15orf40	chromosome 15 open reading frame 40 [Source:HGNC Symbol;Acc:HGNC:28443]	retained_intron	7.932185986	0.000691002	0.00411275	3.764729	2.819966	0.258627	0.554018
73758	15	-	83029543	83041821	ENST00000560015	3	608	ENSG00000064726	BTBD1	BTB domain containing 1 [Source:HGNC Symbol;Acc:HGNC:1120]	processed_transcript	5.041561287	0.007533245	0.026182863	1.2631	1.611341	0.20971	0.344406
73849	15	-	84527196	84570795	ENST00000339094	6	2150	ENSG00000189136	UBE2Q2P1	ubiquitin conjugating enzyme E2 Q2 pseudogene 1 [Source:HGNC Symbol;Acc:HGNC:37439]	processed_transcript	6.921424489	0.007057719	0.024930222	4.332641	5.116546	0.237717	1.110381
73881	15	+	84631479	84635421	ENST00000427525	2	2418	ENSG00000176700	SCAND2P	SCAN domain containing 2 pseudogene [Source:HGNC Symbol;Acc:HGNC:10567]	processed_transcript	4.643748696	0.014121188	0.042143485	0.981421	1.268044	0.207312	0.261402
73900	15	-	84645578	84654272	ENST00000559452	6	1240	ENSG00000177082	WDR73	WD repeat domain 73 [Source:HGNC Symbol;Acc:HGNC:25928]	retained_intron	5.201273726	0.011427228	0.035869586	2.601593	1.323079	0.259638	0.478767
73912	15	-	84655129	84658563	ENST00000394588	3	1017	ENSG00000197696	NMB	neuromedin B [Source:HGNC Symbol;Acc:HGNC:7842]	protein_coding	5.984142301	0.004678686	0.018146459	4.98443	4.774987	0.586394	1.027828
73966	15	-	85209065	85234785	ENST00000560405	5	728	ENSG00000229212	AC044860.1	golgin subfamily A pseudogene	processed_transcript	7.441346284	0.001079994	0.005807884	5.443552	6.074181	0.498036	1.032454
74014	15	-	85759330	85764472	ENST00000536947	1	5143	ENSG00000183655	KLHL25	kelch like family member 25 [Source:HGNC Symbol;Acc:HGNC:25732]	processed_transcript	6.386722656	0.002175189	0.009986317	0.99297	0.590091	0.105201	0.125798
74107	15	+	88467678	88468258	ENST00000559125	2	453	ENSG00000181991	MRPS11	mitochondrial ribosomal protein S11 [Source:HGNC Symbol;Acc:HGNC:14050]	retained_intron	5.475825927	0.010476347	0.03347582	1.042378	1.205052	0.22659	0.16749
74140	15	+	88626612	88632281	ENST00000557927	2	5039	ENSG00000181026	AEN	apoptosis enhancing nuclease [Source:HGNC Symbol;Acc:HGNC:25722]	retained_intron	8.357135432	0.0005895	0.00361931	2.738813	4.396441	0.37309	0.463095
74174	15	-	88902183	88904646	ENST00000617199	1	2464	ENSG00000140545	MFGE8	milk fat globule EGF and factor V/VIII domain containing [Source:HGNC Symbol;Acc:HGNC:7036]	processed_transcript	6.384219251	0.00108476	0.005829698	0.875712	0.837412	0.101392	0.150078
74213	15	+	89243975	89261847	ENST00000567891	6	584	ENSG00000140525	FANCI	FA complementation group I [Source:HGNC Symbol;Acc:HGNC:25568]	protein_coding	6.198266382	0.004268649	0.016858292	2.838935	1.728935	0.482021	0.238165
74215	15	+	89243983	89316834	ENST00000676003	39	4503	ENSG00000140525	FANCI	FA complementation group I [Source:HGNC Symbol;Acc:HGNC:25568]	protein_coding	6.092614319	0.005973278	0.021890316	3.071726	3.679898	0.677532	0.413916
74257	15	-	89327013	89328712	ENST00000532363	3	445	ENSG00000140521	POLG	DNA polymerase gamma, catalytic subunit [Source:HGNC Symbol;Acc:HGNC:9179]	retained_intron	6.122029159	0.005118118	0.019471937	1.127118	1.414339	0.175921	0.222479
74261	15	-	89333850	89334444	ENST00000637711	2	142	ENSG00000140521	POLG	DNA polymerase gamma, catalytic subunit [Source:HGNC Symbol;Acc:HGNC:9179]	processed_transcript	5.322539718	0.005886576	0.021658965	8.49457	7.644948	1.171872	1.844182
74350	15	-	89683251	89690783	ENST00000559170	2	905	ENSG00000166821	PEX11A	peroxisomal biogenesis factor 11 alpha [Source:HGNC Symbol;Acc:HGNC:8852]	protein_coding	6.211432365	0.007611936	0.026363167	2.139527	0.909579	0.108991	0.365115
74359	15	-	89748661	89751310	ENST00000300057	2	2369	ENSG00000166823	MESP1	mesoderm posterior bHLH transcription factor 1 [Source:HGNC Symbol;Acc:HGNC:29658]	protein_coding	4.993937997	0.001931084	0.009103245	36.369339	36.515369	5.412885	9.165756
74450	15	+	90240888	90242080	ENST00000329600	1	1193	ENSG00000183208	GDPGP1	GDP-D-glucose phosphorylase 1 [Source:HGNC Symbol;Acc:HGNC:34360]	protein_coding	9.210687977	0.009585657	0.031329848	2.105649	8.783628	0.999933	0.164482
74497	15	+	90529968	90599535	ENST00000560098	3	1421	ENSG00000140577	CRTC3	CREB regulated transcription coactivator 3 [Source:HGNC Symbol;Acc:HGNC:26148]	protein_coding	5.255247683	0.009306792	0.030660516	1.012093	1.101979	0.100675	0.285409
74579	15	+	90911396	90912950	ENST00000559374	3	851	ENSG00000196547	MAN2A2	mannosidase alpha class 2A member 2 [Source:HGNC Symbol;Acc:HGNC:6825]	retained_intron	9.983486242	0.000128906	0.001075802	2.953293	2.831046	0.152888	0.408506
74580	15	+	90911852	90913638	ENST00000561047	4	1057	ENSG00000196547	MAN2A2	mannosidase alpha class 2A member 2 [Source:HGNC Symbol;Acc:HGNC:6825]	retained_intron	10.30638115	4.44E-05	0.000450978	1.814071	1.664461	0.155671	0.163782
74589	15	+	90917652	90919698	ENST00000559558	4	562	ENSG00000196547	MAN2A2	mannosidase alpha class 2A member 2 [Source:HGNC Symbol;Acc:HGNC:6825]	processed_transcript	6.983231657	0.000864194	0.004882899	2.029879	1.557023	0.199366	0.297143
74603	15	-	90931151	90932524	ENST00000559834	2	1076	ENSG00000184508	HDDC3	HD domain containing 3 [Source:HGNC Symbol;Acc:HGNC:30522]	retained_intron	5.080574881	0.016832572	0.048373314	5.223348	2.358767	0.655891	0.820419
74617	15	+	90947237	90954093	ENST00000487875	9	2641	ENSG00000140553	UNC45A	unc-45 myosin chaperone A [Source:HGNC Symbol;Acc:HGNC:30594]	retained_intron	7.414116698	0.000971065	0.005352495	2.15455	2.27349	0.264428	0.315514
74618	15	+	90949353	90954093	ENST00000471780	6	1730	ENSG00000140553	UNC45A	unc-45 myosin chaperone A [Source:HGNC Symbol;Acc:HGNC:30594]	retained_intron	5.213501685	0.007278568	0.025524267	1.341056	1.931458	0.276607	0.334929
74757	15	+	92882732	92883861	ENST00000553829	2	732	ENSG00000272888	LINC01578	long intergenic non-protein coding RNA 1578 [Source:HGNC Symbol;Acc:HGNC:48626]	lncRNA	6.909983655	0.002175114	0.009986317	29.510612	25.02478	4.663347	3.211808
74761	15	+	92883015	92886222	ENST00000557147	4	490	ENSG00000272888	LINC01578	long intergenic non-protein coding RNA 1578 [Source:HGNC Symbol;Acc:HGNC:48626]	lncRNA	8.140427049	0.001083596	0.005824393	43.574249	63.173321	8.986138	4.109583
74762	15	+	92883413	92927330	ENST00000629685	7	808	ENSG00000279765	AC013394.1	novel protein	protein_coding	7.522787462	0.001382428	0.007036219	2.748466	1.881557	0.150032	0.448093
74767	15	+	92900189	93022162	ENST00000626874	38	7764	ENSG00000173575	CHD2	chromodomain helicase DNA binding protein 2 [Source:HGNC Symbol;Acc:HGNC:1917]	protein_coding	10.85181403	1.73E-06	2.97E-05	10.444425	9.001266	0.648784	1.124989
74913	15	+	94231538	94358606	ENST00000543482	10	1422	ENSG00000140563	MCTP2	multiple C2 and transmembrane domain containing 2 [Source:HGNC Symbol;Acc:HGNC:25636]	protein_coding	10.803683	0.000121051	0.001025763	5.838244	5.064528	0.325913	0.66511
75207	15	-	99148512	99156279	ENST00000558438	3	424	ENSG00000103852	TTC23	tetratricopeptide repeat domain 23 [Source:HGNC Symbol;Acc:HGNC:25730]	processed_transcript	5.747200851	0.004844251	0.018665349	1.53861	1.401072	0.141005	0.353973
75350	15	+	100602609	100630209	ENST00000343276	5	1694	ENSG00000183475	ASB7	ankyrin repeat and SOCS box containing 7 [Source:HGNC Symbol;Acc:HGNC:17182]	protein_coding	18.32977442	0.0010017	0.005480026	0.796723	12.752809	0.404926	0.315374
75379	15	+	100898060	100907230	ENST00000558869	4	586	ENSG00000184254	ALDH1A3	aldehyde dehydrogenase 1 family member A3 [Source:HGNC Symbol;Acc:HGNC:409]	retained_intron	10.13241085	0.000135323	0.001120534	1.805922	1.037933	0.122675	0.139968
75441	15	-	101307291	101313847	ENST00000560785	2	507	ENSG00000140479	PCSK6	proprotein convertase subtilisin/kexin type 6 [Source:HGNC Symbol;Acc:HGNC:8569]	retained_intron	11.43704728	6.28E-05	0.000599559	1.25083	1.639178	0.116696	0.117741
75533	16	+	53828	57669	ENST00000293861	5	1087	ENSG00000161981	SNRNP25	small nuclear ribonucleoprotein U11/U12 subunit 25 [Source:HGNC Symbol;Acc:HGNC:14161]	protein_coding	29.02047589	5.58E-08	1.51E-06	18.65262	23.382925	0.929067	0.500101
75588	16	+	180459	181179	ENST00000199708	3	528	ENSG00000086506	HBQ1	hemoglobin subunit theta 1 [Source:HGNC Symbol;Acc:HGNC:4833]	protein_coding	8.628606336	0.000532058	0.003363328	5.027591	4.804638	0.262627	0.859183
75598	16	-	189098	209773	ENST00000464711	8	2134	ENSG00000007392	LUC7L	LUC7 like [Source:HGNC Symbol;Acc:HGNC:6723]	retained_intron	12.94077819	6.70E-05	0.000633219	10.008743	15.339608	0.450544	1.489798
75634	16	-	268307	275944	ENST00000397770	17	2399	ENSG00000076344	RGS11	regulator of G protein signaling 11 [Source:HGNC Symbol;Acc:HGNC:9993]	protein_coding	6.239760324	0.010798596	0.034285724	3.002719	4.638596	0.242198	0.965624
75644	16	+	280591	283010	ENST00000219409	6	964	ENSG00000242173	ARHGDIG	Rho GDP dissociation inhibitor gamma [Source:HGNC Symbol;Acc:HGNC:680]	protein_coding	6.44762369	0.002615132	0.011518907	19.971338	23.925329	2.732221	4.059074
75646	16	+	281082	282840	ENST00000477621	5	1272	ENSG00000242173	ARHGDIG	Rho GDP dissociation inhibitor gamma [Source:HGNC Symbol;Acc:HGNC:680]	retained_intron	6.001458921	0.007155561	0.02519499	2.98462	2.865527	0.231165	0.726955
75647	16	+	283164	287214	ENST00000467212	10	1750	ENSG00000185615	PDIA2	protein disulfide isomerase family A member 2 [Source:HGNC Symbol;Acc:HGNC:14180]	retained_intron	9.925619536	0.000192117	0.001492733	3.213056	2.256159	0.170205	0.36283
75651	16	+	284152	287208	ENST00000482665	7	1956	ENSG00000185615	PDIA2	protein disulfide isomerase family A member 2 [Source:HGNC Symbol;Acc:HGNC:14180]	retained_intron	10.11008455	0.000571313	0.003539025	3.751655	4.176115	0.159058	0.607065
75654	16	-	287440	346322	ENST00000461023	8	6340	ENSG00000103126	AXIN1	axin 1 [Source:HGNC Symbol;Acc:HGNC:903]	retained_intron	5.431897493	0.015351535	0.045033179	1.855629	1.548813	0.143024	0.467408
75658	16	-	297844	352673	ENST00000481769	5	1089	ENSG00000103126	AXIN1	axin 1 [Source:HGNC Symbol;Acc:HGNC:903]	processed_transcript	7.809088508	0.001196861	0.006292841	9.581394	7.13531	0.699252	1.423982
75661	16	-	367384	370509	ENST00000483764	5	1512	ENSG00000086504	MRPL28	mitochondrial ribosomal protein L28 [Source:HGNC Symbol;Acc:HGNC:14484]	retained_intron	14.27464361	8.68E-06	0.000116358	4.548881	5.982179	0.314282	0.404865
75678	16	+	382097	392960	ENST00000412293	3	1715	ENSG00000236829	Z97634.1	ribosomal protein L23a (RPL23A) pseudogene	processed_transcript	8.01633283	0.001841211	0.008770084	6.934542	6.077963	0.385	1.220744
75697	16	+	401885	412482	ENST00000219481	9	1551	ENSG00000242612	DECR2	2,4-dienoyl-CoA reductase 2 [Source:HGNC Symbol;Acc:HGNC:2754]	protein_coding	5.570870138	0.002386601	0.010723403	30.738697	27.092951	4.001566	6.363104
75703	16	+	402005	407171	ENST00000461802	4	878	ENSG00000242612	DECR2	2,4-dienoyl-CoA reductase 2 [Source:HGNC Symbol;Acc:HGNC:2754]	processed_transcript	12.17313052	0.000138489	0.001140544	16.272202	14.689036	0.597578	1.927473
75705	16	+	406895	412487	ENST00000461947	5	1017	ENSG00000242612	DECR2	2,4-dienoyl-CoA reductase 2 [Source:HGNC Symbol;Acc:HGNC:2754]	processed_transcript	4.527773328	0.015085165	0.044402889	1.613542	1.532259	0.328648	0.350548
75709	16	+	410112	411050	ENST00000469922	2	616	ENSG00000242612	DECR2	2,4-dienoyl-CoA reductase 2 [Source:HGNC Symbol;Acc:HGNC:2754]	retained_intron	5.487294634	0.0068921	0.024516673	1.073558	1.103456	0.127832	0.25255
75720	16	+	488942	497158	ENST00000495663	3	529	ENSG00000090565	RAB11FIP3	RAB11 family interacting protein 3 [Source:HGNC Symbol;Acc:HGNC:17224]	retained_intron	6.808235919	0.002592334	0.011436868	1.139335	1.264077	0.105441	0.230512
75722	16	+	510453	519108	ENST00000461009	2	514	ENSG00000090565	RAB11FIP3	RAB11 family interacting protein 3 [Source:HGNC Symbol;Acc:HGNC:17224]	retained_intron	4.843933071	0.013743405	0.041285249	1.075429	1.07754	0.137923	0.290673
75726	16	+	527717	547392	ENST00000562370	3	942	ENSG00000103326	CAPN15	calpain 15 [Source:HGNC Symbol;Acc:HGNC:11182]	protein_coding	4.946417445	0.010320128	0.033151098	1.695952	1.427615	0.248405	0.367119
75745	16	+	569976	577234	ENST00000422307	4	2052	ENSG00000007541	PIGQ	phosphatidylinositol glycan anchor biosynthesis class Q [Source:HGNC Symbol;Acc:HGNC:14135]	protein_coding	9.507994779	0.000286807	0.002048886	3.988744	4.957799	0.300691	0.622362
75747	16	+	570018	584109	ENST00000026218	10	2846	ENSG00000007541	PIGQ	phosphatidylinositol glycan anchor biosynthesis class Q [Source:HGNC Symbol;Acc:HGNC:14135]	protein_coding	5.321293748	0.003225763	0.01355851	15.882912	21.230007	2.403747	4.554428
75757	16	+	578291	580777	ENST00000635935	2	2000	ENSG00000007541	PIGQ	phosphatidylinositol glycan anchor biosynthesis class Q [Source:HGNC Symbol;Acc:HGNC:14135]	processed_transcript	7.413345347	0.000583699	0.003596455	1.680227	1.278255	0.148377	0.233396
75762	16	+	581761	584108	ENST00000476438	2	1775	ENSG00000007541	PIGQ	phosphatidylinositol glycan anchor biosynthesis class Q [Source:HGNC Symbol;Acc:HGNC:14135]	retained_intron	5.34742272	0.009953638	0.032223456	10.643353	8.076214	1.541209	1.943202
75772	16	+	590077	629271	ENST00000538492	7	2569	ENSG00000197562	RAB40C	RAB40C, member RAS oncogene family [Source:HGNC Symbol;Acc:HGNC:18285]	protein_coding	6.079303055	0.004276808	0.016878356	2.293709	2.011399	0.389434	0.302014
75776	16	+	616645	626117	ENST00000564703	3	921	ENSG00000197562	RAB40C	RAB40C, member RAS oncogene family [Source:HGNC Symbol;Acc:HGNC:18285]	protein_coding	8.082305194	0.000578148	0.003570244	2.732071	4.222037	0.298919	0.543967
75777	16	+	625614	629272	ENST00000561781	2	2439	ENSG00000197562	RAB40C	RAB40C, member RAS oncogene family [Source:HGNC Symbol;Acc:HGNC:18285]	retained_intron	10.4961373	0.001165135	0.006167918	2.58217	10.310451	0.36683	0.843396
75780	16	-	634427	636366	ENST00000614890	5	801	ENSG00000130731	METTL26	methyltransferase like 26 [Source:HGNC Symbol;Acc:HGNC:14141]	protein_coding	11.63736986	4.13E-05	0.000426078	7.838574	9.047906	0.758876	0.673899
75781	16	-	634429	636342	ENST00000338401	3	544	ENSG00000130731	METTL26	methyltransferase like 26 [Source:HGNC Symbol;Acc:HGNC:14141]	protein_coding	8.317590723	0.005607061	0.020841504	23.34947	19.766695	0.620883	4.545254
75785	16	-	634438	636351	ENST00000397664	4	604	ENSG00000130731	METTL26	methyltransferase like 26 [Source:HGNC Symbol;Acc:HGNC:14141]	protein_coding	11.40487339	0.000161687	0.001296732	25.701868	19.288343	1.06971	2.856867
75788	16	-	634526	636290	ENST00000397665	4	558	ENSG00000130731	METTL26	methyltransferase like 26 [Source:HGNC Symbol;Acc:HGNC:14141]	protein_coding	6.954941977	0.009277243	0.030580128	25.147419	30.913853	1.246507	6.797007
75793	16	-	635281	636267	ENST00000565799	2	716	ENSG00000130731	METTL26	methyltransferase like 26 [Source:HGNC Symbol;Acc:HGNC:14141]	retained_intron	11.99384461	0.000169251	0.001347368	5.146727	2.27074	0.435382	0.164725
75804	16	+	646747	648474	ENST00000575894	1	1728	ENSG00000172366	MCRIP2	MAPK regulated corepressor interacting protein 2 [Source:HGNC Symbol;Acc:HGNC:14142]	retained_intron	5.396118049	0.009712917	0.031660836	12.04654	12.436482	1.4369	3.083961
75805	16	-	648473	649200	ENST00000455294	2	389	ENSG00000228201	AL022341.1	novel transcript	lncRNA	5.669496957	0.005480026	0.020504898	8.750548	5.364347	0.897285	1.575863
75823	16	+	661732	662736	ENST00000546923	3	742	ENSG00000161996	WDR90	WD repeat domain 90 [Source:HGNC Symbol;Acc:HGNC:26960]	retained_intron	6.72574595	0.003534252	0.014599541	10.8255	7.898589	0.853818	1.913098
75825	16	+	663140	666745	ENST00000547543	6	1060	ENSG00000161996	WDR90	WD repeat domain 90 [Source:HGNC Symbol;Acc:HGNC:26960]	processed_transcript	6.018175856	0.00665933	0.023856373	9.662218	6.450369	0.881239	1.779405
75827	16	+	665184	667830	ENST00000547944	7	1672	ENSG00000161996	WDR90	WD repeat domain 90 [Source:HGNC Symbol;Acc:HGNC:26960]	protein_coding	6.267871478	0.015436165	0.045196783	3.962425	3.34147	0.159519	0.988963
75834	16	+	668106	670993	ENST00000563134	9	736	ENSG00000140983	RHOT2	ras homolog family member T2 [Source:HGNC Symbol;Acc:HGNC:21169]	protein_coding	7.560839865	0.013373263	0.040467993	4.076705	0.395878	0.312267	0.261924
75837	16	+	668132	668881	ENST00000569706	3	588	ENSG00000140983	RHOT2	ras homolog family member T2 [Source:HGNC Symbol;Acc:HGNC:21169]	retained_intron	12.20526714	1.54E-05	0.000188607	2.054992	2.979856	0.17275	0.221403
75844	16	+	668178	672297	ENST00000568950	14	1343	ENSG00000140983	RHOT2	ras homolog family member T2 [Source:HGNC Symbol;Acc:HGNC:21169]	retained_intron	37.66631122	5.10E-05	0.000504079	16.248268	1.145847	0.120762	0.321564
75845	16	+	668180	673308	ENST00000602564	12	3695	ENSG00000140983	RHOT2	ras homolog family member T2 [Source:HGNC Symbol;Acc:HGNC:21169]	retained_intron	7.014672197	0.001681232	0.008161728	8.164365	6.05563	0.616795	1.393235
75851	16	+	668658	674125	ENST00000568636	11	3098	ENSG00000140983	RHOT2	ras homolog family member T2 [Source:HGNC Symbol;Acc:HGNC:21169]	retained_intron	36.67407951	3.29E-07	7.09E-06	13.254949	2.965617	0.160169	0.262666
75866	16	+	680224	682746	ENST00000565677	7	1560	ENSG00000103266	STUB1	STIP1 homology and U-box containing protein 1 [Source:HGNC Symbol;Acc:HGNC:11427]	protein_coding	5.174378697	0.004707135	0.018231004	91.730736	81.846901	7.055922	26.473543
75868	16	+	680419	682717	ENST00000569248	5	1853	ENSG00000103266	STUB1	STIP1 homology and U-box containing protein 1 [Source:HGNC Symbol;Acc:HGNC:11427]	retained_intron	4.229221774	0.009455259	0.031023891	48.972286	39.568726	7.171688	13.748574
75889	16	-	683185	684331	ENST00000569396	6	729	ENSG00000161999	JMJD8	jumonji domain containing 8 [Source:HGNC Symbol;Acc:HGNC:14148]	retained_intron	37.55128499	4.15E-09	1.59E-07	19.242428	14.003617	0.415023	0.45086
75891	16	-	683355	684303	ENST00000567901	3	785	ENSG00000161999	JMJD8	jumonji domain containing 8 [Source:HGNC Symbol;Acc:HGNC:14148]	retained_intron	7.217588925	0.005316761	0.020033106	3.654827	7.950428	0.337051	1.253633
75905	16	+	715118	719655	ENST00000568223	4	3322	ENSG00000103260	METRN	meteorin, glial cell differentiation regulator [Source:HGNC Symbol;Acc:HGNC:14151]	protein_coding	5.218880969	0.000852641	0.004835899	70.458084	74.350372	8.482529	19.248335
75909	16	+	716427	717817	ENST00000564661	2	1174	ENSG00000103260	METRN	meteorin, glial cell differentiation regulator [Source:HGNC Symbol;Acc:HGNC:14151]	retained_intron	6.097783822	0.004782873	0.018480814	6.068336	3.901212	0.77911	0.839116
75913	16	+	721142	722573	ENST00000219535	4	806	ENSG00000103254	ANTKMT	adenine nucleotide translocase lysine methyltransferase [Source:HGNC Symbol;Acc:HGNC:14152]	protein_coding	5.898618279	0.012193556	0.037749063	1.066116	3.448028	0.221541	0.527138
75914	16	+	721146	722312	ENST00000564640	3	908	ENSG00000103254	ANTKMT	adenine nucleotide translocase lysine methyltransferase [Source:HGNC Symbol;Acc:HGNC:14152]	retained_intron	7.777448361	0.001760556	0.008463123	5.046416	6.88536	0.388872	1.12785
75915	16	+	721146	722590	ENST00000569529	5	870	ENSG00000103254	ANTKMT	adenine nucleotide translocase lysine methyltransferase [Source:HGNC Symbol;Acc:HGNC:14152]	protein_coding	5.844446378	0.005734071	0.021189506	17.608927	19.70857	2.580496	3.788047
75916	16	+	721225	722508	ENST00000566437	4	800	ENSG00000103254	ANTKMT	adenine nucleotide translocase lysine methyltransferase [Source:HGNC Symbol;Acc:HGNC:14152]	retained_intron	15.83229173	0.002506873	0.011144352	51.599514	52.56599	0.168579	6.391991
75922	16	-	722582	726456	ENST00000482878	4	3458	ENSG00000162004	CCDC78	coiled-coil domain containing 78 [Source:HGNC Symbol;Acc:HGNC:14153]	retained_intron	5.026214257	0.011917074	0.037123114	0.965616	1.238137	0.144796	0.277635
75926	16	-	722588	726880	ENST00000466708	13	1847	ENSG00000162004	CCDC78	coiled-coil domain containing 78 [Source:HGNC Symbol;Acc:HGNC:14153]	retained_intron	6.403195509	0.004918912	0.018899886	5.118286	8.080855	1.229024	0.815436
75933	16	-	725001	726954	ENST00000471861	6	743	ENSG00000162004	CCDC78	coiled-coil domain containing 78 [Source:HGNC Symbol;Acc:HGNC:14153]	retained_intron	6.10927552	0.007902045	0.027106619	11.199297	7.057511	0.843096	2.128553
75943	16	+	727271	729715	ENST00000389703	8	1347	ENSG00000103253	HAGHL	hydroxyacylglutathione hydrolase like [Source:HGNC Symbol;Acc:HGNC:14177]	protein_coding	3.982405118	0.015759167	0.045933978	48.937866	50.448338	9.028599	15.91275
75946	16	+	727318	728166	ENST00000569143	2	564	ENSG00000103253	HAGHL	hydroxyacylglutathione hydrolase like [Source:HGNC Symbol;Acc:HGNC:14177]	retained_intron	7.094708299	0.008852626	0.029529702	10.093096	8.837629	0.356021	2.295086
75947	16	+	727318	729715	ENST00000567696	3	2199	ENSG00000103253	HAGHL	hydroxyacylglutathione hydrolase like [Source:HGNC Symbol;Acc:HGNC:14177]	retained_intron	5.046316423	0.015774983	0.045976003	9.281132	7.741525	1.067253	2.289994
75955	16	-	729760	737889	ENST00000568545	9	2486	ENSG00000103245	CIAO3	cytosolic iron-sulfur assembly component 3 [Source:HGNC Symbol;Acc:HGNC:14179]	protein_coding	8.559618436	0.004963578	0.019033705	1.654243	6.823361	0.220559	0.752196
75957	16	-	729766	733334	ENST00000566650	3	2818	ENSG00000103245	CIAO3	cytosolic iron-sulfur assembly component 3 [Source:HGNC Symbol;Acc:HGNC:14179]	retained_intron	5.687262566	0.00778069	0.026807762	3.340147	4.553349	0.50577	0.865672
75959	16	-	729771	732900	ENST00000563051	2	2943	ENSG00000103245	CIAO3	cytosolic iron-sulfur assembly component 3 [Source:HGNC Symbol;Acc:HGNC:14179]	retained_intron	4.789173873	0.01262165	0.038733413	1.146722	1.116713	0.237651	0.21914
75965	16	-	733702	740997	ENST00000565341	4	1488	ENSG00000103245	CIAO3	cytosolic iron-sulfur assembly component 3 [Source:HGNC Symbol;Acc:HGNC:14179]	retained_intron	6.180421208	0.009464304	0.031041181	1.038434	3.599391	0.310588	0.423054
75991	16	-	784974	788381	ENST00000007264	6	2048	ENSG00000007376	RPUSD1	RNA pseudouridine synthase domain containing 1 [Source:HGNC Symbol;Acc:HGNC:14173]	protein_coding	4.212094725	0.010060905	0.032505222	36.395363	45.341602	6.517154	12.872895
76019	16	-	798041	800734	ENST00000248150	3	985	ENSG00000127588	GNG13	G protein subunit gamma 13 [Source:HGNC Symbol;Acc:HGNC:14131]	protein_coding	5.553878365	0.010805658	0.034301523	1.646792	3.182227	0.243598	0.609489
76028	16	-	854501	855948	ENST00000611669	1	1448	ENSG00000103227	LMF1	lipase maturation factor 1 [Source:HGNC Symbol;Acc:HGNC:14154]	retained_intron	6.972550067	0.005555509	0.020708843	4.817086	4.144444	0.244157	1.02397
76072	16	+	1153106	1221768	ENST00000348261	35	8219	ENSG00000196557	CACNA1H	calcium voltage-gated channel subunit alpha1 H [Source:HGNC Symbol;Acc:HGNC:1395]	protein_coding	7.142400031	0.00039161	0.002621091	5.503987	5.317562	0.529987	0.967927
76110	16	+	1309636	1317125	ENST00000473256	4	1771	ENSG00000103275	UBE2I	ubiquitin conjugating enzyme E2 I [Source:HGNC Symbol;Acc:HGNC:12485]	retained_intron	9.733228702	0.000596648	0.003653648	8.052649	7.11512	0.360157	1.180247
76116	16	+	1309758	1314934	ENST00000562482	3	735	ENSG00000103275	UBE2I	ubiquitin conjugating enzyme E2 I [Source:HGNC Symbol;Acc:HGNC:12485]	retained_intron	8.585460618	0.001604641	0.007910166	5.341505	4.16014	0.181167	0.907876
76123	16	+	1314549	1317190	ENST00000566159	1	2642	ENSG00000103275	UBE2I	ubiquitin conjugating enzyme E2 I [Source:HGNC Symbol;Acc:HGNC:12485]	retained_intron	6.243424414	0.005001032	0.01914142	5.130717	5.650632	0.559106	1.15093
76145	16	-	1349240	1351878	ENST00000007390	6	1210	ENSG00000007520	TSR3	TSR3 ribosome maturation factor [Source:HGNC Symbol;Acc:HGNC:14175]	protein_coding	4.774943381	0.001957166	0.009193258	127.269714	114.82061	17.249157	33.435177
76156	16	+	1360623	1363350	ENST00000527076	5	2400	ENSG00000090581	GNPTG	N-acetylglucosamine-1-phosphate transferase subunit gamma [Source:HGNC Symbol;Acc:HGNC:23026]	retained_intron	5.992082931	0.017221382	0.049197538	8.082183	8.159629	0.399465	2.294418
76188	16	-	1445344	1449797	ENST00000565092	7	2740	ENSG00000103249	CLCN7	chloride voltage-gated channel 7 [Source:HGNC Symbol;Acc:HGNC:2025]	retained_intron	11.62759493	0.000907265	0.005081735	3.813993	0.789162	0.245437	0.132165
76206	16	+	1493360	1510454	ENST00000262319	21	3314	ENSG00000100726	TELO2	telomere maintenance 2 [Source:HGNC Symbol;Acc:HGNC:29099]	protein_coding	5.288809187	0.000593892	0.003640838	49.1647	49.404156	6.498656	12.122375
76209	16	+	1502962	1506779	ENST00000567427	4	634	ENSG00000100726	TELO2	telomere maintenance 2 [Source:HGNC Symbol;Acc:HGNC:29099]	processed_transcript	8.752278454	0.000343477	0.002363378	1.492784	2.755886	0.157914	0.309807
76211	16	+	1505441	1506631	ENST00000563676	2	555	ENSG00000100726	TELO2	telomere maintenance 2 [Source:HGNC Symbol;Acc:HGNC:29099]	retained_intron	8.455500708	0.000568532	0.003526783	4.705503	3.820294	0.255562	0.735117
76212	16	+	1506534	1510457	ENST00000568240	4	1327	ENSG00000100726	TELO2	telomere maintenance 2 [Source:HGNC Symbol;Acc:HGNC:29099]	retained_intron	9.248819595	0.000551014	0.003440825	6.589348	6.969214	0.388297	1.059843
76252	16	+	1680337	1698819	ENST00000566691	5	601	ENSG00000206053	JPT2	Jupiter microtubule associated homolog 2 [Source:HGNC Symbol;Acc:HGNC:14137]	protein_coding	6.05968507	0.002511666	0.011155799	2.325998	2.153403	0.224955	0.497559
76287	16	-	1770481	1771513	ENST00000565379	2	911	ENSG00000103024	NME3	NME/NM23 nucleoside diphosphate kinase 3 [Source:HGNC Symbol;Acc:HGNC:7851]	retained_intron	5.667588499	0.008262614	0.028027783	10.337534	12.989156	1.480877	2.618457
76293	16	+	1772810	1780635	ENST00000568449	8	5955	ENSG00000197774	EME2	essential meiotic structure-specific endonuclease subunit 2 [Source:HGNC Symbol;Acc:HGNC:27289]	protein_coding	4.635459247	0.009945358	0.032214185	15.828878	11.098275	1.4809	4.312365
76294	16	+	1773326	1780627	ENST00000570069	7	5613	ENSG00000197774	EME2	essential meiotic structure-specific endonuclease subunit 2 [Source:HGNC Symbol;Acc:HGNC:27289]	retained_intron	14.52362208	1.73E-08	5.48E-07	17.935049	17.08271	0.850161	1.542306
76301	16	-	1776718	1782552	ENST00000569380	4	1781	ENSG00000162032	SPSB3	splA/ryanodine receptor domain and SOCS box containing 3 [Source:HGNC Symbol;Acc:HGNC:30629]	retained_intron	7.538067896	0.001596046	0.007876063	1.197485	2.488689	0.142068	0.329593
76318	16	+	1782995	1788000	ENST00000568287	6	839	ENSG00000095906	NUBP2	nucleotide binding protein 2 [Source:HGNC Symbol;Acc:HGNC:8042]	protein_coding	11.57673604	0.002161122	0.009942551	2.314389	18.295563	0.611489	1.150529
76321	16	+	1783007	1788613	ENST00000565134	6	815	ENSG00000095906	NUBP2	nucleotide binding protein 2 [Source:HGNC Symbol;Acc:HGNC:8042]	protein_coding	13.49956138	0.00084037	0.004786934	4.627074	15.373572	0.20644	1.256619
76325	16	+	1784460	1786130	ENST00000568610	2	1480	ENSG00000095906	NUBP2	nucleotide binding protein 2 [Source:HGNC Symbol;Acc:HGNC:8042]	processed_transcript	10.59362247	0.000101787	0.000892265	3.635193	2.74862	0.194755	0.389742
76326	16	+	1784711	1786945	ENST00000563821	1	2235	ENSG00000095906	NUBP2	nucleotide binding protein 2 [Source:HGNC Symbol;Acc:HGNC:8042]	retained_intron	7.509254118	0.001491084	0.007467909	6.439354	6.225233	0.552287	1.116907
76372	16	-	1962060	1964803	ENST00000526522	5	924	ENSG00000140988	RPS2	ribosomal protein S2 [Source:HGNC Symbol;Acc:HGNC:10404]	protein_coding	9.908174025	3.83E-06	5.84E-05	142.030411	78.801926	8.546893	13.72302
76378	16	-	1962061	1964631	ENST00000527871	4	1243	ENSG00000140988	RPS2	ribosomal protein S2 [Source:HGNC Symbol;Acc:HGNC:10404]	retained_intron	9.638525778	0.003265056	0.013695742	5.732109	47.527435	2.302221	3.205548
76387	16	-	1962950	1964805	ENST00000527826	2	837	ENSG00000140988	RPS2	ribosomal protein S2 [Source:HGNC Symbol;Acc:HGNC:10404]	retained_intron	7.198246683	0.010265031	0.033011466	4.426096	6.244632	0.167854	1.297331
76431	16	-	1997655	2009795	ENST00000565396	7	4457	ENSG00000167962	ZNF598	zinc finger protein 598, E3 ubiquitin ligase [Source:HGNC Symbol;Acc:HGNC:28079]	retained_intron	8.177932676	0.002791299	0.012088939	11.864498	13.802364	0.36172	2.759277
76437	16	-	1999894	2001744	ENST00000561787	4	786	ENSG00000167962	ZNF598	zinc finger protein 598, E3 ubiquitin ligase [Source:HGNC Symbol;Acc:HGNC:28079]	retained_intron	11.81803117	0.000149092	0.001211973	9.151311	6.240288	0.313229	0.970846
76439	16	+	2009926	2020592	ENST00000567649	3	398	ENSG00000183971	NPW	neuropeptide W [Source:HGNC Symbol;Acc:HGNC:30509]	protein_coding	6.978227215	0.001251076	0.006511771	2.537625	4.181256	0.374538	0.571163
76441	16	+	2019785	2020755	ENST00000566435	2	751	ENSG00000183971	NPW	neuropeptide W [Source:HGNC Symbol;Acc:HGNC:30509]	protein_coding	10.68196059	0.001506157	0.007530784	14.239452	15.068234	0.329217	2.396317
76443	16	+	2026902	2039026	ENST00000424542	7	2160	ENSG00000065054	SLC9A3R2	SLC9A3 regulator 2 [Source:HGNC Symbol;Acc:HGNC:11076]	protein_coding	7.483890626	0.000136968	0.001130738	52.278206	50.466202	3.534107	10.177308
76444	16	+	2026928	2038489	ENST00000432365	7	1564	ENSG00000065054	SLC9A3R2	SLC9A3 regulator 2 [Source:HGNC Symbol;Acc:HGNC:11076]	protein_coding	5.155577093	0.002170717	0.009975534	63.829754	60.101543	7.315161	16.707016
76447	16	+	2032812	2036823	ENST00000565086	4	685	ENSG00000065054	SLC9A3R2	SLC9A3 regulator 2 [Source:HGNC Symbol;Acc:HGNC:11076]	processed_transcript	10.49662017	0.000115954	0.000990832	5.863935	5.805794	0.328456	0.76521
76448	16	+	2033264	2037980	ENST00000565855	6	759	ENSG00000065054	SLC9A3R2	SLC9A3 regulator 2 [Source:HGNC Symbol;Acc:HGNC:11076]	protein_coding	5.39211004	0.006664529	0.023872398	1.186064	0.864544	0.135847	0.22816
76450	16	+	2035981	2038128	ENST00000564033	5	1087	ENSG00000065054	SLC9A3R2	SLC9A3 regulator 2 [Source:HGNC Symbol;Acc:HGNC:11076]	retained_intron	12.16770135	7.19E-05	0.000669772	8.539014	5.682088	0.365826	0.784576
76451	16	-	2039815	2047866	ENST00000219066	6	1067	ENSG00000065057	NTHL1	nth like DNA glycosylase 1 [Source:HGNC Symbol;Acc:HGNC:8028]	protein_coding	11.36982501	0.000282782	0.002027488	1.476669	4.970135	0.22556	0.323209
76463	16	-	2046937	2047847	ENST00000623977	1	911	ENSG00000065057	NTHL1	nth like DNA glycosylase 1 [Source:HGNC Symbol;Acc:HGNC:8028]	retained_intron	6.026648305	0.003090355	0.013099855	3.597344	3.192184	0.613999	0.495904
76516	16	+	2077404	2079349	ENST00000568366	3	562	ENSG00000103197	TSC2	TSC complex subunit 2 [Source:HGNC Symbol;Acc:HGNC:12363]	retained_intron	7.83181509	0.000586957	0.00360909	3.612986	3.643898	0.283333	0.625811
76525	16	+	2081930	2088692	ENST00000569930	10	3388	ENSG00000103197	TSC2	TSC complex subunit 2 [Source:HGNC Symbol;Acc:HGNC:12363]	retained_intron	6.82865196	0.008634654	0.028961224	2.714064	3.344522	0.139496	0.730663
76534	16	-	2088710	2135898	ENST00000423118	46	14135	ENSG00000008710	PKD1	polycystin 1, transient receptor potential channel interacting [Source:HGNC Symbol;Acc:HGNC:9008]	protein_coding	3.676805254	0.008541995	0.028747184	36.905266	36.957264	9.507874	10.566345
76546	16	-	2093355	2093873	ENST00000568796	2	447	ENSG00000008710	PKD1	polycystin 1, transient receptor potential channel interacting [Source:HGNC Symbol;Acc:HGNC:9008]	retained_intron	4.962217774	0.008948031	0.029772459	3.392295	2.654309	0.418622	0.783937
76609	16	+	2205204	2209396	ENST00000382450	9	1861	ENSG00000167965	MLST8	MTOR associated protein, LST8 homolog [Source:HGNC Symbol;Acc:HGNC:24825]	protein_coding	14.13969404	1.27E-07	3.07E-06	32.031292	31.808699	1.984979	2.511384
76611	16	+	2205257	2209393	ENST00000568542	8	1865	ENSG00000167965	MLST8	MTOR associated protein, LST8 homolog [Source:HGNC Symbol;Acc:HGNC:24825]	retained_intron	9.872835102	0.00230514	0.010441544	1.353632	5.395164	0.147961	0.517637
76637	16	+	2207586	2209392	ENST00000562392	2	1662	ENSG00000167965	MLST8	MTOR associated protein, LST8 homolog [Source:HGNC Symbol;Acc:HGNC:24825]	retained_intron	13.22692002	4.76E-05	0.000475844	10.955355	8.89341	0.409987	1.072159
76639	16	-	2209253	2211950	ENST00000328540	6	1913	ENSG00000182685	BRICD5	BRICHOS domain containing 5 [Source:HGNC Symbol;Acc:HGNC:28309]	protein_coding	5.731275371	0.007751321	0.026740187	7.521585	9.632686	1.036469	1.940119
76651	16	+	2228393	2235741	ENST00000569796	5	5931	ENSG00000167967	E4F1	E4F transcription factor 1 [Source:HGNC Symbol;Acc:HGNC:3121]	retained_intron	4.86296249	0.010513322	0.033564662	7.878695	5.696733	0.860127	1.915582
76662	16	-	2239402	2251587	ENST00000301729	7	1507	ENSG00000167969	ECI1	enoyl-CoA delta isomerase 1 [Source:HGNC Symbol;Acc:HGNC:2703]	protein_coding	5.793863376	0.000720943	0.004247146	55.425224	98.024796	9.493549	16.974825
76665	16	-	2240037	2251591	ENST00000566379	6	961	ENSG00000167969	ECI1	enoyl-CoA delta isomerase 1 [Source:HGNC Symbol;Acc:HGNC:2703]	protein_coding	6.803371173	0.004584358	0.017852183	43.406776	32.380005	2.043461	9.079071
76668	16	-	2243169	2251545	ENST00000563029	4	776	ENSG00000167969	ECI1	enoyl-CoA delta isomerase 1 [Source:HGNC Symbol;Acc:HGNC:2703]	retained_intron	10.62589551	0.000109391	0.000943826	3.3853	1.867535	0.159185	0.31704
76669	16	-	2244138	2251562	ENST00000561688	4	705	ENSG00000167969	ECI1	enoyl-CoA delta isomerase 1 [Source:HGNC Symbol;Acc:HGNC:2703]	retained_intron	12.14861484	0.00071787	0.004233591	24.928188	21.802877	0.50147	3.326793
76673	16	-	2253123	2256866	ENST00000562205	2	2223	ENSG00000205937	RNPS1	RNA binding protein with serine rich domain 1 [Source:HGNC Symbol;Acc:HGNC:10080]	retained_intron	9.11487683	0.000317828	0.002221756	4.830147	5.824741	0.444774	0.706376
76676	16	-	2253139	2268066	ENST00000561718	7	1806	ENSG00000205937	RNPS1	RNA binding protein with serine rich domain 1 [Source:HGNC Symbol;Acc:HGNC:10080]	protein_coding	9.092495017	0.001710034	0.008277008	3.411343	6.677402	0.222401	0.869367
76681	16	-	2253899	2258756	ENST00000565243	2	3337	ENSG00000205937	RNPS1	RNA binding protein with serine rich domain 1 [Source:HGNC Symbol;Acc:HGNC:10080]	retained_intron	6.344234276	0.009564827	0.031280416	5.316621	5.743489	0.327837	1.398648
76698	16	+	2268663	2273124	ENST00000562838	3	535	ENSG00000260778	AC009065.4	novel transcript	lncRNA	26.07284715	4.29E-06	6.46E-05	7.388959	2.010561	0.120132	0.221145
76734	16	+	2460145	2464963	ENST00000483320	9	1709	ENSG00000162062	TEDC2	tubulin epsilon and delta complex 2 [Source:HGNC Symbol;Acc:HGNC:25849]	protein_coding	16.17794076	8.12E-05	0.000741863	1.152062	5.028425	0.219684	0.143584
76742	16	+	2475051	2505734	ENST00000567020	7	6673	ENSG00000162065	TBC1D24	TBC1 domain family member 24 [Source:HGNC Symbol;Acc:HGNC:29203]	protein_coding	11.70755162	1.29E-05	0.000163446	5.709498	17.14385	0.82417	1.109556
76759	16	+	2518999	2520218	ENST00000564973	2	1081	ENSG00000185883	ATP6V0C	ATPase H+ transporting V0 subunit c [Source:HGNC Symbol;Acc:HGNC:855]	protein_coding	9.414180235	0.000964745	0.005323008	1.388082	5.088126	0.311894	0.358151
76762	16	+	2520365	2531422	ENST00000302956	10	3273	ENSG00000162066	AMDHD2	amidohydrolase domain containing 2 [Source:HGNC Symbol;Acc:HGNC:24262]	protein_coding	4.116197843	0.015355431	0.045036573	16.023357	15.225591	3.007689	4.568872
76778	16	+	2528703	2529532	ENST00000563453	2	555	ENSG00000162066	AMDHD2	amidohydrolase domain containing 2 [Source:HGNC Symbol;Acc:HGNC:24262]	retained_intron	7.116560451	0.001156562	0.006129442	2.788602	3.036101	0.243001	0.558281
76873	16	-	2737091	2740804	ENST00000382313	2	3523	ENSG00000205913	SRRM2-AS1	SRRM2 antisense RNA 1 [Source:HGNC Symbol;Acc:HGNC:44162]	lncRNA	10.11822781	0.000411213	0.002727666	5.80495	5.278348	0.24736	0.829996
76877	16	+	2752626	2763582	ENST00000576924	11	3314	ENSG00000167978	SRRM2	serine/arginine repetitive matrix 2 [Source:HGNC Symbol;Acc:HGNC:16639]	protein_coding	6.204141174	0.003729437	0.015244988	5.64017	5.57633	0.671711	1.119418
76894	16	+	2760033	2762211	ENST00000572952	2	1118	ENSG00000167978	SRRM2	serine/arginine repetitive matrix 2 [Source:HGNC Symbol;Acc:HGNC:16639]	retained_intron	10.94834555	0.000384545	0.00258011	9.283473	10.910753	0.382803	1.443524
76896	16	+	2767507	2770258	ENST00000574593	3	1440	ENSG00000167978	SRRM2	serine/arginine repetitive matrix 2 [Source:HGNC Symbol;Acc:HGNC:16639]	processed_transcript	7.369849148	0.003070675	0.013036596	4.195104	2.323124	0.212856	0.654303
76899	16	+	2768081	2769547	ENST00000573311	2	732	ENSG00000167978	SRRM2	serine/arginine repetitive matrix 2 [Source:HGNC Symbol;Acc:HGNC:16639]	retained_intron	24.78455906	1.71E-07	3.97E-06	12.06216	10.988869	0.325219	0.585644
76902	16	+	2768746	2770229	ENST00000576878	2	1141	ENSG00000167978	SRRM2	serine/arginine repetitive matrix 2 [Source:HGNC Symbol;Acc:HGNC:16639]	retained_intron	10.08925599	0.000911266	0.005098935	25.459585	17.892714	0.712495	3.566365
76903	16	+	2769374	2771410	ENST00000574331	3	1759	ENSG00000167978	SRRM2	serine/arginine repetitive matrix 2 [Source:HGNC Symbol;Acc:HGNC:16639]	retained_intron	6.709013949	0.000814585	0.004672102	28.262224	28.782381	2.535902	5.94976
76935	16	+	2830295	2830981	ENST00000576423	2	601	ENSG00000162078	ZG16B	zymogen granule protein 16B [Source:HGNC Symbol;Acc:HGNC:30456]	retained_intron	6.307356394	0.001849486	0.008799306	1.535976	1.546518	0.174105	0.29778
76960	16	+	2883228	2896723	ENST00000573965	2	511	ENSG00000162076	FLYWCH2	FLYWCH family member 2 [Source:HGNC Symbol;Acc:HGNC:25178]	protein_coding	14.50121276	9.49E-06	0.00012551	14.491863	13.946187	0.744256	1.198204
76961	16	+	2883259	2896896	ENST00000572006	3	754	ENSG00000162076	FLYWCH2	FLYWCH family member 2 [Source:HGNC Symbol;Acc:HGNC:25178]	protein_coding	9.713294986	0.00012031	0.001021427	2.021759	2.860337	0.197532	0.287147
76967	16	+	2912024	2929916	ENST00000573525	4	643	ENSG00000059122	FLYWCH1	FLYWCH-type zinc finger 1 [Source:HGNC Symbol;Acc:HGNC:25404]	protein_coding	5.261553732	0.017246049	0.049246619	0.736363	1.411676	0.122363	0.26969
76979	16	+	2964216	2968380	ENST00000572045	7	2339	ENSG00000131650	KREMEN2	kringle containing transmembrane protein 2 [Source:HGNC Symbol;Acc:HGNC:18797]	protein_coding	4.97255871	0.017387489	0.049542972	4.870016	4.342852	0.631448	1.205316
76992	16	+	2970978	2971982	ENST00000574988	2	869	ENSG00000162073	PAQR4	progestin and adipoQ receptor family member 4 [Source:HGNC Symbol;Acc:HGNC:26386]	protein_coding	5.781330232	0.005980646	0.021914376	1.045299	0.803701	0.19892	0.104362
77028	16	-	3022625	3023942	ENST00000248089	4	656	ENSG00000103145	HCFC1R1	host cell factor C1 regulator 1 [Source:HGNC Symbol;Acc:HGNC:21198]	protein_coding	9.30651034	0.001453456	0.007316218	24.37462	27.693239	1.009322	4.567605
77029	16	-	3022625	3023961	ENST00000574151	3	618	ENSG00000103145	HCFC1R1	host cell factor C1 regulator 1 [Source:HGNC Symbol;Acc:HGNC:21198]	protein_coding	5.204629425	0.010426147	0.033354339	4.260199	5.838272	0.695787	1.228342
77031	16	-	3022626	3024215	ENST00000573095	4	828	ENSG00000103145	HCFC1R1	host cell factor C1 regulator 1 [Source:HGNC Symbol;Acc:HGNC:21198]	retained_intron	12.7825735	0.000861465	0.004870824	0.538775	3.673599	0.169816	0.141289
77035	16	-	3022841	3024273	ENST00000354679	3	765	ENSG00000103145	HCFC1R1	host cell factor C1 regulator 1 [Source:HGNC Symbol;Acc:HGNC:21198]	protein_coding	7.46358172	0.001228245	0.006415443	5.406643	7.99481	0.86362	0.914639
77036	16	-	3022918	3024286	ENST00000573842	5	495	ENSG00000103145	HCFC1R1	host cell factor C1 regulator 1 [Source:HGNC Symbol;Acc:HGNC:21198]	protein_coding	5.158499027	0.0163435	0.047303835	1.252179	1.930341	0.466458	0.134366
77047	16	-	3027682	3031974	ENST00000572240	7	3202	ENSG00000162069	BICDL2	BICD family like cargo adaptor 2 [Source:HGNC Symbol;Acc:HGNC:33584]	retained_intron	7.990981256	0.001448437	0.007293188	10.03767	10.107747	0.50866	1.994862
77049	16	-	3027684	3033002	ENST00000573514	8	3519	ENSG00000162069	BICDL2	BICD family like cargo adaptor 2 [Source:HGNC Symbol;Acc:HGNC:33584]	protein_coding	6.87416156	0.002076866	0.009642592	9.711987	7.555072	0.681822	1.812966
77051	16	-	3027867	3035541	ENST00000389347	9	1811	ENSG00000162069	BICDL2	BICD family like cargo adaptor 2 [Source:HGNC Symbol;Acc:HGNC:33584]	protein_coding	7.538689618	0.000366391	0.002484148	20.560062	16.792547	2.483711	2.45373
77052	16	-	3029970	3036926	ENST00000576826	4	1404	ENSG00000162069	BICDL2	BICD family like cargo adaptor 2 [Source:HGNC Symbol;Acc:HGNC:33584]	retained_intron	11.08242421	0.000492243	0.003157153	0.787412	3.429698	0.170328	0.191999
77059	16	-	3051096	3056232	ENST00000573130	2	4434	ENSG00000261971	MMP25-AS1	MMP25 antisense RNA 1 [Source:HGNC Symbol;Acc:HGNC:51372]	lncRNA	5.486704253	0.007820468	0.02690254	2.229182	2.186566	0.312097	0.476357
77065	16	-	3057139	3058447	ENST00000573953	2	1001	ENSG00000261971	MMP25-AS1	MMP25 antisense RNA 1 [Source:HGNC Symbol;Acc:HGNC:51372]	lncRNA	6.863920292	0.002275838	0.010357014	3.859968	3.441714	0.307511	0.73918
77067	16	-	3058456	3059308	ENST00000572427	2	560	ENSG00000261971	MMP25-AS1	MMP25 antisense RNA 1 [Source:HGNC Symbol;Acc:HGNC:51372]	lncRNA	5.216999635	0.008478817	0.028598943	1.876596	2.167718	0.244945	0.514107
77129	16	+	3112586	3120517	ENST00000219091	7	1968	ENSG00000122386	ZNF205	zinc finger protein 205 [Source:HGNC Symbol;Acc:HGNC:12996]	protein_coding	5.433804236	0.006888404	0.024508828	10.585621	12.283774	1.681062	2.511345
77160	16	+	3135138	3142804	ENST00000574928	2	5889	ENSG00000085644	ZNF213	zinc finger protein 213 [Source:HGNC Symbol;Acc:HGNC:13005]	retained_intron	4.91352423	0.01651534	0.047677919	2.778735	1.957355	0.398404	0.549555
77179	16	-	3223498	3227805	ENST00000575285	1	4308	ENSG00000010539	ZNF200	zinc finger protein 200 [Source:HGNC Symbol;Acc:HGNC:12993]	retained_intron	5.804897294	0.003291452	0.013776516	0.951252	0.853204	0.13397	0.160326
77202	16	+	3283485	3286060	ENST00000572748	2	759	ENSG00000006194	ZNF263	zinc finger protein 263 [Source:HGNC Symbol;Acc:HGNC:13056]	protein_coding	14.28969126	2.91E-05	0.000321093	3.170222	1.263689	0.13334	0.158347
77205	16	+	3283510	3289835	ENST00000574253	2	1139	ENSG00000006194	ZNF263	zinc finger protein 263 [Source:HGNC Symbol;Acc:HGNC:13056]	protein_coding	5.580735818	0.007228383	0.025385197	22.740448	23.887388	2.420739	5.917986
77206	16	+	3283955	3289875	ENST00000575823	3	851	ENSG00000006194	ZNF263	zinc finger protein 263 [Source:HGNC Symbol;Acc:HGNC:13056]	protein_coding	6.678518878	0.003443457	0.014301717	5.477029	4.347769	0.382652	1.071447
77220	16	+	3305484	3309472	ENST00000575234	1	3989	ENSG00000162086	ZNF75A	zinc finger protein 75a [Source:HGNC Symbol;Acc:HGNC:13146]	retained_intron	5.130763832	0.013058018	0.039767238	3.561054	3.4221	0.505911	0.839023
77225	16	+	3308738	3312365	ENST00000575812	2	712	ENSG00000162086	ZNF75A	zinc finger protein 75a [Source:HGNC Symbol;Acc:HGNC:13146]	processed_transcript	5.049943434	0.013962055	0.041784764	1.503142	0.771219	0.279218	0.155116
77344	16	-	3658038	3678304	ENST00000575671	13	2309	ENSG00000126602	TRAP1	TNF receptor associated protein 1 [Source:HGNC Symbol;Acc:HGNC:16264]	protein_coding	7.394836679	0.001550532	0.007699984	7.168497	6.163487	0.626613	1.158969
77351	16	-	3676094	3676946	ENST00000576788	2	568	ENSG00000126602	TRAP1	TNF receptor associated protein 1 [Source:HGNC Symbol;Acc:HGNC:16264]	processed_transcript	5.054961272	0.008982211	0.029852962	5.221572	5.17825	0.98172	1.059586
77353	16	-	3678285	3717526	ENST00000574941	4	558	ENSG00000126602	TRAP1	TNF receptor associated protein 1 [Source:HGNC Symbol;Acc:HGNC:16264]	processed_transcript	6.539641598	0.010492157	0.033506851	5.237654	2.632574	0.16966	1.016863
77417	16	-	4340249	4343550	ENST00000573236	4	704	ENSG00000217930	PAM16	presequence translocase associated motor 16 [Source:HGNC Symbol;Acc:HGNC:29679]	retained_intron	13.19743198	8.41E-06	0.000113179	3.581538	4.840041	0.234938	0.3847
77419	16	-	4340251	4343761	ENST00000573553	5	722	ENSG00000217930	PAM16	presequence translocase associated motor 16 [Source:HGNC Symbol;Acc:HGNC:29679]	protein_coding	6.391699494	0.009708448	0.031652542	8.178822	5.385099	0.393155	1.712089
77453	16	-	4387765	4395340	ENST00000573245	3	443	ENSG00000262246	CORO7	coronin 7 [Source:HGNC Symbol;Acc:HGNC:26161]	retained_intron	6.889033748	0.001295863	0.006685636	1.901433	2.147313	0.157789	0.412823
77479	16	+	4430522	4431103	ENST00000616838	1	582	ENSG00000277440	AC012676.4	novel transcript, sense intronic with DNAJA3	lncRNA	13.0627553	9.20E-06	0.000122207	2.158819	1.783389	0.178695	0.104626
77483	16	+	4440257	4447955	ENST00000577083	4	3351	ENSG00000103423	DNAJA3	DnaJ heat shock protein family (Hsp40) member A3 [Source:HGNC Symbol;Acc:HGNC:11808]	retained_intron	5.741341399	0.005969319	0.021882623	2.398131	1.913602	0.359182	0.375299
77486	16	-	4461680	4474895	ENST00000283429	6	1376	ENSG00000153406	NMRAL1	NmrA like redox sensor 1 [Source:HGNC Symbol;Acc:HGNC:24987]	protein_coding	5.222494686	0.012907597	0.039436215	22.116121	10.585221	3.097102	3.14836
[truncated: 3,497 more rows]
