# Supplementary material for: ELAVL1 promotes prostate cancer progression by interacting with other m6A regulators
Source: Front Oncol. 2022 Aug 1;12:939784. doi: 10.3389/fonc.2022.939784 (PMC9376624; doi:10.3389/fonc.2022.939784)
Supplement: Supplementary file 3 — ELAVL1 binding sites in the m6A peak of m6A regulators in LNCaP cells. [file DataSheet_3.xlsx]

## Sheet: ELAVL1 Co-IP in LNCaP
Checked	Protein FDR Confidence: Combined	Master	Accession	Description	Exp. q-value: Combined	Sum PEP Score	Coverage [%]	# Peptides	# PSMs	# Unique Peptides	# AAs	MW [kDa]	calc. pI	Score Sequest HT: Sequest HT	# Peptides (by Search Engine): Sequest HT	Biological Process	Cellular Component	Molecular Function	Pfam IDs	Entrez Gene ID	Ensembl Gene ID	Gene Symbol	Gene ID	Reactome Pathways	WikiPathways	# Protein Pathway Groups	Abundances (Scaled): F1: Sample	Found in Sample: [S1] F1: Sample	# Protein Groups	Modifications
FALSE	High	Master Protein	P27708	CAD protein OS=Homo sapiens GN=CAD PE=1 SV=3	0	1372.05	52	103	237	103	2225	242.8	6.46	811.25	103	protein metabolism;other metabolic processes;stress response;transport;developmental processes;other biological processes	cytosol;nucleus;other cell component	kinase activity;other molecular function	Pf00117, Pf00185, Pf00988, Pf01979, Pf02142, Pf02729, Pf02786, Pf02787	790	ENSG00000084774	CAD	D6W552; hsa:790; P27708; Q6P0Q0; Q96CK3	Pyrimidine biosynthesis	Endothelin pathways; Amino acid metabolism; Pyrimidine metabolism	4	100	High	1	Met-loss+Acetyl [N-Term]
FALSE	High	Master Protein	P12268	Inosine-5'-monophosphate dehydrogenase 2 OS=Homo sapiens GN=IMPDH2 PE=1 SV=2	0	947.842	64	46	143	44	514	55.8	6.9	586.59	46	cell cycle OR cell proliferation;other metabolic processes;developmental processes;other biological processes	non-structural extracellular;cytosol;nucleus;other cell component	nucleic acid binding activity;other molecular function	Pf00478, Pf00571	3615	ENSG00000178035	IMPDH2	hsa:3615; P12268; Q6LEF3	Neutrophil degranulation; Potential therapeutics for SARS; Purine ribonucleoside monophosphate biosynthesis	Rett syndrome causing genes	4	100	High	1
FALSE	High	Master Protein	Q14152	Eukaryotic translation initiation factor 3 subunit A OS=Homo sapiens GN=EIF3A PE=1 SV=1	0	859.817	62	107	205	107	1382	166.5	6.79	571.71	107	cell organization and biogenesis;protein metabolism;other metabolic processes;other biological processes	cytosol;cytoskeleton;translational apparatus;nucleus;other cell component	signal transduction activity or receptor binding;nucleic acid binding activity;other molecular function	Pf01399	8661	ENSG00000107581	EIF3A	B1AMV5; B4DYS1; F5H335; hsa:8661; O00653; Q14152; Q15778	L13a-mediated translational silencing of Ceruloplasmin expression; Translation initiation complex formation; Formation of a pool of free 40S subunits; Formation of the ternary complex, and subsequently, the 43S complex; Ribosomal scanning and start codon recognition; GTP hydrolysis and joining of the 60S ribosomal subunit	Translation factors; nsp1 from SARS-CoV-2 inhibits translation initiation in the host cell	8	100	High	1	Met-loss [N-Term]
FALSE	High	Master Protein	P04264	Keratin, type II cytoskeletal 1 OS=Homo sapiens GN=KRT1 PE=1 SV=6	0	783.78	69	54	161	47	644	66	8.12	586.75	54	cell organization and biogenesis;protein metabolism;other metabolic processes;stress response;developmental processes;other biological processes	non-structural extracellular;plasma membrane;other membranes;cytosol;cytoskeleton;other cell component	bone, tooth or skin structural activity;other molecular function	Pf00038, Pf16208, Pf16210	3848	ENSG00000167768	KRT1	B2RA01; hsa:3848; P04264; P85925; P86104; Q14720; Q6GSJ0; Q9H298	Neutrophil degranulation; Formation of the cornified envelope	Corticotropin-releasing hormone signaling pathway	4	100	High	1
FALSE	High	Master Protein	P98175	RNA-binding protein 10 OS=Homo sapiens GN=RBM10 PE=1 SV=3	0	726.799	64	54	116	51	930	103.5	5.97	410.5	54	RNA metabolism OR transcription;other metabolic processes;other biological processes	nucleus;other cell component	nucleic acid binding activity;other molecular function	Pf00076, Pf00641, Pf01585, Pf17780	8241	ENSG00000182872	RBM10	A0A0A0MR66; C4AM81; hsa:8241; P98175; Q14136; Q5JRR2; Q9BTE4; Q9BTX0; Q9NTB1			0	100	High	1
FALSE	High	Master Protein	Q14247	Src substrate cortactin OS=Homo sapiens GN=CTTN PE=1 SV=2	0	719.161	60	49	102	49	550	61.5	5.4	372.64	49	cell adhesion;cell organization and biogenesis;transport;developmental processes;other biological processes	plasma membrane;other membranes;cytosol;cytoskeleton;ER/Golgi;other cell component	cytoskeletal activity;other molecular function	Pf02218, Pf14604	2017	ENSG00000085733; ENSG00000288401	CTTN	hsa:2017; Q14247; Q8N707; Q96H99	RHO GTPases activate PAKs; Clathrin-mediated endocytosis	Pathogenic Escherichia coli infection; Hepatitis C and hepatocellular carcinoma	4	100	High	1
FALSE	High	Master Protein	P35527	Keratin, type I cytoskeletal 9 OS=Homo sapiens GN=KRT9 PE=1 SV=3	0	701.322	72	36	120	35	623	62	5.24	455.41	36	cell organization and biogenesis;developmental processes;other biological processes	cytosol;cytoskeleton	cytoskeletal activity	Pf00038	3857	ENSG00000171403	KRT9	hsa:3857; O00109; P35527; Q0IJ47; Q14665	Formation of the cornified envelope		2	100	High	1
FALSE	High	Master Protein	P68371	Tubulin beta-4B chain OS=Homo sapiens GN=TUBB4B PE=1 SV=1	0	658.061	75	31	135	2	445	49.8	4.89	481.91	31	cell cycle OR cell proliferation;cell organization and biogenesis;stress response	non-structural extracellular;cytosol;cytoskeleton;other cytoplasmic organelle;other cell component	signal transduction activity or receptor binding;cytoskeletal activity;nucleic acid binding activity;other molecular function	Pf00091, Pf03953	10383	ENSG00000188229	TUBB4B	A2BFA2; hsa:10383; P05217; P68371	Intraflagellar transport; COPI-dependent Golgi-to-ER retrograde traffic; MHC class II antigen presentation; Kinesins; COPI-mediated anterograde transport; Recruitment of NuMA to mitotic centrosomes; Regulation of PLK1 Activity at G2/M Transition; Loss of Nlp from mitotic centrosomes; Recruitment of mitotic centrosome proteins and complexes; Anchoring of the basal body to the plasma membrane; AURK…	Alzheimer's disease and miRNA effects; Pathogenic Escherichia coli infection; Parkin-ubiquitin proteasomal system pathway; Alzheimer's disease	41	100	High	1
FALSE	High	Master Protein	P07437	Tubulin beta chain OS=Homo sapiens GN=TUBB PE=1 SV=2	0	651.693	75	31	133	6	444	49.6	4.89	469.44	31	cell cycle OR cell proliferation;cell organization and biogenesis;stress response;transport;other biological processes	non-structural extracellular;other membranes;cytosol;cytoskeleton;nucleus;other cytoplasmic organelle;other cell component	signal transduction activity or receptor binding;cytoskeletal activity;other molecular function	Pf00091, Pf03953	203068	ENSG00000183311; ENSG00000196230; ENSG00000224156; ENSG00000227739; ENSG00000229684; ENSG00000232421; ENSG00000232575; ENSG00000235067	TUBB	hsa:203068; P05218; P07437; Q8WUC1; Q9CY33	Recruitment of NuMA to mitotic centrosomes; Regulation of PLK1 Activity at G2/M Transition; Loss of Nlp from mitotic centrosomes; Recruitment of mitotic centrosome proteins and complexes; Anchoring of the basal body to the plasma membrane; AURKA Activation by TPX2; Neutrophil degranulation; Potential therapeutics for SARS	Alzheimer's disease and miRNA effects; Pathogenic Escherichia coli infection; Parkin-ubiquitin proteasomal system pathway; Alzheimer's disease	13	100	High	1
FALSE	High	Master Protein	O75694	Nuclear pore complex protein Nup155 OS=Homo sapiens GN=NUP155 PE=1 SV=1	0	520.76	32	42	87	42	1391	155.1	6.16	305.37	42	cell-cell signaling;cell organization and biogenesis;other metabolic processes;transport;other biological processes	other membranes;cytosol;nucleus	other molecular function	Pf03177, Pf08801	9631	ENSG00000113569	NUP155	hsa:9631; O75694; Q9UBE9; Q9UFL5	HCMV Early Events; Transport of Mature mRNA derived from an Intron-Containing Transcript; ISG15 antiviral mechanism; NS1 Mediated Effects on Host Pathways; Rev-mediated nuclear export of HIV RNA; NEP/NS2 Interacts with the Cellular Export Machinery; HCMV Late Events; Transcriptional regulation by small RNAs; Vpr-mediated nuclear import of PICs; Transport of the SLBP independent Mature mRNA; Trans…		28	100	High	1
FALSE	High	Master Protein	O95239	Chromosome-associated kinesin KIF4A OS=Homo sapiens GN=KIF4A PE=1 SV=3	0	517.873	47	59	93	58	1232	139.8	6.27	293.56	59	cell cycle OR cell proliferation;cell organization and biogenesis;transport	cytosol;cytoskeleton;nucleus;other cell component	cytoskeletal activity;nucleic acid binding activity;other molecular function	Pf00225	24137	ENSG00000090889	KIF4A	B2R7V5; D3DVU4; hsa:24137; O95239; Q86TN3; Q86XX7; Q9NNY6; Q9NY24; Q9UMW3	COPI-dependent Golgi-to-ER retrograde traffic; MHC class II antigen presentation; Kinesins; Recycling pathway of L1	Retinoblastoma gene in cancer	5	100	High	1
FALSE	High	Master Protein	Q99613	Eukaryotic translation initiation factor 3 subunit C OS=Homo sapiens GN=EIF3C PE=1 SV=1	0	510.815	38	44	103	44	913	105.3	5.68	328.54	44	cell organization and biogenesis;protein metabolism;other metabolic processes;other biological processes	cytosol;translational apparatus;other cell component	translation activity;nucleic acid binding activity;other molecular function	Pf01399, Pf05470	8663	ENSG00000184110	EIF3C	A8K7Z0; B2RXG3; B4E1D5; H3BRV0; hsa:8663; O00215; Q99613; Q9BW98	L13a-mediated translational silencing of Ceruloplasmin expression; Translation initiation complex formation; Formation of a pool of free 40S subunits; Formation of the ternary complex, and subsequently, the 43S complex; Ribosomal scanning and start codon recognition; GTP hydrolysis and joining of the 60S ribosomal subunit	Translation factors; nsp1 from SARS-CoV-2 inhibits translation initiation in the host cell	8	100	High	1
FALSE	High	Master Protein	Q13885	Tubulin beta-2A chain OS=Homo sapiens GN=TUBB2A PE=1 SV=1	0	509.592	60	26	97	3	445	49.9	4.89	359.57	26	cell cycle OR cell proliferation;cell organization and biogenesis;developmental processes	cytoskeleton;other cell component	cytoskeletal activity;other molecular function	Pf00091, Pf03953	7280	ENSG00000137267	TUBB2A	hsa:7280; Q13885; Q6FGZ8; Q8IWR2	Recycling pathway of L1; COPI-dependent Golgi-to-ER retrograde traffic; Separation of Sister Chromatids; The role of GTSE1 in G2/M progression after G2 checkpoint; Translocation of SLC2A4 (GLUT4) to the plasma membrane; Microtubule-dependent trafficking of connexons from Golgi to the plasma membrane; Gap junction assembly; MHC class II antigen presentation; Resolution of Sister Chromatid Cohesion…	Alzheimer's disease and miRNA effects; Pathogenic Escherichia coli infection; Parkin-ubiquitin proteasomal system pathway; Alzheimer's disease	34	100	High	1
FALSE	High	Master Protein	P55884	Eukaryotic translation initiation factor 3 subunit B OS=Homo sapiens GN=EIF3B PE=1 SV=3	0	487.525	55	40	85	40	814	92.4	5	279.74	40	cell organization and biogenesis;protein metabolism;other metabolic processes;other biological processes	cytosol;translational apparatus;other cell component	nucleic acid binding activity;other molecular function	Pf00076, Pf08662	8662	ENSG00000106263	EIF3B	A4D208; hsa:8662; P55884; Q2NL77; Q9UMF9	L13a-mediated translational silencing of Ceruloplasmin expression; Translation initiation complex formation; Formation of a pool of free 40S subunits; Formation of the ternary complex, and subsequently, the 43S complex; Ribosomal scanning and start codon recognition; GTP hydrolysis and joining of the 60S ribosomal subunit	Translation factors; nsp1 from SARS-CoV-2 inhibits translation initiation in the host cell	8	100	High	1	Acetyl [N-Term]
FALSE	High	Master Protein	P35908	Keratin, type II cytoskeletal 2 epidermal OS=Homo sapiens GN=KRT2 PE=1 SV=2	0	476.134	75	41	71	32	639	65.4	8	274.72	41	cell cycle OR cell proliferation;cell organization and biogenesis;protein metabolism;other metabolic processes;developmental processes;other biological processes	plasma membrane;cytosol;cytoskeleton	bone, tooth or skin structural activity;cytoskeletal activity	Pf00038, Pf16208	3849	ENSG00000172867	KRT2	hsa:3849; P35908; Q4VAQ2	Formation of the cornified envelope		2	100	High	1
FALSE	High	Master Protein	Q9BZF9	Uveal autoantigen with coiled-coil domains and ankyrin repeats OS=Homo sapiens GN=UACA PE=1 SV=2	0	465.626	40	52	74	52	1416	162.4	7.03	244.53	52	signal transduction;other biological processes	non-structural extracellular;cytosol;cytoskeleton;nucleus		Pf12796	55075	ENSG00000137831	UACA	G3XAG2; hsa:55075; Q14DD3; Q8N3B8; Q96NH6; Q9BZF9; Q9HCL1; Q9NWC6	RHOH GTPase cycle; Regulation of the apoptosome activity		2	100	High	1
FALSE	High	Master Protein	Q6P2Q9	Pre-mRNA-processing-splicing factor 8 OS=Homo sapiens GN=PRPF8 PE=1 SV=2	0	460.533	28	61	81	61	2335	273.4	8.84	255.81	61	cell organization and biogenesis;protein metabolism;RNA metabolism OR transcription;other metabolic processes;other biological processes	nucleus	nucleic acid binding activity;other molecular function	Pf01398, Pf08082, Pf08083, Pf08084, Pf10596, Pf10597, Pf10598, Pf12134	10594	ENSG00000174231; ENSG00000274442	PRPF8	hsa:10594; O14547; O75965; Q6P2Q9	mRNA Splicing - Major Pathway; mRNA Splicing - Minor Pathway	mRNA processing	3	100	High	1	Met-loss+Acetyl [N-Term]
FALSE	High	Master Protein	Q14789	Golgin subfamily B member 1 OS=Homo sapiens GN=GOLGB1 PE=1 SV=2	0	447.498	26	62	77	62	3259	375.8	5	236.43	62	cell cycle OR cell proliferation;cell organization and biogenesis;other biological processes	other membranes;cytosol;ER/Golgi	nucleic acid binding activity		2804	ENSG00000173230	GOLGB1	B2ZZ91; D3DN92; E7EP74; F1T0J2; hsa:2804; Q14398; Q14789	COPI-mediated anterograde transport; Golgi Associated Vesicle Biogenesis; Signaling by FLT3 fusion proteins		3	100	High	1
FALSE	High	Master Protein	P04350	Tubulin beta-4A chain OS=Homo sapiens GN=TUBB4A PE=1 SV=2	0	431.459	75	26	95	5	444	49.6	4.88	326.69	26	cell cycle OR cell proliferation;cell organization and biogenesis;other biological processes	cytosol;cytoskeleton;other cell component	cytoskeletal activity;other molecular function	Pf00091, Pf03953	10382	ENSG00000104833	TUBB4A	B3KQP4; hsa:10382; P04350; Q969E5	Recycling pathway of L1; COPI-dependent Golgi-to-ER retrograde traffic; Separation of Sister Chromatids; The role of GTSE1 in G2/M progression after G2 checkpoint; Translocation of SLC2A4 (GLUT4) to the plasma membrane; Microtubule-dependent trafficking of connexons from Golgi to the plasma membrane; Gap junction assembly; MHC class II antigen presentation; Resolution of Sister Chromatid Cohesion…	Alzheimer's disease and miRNA effects; Pathogenic Escherichia coli infection; Parkin-ubiquitin proteasomal system pathway; Alzheimer's disease	40	100	High	1
FALSE	High	Master Protein	Q96KG9	N-terminal kinase-like protein OS=Homo sapiens GN=SCYL1 PE=1 SV=1	0	426.425	50	37	68	37	808	89.6	6.3	235.13	37	protein metabolism;other metabolic processes;stress response;transport;developmental processes;other biological processes	other membranes;cytosol;cytoskeleton;ER/Golgi;nucleus;other cell component	nucleic acid binding activity;kinase activity;other molecular function	Pf00069	57410	ENSG00000142186	SCYL1	A6NJF1; hsa:57410; Q96G50; Q96KG8; Q96KG9; Q96KH1; Q9HAW5; Q9HBL3; Q9NR53			0	100	High	1
FALSE	High	Master Protein	Q9UM54	Unconventional myosin-VI OS=Homo sapiens GN=MYO6 PE=1 SV=4	0	414.483	38	45	68	45	1294	149.6	8.53	232.69	45	cell organization and biogenesis;stress response;transport;developmental processes;signal transduction;other biological processes	plasma membrane;other membranes;cytosol;cytoskeleton;ER/Golgi;nucleus;other cytoplasmic organelle;other cell component	cytoskeletal activity;other molecular function	Pf00063, Pf16521	4646	ENSG00000196586	MYO6	A6H8V4; E1P540; hsa:4646; Q5TEM5; Q5TEM6; Q5TEM7; Q9BZZ7; Q9UEG2; Q9UM54	RHOBTB2 GTPase cycle; RHOBTB1 GTPase cycle; Gap junction degradation; RHOU GTPase cycle; Trafficking of AMPA receptors	VEGFA-VEGFR2 signaling pathway; Joubert syndrome	7	100	High	1
FALSE	High	Master Protein	Q15717	ELAV-like protein 1 OS=Homo sapiens GN=ELAVL1 PE=1 SV=2	0	401.11	66	26	74	26	326	36.1	9.17	262.96	26	cell organization and biogenesis;transport;other biological processes	cytosol;ER/Golgi;nucleus;other cell component	nucleic acid binding activity;other molecular function	Pf00076	1994	ENSG00000066044	ELAVL1	B4DVB8; hsa:1994; Q15717; Q53XN6; Q9BTT1	mRNA Splicing - Major Pathway; HuR (ELAVL1) binds and stabilizes mRNA	AMP-activated protein kinase (AMPK) signaling; Endoderm differentiation; Pre-implantation embryo; Focal adhesion: PI3K-Akt-mTOR-signaling pathway; ncRNAs involved in Wnt signaling in hepatocellular carcinoma; Gastrin signaling pathway; IL-18 signaling pathway; NAD metabolism in oncogene-induced senescence and mitochondrial dysfunction-associated senescence	10	100	High	1	Met-loss+Acetyl [N-Term]
FALSE	High	Master Protein	O15371	Eukaryotic translation initiation factor 3 subunit D OS=Homo sapiens GN=EIF3D PE=1 SV=1	0	394.389	53	25	63	25	548	63.9	6.05	228.49	25	cell organization and biogenesis;protein metabolism;other metabolic processes;other biological processes	cytosol;translational apparatus;other cell component	nucleic acid binding activity	Pf05091	8664	ENSG00000100353	EIF3D	A8MWD3; B2R7D4; B4DTF8; B4DVY1; hsa:8664; O15371; Q3MJD9; Q5M9Q6	L13a-mediated translational silencing of Ceruloplasmin expression; Translation initiation complex formation; Formation of a pool of free 40S subunits; Formation of the ternary complex, and subsequently, the 43S complex; Ribosomal scanning and start codon recognition; GTP hydrolysis and joining of the 60S ribosomal subunit	Translation factors; VEGFA-VEGFR2 signaling pathway; nsp1 from SARS-CoV-2 inhibits translation initiation in the host cell	9	100	High	1
FALSE	High	Master Protein	P78527	DNA-dependent protein kinase catalytic subunit OS=Homo sapiens GN=PRKDC PE=1 SV=3	0	388.087	19	75	86	75	4128	468.8	7.12	218.87	75	cell cycle OR cell proliferation;cell organization and biogenesis;protein metabolism;DNA metabolism;RNA metabolism OR transcription;other metabolic processes;stress response;developmental processes;signal transduction;other biological processes	cytosol;nucleus;other cell component	nucleic acid binding activity;kinase activity;other molecular function	Pf00454, Pf02259, Pf02260, Pf08163, Pf19704, Pf20502	5591	ENSG00000253729	PRKDC	hsa:5591; P78527; P78528; Q13327; Q13337; Q14175; Q59H99; Q7Z611; Q96SE6; Q9UME3	Cytosolic sensors of pathogen-associated DNA ; Nonhomologous End-Joining (NHEJ); E3 ubiquitin ligases ubiquitinate target proteins; IRF3-mediated induction of type I IFN	miRNA regulation of DNA damage response; Cell cycle; Retinoblastoma gene in cancer; Fas ligand pathway and stress induction of heat shock proteins; Pathways affected in adenoid cystic carcinoma; ATM signaling in development and disease ; Non-homologous end joining; Osteoblast differentiation and related diseases; DNA repair pathways, full network; DNA damage response	14	100	High	1
FALSE	High	Master Protein	P19338	Nucleolin OS=Homo sapiens GN=NCL PE=1 SV=3	0	385.51	39	33	62	33	710	76.6	4.7	226.91	33	developmental processes;other biological processes	nucleus;other cell component	nucleic acid binding activity;other molecular function	Pf00076	4691	ENSG00000115053	NCL	hsa:4691; P19338; Q53SK1; Q8NB06; Q9UCF0; Q9UDG1	Major pathway of rRNA processing in the nucleolus and cytosol	Pathogenic Escherichia coli infection; VEGFA-VEGFR2 signaling pathway	3	100	High	1
FALSE	High	Master Protein	Q96TA2	ATP-dependent zinc metalloprotease YME1L1 OS=Homo sapiens GN=YME1L1 PE=1 SV=2	0	381.935	46	37	66	37	773	86.4	8.76	223.85	37	cell cycle OR cell proliferation;cell organization and biogenesis;protein metabolism;other metabolic processes;other biological processes	other membranes;mitochondrion;nucleus	other molecular function	Pf00004, Pf01434, Pf17862	10730	ENSG00000136758	YME1L1	B4DNM1; D3DRV8; D3DRV9; hsa:10730; Q5T8D9; Q96TA2; Q9H1Q0; Q9UMR9	Processing of SMDT1		1	100	High	1
FALSE	High	Master Protein	P33991	DNA replication licensing factor MCM4 OS=Homo sapiens GN=MCM4 PE=1 SV=5	0	377.608	44	36	52	36	863	96.5	6.74	188.34	36	cell cycle OR cell proliferation;cell organization and biogenesis;DNA metabolism;other metabolic processes;stress response	nucleus;other cell component	nucleic acid binding activity;other molecular function	Pf00493, Pf14551, Pf17207, Pf17855	4173	ENSG00000104738	MCM4	hsa:4173; P33991; Q8NEH1; Q99658	Orc1 removal from chromatin; Activation of ATR in response to replication stress; Activation of the pre-replicative complex; Assembly of the pre-replicative complex; Unwinding of DNA	Cell cycle; Gastric cancer network 1; Retinoblastoma gene in cancer; Ciliary landscape; G1 to S cell cycle control; DNA replication	12	100	High	1	Met-loss+Acetyl [N-Term]
FALSE	High	Master Protein	P11940	Polyadenylate-binding protein 1 OS=Homo sapiens GN=PABPC1 PE=1 SV=2	0	376.153	66	44	82	32	636	70.6	9.5	210.25	44	RNA metabolism OR transcription;other metabolic processes;other biological processes	cytosol;nucleus;other cell component	nucleic acid binding activity;other molecular function	Pf00076, Pf00658	26986	ENSG00000070756	PABPC1	hsa:26986; P11940; Q15097; Q93004	L13a-mediated translational silencing of Ceruloplasmin expression; Translation initiation complex formation; AUF1 (hnRNP D0) binds and destabilizes mRNA; Regulation of expression of SLITs and ROBOs; Deadenylation of mRNA; Nonsense Mediated Decay (NMD) enhanced by the Exon Junction Complex (EJC); Nonsense Mediated Decay (NMD) independent of the Exon Junction Complex (EJC)	Translation factors; Endoderm differentiation; VEGFA-VEGFR2 signaling pathway; Acute viral myocarditis	11	100	High	1
FALSE	High	Master Protein	P36578	60S ribosomal protein L4 OS=Homo sapiens GN=RPL4 PE=1 SV=5	0	370.492	53	30	61	30	427	47.7	11.06	213.55	30	protein metabolism;other metabolic processes	cytosol;ER/Golgi;translational apparatus;nucleus;other cell component	other molecular function	Pf00573, Pf14374	6124	ENSG00000174444	RPL4	A8K502; hsa:6124; P36578; P39029; Q4VBR0; Q969Z9	L13a-mediated translational silencing of Ceruloplasmin expression; Formation of a pool of free 40S subunits; GTP hydrolysis and joining of the 60S ribosomal subunit; SRP-dependent cotranslational protein targeting to membrane; Regulation of expression of SLITs and ROBOs; Major pathway of rRNA processing in the nucleolus and cytosol; Nonsense Mediated Decay (NMD) enhanced by the Exon Junction Comp…	Cytoplasmic ribosomal proteins	14	100	High	1	Met-loss+Acetyl [N-Term]
FALSE	High	Master Protein	Q9BRK5	45 kDa calcium-binding protein OS=Homo sapiens GN=SDF4 PE=1 SV=1	0	366.337	48	22	71	22	362	41.8	4.86	249.49	22	cell organization and biogenesis;transport;developmental processes;other biological processes	plasma membrane;other membranes;ER/Golgi;other cytoplasmic organelle;other cell component	other molecular function	Pf13202, Pf13499	51150	ENSG00000078808	SDF4	B1AME5; B1AME6; B2RDF1; B4DSM1; hsa:51150; Q53G52; Q53HQ9; Q8NBQ3; Q96AA1; Q9BRK5; Q9NZP7; Q9UN53			0	100	High	1
FALSE	High	Master Protein	O75643	U5 small nuclear ribonucleoprotein 200 kDa helicase OS=Homo sapiens GN=SNRNP200 PE=1 SV=2	0	354.06	24	45	59	45	2136	244.4	6.06	199.61	45	cell organization and biogenesis;RNA metabolism OR transcription;other metabolic processes	nucleus	other molecular function	Pf00270, Pf00271, Pf02889, Pf18149	23020	ENSG00000144028	SNRNP200	hsa:23020; O75643; O94884; Q6NZY0; Q6PX59; Q8NBE6; Q96IF2; Q9H7S0	mRNA Splicing - Major Pathway; mRNA Splicing - Minor Pathway		2	100	High	1
FALSE	High	Master Protein	A6NHR9	Structural maintenance of chromosomes flexible hinge domain-containing protein 1 OS=Homo sapiens GN=SMCHD1 PE=1 SV=2	0	350.905	26	45	62	45	2005	226.2	7.3	182.04	45	cell organization and biogenesis;DNA metabolism;other metabolic processes;stress response;developmental processes;other biological processes	nucleus;other cell component	nucleic acid binding activity;other molecular function	Pf06470, Pf13589	23347	ENSG00000101596	SMCHD1	A6NHR9; hsa:23347; O75141; Q6AHX6; Q6ZTQ8; Q9H6Q2; Q9UG39			0	100	High	1	Met-loss+Acetyl [N-Term]
FALSE	High	Master Protein	Q13347	Eukaryotic translation initiation factor 3 subunit I OS=Homo sapiens GN=EIF3I PE=1 SV=1	0	347.969	67	20	53	20	325	36.5	5.64	196.68	20	cell organization and biogenesis;protein metabolism;other metabolic processes	cytosol;translational apparatus;other cell component	nucleic acid binding activity	Pf00400	8668	ENSG00000084623	EIF3I	hsa:8668; Q13347	L13a-mediated translational silencing of Ceruloplasmin expression; Translation initiation complex formation; Formation of a pool of free 40S subunits; Formation of the ternary complex, and subsequently, the 43S complex; Ribosomal scanning and start codon recognition; GTP hydrolysis and joining of the 60S ribosomal subunit	Translation factors; nsp1 from SARS-CoV-2 inhibits translation initiation in the host cell	8	100	High	1
FALSE	High	Master Protein	O75533	Splicing factor 3B subunit 1 OS=Homo sapiens GN=SF3B1 PE=1 SV=3	0	345.658	37	40	57	40	1304	145.7	7.09	189.86	40	cell organization and biogenesis;RNA metabolism OR transcription;other metabolic processes	nucleus	nucleic acid binding activity;other molecular function	Pf08920	23451	ENSG00000115524	SF3B1	E9PCH3; hsa:23451; O75533	mRNA Splicing - Major Pathway; B-WICH complex positively regulates rRNA expression; mRNA Splicing - Minor Pathway	mRNA processing	4	100	High	1
FALSE	High	Master Protein	O43852	Calumenin OS=Homo sapiens GN=CALU PE=1 SV=2	0	337.992	57	23	46	23	315	37.1	4.64	175.92	23		non-structural extracellular;other membranes;cytosol;ER/Golgi;other cell component	other molecular function	Pf13833	813	ENSG00000128595	CALU	B3KPG9; D6QS48; D6QS49; D6QS50; D6QS51; D6QS52; D6QS53; D6QS54; D6QS55; D6QS56; D6QS57; D6QS58; D6QS59; F5H1Q9; F5H879; hsa:813; O43852; O60456; Q6FHB9; Q96RL3; Q9NR43	Platelet degranulation ; Regulation of Insulin-like Growth Factor (IGF) transport and uptake by Insulin-like Growth Factor Binding Proteins (IGFBPs); Post-translational protein phosphorylation	NOTCH1 regulation of endothelial cell calcification; VEGFA-VEGFR2 signaling pathway	5	100	High	1
FALSE	High	Master Protein	O95831	Apoptosis-inducing factor 1, mitochondrial OS=Homo sapiens GN=AIFM1 PE=1 SV=1	0	325.584	41	25	46	25	613	66.9	8.95	185.04	25	cell organization and biogenesis;stress response;transport;developmental processes;signal transduction;other biological processes	other membranes;cytosol;mitochondrion;nucleus;other cell component	nucleic acid binding activity;other molecular function	Pf00070, Pf14721	9131	ENSG00000156709	AIFM1	A4QPB4; B1ALN1; B2RB08; D3DTE9; E9PRR0; hsa:9131; O95831; Q1L6K4; Q1L6K6; Q2QKE4; Q5JUZ7; Q6I9X6; Q9Y3I3; Q9Y3I4		Apoptosis modulation and signaling; Nanomaterial induced apoptosis; Apoptosis modulation by HSP70	3	100	High	1
FALSE	High	Master Protein	Q13435	Splicing factor 3B subunit 2 OS=Homo sapiens GN=SF3B2 PE=1 SV=2	0	324.217	47	34	56	34	895	100.2	5.67	175.46	34	RNA metabolism OR transcription;other metabolic processes	nucleus		Pf02037, Pf04037, Pf04046	10992	ENSG00000087365	SF3B2	A8K485; B4DT19; hsa:10992; Q13435; Q7L4T5; Q7Z627; Q969K1; Q96CM6; Q9BWD2	mRNA Splicing - Major Pathway; mRNA Splicing - Minor Pathway	mRNA processing	3	100	High	1	Met-loss+Acetyl [N-Term]
FALSE	High	Master Protein	P20839	Inosine-5'-monophosphate dehydrogenase 1 OS=Homo sapiens GN=IMPDH1 PE=1 SV=2	0	319.307	40	25	45	23	514	55.4	6.9	174.61	25	other metabolic processes	non-structural extracellular;cytosol;nucleus;other cytoplasmic organelle;other cell component	nucleic acid binding activity;other molecular function	Pf00478, Pf00571	3614	ENSG00000106348	IMPDH1	A4D0Z6; A4D0Z7; A6NDW5; A6NNI6; B3KNP7; B3KVM8; B4DE09; C9JV30; hsa:3614; J3KNX8; P20839; Q8N194; Q96NU2	Neutrophil degranulation; Potential therapeutics for SARS; Purine ribonucleoside monophosphate biosynthesis	Nucleotide metabolism	4	100	High	1
FALSE	High	Master Protein	P13645	Keratin, type I cytoskeletal 10 OS=Homo sapiens GN=KRT10 PE=1 SV=6	0	317.667	49	33	64	28	584	58.8	5.21	203.52	33	cell organization and biogenesis;protein metabolism;other metabolic processes;developmental processes;other biological processes	plasma membrane;cytosol;cytoskeleton;other cell component	bone, tooth or skin structural activity;other molecular function	Pf00038	3858	ENSG00000186395	KRT10	hsa:3858; P13645; Q14664; Q8N175	Formation of the cornified envelope		2	100	High	1
FALSE	High	Master Protein	P78371	T-complex protein 1 subunit beta OS=Homo sapiens GN=CCT2 PE=1 SV=4	0	315.814	54	27	46	27	535	57.5	6.46	163.96	27	cell organization and biogenesis;transport;other biological processes	non-structural extracellular;cytosol;cytoskeleton;other cytoplasmic organelle;other cell component	other molecular function	Pf00118	10576	ENSG00000166226	CCT2	A8K402; B5BTY7; B7Z243; B7Z7K4; B7ZAT2; hsa:10576; P78371; Q14D36; Q6IAT3	Association of TriC/CCT with target proteins during biosynthesis; Neutrophil degranulation; RHOBTB2 GTPase cycle; RHOBTB1 GTPase cycle; Cooperation of PDCL (PhLP1) and TRiC/CCT in G-protein beta folding; Formation of tubulin folding intermediates by CCT/TriC; Prefoldin mediated transfer of substrate to CCT/TriC; Folding of actin by CCT/TriC; BBSome-mediated cargo-targeting to cilium	16p11.2 proximal deletion syndrome	10	100	High	1
FALSE	High	Master Protein	P61978	Heterogeneous nuclear ribonucleoprotein K OS=Homo sapiens GN=HNRNPK PE=1 SV=1	0	314.003	54	28	63	28	463	50.9	5.54	188.77	28	RNA metabolism OR transcription;other metabolic processes;signal transduction;other biological processes	cytoskeleton;nucleus;other cell component	nucleic acid binding activity;other molecular function	Pf00013, Pf08067	3190	ENSG00000165119	HNRNPK	hsa:3190; P61978; Q07244; Q15671; Q59F98; Q5T6W4; Q60577; Q6IBN1; Q922Y7; Q96J62	mRNA Splicing - Major Pathway; HCMV Late Events; SUMOylation of RNA binding proteins; Processing of Capped Intron-Containing Pre-mRNA	mRNA processing; lncRNA in canonical Wnt signaling and colorectal cancer	6	100	High	1	Acetyl [N-Term]
FALSE	High	Master Protein	P50990	T-complex protein 1 subunit theta OS=Homo sapiens GN=CCT8 PE=1 SV=4	0	312.56	54	31	52	31	548	59.6	5.6	173.7	31	cell organization and biogenesis;transport;other biological processes	non-structural extracellular;cytosol;cytoskeleton;nucleus;other cytoplasmic organelle;other cell component	other molecular function	Pf00118	10694	ENSG00000156261	CCT8	A6NN54; B4DEM7; B4DQH4; hsa:10694; P50990; Q4VBP8	Formation of tubulin folding intermediates by CCT/TriC; Neutrophil degranulation; Prefoldin mediated transfer of substrate to CCT/TriC; BBSome-mediated cargo-targeting to cilium; Association of TriC/CCT with target proteins during biosynthesis; Cooperation of PDCL (PhLP1) and TRiC/CCT in G-protein beta folding; Folding of actin by CCT/TriC	16p11.2 proximal deletion syndrome	8	100	High	1	Met-loss+Acetyl [N-Term]
FALSE	High	Master Protein	Q86YZ3	Hornerin OS=Homo sapiens GN=HRNR PE=1 SV=2	0	308.419	20	18	31	18	2850	282.2	10.04	162.67	18	cell organization and biogenesis;developmental processes	non-structural extracellular;plasma membrane;other cytoplasmic organelle;other cell component	other molecular function	Pf01023	388697	ENSG00000197915	HRNR	hsa:388697; Q5DT20; Q5U1F4; Q86YZ3	Neutrophil degranulation		1	100	High	1
FALSE	High	Master Protein	P68366	Tubulin alpha-4A chain OS=Homo sapiens GN=TUBA4A PE=1 SV=1	0	288.962	48	23	51	9	448	49.9	5.06	177.74	23	cell cycle OR cell proliferation;cell organization and biogenesis	non-structural extracellular;cytosol;cytoskeleton;other cell component	cytoskeletal activity;other molecular function	Pf00091, Pf03953	7277	ENSG00000127824	TUBA4A	A8MUB1; B3KNQ6; hsa:7277; P05215; P68366	Intraflagellar transport; COPI-dependent Golgi-to-ER retrograde traffic; MHC class II antigen presentation; Kinesins; COPI-mediated anterograde transport; Recruitment of NuMA to mitotic centrosomes; Regulation of PLK1 Activity at G2/M Transition; Loss of Nlp from mitotic centrosomes; Recruitment of mitotic centrosome proteins and complexes; Anchoring of the basal body to the plasma membrane; AURK…	Alzheimer's disease and miRNA effects; Pathogenic Escherichia coli infection; Parkin-ubiquitin proteasomal system pathway; Alzheimer's disease	41	100	High	1
FALSE	High	Master Protein	P26358	DNA (cytosine-5)-methyltransferase 1 OS=Homo sapiens GN=DNMT1 PE=1 SV=2	0	288.709	28	39	51	39	1616	183.1	7.75	159.11	39	cell organization and biogenesis;DNA metabolism;other metabolic processes;developmental processes;signal transduction;other biological processes	nucleus;other cell component	nucleic acid binding activity;other molecular function	Pf00145, Pf01426, Pf02008, Pf06464, Pf12047	1786	ENSG00000130816	DNMT1	A0AV63; B7ZLW6; hsa:1786; P26358; Q9UHG5; Q9ULA2; Q9UMZ6	NoRC negatively regulates rRNA expression; PRC2 methylates histones and DNA; Defective pyroptosis; DNA methylation; SUMOylation of DNA methylation proteins	Trans-sulfuration pathway; One-carbon metabolism; Retinoblastoma gene in cancer; Trans-sulfuration and one-carbon metabolism; Hematopoietic stem cell gene regulation by GABP alpha/beta complex; MTHFR deficiency	11	100	High	1
FALSE	High	Master Protein	Q9BQE3	Tubulin alpha-1C chain OS=Homo sapiens GN=TUBA1C PE=1 SV=1	0	286.246	44	22	48	8	449	49.9	5.1	170.28	22	cell cycle OR cell proliferation;cell organization and biogenesis;transport;other biological processes	cytoskeleton;nucleus;other cell component	cytoskeletal activity;other molecular function	Pf00091, Pf03953	84790	ENSG00000167553	TUBA1C	hsa:84790; Q9BQE3	Intraflagellar transport; COPI-dependent Golgi-to-ER retrograde traffic; MHC class II antigen presentation; Kinesins; COPI-mediated anterograde transport; Recruitment of NuMA to mitotic centrosomes; Separation of Sister Chromatids; The role of GTSE1 in G2/M progression after G2 checkpoint; HSP90 chaperone cycle for steroid hormone receptors (SHR) in the presence of ligand; Recycling pathway of L1…	Alzheimer's disease and miRNA effects; Pathogenic Escherichia coli infection; Parkin-ubiquitin proteasomal system pathway; VEGFA-VEGFR2 signaling pathway; Alzheimer's disease	35	100	High	1
FALSE	High	Master Protein	P49368	T-complex protein 1 subunit gamma OS=Homo sapiens GN=CCT3 PE=1 SV=4	0	281.531	56	29	50	29	545	60.5	6.49	155.52	29	cell organization and biogenesis;transport;other biological processes	cytosol;cytoskeleton;other cell component	other molecular function	Pf00118	7203	ENSG00000163468	CCT3	A6NE14; hsa:7203; P49368; Q5SZY1; Q9BR64	Association of TriC/CCT with target proteins during biosynthesis; Cooperation of PDCL (PhLP1) and TRiC/CCT in G-protein beta folding; Formation of tubulin folding intermediates by CCT/TriC; Prefoldin mediated transfer of substrate to CCT/TriC; Folding of actin by CCT/TriC; BBSome-mediated cargo-targeting to cilium	16p11.2 proximal deletion syndrome	7	100	High	1	Acetyl [N-Term]
FALSE	High	Master Protein	O60716	Catenin delta-1 OS=Homo sapiens GN=CTNND1 PE=1 SV=1	0	276.444	36	30	50	30	968	108.1	6.23	162.14	30	cell adhesion;cell-cell signaling;cell organization and biogenesis;developmental processes;signal transduction;other biological processes	plasma membrane;other membranes;cytosol;nucleus;other cell component	signal transduction activity or receptor binding;other molecular function	Pf00514	1500	ENSG00000198561	CTNND1	A8K939; hsa:1500; O15088; O60713; O60714; O60715; O60716; O60935; Q6DHZ7; Q6RBX8; Q9UP71; Q9UP72; Q9UP73	VEGFR2 mediated vascular permeability; Adherens junctions interactions; InlA-mediated entry of Listeria monocytogenes into host cells	VEGFA-VEGFR2 signaling pathway; Wnt signaling pathway and pluripotency	5	100	High	1
FALSE	High	Master Protein	O15372	Eukaryotic translation initiation factor 3 subunit H OS=Homo sapiens GN=EIF3H PE=1 SV=1	0	275.463	53	24	50	24	352	39.9	6.54	198.68	24	cell organization and biogenesis;protein metabolism;other metabolic processes;other biological processes	cytosol;translational apparatus;other cell component	nucleic acid binding activity;other molecular function	Pf01398, Pf19445	8667	ENSG00000147677	EIF3H	hsa:8667; O15372	L13a-mediated translational silencing of Ceruloplasmin expression; Translation initiation complex formation; Formation of a pool of free 40S subunits; Formation of the ternary complex, and subsequently, the 43S complex; Ribosomal scanning and start codon recognition; GTP hydrolysis and joining of the 60S ribosomal subunit	Translation factors; VEGFA-VEGFR2 signaling pathway; nsp1 from SARS-CoV-2 inhibits translation initiation in the host cell	9	100	High	1	Met-loss+Acetyl [N-Term]
FALSE	High	Master Protein	Q13573	SNW domain-containing protein 1 OS=Homo sapiens GN=SNW1 PE=1 SV=1	0	271.582	66	31	52	31	536	61.5	9.52	159.37	31	cell cycle OR cell proliferation;RNA metabolism OR transcription;other metabolic processes;stress response;developmental processes;signal transduction;other biological processes	nucleus;other cell component	signal transduction activity or receptor binding;other molecular function	Pf02731	22938	ENSG00000100603	SNW1	A8K8A9; hsa:22938; Q13483; Q13573; Q32N03; Q5D0D6	mRNA Splicing - Major Pathway; Pre-NOTCH Transcription and Translation; Constitutive Signaling by NOTCH1 PEST Domain Mutants; Constitutive Signaling by NOTCH1 HD+PEST Domain Mutants; Downregulation of SMAD2/3:SMAD4 transcriptional activity; NOTCH1 Intracellular Domain Regulates Transcription; NOTCH4 Intracellular Domain Regulates Transcription; Notch-HLH transcription pathway; NOTCH3 Intracellula…	TGF-beta signaling pathway; Novel intracellular components of RIG-I-like receptor (RLR) pathway; Splicing factor NOVA regulated synaptic proteins; Notch signaling pathway (Netpath)	15	100	High	1	Met-loss+Acetyl [N-Term]
FALSE	High	Master Protein	P50991	T-complex protein 1 subunit delta OS=Homo sapiens GN=CCT4 PE=1 SV=4	0	265.397	46	25	44	25	539	57.9	7.83	145.1	25	transport;other biological processes	cytosol;cytoskeleton;nucleus;other cell component	other molecular function	Pf00118	10575	ENSG00000115484	CCT4	B2R6I3; B7Z8B1; F5H5W3; hsa:10575; O14870; P50991; Q53QP9; Q96C51	Formation of tubulin folding intermediates by CCT/TriC; Prefoldin mediated transfer of substrate to CCT/TriC; BBSome-mediated cargo-targeting to cilium; Association of TriC/CCT with target proteins during biosynthesis; Cooperation of PDCL (PhLP1) and TRiC/CCT in G-protein beta folding; Folding of actin by CCT/TriC	16p11.2 proximal deletion syndrome	7	100	High	1	Met-loss [N-Term]
FALSE	High	Master Protein	Q6PKG0	La-related protein 1 OS=Homo sapiens GN=LARP1 PE=1 SV=2	0	259.998	42	33	48	33	1096	123.4	8.82	140.41	33	cell cycle OR cell proliferation;protein metabolism;other metabolic processes;stress response;signal transduction;other biological processes	other cell component	translation activity;nucleic acid binding activity;other molecular function	Pf05383	23367	ENSG00000155506	LARP1	hsa:23367; O94836; Q6PKG0; Q8N4M2; Q8NB73; Q9UFD7		SARS-CoV-2 innate immunity evasion and cell-specific immune response; Network map of SARS-CoV-2 signaling pathway	2	100	High	1	Met-loss+Acetyl [N-Term]
FALSE	High	Master Protein	Q96N67	Dedicator of cytokinesis protein 7 OS=Homo sapiens GN=DOCK7 PE=1 SV=4	0	256.898	19	34	42	34	2140	242.4	6.8	133.13	34	cell cycle OR cell proliferation;cell organization and biogenesis;transport;developmental processes;signal transduction;other biological processes	other cell component	enzyme regulator activity;other molecular function	Pf06920, Pf11878, Pf14429, Pf20421, Pf20422	85440	ENSG00000116641	DOCK7	hsa:85440; Q00M63; Q2PPY7; Q45RE8; Q45RE9; Q5T1B9; Q5T1C0; Q6ZV32; Q8TB82; Q96N67; Q96NG6; Q96NI0; Q9C092	CDC42 GTPase cycle; RAC1 GTPase cycle; Factors involved in megakaryocyte development and platelet production; MET activates RAP1 and RAC1		4	100	High	1
FALSE	High	Master Protein	P11142	Heat shock cognate 71 kDa protein OS=Homo sapiens GN=HSPA8 PE=1 SV=1	0	249.608	31	20	41	17	646	70.9	5.52	144.9	20	cell organization and biogenesis;protein metabolism;RNA metabolism OR transcription;other metabolic processes;stress response;transport;other biological processes	non-structural extracellular;plasma membrane;other membranes;cytosol;nucleus;other cytoplasmic organelle;other cell component	signal transduction activity or receptor binding;other molecular function	Pf00012	3312	ENSG00000109971	HSPA8	hsa:3312; P11142; Q9H3R6	HSP90 chaperone cycle for steroid hormone receptors (SHR) in the presence of ligand; Neutrophil degranulation; mRNA Splicing - Major Pathway; Interleukin-4 and Interleukin-13 signaling; Regulation of HSF1-mediated heat shock response; Clathrin-mediated endocytosis; AUF1 (hnRNP D0) binds and destabilizes mRNA; Chaperone Mediated Autophagy; Attenuation phase; Late endosomal microautophagy; Lysosome…	Parkin-ubiquitin proteasomal system pathway; MAPK signaling pathway; Exercise-induced circadian regulation	20	100	High	1
FALSE	High	Master Protein	Q04637	Eukaryotic translation initiation factor 4 gamma 1 OS=Homo sapiens GN=EIF4G1 PE=1 SV=4	0	246.926	28	37	52	32	1599	175.4	5.33	136.84	37	protein metabolism;other metabolic processes;stress response;other biological processes	cytosol;translational apparatus;nucleus;other cell component	nucleic acid binding activity;other molecular function	Pf02020, Pf02847, Pf02854	1981	ENSG00000114867	EIF4G1	D3DNT2; D3DNT4; D3DNT5; E9PFM1; G5E9S1; hsa:1981; O43177; O95066; Q04637; Q5HYG0; Q6ZN21; Q8N102	ISG15 antiviral mechanism; L13a-mediated translational silencing of Ceruloplasmin expression; Translation initiation complex formation; Ribosomal scanning and start codon recognition; GTP hydrolysis and joining of the 60S ribosomal subunit; AUF1 (hnRNP D0) binds and destabilizes mRNA; Regulation of expression of SLITs and ROBOs; Nonsense Mediated Decay (NMD) enhanced by the Exon Junction Complex …	Translation factors; VEGFA-VEGFR2 signaling pathway; Acute viral myocarditis; Fragile X syndrome; Translation inhibitors in chronically activated PDGFRA cells; Malignant pleural mesothelioma	18	100	High	1
FALSE	High	Master Protein	P08779	Keratin, type I cytoskeletal 16 OS=Homo sapiens GN=KRT16 PE=1 SV=4	0	244.982	55	25	42	13	473	51.2	5.05	137.17	25	cell organization and biogenesis;stress response;developmental processes;other biological processes	cytosol;cytoskeleton	cytoskeletal activity	Pf00038	3868	ENSG00000186832	KRT16	A8K488; hsa:3868; P08779; P30654; Q16402; Q9UBG8	Formation of the cornified envelope	Vitamin D receptor pathway	3	100	High	1
FALSE	High	Master Protein	Q99832	T-complex protein 1 subunit eta OS=Homo sapiens GN=CCT7 PE=1 SV=2	0	240.742	39	24	44	24	543	59.3	7.65	141.66	24	transport;other biological processes	cytosol;cytoskeleton;other cell component	other molecular function	Pf00118	10574	ENSG00000135624	CCT7	A8K7E6; A8MWI8; B7WNW9; B7Z4T9; B7Z4Z7; hsa:10574; O14871; Q6FI26; Q99832	Formation of tubulin folding intermediates by CCT/TriC; RHOBTB1 GTPase cycle; Prefoldin mediated transfer of substrate to CCT/TriC; RHOBTB2 GTPase cycle; Association of TriC/CCT with target proteins during biosynthesis; Cooperation of PDCL (PhLP1) and TRiC/CCT in G-protein beta folding; Folding of actin by CCT/TriC	VEGFA-VEGFR2 signaling pathway; 16p11.2 proximal deletion syndrome	9	100	High	1	Acetyl [N-Term]
FALSE	High	Master Protein	Q9NVI7	ATPase family AAA domain-containing protein 3A OS=Homo sapiens GN=ATAD3A PE=1 SV=2	0	239.64	44	31	47	12	634	71.3	8.98	140.6	31	cell organization and biogenesis;stress response;other biological processes	other membranes;mitochondrion	other molecular function	Pf00004, Pf12037	55210	ENSG00000197785	ATAD3A	B3KPB3; D2K8Q1; G3V1I6; hsa:55210; Q5SV23; Q8N275; Q96A50; Q9NVI7			0	100	High	1	Met-loss+Acetyl [N-Term]
FALSE	High	Master Protein	P60709	Actin, cytoplasmic 1 OS=Homo sapiens GN=ACTB PE=1 SV=1	0	236.751	54	18	38	5	375	41.7	5.48	132	18	cell organization and biogenesis;transport;developmental processes;other biological processes	plasma membrane;other membranes;cytosol;cytoskeleton;nucleus;other cell component	cytoskeletal activity;other molecular function	Pf00022	60	ENSG00000075624	ACTB	hsa:60; P02570; P60709; P70514; P99021; Q11211; Q64316; Q75MN2; Q96B34; Q96HG5	Regulation of actin dynamics for phagocytic cup formation; FCGR3A-mediated phagocytosis; Recycling pathway of L1; Translocation of SLC2A4 (GLUT4) to the plasma membrane; RHO GTPases activate IQGAPs; RHO GTPases Activate Formins; Sensory processing of sound by inner hair cells of the cochlea; Sensory processing of sound by outer hair cells of the cochlea; RHOF GTPase cycle; VEGFA-VEGFR2 Pathway; A…	Arrhythmogenic right ventricular cardiomyopathy; Pathogenic Escherichia coli infection; Common pathways underlying drug addiction; Myometrial relaxation and contraction pathways; Focal adhesion; Fas ligand pathway and stress induction of heat shock proteins; Ebola virus pathway in host; Acute viral myocarditis; Thermogenesis; Mechanoregulation and pathology of YAP/TAZ via Hippo and non-Hippo mech…	47	100	High	1
FALSE	High	Master Protein	P61247	40S ribosomal protein S3a OS=Homo sapiens GN=RPS3A PE=1 SV=2	0	232.265	63	24	42	24	264	29.9	9.73	118.87	24	protein metabolism;other metabolic processes;other biological processes	cytosol;ER/Golgi;translational apparatus;nucleus;other cell component	nucleic acid binding activity;other molecular function	Pf01015	6189	ENSG00000145425	RPS3A	B2R4D4; D3DP05; hsa:6189; P33443; P49241; P61247	L13a-mediated translational silencing of Ceruloplasmin expression; Translation initiation complex formation; Formation of a pool of free 40S subunits; Formation of the ternary complex, and subsequently, the 43S complex; Ribosomal scanning and start codon recognition; GTP hydrolysis and joining of the 60S ribosomal subunit; Major pathway of rRNA processing in the nucleolus and cytosol; Regulation …	Cytoplasmic ribosomal proteins	17	100	High	1
FALSE	High	Master Protein	Q9GZU2	Paternally-expressed gene 3 protein OS=Homo sapiens GN=PEG3 PE=1 SV=1	0	231.768	23	27	39	27	1588	180.7	5.48	122.6	27	other biological processes	nucleus;other cytoplasmic organelle	nucleic acid binding activity;other molecular function	Pf00096, Pf02023, Pf13913	5178	ENSG00000198300	PEG3	A7E2B8; B4DIM4; C9JP50; hsa:5178; P78418; Q5H9P9; Q7Z7H7; Q8TF75; Q9GZU2; Q9GZY2			0	100	High	1
FALSE	High	Master Protein	Q15029	116 kDa U5 small nuclear ribonucleoprotein component OS=Homo sapiens GN=EFTUD2 PE=1 SV=1	0	226.398	31	26	35	25	972	109.4	5	112.28	26	RNA metabolism OR transcription;other metabolic processes;other biological processes	cytosol;nucleus;other cell component	nucleic acid binding activity;other molecular function	Pf00009, Pf00679, Pf03144, Pf03764, Pf14492, Pf16004	9343	ENSG00000108883	EFTUD2	B4DK30; B4DMC0; D3DX58; hsa:9343; K7EJ81; Q15029; Q9BUR0	mRNA Splicing - Major Pathway; mRNA Splicing - Minor Pathway	mRNA processing; Ciliary landscape	4	100	High	1
FALSE	High	Master Protein	Q8IUD2	ELKS/Rab6-interacting/CAST family member 1 OS=Homo sapiens GN=ERC1 PE=1 SV=1	0	225.794	35	29	36	29	1116	128	5.97	121.17	29	cell-cell signaling;cell organization and biogenesis;protein metabolism;other metabolic processes;transport;developmental processes;signal transduction;other biological processes	plasma membrane;other membranes;cytosol;cytoskeleton;ER/Golgi;other cell component	other molecular function	Pf09457, Pf10174	23085	ENSG00000082805	ERC1	A2RU77; A7E295; D3DUP7; D3DUP8; hsa:23085; Q6NVK2; Q8IUD2; Q8IUD3; Q8IUD4; Q8IUD5; Q8NAS1; Q9NXN5; Q9UIK7; Q9UPS1			0	100	High	1
FALSE	High	Master Protein	P09874	Poly [ADP-ribose] polymerase 1 OS=Homo sapiens GN=PARP1 PE=1 SV=4	0	223.709	35	28	38	28	1014	113	8.88	116.03	28	cell organization and biogenesis;protein metabolism;DNA metabolism;RNA metabolism OR transcription;other metabolic processes;stress response;developmental processes;signal transduction;other biological processes	mitochondrion;nucleus;other cell component	nucleic acid binding activity;other molecular function	Pf00533, Pf00644, Pf00645, Pf02877, Pf05406, Pf08063	142	ENSG00000143799	PARP1	B1ANJ4; hsa:142; P09874; Q8IUZ9	Downregulation of SMAD2/3:SMAD4 transcriptional activity; SUMOylation of DNA damage response and repair proteins; HDR through MMEJ (alt-NHEJ); Formation of Incision Complex in GG-NER; DNA Damage Recognition in GG-NER; vRNA Synthesis; POLB-Dependent Long Patch Base Excision Repair; Dual Incision in GG-NER	Corticotropin-releasing hormone signaling pathway; Nanoparticle triggered regulated necrosis; Fas ligand pathway and stress induction of heat shock proteins; NAD metabolism, sirtuins and aging; NAD+ metabolism; NAD+ biosynthetic pathways; Breast cancer pathway; Acute viral myocarditis; Joubert syndrome; Male infertility; Base excision repair; IL-18 signaling pathway; DNA repair pathways, full net…	23	100	High	1	Met-loss+Acetyl [N-Term]
FALSE	High	Master Protein	O75821	Eukaryotic translation initiation factor 3 subunit G OS=Homo sapiens GN=EIF3G PE=1 SV=2	0	222.214	54	16	30	16	320	35.6	6.13	114.14	16	cell organization and biogenesis;protein metabolism;other metabolic processes;other biological processes	cytosol;translational apparatus;other cell component	nucleic acid binding activity	Pf00076, Pf12353	8666	ENSG00000130811	EIF3G	hsa:8666; O14801; O75821; Q969U5	L13a-mediated translational silencing of Ceruloplasmin expression; Translation initiation complex formation; Formation of a pool of free 40S subunits; Formation of the ternary complex, and subsequently, the 43S complex; Ribosomal scanning and start codon recognition; GTP hydrolysis and joining of the 60S ribosomal subunit	Translation factors; nsp1 from SARS-CoV-2 inhibits translation initiation in the host cell	8	100	High	1	Met-loss [N-Term]
FALSE	High	Master Protein	Q9UQ35	Serine/arginine repetitive matrix protein 2 OS=Homo sapiens GN=SRRM2 PE=1 SV=2	0	221.999	15	28	36	28	2752	299.4	12.06	109.1	28	RNA metabolism OR transcription;other metabolic processes	nucleus	nucleic acid binding activity;other molecular function	Pf08312	23524	ENSG00000167978	SRRM2	A6NKB9; D3DU97; hsa:23524; O15038; O94803; Q6NSL3; Q6PIM3; Q6PK40; Q8IW17; Q96GY7; Q9P0G1; Q9UHA8; Q9UQ35; Q9UQ36; Q9UQ37; Q9UQ38; Q9UQ40	mRNA Splicing - Major Pathway		1	100	High	1
FALSE	High	Master Protein	Q92900	Regulator of nonsense transcripts 1 OS=Homo sapiens GN=UPF1 PE=1 SV=2	0	221.528	30	27	37	27	1129	124.3	6.61	121.54	27	cell cycle OR cell proliferation;cell organization and biogenesis;DNA metabolism;RNA metabolism OR transcription;other metabolic processes;stress response;transport;other biological processes	cytosol;nucleus;other cell component	nucleic acid binding activity;other molecular function	Pf09416, Pf13086, Pf13087, Pf18141	5976	ENSG00000005007	UPF1	hsa:5976; O00239; O43343; Q86Z25; Q92842; Q92900	Nonsense Mediated Decay (NMD) enhanced by the Exon Junction Complex (EJC); Nonsense Mediated Decay (NMD) independent of the Exon Junction Complex (EJC)		2	100	High	1
FALSE	High	Master Protein	P23396	40S ribosomal protein S3 OS=Homo sapiens GN=RPS3 PE=1 SV=2	0	221.402	77	23	39	23	243	26.7	9.66	132.43	23	cell cycle OR cell proliferation;cell organization and biogenesis;protein metabolism;DNA metabolism;other metabolic processes;stress response;other biological processes	plasma membrane;other membranes;cytosol;cytoskeleton;mitochondrion;ER/Golgi;translational apparatus;nucleus;other cell component	cytoskeletal activity;nucleic acid binding activity;other molecular function	Pf00189, Pf07650	6188	ENSG00000149273	RPS3	B2R7N5; hsa:6188; J3KN86; P23396; Q498B5; Q8NI95	L13a-mediated translational silencing of Ceruloplasmin expression; Translation initiation complex formation; Formation of a pool of free 40S subunits; Formation of the ternary complex, and subsequently, the 43S complex; Ribosomal scanning and start codon recognition; GTP hydrolysis and joining of the 60S ribosomal subunit; Major pathway of rRNA processing in the nucleolus and cytosol; Regulation …	Cytoplasmic ribosomal proteins	17	100	High	1
FALSE	High	Master Protein	O43143	Pre-mRNA-splicing factor ATP-dependent RNA helicase DHX15 OS=Homo sapiens GN=DHX15 PE=1 SV=2	0	215.691	36	29	43	29	795	90.9	7.46	124.82	29	RNA metabolism OR transcription;other metabolic processes;other biological processes	nucleus	nucleic acid binding activity;other molecular function	Pf00270, Pf00271, Pf04408, Pf07717	1665	ENSG00000109606	DHX15	hsa:1665; O43143; Q9NQT7	mRNA Splicing - Major Pathway	mRNA processing	2	100	High	1
FALSE	High	Master Protein	P02533	Keratin, type I cytoskeletal 14 OS=Homo sapiens GN=KRT14 PE=1 SV=4	0	215.55	46	24	39	12	472	51.5	5.16	121.51	24	cell organization and biogenesis;other biological processes	cytosol;cytoskeleton;nucleus;other cell component	cytoskeletal activity;other molecular function	Pf00038	3861	ENSG00000186847	KRT14	hsa:3861; P02533; Q14715; Q53XY3; Q9BUE3; Q9UBN2; Q9UBN3; Q9UCY4	Formation of the cornified envelope; Type I hemidesmosome assembly	Corticotropin-releasing hormone signaling pathway	4	100	High	1
FALSE	High	Master Protein	Q00839	Heterogeneous nuclear ribonucleoprotein U OS=Homo sapiens GN=HNRNPU PE=1 SV=6	0	214.453	31	21	36	21	825	90.5	6	121.81	21	cell cycle OR cell proliferation;cell organization and biogenesis;RNA metabolism OR transcription;other metabolic processes;transport;developmental processes;other biological processes	cytoskeleton;nucleus;other cell component	cytoskeletal activity;nucleic acid binding activity;other molecular function	Pf00622, Pf02037, Pf13671	3192	ENSG00000153187	HNRNPU	hsa:3192; O75507; Q00839; Q8N174; Q96HY9; Q9BQ09	mRNA Splicing - Major Pathway; Processing of Capped Intron-Containing Pre-mRNA	mRNA processing; lncRNA in canonical Wnt signaling and colorectal cancer	4	100	High	1
FALSE	High	Master Protein	P48643	T-complex protein 1 subunit epsilon OS=Homo sapiens GN=CCT5 PE=1 SV=1	0	213.103	45	25	38	25	541	59.6	5.66	111.78	25	transport;other biological processes	cytosol;cytoskeleton;other cell component	cytoskeletal activity;nucleic acid binding activity;other molecular function	Pf00118	22948	ENSG00000150753	CCT5	A8JZY8; A8K2X8; B4DYD8; hsa:22948; P48643	Association of TriC/CCT with target proteins during biosynthesis; Cooperation of PDCL (PhLP1) and TRiC/CCT in G-protein beta folding; Formation of tubulin folding intermediates by CCT/TriC; Prefoldin mediated transfer of substrate to CCT/TriC; Folding of actin by CCT/TriC; BBSome-mediated cargo-targeting to cilium	16p11.2 proximal deletion syndrome	7	100	High	1
FALSE	High	Master Protein	Q9H2D6	TRIO and F-actin-binding protein OS=Homo sapiens GN=TRIOBP PE=1 SV=3	0	212.91	12	28	38	27	2365	261.2	8.48	126.69	28	cell cycle OR cell proliferation;cell organization and biogenesis;protein metabolism;other metabolic processes;developmental processes;other biological processes	cytoskeleton;nucleus;other cell component	cytoskeletal activity;other molecular function	Pf00169	11078	ENSG00000100106	TRIOBP	B1AHD4; B1AHD7; F2Z2W0; F8W6V6; hsa:11078; O94797; Q2PZW8; Q2Q3Z9; Q2Q400; Q5R3M6; Q96DW1; Q9BT77; Q9BTL7; Q9BY98; Q9H2D6; Q9Y3L4			0	100	High	1
FALSE	High	Master Protein	P67809	Nuclease-sensitive element-binding protein 1 OS=Homo sapiens GN=YBX1 PE=1 SV=3	0	209.513	71	17	28	13	324	35.9	9.88	116.76	17	RNA metabolism OR transcription;other metabolic processes;transport;developmental processes;other biological processes	non-structural extracellular;other membranes;cytosol;nucleus;other cell component	nucleic acid binding activity;other molecular function	Pf00313	4904	ENSG00000065978	YBX1	hsa:4904; P16990; P16991; P67809; Q14972; Q15325; Q5FVF0	mRNA Splicing - Major Pathway; mRNA Splicing - Minor Pathway; Noncanonical activation of NOTCH3	Brain-derived neurotrophic factor (BDNF) signaling pathway; MECP2 and associated Rett syndrome; mRNA processing; Sudden infant death syndrome (SIDS) susceptibility pathways	7	100	High	1	Met-loss+Acetyl [N-Term]
FALSE	High	Master Protein	Q14566	DNA replication licensing factor MCM6 OS=Homo sapiens GN=MCM6 PE=1 SV=1	0	205.938	30	25	35	25	821	92.8	5.41	118.38	25	cell cycle OR cell proliferation;cell organization and biogenesis;DNA metabolism;other metabolic processes;stress response	nucleus;other cell component	nucleic acid binding activity;other molecular function	Pf00493, Pf14551, Pf17207, Pf17855, Pf18263	4175	ENSG00000076003	MCM6	B2R6H2; hsa:4175; Q13504; Q14566; Q99859	Orc1 removal from chromatin; Activation of ATR in response to replication stress; Activation of the pre-replicative complex; Assembly of the pre-replicative complex; Unwinding of DNA	Cell cycle; Retinoblastoma gene in cancer; Ciliary landscape; G1 to S cell cycle control; DNA replication	11	100	High	1	Acetyl [N-Term]
FALSE	High	Master Protein	Q2NL82	Pre-rRNA-processing protein TSR1 homolog OS=Homo sapiens GN=TSR1 PE=1 SV=1	0	205.914	32	27	38	27	804	91.8	7.42	120.65	27	RNA metabolism OR transcription;other metabolic processes	cytosol;nucleus;other cell component	nucleic acid binding activity;other molecular function	Pf04950, Pf08142	55720	ENSG00000167721	TSR1	hsa:55720; Q2NL82; Q8WUY5; Q9NVT0; Q9P2E6	Major pathway of rRNA processing in the nucleolus and cytosol		1	100	High	1	Met-loss+Acetyl [N-Term]
FALSE	High	Master Protein	P02538	Keratin, type II cytoskeletal 6A OS=Homo sapiens GN=KRT6A PE=1 SV=3	0	205.903	40	26	40	5	564	60	8	119.76	26	cell organization and biogenesis;stress response;other biological processes	cytosol;cytoskeleton	cytoskeletal activity	Pf00038, Pf16208	3853	ENSG00000205420	KRT6A	A4QPC1; hsa:3853; P02538; P48667; Q08AR4; Q6NT67; Q96CL4	Formation of the cornified envelope	Ectoderm differentiation; Ectoderm differentiation	4	100	High	1	Met-loss+Acetyl [N-Term]
FALSE	High	Master Protein	P11021	78 kDa glucose-regulated protein OS=Homo sapiens GN=HSPA5 PE=1 SV=2	0	204.744	43	22	35	21	654	72.3	5.16	115	22	protein metabolism;other metabolic processes;stress response;transport;developmental processes;signal transduction;other biological processes	plasma membrane;other membranes;cytosol;mitochondrion;ER/Golgi;nucleus;other cell component	translation activity;other molecular function	Pf00012	3309	ENSG00000044574	HSPA5	B0QZ61; hsa:3309; P11021; Q2EF78; Q9NPF1; Q9UK02	Platelet degranulation ; IRE1alpha activates chaperones; Regulation of HSF1-mediated heat shock response; PERK regulates gene expression; Antigen Presentation: Folding, assembly and peptide loading of class I MHC; ATF6 (ATF6-alpha) activates chaperone genes	Parkin-ubiquitin proteasomal system pathway; Apoptosis-related network due to altered Notch3 in ovarian cancer; Photodynamic therapy-induced unfolded protein response; Prion disease pathway; Unfolded protein response; Orexin receptor pathway	13	100	High	1
FALSE	High	Master Protein	P40227	T-complex protein 1 subunit zeta OS=Homo sapiens GN=CCT6A PE=1 SV=3	0	203.856	39	22	38	22	531	58	6.68	115.57	22	other biological processes	cytosol;cytoskeleton;other cell component	other molecular function	Pf00118	908	ENSG00000146731	CCT6A	A6NCD2; hsa:908; P40227; Q3KP28; Q75LP4; Q96S46	Association of TriC/CCT with target proteins during biosynthesis; RHOBTB2 GTPase cycle; Cooperation of PDCL (PhLP1) and TRiC/CCT in G-protein beta folding; Formation of tubulin folding intermediates by CCT/TriC; Prefoldin mediated transfer of substrate to CCT/TriC; Folding of actin by CCT/TriC	16p11.2 proximal deletion syndrome	7	100	High	1
FALSE	High	Master Protein	Q5JSZ5	Protein PRRC2B OS=Homo sapiens GN=PRRC2B PE=1 SV=2	0	202.467	17	23	33	21	2229	242.8	8.34	103.92	23	other biological processes			Pf07001	84726	ENSG00000288701	PRRC2B	hsa:84726; O60270; Q5JSZ5; Q5JSZ7; Q66VZ2; Q68CR0; Q96EI9; Q9H683			0	100	High	1
FALSE	High	Master Protein	P23246	Splicing factor, proline- and glutamine-rich OS=Homo sapiens GN=SFPQ PE=1 SV=2	0	202.172	33	19	31	18	707	76.1	9.44	120.19	19	protein metabolism;DNA metabolism;RNA metabolism OR transcription;other metabolic processes;stress response;transport;other biological processes	cytosol;nucleus;other cell component	nucleic acid binding activity;other molecular function	Pf00076, Pf08075	6421	ENSG00000116560	SFPQ	hsa:6421; P23246; P30808; Q5SZ71	Suppression of apoptosis; PTK6 Regulates Proteins Involved in RNA Processing	mRNA processing; Type 2 papillary renal cell carcinoma	4	100	High	1
FALSE	High	Master Protein	P46777	60S ribosomal protein L5 OS=Homo sapiens GN=RPL5 PE=1 SV=3	0	200.554	45	21	40	21	297	34.3	9.72	111.93	21	cell organization and biogenesis;protein metabolism;RNA metabolism OR transcription;other metabolic processes;other biological processes	cytosol;ER/Golgi;translational apparatus;nucleus;other cell component	enzyme regulator activity;nucleic acid binding activity;other molecular function	Pf14204, Pf17144	6125	ENSG00000122406	RPL5	hsa:6125; P46777; Q32LZ3; Q53HH6; Q9H3F4	L13a-mediated translational silencing of Ceruloplasmin expression; Formation of a pool of free 40S subunits; GTP hydrolysis and joining of the 60S ribosomal subunit; Major pathway of rRNA processing in the nucleolus and cytosol; Regulation of expression of SLITs and ROBOs; SRP-dependent cotranslational protein targeting to membrane; Response of EIF2AK4 (GCN2) to amino acid deficiency; Nonsense Me…	VEGFA-VEGFR2 signaling pathway; Cytoplasmic ribosomal proteins	15	100	High	1
FALSE	High	Master Protein	P33993	DNA replication licensing factor MCM7 OS=Homo sapiens GN=MCM7 PE=1 SV=4	0	199.712	43	27	35	27	719	81.3	6.46	114.91	27	cell cycle OR cell proliferation;cell organization and biogenesis;DNA metabolism;other metabolic processes;stress response;other biological processes	cytosol;nucleus;other cell component	nucleic acid binding activity;other molecular function	Pf00493, Pf14551, Pf17207, Pf17855	4176	ENSG00000166508	MCM7	A4D2A1; A4D2A2; E9PGN9; hsa:4176; P33993; Q15076; Q96D34; Q96GL1	Orc1 removal from chromatin; Activation of ATR in response to replication stress; Activation of the pre-replicative complex; Assembly of the pre-replicative complex; Unwinding of DNA	miRNA regulation of DNA damage response; Cell cycle; Retinoblastoma gene in cancer; Ciliary landscape; G1 to S cell cycle control; DNA replication	12	100	High	1	Met-loss+Acetyl [N-Term]
FALSE	High	Master Protein	Q96GA3	Protein LTV1 homolog OS=Homo sapiens GN=LTV1 PE=1 SV=1	0	199.083	41	20	36	20	475	54.8	4.91	109.93	20	transport;other biological processes	cytosol;nucleus;other cell component		Pf04180	84946	ENSG00000135521	LTV1	hsa:84946; Q96GA3; Q96JX8	Major pathway of rRNA processing in the nucleolus and cytosol		1	100	High	1
FALSE	High	Master Protein	Q92841	Probable ATP-dependent RNA helicase DDX17 OS=Homo sapiens GN=DDX17 PE=1 SV=2	0	197.655	39	28	40	24	729	80.2	8.27	110.52	28	RNA metabolism OR transcription;other metabolic processes;stress response;developmental processes;signal transduction;other biological processes	cytosol;nucleus;other cell component	other molecular function	Pf00270, Pf00271	10521	ENSG00000100201	DDX17	B1AHM0; H3BLZ8; hsa:10521; Q69YT1; Q6ICD6; Q92841	SUMOylation of transcription cofactors	Novel intracellular components of RIG-I-like receptor (RLR) pathway	2	100	High	1
FALSE	High	Master Protein	Q07065	Cytoskeleton-associated protein 4 OS=Homo sapiens GN=CKAP4 PE=1 SV=2	0	196.037	41	21	30	21	602	66	5.92	102.61	21		plasma membrane;other membranes;cytosol;cytoskeleton;ER/Golgi;nucleus;other cytoplasmic organelle;other cell component			10970	ENSG00000136026	CKAP4	hsa:10970; Q07065; Q504S5; Q53ES6	Neutrophil degranulation; Regulation of Insulin-like Growth Factor (IGF) transport and uptake by Insulin-like Growth Factor Binding Proteins (IGFBPs); Post-translational protein phosphorylation; RND2 GTPase cycle; RND3 GTPase cycle; Surfactant metabolism		6	100	High	1
FALSE	High	Master Protein	Q15393	Splicing factor 3B subunit 3 OS=Homo sapiens GN=SF3B3 PE=1 SV=4	0	195.993	23	25	35	25	1217	135.5	5.26	99.05	25	RNA metabolism OR transcription;other metabolic processes;other biological processes	nucleus	nucleic acid binding activity;other molecular function	Pf03178, Pf10433	23450	ENSG00000189091	SF3B3	hsa:23450; Q15393; Q6NTI8; Q96GC0; Q9BPY2; Q9UFX7; Q9UJ29	mRNA Splicing - Major Pathway; mRNA Splicing - Minor Pathway	mRNA processing	3	100	High	1
FALSE	High	Master Protein	P62917	60S ribosomal protein L8 OS=Homo sapiens GN=RPL8 PE=1 SV=2	0	193.088	42	15	35	15	257	28	11.03	120.23	15	protein metabolism;other metabolic processes	cytosol;translational apparatus;other cell component	nucleic acid binding activity;other molecular function	Pf00181, Pf03947	6132	ENSG00000161016	RPL8	A8K094; D3DWN2; hsa:6132; P25120; P62917; Q567Q7; Q969V7; Q9BWQ9	L13a-mediated translational silencing of Ceruloplasmin expression; Formation of a pool of free 40S subunits; GTP hydrolysis and joining of the 60S ribosomal subunit; SRP-dependent cotranslational protein targeting to membrane; Regulation of expression of SLITs and ROBOs; Major pathway of rRNA processing in the nucleolus and cytosol; Nonsense Mediated Decay (NMD) enhanced by the Exon Junction Comp…	Cytoplasmic ribosomal proteins	14	100	High	1
FALSE	High	Master Protein	Q8WWM7	Ataxin-2-like protein OS=Homo sapiens GN=ATXN2L PE=1 SV=2	0	188.823	27	20	31	20	1075	113.3	8.59	90.7	20	cell organization and biogenesis;other biological processes	other membranes;cytosol;nucleus;other cell component		Pf06741, Pf07145, Pf14438	11273	ENSG00000168488	ATXN2L	A8K1R6; B9EGM2; E9PAR9; hsa:11273; O95135; Q63ZY4; Q6NVJ8; Q6PJW6; Q8IU61; Q8IU95; Q8WWM3; Q8WWM4; Q8WWM5; Q8WWM6; Q8WWM7; Q99703		16p11.2 distal deletion syndrome	1	100	High	1	Acetyl [N-Term]
FALSE	High	Master Protein	P22626	Heterogeneous nuclear ribonucleoproteins A2/B1 OS=Homo sapiens GN=HNRNPA2B1 PE=1 SV=2	0	186.97	48	18	30	15	353	37.4	8.95	95.58	18	cell organization and biogenesis;RNA metabolism OR transcription;other metabolic processes;transport;other biological processes	non-structural extracellular;nucleus;other cell component	nucleic acid binding activity;other molecular function	Pf00076	3181	ENSG00000122566	HNRNPA2B1	A0A024RA27; A0A024RA61; A8K064; hsa:3181; P22626; P22627; Q9UC98; Q9UDJ2	Gene and protein expression by JAK-STAT signaling after Interleukin-12 stimulation; mRNA Splicing - Major Pathway; Processing of Capped Intron-Containing Pre-mRNA	mRNA processing	4	100	High	1
FALSE	High	Master Protein	P53621	Coatomer subunit alpha OS=Homo sapiens GN=COPA PE=1 SV=2	0	182.361	21	25	34	25	1224	138.3	7.66	101.02	25	transport;signal transduction	non-structural extracellular;other membranes;cytosol;ER/Golgi;other cell component	signal transduction activity or receptor binding;other molecular function	Pf00400, Pf04053, Pf06957, Pf12894	1314	ENSG00000122218	COPA	hsa:1314; P53621; Q5T201; Q8IXZ9	COPI-dependent Golgi-to-ER retrograde traffic; COPI-mediated anterograde transport		2	100	High	1
FALSE	High	Master Protein	Q02878	60S ribosomal protein L6 OS=Homo sapiens GN=RPL6 PE=1 SV=3	0	181.796	50	20	35	20	288	32.7	10.58	105.53	20	cell organization and biogenesis;protein metabolism;other metabolic processes;other biological processes	cytosol;ER/Golgi;translational apparatus;nucleus;other cell component	nucleic acid binding activity;other molecular function	Pf01159, Pf03868	6128	ENSG00000089009	RPL6	hsa:6128; Q02878; Q2M3Q3; Q8WW97	L13a-mediated translational silencing of Ceruloplasmin expression; Formation of a pool of free 40S subunits; GTP hydrolysis and joining of the 60S ribosomal subunit; SRP-dependent cotranslational protein targeting to membrane; Regulation of expression of SLITs and ROBOs; Major pathway of rRNA processing in the nucleolus and cytosol; Nonsense Mediated Decay (NMD) enhanced by the Exon Junction Comp…	Cytoplasmic ribosomal proteins	14	100	High	1	Met-loss+Acetyl [N-Term]; Met-loss [N-Term]
FALSE	High	Master Protein	P13647	Keratin, type II cytoskeletal 5 OS=Homo sapiens GN=KRT5 PE=1 SV=3	0	181.36	38	25	36	16	590	62.3	7.74	99.76	25	cell organization and biogenesis;other biological processes	cytosol;cytoskeleton;other cell component	cytoskeletal activity;other molecular function	Pf00038, Pf16208	3852	ENSG00000186081	KRT5	hsa:3852; P13647; Q6PI71; Q6UBJ0; Q8TA91	Formation of the cornified envelope; Type I hemidesmosome assembly		3	100	High	1
FALSE	High	Master Protein	Q9P2E9	Ribosome-binding protein 1 OS=Homo sapiens GN=RRBP1 PE=1 SV=4	0	181.016	20	23	28	23	1410	152.4	8.6	89.31	23											0	100	High	1
FALSE	High	Master Protein	P09651	Heterogeneous nuclear ribonucleoprotein A1 OS=Homo sapiens GN=HNRNPA1 PE=1 SV=5	0	180.815	39	17	27	14	372	38.7	9.13	95.54	17	RNA metabolism OR transcription;other metabolic processes;stress response;transport;other biological processes	nucleus;other cell component	nucleic acid binding activity;other molecular function	Pf00076, Pf11627	3178	ENSG00000135486	HNRNPA1	A8K4Z8; hsa:3178; P09651; Q3MIB7; Q6PJZ7	mRNA Splicing - Major Pathway; Processing of Capped Intron-Containing Pre-mRNA; FGFR2 alternative splicing	mRNA processing	4	100	High	1	Met-loss+Acetyl [N-Term]
FALSE	High	Master Protein	P62081	40S ribosomal protein S7 OS=Homo sapiens GN=RPS7 PE=1 SV=1	0	180.166	76	20	33	20	194	22.1	10.1	101.26	20	protein metabolism;RNA metabolism OR transcription;other metabolic processes;developmental processes;other biological processes	cytosol;cytoskeleton;translational apparatus;nucleus;other cell component	enzyme regulator activity;nucleic acid binding activity;other molecular function	Pf01251	6201	ENSG00000171863	RPS7	hsa:6201; P23821; P24818; P62081; Q57Z92; Q6IPH1	L13a-mediated translational silencing of Ceruloplasmin expression; Translation initiation complex formation; Formation of a pool of free 40S subunits; Formation of the ternary complex, and subsequently, the 43S complex; Ribosomal scanning and start codon recognition; GTP hydrolysis and joining of the 60S ribosomal subunit; SRP-dependent cotranslational protein targeting to membrane; Regulation of…	Cytoplasmic ribosomal proteins	18	100	High	1	Acetyl [N-Term]
FALSE	High	Master Protein	P17987	T-complex protein 1 subunit alpha OS=Homo sapiens GN=TCP1 PE=1 SV=1	0	178.769	43	22	32	22	556	60.3	6.11	96.98	22	cell organization and biogenesis;transport;other biological processes	cytosol;cytoskeleton;ER/Golgi;other cell component	other molecular function	Pf00118	6950	ENSG00000120438	TCP1	E1P5B2; hsa:6950; P17987; Q15556; Q5TCM3	Formation of tubulin folding intermediates by CCT/TriC; Prefoldin mediated transfer of substrate to CCT/TriC; Gene and protein expression by JAK-STAT signaling after Interleukin-12 stimulation; BBSome-mediated cargo-targeting to cilium; Association of TriC/CCT with target proteins during biosynthesis; Cooperation of PDCL (PhLP1) and TRiC/CCT in G-protein beta folding; Folding of actin by CCT/TriC	16p11.2 proximal deletion syndrome	8	100	High	1	Acetyl [N-Term]
FALSE	High	Master Protein	O00571	ATP-dependent RNA helicase DDX3X OS=Homo sapiens GN=DDX3X PE=1 SV=3	0	178.688	46	29	41	28	662	73.2	7.18	116.21	29	cell-cell signaling;cell organization and biogenesis;protein metabolism;RNA metabolism OR transcription;other metabolic processes;stress response;signal transduction;other biological processes	non-structural extracellular;plasma membrane;other membranes;cytosol;cytoskeleton;nucleus;other cell component	enzyme regulator activity;cytoskeletal activity;translation activity;nucleic acid binding activity;other molecular function	Pf00270, Pf00271	1654	ENSG00000215301	DDX3X	A8K538; B4E3E8; hsa:1654; O00571; O15536	Neutrophil degranulation	Novel intracellular components of RIG-I-like receptor (RLR) pathway; Hepatitis B infection	3	100	High	1
FALSE	High	Master Protein	Q13310	Polyadenylate-binding protein 4 OS=Homo sapiens GN=PABPC4 PE=1 SV=1	0	177.66	43	27	40	15	644	70.7	9.26	106.95	27	protein metabolism;RNA metabolism OR transcription;other metabolic processes;stress response;developmental processes;other biological processes	cytosol;nucleus;other cell component	nucleic acid binding activity	Pf00076, Pf00658	8761	ENSG00000090621	PABPC4	B1ANQ8; hsa:8761; Q13310; Q4VC03; Q6P0N3			0	100	High	1
FALSE	High	Master Protein	Q9Y262	Eukaryotic translation initiation factor 3 subunit L OS=Homo sapiens GN=EIF3L PE=1 SV=1	0	176.274	40	22	36	22	564	66.7	6.34	105.48	22	cell organization and biogenesis;protein metabolism;other metabolic processes;other biological processes	cytosol;translational apparatus;nucleus;other cell component	nucleic acid binding activity	Pf10255	51386	ENSG00000100129	EIF3L	B2RDG6; B4DYB2; G8JLH4; hsa:51386; Q53HQ1; Q53HT4; Q5QTR1; Q5TI15; Q6ICD2; Q9Y262	L13a-mediated translational silencing of Ceruloplasmin expression; Translation initiation complex formation; Formation of a pool of free 40S subunits; Formation of the ternary complex, and subsequently, the 43S complex; Ribosomal scanning and start codon recognition; GTP hydrolysis and joining of the 60S ribosomal subunit		6	100	High	1
FALSE	High	Master Protein	Q5T9A4	ATPase family AAA domain-containing protein 3B OS=Homo sapiens GN=ATAD3B PE=1 SV=1	0	176.106	29	22	35	3	648	72.5	9.2	99.9	22	cell organization and biogenesis	plasma membrane;other membranes;mitochondrion	other molecular function	Pf00004, Pf12037	83858	ENSG00000160072	ATAD3B	A8K3H1; hsa:83858; Q5T9A4; Q6ZRB5; Q9BUK4; Q9ULE7	Neutrophil degranulation		1	100	High	1
FALSE	High	Master Protein	P08238	Heat shock protein HSP 90-beta OS=Homo sapiens GN=HSP90AB1 PE=1 SV=4	0	175.38	30	21	28	13	724	83.2	5.03	92.7	21	cell organization and biogenesis;DNA metabolism;other metabolic processes;stress response;developmental processes;other biological processes	non-structural extracellular;plasma membrane;other membranes;cytosol;nucleus;other cytoplasmic organelle;other cell component	signal transduction activity or receptor binding;enzyme regulator activity;cytoskeletal activity;nucleic acid binding activity;other molecular function	Pf00183, Pf02518	3326	ENSG00000096384	HSP90AB1	B2R5P0; hsa:3326; P08238; Q5T9W7; Q9NQW0; Q9NTK6	Regulation of actin dynamics for phagocytic cup formation; The role of GTSE1 in G2/M progression after G2 checkpoint; HSP90 chaperone cycle for steroid hormone receptors (SHR) in the presence of ligand; Potential therapeutics for SARS; Neutrophil degranulation; Estrogen-dependent gene expression; Sema3A PAK dependent Axon repulsion; DDX58/IFIH1-mediated induction of interferon-alpha/beta; RHOBTB2…	Nuclear receptors meta-pathway; NRF2 pathway; Focal adhesion: PI3K-Akt-mTOR-signaling pathway; PI3K-Akt signaling pathway	22	100	High	1
FALSE	High	Master Protein	P52272	Heterogeneous nuclear ribonucleoprotein M OS=Homo sapiens GN=HNRNPM PE=1 SV=3	0	175.048	43	26	37	26	730	77.5	8.7	106.46	26	RNA metabolism OR transcription;other metabolic processes;stress response	nucleus;other cell component	nucleic acid binding activity;other molecular function	Pf00076, Pf11532	4670	ENSG00000099783	HNRNPM	hsa:4670; P52272; Q15584; Q8WZ44; Q96H56; Q9BWL9; Q9Y492	mRNA Splicing - Major Pathway; Processing of Capped Intron-Containing Pre-mRNA; FGFR2 alternative splicing	mRNA processing	4	100	High	1	Met-loss+Acetyl [N-Term]
FALSE	High	Master Protein	P04259	Keratin, type II cytoskeletal 6B OS=Homo sapiens GN=KRT6B PE=1 SV=5	0	172.803	45	25	36	4	564	60	8	101.57	25	cell organization and biogenesis;other biological processes	cytosol;cytoskeleton	cytoskeletal activity	Pf00038, Pf16208	3854	ENSG00000185479	KRT6B	hsa:3854; P04259; P48669	Formation of the cornified envelope		2	100	High	1	Met-loss+Acetyl [N-Term]
FALSE	High	Master Protein	P18124	60S ribosomal protein L7 OS=Homo sapiens GN=RPL7 PE=1 SV=1	0	171.882	65	24	43	24	248	29.2	10.65	104.97	24	protein metabolism;RNA metabolism OR transcription;other metabolic processes;other biological processes	cytosol;translational apparatus;other cell component	nucleic acid binding activity;other molecular function	Pf00327, Pf08079	6129	ENSG00000147604	RPL7	A8K504; hsa:6129; P18124; Q15289; Q3KQU0; Q5I0X1; Q6IBM9	L13a-mediated translational silencing of Ceruloplasmin expression; Formation of a pool of free 40S subunits; GTP hydrolysis and joining of the 60S ribosomal subunit; Major pathway of rRNA processing in the nucleolus and cytosol; Regulation of expression of SLITs and ROBOs; SRP-dependent cotranslational protein targeting to membrane; Response of EIF2AK4 (GCN2) to amino acid deficiency; Nonsense Me…	VEGFA-VEGFR2 signaling pathway; Cytoplasmic ribosomal proteins	15	100	High	1
FALSE	High	Master Protein	O60841	Eukaryotic translation initiation factor 5B OS=Homo sapiens GN=EIF5B PE=1 SV=4	0	171.376	22	23	26	22	1220	138.7	5.49	82.3	23	protein metabolism;other metabolic processes;other biological processes	cytosol;other cell component	nucleic acid binding activity;other molecular function	Pf00009, Pf03144, Pf11987	9669	ENSG00000158417	EIF5B	hsa:9669; O60841; O95805; Q53RV7; Q53SI8; Q9UF81; Q9UMN7	GTP hydrolysis and joining of the 60S ribosomal subunit	Translation factors; Ciliary landscape	3	100	High	1
FALSE	High	Master Protein	P60842	Eukaryotic initiation factor 4A-I OS=Homo sapiens GN=EIF4A1 PE=1 SV=1	0	170.84	50	19	28	17	406	46.1	5.48	96.57	19	protein metabolism;other metabolic processes	cytosol;translational apparatus;other cell component	nucleic acid binding activity;other molecular function	Pf00270, Pf00271	1973	ENSG00000161960	EIF4A1	B2R6L8; D3DTP9; hsa:1973; J3QLC4; P04765; P60842; Q5U018; Q61516	ISG15 antiviral mechanism; L13a-mediated translational silencing of Ceruloplasmin expression; Translation initiation complex formation; Ribosomal scanning and start codon recognition; GTP hydrolysis and joining of the 60S ribosomal subunit; Deadenylation of mRNA	Translation factors; Fragile X syndrome; Translation inhibitors in chronically activated PDGFRA cells; Interferon type I signaling pathways	11	100	High	1
FALSE	High	Master Protein	P12956	X-ray repair cross-complementing protein 6 OS=Homo sapiens GN=XRCC6 PE=1 SV=2	0	170.826	29	18	31	18	609	69.8	6.64	98.41	18	cell organization and biogenesis;DNA metabolism;other metabolic processes;stress response;developmental processes;other biological processes	non-structural extracellular;cytosol;nucleus;other cell component	nucleic acid binding activity;other molecular function	Pf02037, Pf02735, Pf03730, Pf03731	2547	ENSG00000196419	XRCC6	B1AHC8; hsa:2547; P12956; Q6FG89; Q9UCQ2; Q9UCQ3	Neutrophil degranulation; Cytosolic sensors of pathogen-associated DNA ; Nonhomologous End-Joining (NHEJ); 2-LTR circle formation; IRF3-mediated induction of type I IFN	Non-homologous end joining; DNA repair pathways, full network	7	100	High	1
FALSE	High	Master Protein	Q12906	Interleukin enhancer-binding factor 3 OS=Homo sapiens GN=ILF3 PE=1 SV=3	0	170.152	28	24	28	23	894	95.3	8.76	86.76	24	protein metabolism;other metabolic processes;stress response;other biological processes	mitochondrion;nucleus;other cell component	nucleic acid binding activity	Pf00035, Pf07528	3609	ENSG00000129351	ILF3	A8K6F2; G5E9M5; hsa:3609; O43409; Q12906; Q6P1X1; Q86XY7; Q99544; Q99545; Q9BZH4; Q9BZH5; Q9NQ95; Q9NQ96; Q9NQ97; Q9NQ98; Q9NQ99; Q9NQA0; Q9NQA1; Q9NQA2; Q9NRN2; Q9NRN3; Q9NRN4; Q9UMZ9; Q9UN00; Q9UN84; Q9UNA2			0	100	High	1
FALSE	High	Master Protein	P62701	40S ribosomal protein S4, X isoform OS=Homo sapiens GN=RPS4X PE=1 SV=2	0	169.219	63	25	40	13	263	29.6	10.15	112.3	25	protein metabolism;other metabolic processes;developmental processes;other biological processes	cytosol;translational apparatus;nucleus;other cell component	nucleic acid binding activity;other molecular function	Pf00467, Pf00900, Pf01479, Pf08071, Pf16121	6191	ENSG00000198034	RPS4X	hsa:6191; P12631; P12750; P27576; P55831; P62701; Q14727; Q6IPY4	L13a-mediated translational silencing of Ceruloplasmin expression; Translation initiation complex formation; Formation of a pool of free 40S subunits; Formation of the ternary complex, and subsequently, the 43S complex; Ribosomal scanning and start codon recognition; GTP hydrolysis and joining of the 60S ribosomal subunit; Major pathway of rRNA processing in the nucleolus and cytosol; Regulation …	Cytoplasmic ribosomal proteins	17	100	High	1
FALSE	High	Master Protein	P68104	Elongation factor 1-alpha 1 OS=Homo sapiens GN=EEF1A1 PE=1 SV=1	0	167.675	36	19	29	8	462	50.1	9.01	100.22	19	protein metabolism;other metabolic processes;other biological processes	non-structural extracellular;plasma membrane;other membranes;cytosol;cytoskeleton;nucleus;other cytoplasmic organelle;other cell component	nucleic acid binding activity;other molecular function	Pf00009, Pf03143, Pf03144	1915	ENSG00000156508	EEF1A1	hsa:1915; P04719; P04720; P68104; Q6IQ15	Neutrophil degranulation; Peptide chain elongation; Chaperone Mediated Autophagy; HSF1 activation; Protein methylation	Translation factors; Fragile X syndrome	8	100	High	1
FALSE	High	Master Protein	P49736	DNA replication licensing factor MCM2 OS=Homo sapiens GN=MCM2 PE=1 SV=4	0	166.979	29	22	30	22	904	101.8	5.52	99.66	22	cell cycle OR cell proliferation;cell organization and biogenesis;DNA metabolism;other metabolic processes;stress response;developmental processes;other biological processes	nucleus;other cell component	nucleic acid binding activity;other molecular function	Pf00493, Pf12619, Pf14551, Pf17207, Pf17855	4171	ENSG00000073111	MCM2	hsa:4171; P49736; Q14577; Q15023; Q8N2V1; Q969W7; Q96AE1; Q9BRM7	Orc1 removal from chromatin; Activation of ATR in response to replication stress; Activation of the pre-replicative complex; Assembly of the pre-replicative complex; Unwinding of DNA	Cell cycle; Ciliary landscape; G1 to S cell cycle control; DNA replication	10	100	High	1	Met-loss+Acetyl [N-Term]
FALSE	High	Master Protein	P17844	Probable ATP-dependent RNA helicase DDX5 OS=Homo sapiens GN=DDX5 PE=1 SV=1	0	165.448	35	23	34	19	614	69.1	8.92	100.12	23	RNA metabolism OR transcription;other metabolic processes;developmental processes;signal transduction;other biological processes	cytosol;nucleus;other cell component	nucleic acid binding activity;other molecular function	Pf00270, Pf00271, Pf08061	1655	ENSG00000108654	DDX5	B4DLW8; B5BU21; D3DU32; E7ETL9; hsa:1655; O75681; P17844; Q53Y61	mRNA Splicing - Major Pathway; SUMOylation of transcription cofactors; Estrogen-dependent gene expression; Replication of the SARS-CoV-1 genome; Replication of the SARS-CoV-2 genome	Ciliary landscape	6	100	High	1	Met-loss+Acetyl [N-Term]
FALSE	High	Master Protein	Q9NZB2	Constitutive coactivator of PPAR-gamma-like protein 1 OS=Homo sapiens GN=FAM120A PE=1 SV=2	0	163.132	28	21	24	20	1118	121.8	8.88	78.83	21		plasma membrane;other membranes;cytosol;nucleus			23196	ENSG00000048828	FAM120A	A6NGU0; C4AMC6; hsa:23196; O60649; Q14688; Q4VXF4; Q4VXF5; Q4VXG2; Q86V69; Q96I21; Q9NZB1; Q9NZB2		VEGFA-VEGFR2 signaling pathway	1	100	High	1	Met-loss [N-Term]
FALSE	High	Master Protein	P62263	40S ribosomal protein S14 OS=Homo sapiens GN=RPS14 PE=1 SV=3	0	160.851	42	9	27	9	151	16.3	10.05	101.89	9	cell organization and biogenesis;protein metabolism;RNA metabolism OR transcription;other metabolic processes;developmental processes;other biological processes	cytosol;translational apparatus;nucleus;other cell component	nucleic acid binding activity;other molecular function	Pf00411	6208	ENSG00000164587	RPS14	B2R5G5; D3DQG5; hsa:6208; P06366; P62263; Q5BJI0	L13a-mediated translational silencing of Ceruloplasmin expression; Translation initiation complex formation; Formation of a pool of free 40S subunits; Formation of the ternary complex, and subsequently, the 43S complex; Ribosomal scanning and start codon recognition; GTP hydrolysis and joining of the 60S ribosomal subunit; Major pathway of rRNA processing in the nucleolus and cytosol; rRNA modifi…	Cytoplasmic ribosomal proteins	18	100	High	1
FALSE	High	Master Protein	Q15233	Non-POU domain-containing octamer-binding protein OS=Homo sapiens GN=NONO PE=1 SV=4	0	160.457	40	17	28	15	471	54.2	8.95	86.74	17	DNA metabolism;RNA metabolism OR transcription;other metabolic processes;stress response;other biological processes	nucleus	nucleic acid binding activity;other molecular function	Pf00076, Pf08075	4841	ENSG00000147140	NONO	B7Z4C2; D3DVV4; F5GYZ3; hsa:4841; O00201; P30807; Q12786; Q15233; Q9BQC5		mRNA processing	1	100	High	1
FALSE	High	Master Protein	P26599	Polypyrimidine tract-binding protein 1 OS=Homo sapiens GN=PTBP1 PE=1 SV=1	0	160.061	33	13	26	13	531	57.2	9.17	85.47	13	RNA metabolism OR transcription;other metabolic processes;other biological processes	nucleus	nucleic acid binding activity	Pf00076, Pf13893	5725	ENSG00000011304	PTBP1	hsa:5725; P26599; Q9BUQ0	mRNA Splicing - Major Pathway; Processing of Capped Intron-Containing Pre-mRNA; FGFR2 alternative splicing	mir-124 predicted interactions with cell cycle and differentiation ; mRNA processing	5	100	High	1
FALSE	High	Master Protein	P13010	X-ray repair cross-complementing protein 5 OS=Homo sapiens GN=XRCC5 PE=1 SV=3	0	160.038	33	22	30	22	732	82.7	5.81	88.52	22	cell cycle OR cell proliferation;cell organization and biogenesis;DNA metabolism;other metabolic processes;stress response;developmental processes;other biological processes	non-structural extracellular;plasma membrane;other membranes;cytosol;nucleus;other cell component	enzyme regulator activity;nucleic acid binding activity;other molecular function	Pf02735, Pf03730, Pf03731, Pf08785	7520	ENSG00000079246	XRCC5	A8K3X5; hsa:7520; P13010; Q0Z7V0; Q4VBQ5; Q53HH7; Q7M4N0; Q9UCQ0; Q9UCQ1	Neutrophil degranulation; Nonhomologous End-Joining (NHEJ); 2-LTR circle formation; Cytosolic sensors of pathogen-associated DNA ; IRF3-mediated induction of type I IFN	Non-homologous end joining; Male infertility; DNA repair pathways, full network; p53 transcriptional gene network	9	100	High	1
FALSE	High	Master Protein	Q9UN86	Ras GTPase-activating protein-binding protein 2 OS=Homo sapiens GN=G3BP2 PE=1 SV=2	0	159.345	31	11	27	10	482	54.1	5.55	79.29	11	cell organization and biogenesis;stress response;transport;signal transduction;other biological processes	cytosol;other cell component	nucleic acid binding activity;other molecular function	Pf00076, Pf02136	9908	ENSG00000138757	G3BP2	A8K6X1; hsa:9908; O60606; O75149; Q9UN86; Q9UPA1			0	100	High	1	Met-loss [N-Term]; Acetyl [N-Term]
FALSE	High	Master Protein	P39023	60S ribosomal protein L3 OS=Homo sapiens GN=RPL3 PE=1 SV=2	0	159.269	42	18	27	18	403	46.1	10.18	84	18	cell organization and biogenesis;protein metabolism;other metabolic processes;other biological processes	cytosol;translational apparatus;nucleus;other cell component	other molecular function	Pf00297	6122	ENSG00000100316	RPL3	B2RDV9; hsa:6122; P39023; Q15548; Q5I0G0	L13a-mediated translational silencing of Ceruloplasmin expression; Formation of a pool of free 40S subunits; GTP hydrolysis and joining of the 60S ribosomal subunit; SRP-dependent cotranslational protein targeting to membrane; Regulation of expression of SLITs and ROBOs; Major pathway of rRNA processing in the nucleolus and cytosol; Nonsense Mediated Decay (NMD) enhanced by the Exon Junction Comp…	Cytoplasmic ribosomal proteins	14	100	High	1
FALSE	High	Master Protein	P62424	60S ribosomal protein L7a OS=Homo sapiens GN=RPL7A PE=1 SV=2	0	158.128	51	19	31	19	266	30	10.61	94.88	19	protein metabolism;RNA metabolism OR transcription;other metabolic processes	other membranes;cytosol;translational apparatus;nucleus	other molecular function	Pf01248	6130	ENSG00000148303; ENSG00000280858	RPL7A	hsa:6130; P11518; P62424; Q5T8U4	L13a-mediated translational silencing of Ceruloplasmin expression; Formation of a pool of free 40S subunits; GTP hydrolysis and joining of the 60S ribosomal subunit; Major pathway of rRNA processing in the nucleolus and cytosol; Regulation of expression of SLITs and ROBOs; SRP-dependent cotranslational protein targeting to membrane; Response of EIF2AK4 (GCN2) to amino acid deficiency; Nonsense Me…	Cytoplasmic ribosomal proteins	14	100	High	1
FALSE	High	Master Protein	Q15293	Reticulocalbin-1 OS=Homo sapiens GN=RCN1 PE=1 SV=1	0	156.109	45	12	21	12	331	38.9	5	75.78	12		ER/Golgi	other molecular function	Pf13202	5954	ENSG00000049449	RCN1	B7Z1M1; D3DR00; hsa:5954; Q15293	Regulation of Insulin-like Growth Factor (IGF) transport and uptake by Insulin-like Growth Factor Binding Proteins (IGFBPs); Post-translational protein phosphorylation	VEGFA-VEGFR2 signaling pathway	3	100	High	1
FALSE	High	Master Protein	P22695	Cytochrome b-c1 complex subunit 2, mitochondrial OS=Homo sapiens GN=UQCRC2 PE=1 SV=3	0	155.269	36	13	19	13	453	48.4	8.63	75.44	13	protein metabolism;other metabolic processes;other biological processes	other membranes;mitochondrion;nucleus	other molecular function	Pf00675, Pf05193	7385	ENSG00000140740	UQCRC2	B3KSN4; hsa:7385; P22695; Q9BQ05	Respiratory electron transport	Electron transport chain: OXPHOS system in mitochondria; Nonalcoholic fatty liver disease; Mitochondrial complex III assembly	4	100	High	1
FALSE	High	Master Protein	P62753	40S ribosomal protein S6 OS=Homo sapiens GN=RPS6 PE=1 SV=1	0	154.739	38	13	21	13	249	28.7	10.84	78.12	13	cell cycle OR cell proliferation;protein metabolism;RNA metabolism OR transcription;other metabolic processes;developmental processes;signal transduction;other biological processes	cytosol;ER/Golgi;translational apparatus;nucleus;other cell component	other molecular function	Pf01092	6194	ENSG00000137154	RPS6	hsa:6194; P08227; P10660; P62753; Q4VBY7; Q8N6Z7	L13a-mediated translational silencing of Ceruloplasmin expression; Translation initiation complex formation; Formation of a pool of free 40S subunits; Formation of the ternary complex, and subsequently, the 43S complex; Ribosomal scanning and start codon recognition; GTP hydrolysis and joining of the 60S ribosomal subunit; SRP-dependent cotranslational protein targeting to membrane; Regulation of…	IL-5 signaling pathway; Thyroid stimulating hormone (TSH) signaling pathway; Leptin signaling pathway; Follicle stimulating hormone (FSH) signaling pathway; Prolactin signaling pathway; Thymic stromal lymphopoietin (TSLP) signaling pathway; Interleukin-11 signaling pathway; Oncostatin M signaling pathway; Brain-derived neurotrophic factor (BDNF) signaling pathway; Kit receptor signaling pathway; …	43	100	High	1
FALSE	High	Master Protein	P16989	Y-box-binding protein 3 OS=Homo sapiens GN=YBX3 PE=1 SV=4	0	150.774	46	10	19	6	372	40.1	9.77	86.65	10	stress response;developmental processes;other biological processes	cytosol;nucleus;other cell component	nucleic acid binding activity;other molecular function	Pf00313	8531	ENSG00000060138	YBX3	B2RBW6; hsa:8531; P16989; Q14121; Q969N6; Q96B76		RalA downstream regulated genes; Apoptosis-related network due to altered Notch3 in ovarian cancer	2	100	High	1
FALSE	High	Master Protein	Q14157	Ubiquitin-associated protein 2-like OS=Homo sapiens GN=UBAP2L PE=1 SV=2	0	148.922	23	17	21	17	1087	114.5	7.11	71.26	17	cell organization and biogenesis;other biological processes	nucleus;other cell component		Pf12478	9898	ENSG00000143569	UBAP2L	B4E0U8; hsa:9898; Q14157; Q5VU75; Q5VU76; Q9BTU3; Q9UGL2; Q9UGL3; Q9UGL4; Q9UGL5		VEGFA-VEGFR2 signaling pathway	1	100	High	1
FALSE	High	Master Protein	P38646	Stress-70 protein, mitochondrial OS=Homo sapiens GN=HSPA9 PE=1 SV=2	0	148.206	38	19	22	19	679	73.6	6.16	75.69	19	cell organization and biogenesis;other metabolic processes;stress response;transport;developmental processes;other biological processes	mitochondrion;nucleus;other cell component	other molecular function	Pf00012	3313	ENSG00000113013	HSPA9	B2RCM1; hsa:3313; P30036; P31932; P38646; Q1HB43; Q53H23; Q6GU03; Q9BWB7; Q9UC56	Mitochondrial protein import; Gene and protein expression by JAK-STAT signaling after Interleukin-12 stimulation; Regulation of HSF1-mediated heat shock response; Cristae formation	Parkin-ubiquitin proteasomal system pathway	5	100	High	1
FALSE	High	Master Protein	P60228	Eukaryotic translation initiation factor 3 subunit E OS=Homo sapiens GN=EIF3E PE=1 SV=1	0	145.028	43	22	31	22	445	52.2	6.04	87.82	22	cell organization and biogenesis;protein metabolism;RNA metabolism OR transcription;other metabolic processes;other biological processes	cytosol;translational apparatus;nucleus;other cell component	nucleic acid binding activity;other molecular function	Pf01399, Pf09440	3646	ENSG00000104408	EIF3E	hsa:3646; O43902; P60228; Q64058; Q64059; Q64252; Q6FG33; Q8WVK4	L13a-mediated translational silencing of Ceruloplasmin expression; Translation initiation complex formation; Formation of a pool of free 40S subunits; Formation of the ternary complex, and subsequently, the 43S complex; Ribosomal scanning and start codon recognition; GTP hydrolysis and joining of the 60S ribosomal subunit	Translation factors; nsp1 from SARS-CoV-2 inhibits translation initiation in the host cell	8	100	High	1
FALSE	High	Master Protein	P49327	Fatty acid synthase OS=Homo sapiens GN=FASN PE=1 SV=3	0	142.137	14	21	26	21	2511	273.3	6.44	88.35	21	other metabolic processes;developmental processes;other biological processes	plasma membrane;other membranes;cytosol;ER/Golgi;other cell component	other molecular function	Pf00107, Pf00109, Pf00550, Pf00698, Pf00975, Pf02801, Pf08242, Pf08659, Pf14765, Pf16197	2194	ENSG00000169710	FASN	hsa:2194; P49327; Q13479; Q16702; Q4LE83; Q6P4U5; Q6SS02; Q969R1; Q96C68; Q96IT0	Activation of gene expression by SREBF (SREBP); ChREBP activates metabolic gene expression; Fatty acyl-CoA biosynthesis; NR1H2 & NR1H3 regulate gene expression linked to lipogenesis; Vitamin B5 (pantothenate) metabolism	AMP-activated protein kinase (AMPK) signaling; Sterol regulatory element-binding proteins (SREBP) signaling; SREBF and miR33 in cholesterol and lipid homeostasis; Liver X receptor pathway; Nuclear receptors meta-pathway; Fatty acid biosynthesis; Angiopoietin-like protein 8 regulatory pathway; Lipid metabolism pathway; Clear cell renal cell carcinoma pathways; Metabolic reprogramming in colon canc…	18	100	High	1	Acetyl [N-Term]
FALSE	High	Master Protein	P18621	60S ribosomal protein L17 OS=Homo sapiens GN=RPL17 PE=1 SV=3	0	141.45	57	12	23	12	184	21.4	10.17	87.62	12	protein metabolism;other metabolic processes	cytosol;translational apparatus	other molecular function	Pf00237	6139	ENSG00000265681	RPL17	B2R4H3; B4E3C2; B5ME31; hsa:6139; J3QL51; P18621; Q3KQW2; Q6NZ54; Q7M4M5	L13a-mediated translational silencing of Ceruloplasmin expression; Formation of a pool of free 40S subunits; GTP hydrolysis and joining of the 60S ribosomal subunit; Major pathway of rRNA processing in the nucleolus and cytosol; Regulation of expression of SLITs and ROBOs; SRP-dependent cotranslational protein targeting to membrane; Response of EIF2AK4 (GCN2) to amino acid deficiency; Nonsense Me…	Cytoplasmic ribosomal proteins	14	100	High	1	Met-loss [N-Term]
FALSE	High	Master Protein	P61353	60S ribosomal protein L27 OS=Homo sapiens GN=RPL27 PE=1 SV=2	0	141.326	61	13	28	13	136	15.8	10.56	82.18	13	protein metabolism;RNA metabolism OR transcription;other metabolic processes;other biological processes	other membranes;cytosol;ER/Golgi;translational apparatus;nucleus;other cell component	other molecular function	Pf00467, Pf01777	6155	ENSG00000131469	RPL27	hsa:6155; P08526; P61353; Q4G0A9	L13a-mediated translational silencing of Ceruloplasmin expression; Formation of a pool of free 40S subunits; GTP hydrolysis and joining of the 60S ribosomal subunit; Major pathway of rRNA processing in the nucleolus and cytosol; Regulation of expression of SLITs and ROBOs; SRP-dependent cotranslational protein targeting to membrane; Response of EIF2AK4 (GCN2) to amino acid deficiency; Nonsense Me…	VEGFA-VEGFR2 signaling pathway; Cytoplasmic ribosomal proteins	15	100	High	1	Met-loss [N-Term]
FALSE	High	Master Protein	Q5VYS8	Terminal uridylyltransferase 7 OS=Homo sapiens GN=ZCCHC6 PE=1 SV=1	0	140.518	18	22	25	22	1495	171.1	6.83	65.44	22	RNA metabolism OR transcription;other metabolic processes;other biological processes	cytosol;nucleus;other cell component	nucleic acid binding activity;other molecular function	Pf00098, Pf03828, Pf16631, Pf19088	79670	ENSG00000083223	TUT7	hsa:79670; Q5H9T0; Q5VYS5; Q5VYS7; Q5VYS8; Q658Z9; Q659A2; Q6MZJ3; Q8N5F0; Q96N57; Q96NE8; Q9C0F2; Q9H8M6	Deadenylation of mRNA		1	100	High	1
FALSE	High	Master Protein	Q13895	Bystin OS=Homo sapiens GN=BYSL PE=1 SV=3	0	137.817	47	19	26	19	437	49.6	8.12	69.38	19	cell cycle OR cell proliferation;RNA metabolism OR transcription;other metabolic processes;developmental processes;other biological processes	cytosol;nucleus;other cell component	nucleic acid binding activity	Pf05291	705	ENSG00000112578	BYSL	hsa:705; Q13895; Q6P5W4; Q86W44; Q96IP8	Major pathway of rRNA processing in the nucleolus and cytosol		1	100	High	1
FALSE	High	Master Protein	O94906	Pre-mRNA-processing factor 6 OS=Homo sapiens GN=PRPF6 PE=1 SV=1	0	137.711	27	23	29	23	941	106.9	8.25	79.73	23	cell organization and biogenesis;RNA metabolism OR transcription;other metabolic processes;other biological processes	nucleus	nucleic acid binding activity;other molecular function	Pf06424, Pf13181	24148	ENSG00000101161	PRPF6	B2RAR5; B3KMC6; hsa:24148; O94906; O95109; Q5VXS5; Q9H3Z1; Q9H4T9; Q9H4U8; Q9NTE6	mRNA Splicing - Major Pathway; mRNA Splicing - Minor Pathway	mRNA processing	3	100	High	1
FALSE	High	Master Protein	Q13283	Ras GTPase-activating protein-binding protein 1 OS=Homo sapiens GN=G3BP1 PE=1 SV=1	0	137.016	40	13	30	12	466	52.1	5.52	92.13	13	cell organization and biogenesis;other metabolic processes;stress response;signal transduction;other biological processes	cytosol;nucleus;other cell component	nucleic acid binding activity;other molecular function	Pf00076, Pf02136	10146	ENSG00000145907	G3BP1	hsa:10146; Q13283; Q5HYE9			0	100	High	1	Met-loss [N-Term]; Acetyl [N-Term]
FALSE	High	Master Protein	Q07666	KH domain-containing, RNA-binding, signal transduction-associated protein 1 OS=Homo sapiens GN=KHDRBS1 PE=1 SV=1	0	136.338	36	15	29	15	443	48.2	8.66	72.6	15	cell cycle OR cell proliferation;RNA metabolism OR transcription;other metabolic processes;signal transduction;other biological processes	plasma membrane;other membranes;cytosol;nucleus;other cell component	nucleic acid binding activity;other molecular function	Pf00013, Pf16274, Pf16568	10657	ENSG00000121774	KHDRBS1	D3DPP3; hsa:10657; Q07666; Q6PJX7; Q8NB97; Q99760	PTK6 Regulates Proteins Involved in RNA Processing	Leptin signaling pathway	2	100	High	1
FALSE	High	Master Protein	P68400	Casein kinase II subunit alpha OS=Homo sapiens GN=CSNK2A1 PE=1 SV=1	0	131.782	31	11	18	10	391	45.1	7.74	57.94	11	cell-cell signaling;cell cycle OR cell proliferation;protein metabolism;other metabolic processes;signal transduction;other biological processes	plasma membrane;other membranes;cytosol;nucleus;other cell component	kinase activity;other molecular function	Pf00069	1457	ENSG00000101266	CSNK2A1	B4DYS6; D3DVV8; hsa:1457; P19138; P20426; P68400; Q14013; Q5U065	ROS sensing by NFE2L2; Regulation of PTEN stability and activity; Regulation of TP53 Activity through Phosphorylation; Condensation of Prometaphase Chromosomes; RUNX1 interacts with co-factors whose precise effect on RUNX1 targets is not known; Cooperation of PDCL (PhLP1) and TRiC/CCT in G-protein beta folding; WNT mediated activation of DVL; Signal transduction by L1; Receptor Mediated Mitophagy…	Alzheimer's disease and miRNA effects; TNF-alpha signaling pathway; Brain-derived neurotrophic factor (BDNF) signaling pathway; lncRNA in canonical Wnt signaling and colorectal cancer; Breast cancer pathway; Wnt signaling; ncRNAs involved in Wnt signaling in hepatocellular carcinoma; Translation inhibitors in chronically activated PDGFRA cells; Malignant pleural mesothelioma; Alzheimer's disease	20	100	High	1
FALSE	High	Master Protein	Q9BRR8	G patch domain-containing protein 1 OS=Homo sapiens GN=GPATCH1 PE=1 SV=1	0	131.509	31	20	24	20	931	103.3	7.05	71.35	20	RNA metabolism OR transcription;other metabolic processes	nucleus	nucleic acid binding activity	Pf01585, Pf07713	55094	ENSG00000076650	GPATCH1	hsa:55094; Q8IZV6; Q8N3B7; Q9BRR8; Q9NW94			0	100	High	1
FALSE	High	Master Protein	P62829	60S ribosomal protein L23 OS=Homo sapiens GN=RPL23 PE=1 SV=1	0	131.466	32	7	17	7	140	14.9	10.51	67.84	7	cell organization and biogenesis;protein metabolism;other metabolic processes;transport;other biological processes	cytosol;translational apparatus;nucleus;other cell component	enzyme regulator activity;nucleic acid binding activity;other molecular function	Pf00238	9349	ENSG00000125691	RPL23	hsa:9349; P23131; P24048; P62829; Q29246; Q3SWV7; Q6P5S1	L13a-mediated translational silencing of Ceruloplasmin expression; Formation of a pool of free 40S subunits; GTP hydrolysis and joining of the 60S ribosomal subunit; SRP-dependent cotranslational protein targeting to membrane; Regulation of expression of SLITs and ROBOs; Major pathway of rRNA processing in the nucleolus and cytosol; Nonsense Mediated Decay (NMD) enhanced by the Exon Junction Comp…	Cytoplasmic ribosomal proteins	14	100	High	1
FALSE	High	Master Protein	P23588	Eukaryotic translation initiation factor 4B OS=Homo sapiens GN=EIF4B PE=1 SV=2	0	130.844	27	14	24	14	611	69.1	5.73	79.6	14	cell organization and biogenesis;protein metabolism;other metabolic processes;other biological processes	cytosol;translational apparatus;other cell component	translation activity;nucleic acid binding activity	Pf00076	1975	ENSG00000063046	EIF4B	B4DS13; hsa:1975; P23588; Q4G0E3; Q53HQ2; Q6GPH5; Q6IB46; Q8WYK5	L13a-mediated translational silencing of Ceruloplasmin expression; Translation initiation complex formation; Ribosomal scanning and start codon recognition; GTP hydrolysis and joining of the 60S ribosomal subunit; Deadenylation of mRNA; mTORC1-mediated signalling	Translation factors; Focal adhesion: PI3K-Akt-mTOR-signaling pathway; PI3K-Akt signaling pathway; Translation inhibitors in chronically activated PDGFRA cells; Malignant pleural mesothelioma; Interferon type I signaling pathways	13	100	High	1
FALSE	High	Master Protein	P82094	TATA element modulatory factor OS=Homo sapiens GN=TMF1 PE=1 SV=2	0	130.264	28	24	27	24	1093	122.8	4.92	72.67	24	cell-cell signaling;cell organization and biogenesis;stress response;transport;developmental processes;signal transduction;other biological processes	other membranes;cytosol;ER/Golgi;nucleus	nucleic acid binding activity;other molecular function	Pf12325, Pf12329	7110	ENSG00000144747	TMF1	B7ZLJ2; hsa:7110; P82094; Q17R87; Q59GK0	Retrograde transport at the Trans-Golgi-Network		1	100	High	1
FALSE	High	Master Protein	P15924	Desmoplakin OS=Homo sapiens GN=DSP PE=1 SV=3	0	129.015	8	24	27	24	2871	331.6	6.81	70.71	24	cell adhesion;cell organization and biogenesis;protein metabolism;other metabolic processes;stress response;developmental processes;other biological processes	plasma membrane;other membranes;cytoskeleton;other cell component	cytoskeletal activity;other molecular function	Pf00681, Pf17902, Pf18373	1832	ENSG00000096696	DSP	B2RTT2; D7RX09; hsa:1832; O75993; P15924; Q14189; Q9UHN4	RND3 GTPase cycle; RND1 GTPase cycle; Neutrophil degranulation; Formation of the cornified envelope; Apoptotic cleavage of cell adhesion proteins	Arrhythmogenic right ventricular cardiomyopathy; Lung fibrosis; Epithelial to mesenchymal transition in colorectal cancer	9	100	High	1
FALSE	High	Master Protein	P68133	Actin, alpha skeletal muscle OS=Homo sapiens GN=ACTA1 PE=1 SV=1	0	127.621	33	14	29	1	377	42	5.39	82.26	14	cell organization and biogenesis;developmental processes;other biological processes	cytosol;cytoskeleton;other cell component	cytoskeletal activity;other molecular function	Pf00022	58	ENSG00000143632	ACTA1	hsa:58; P02568; P68133; P99020; Q5T8M9	Striated Muscle Contraction	Myometrial relaxation and contraction pathways; Fas ligand pathway and stress induction of heat shock proteins; Physico-chemical features and toxicity-associated pathways; Striated muscle contraction pathway; Mechanoregulation and pathology of YAP/TAZ via Hippo and non-Hippo mechanisms; IL-18 signaling pathway; Malignant pleural mesothelioma	8	100	High	1
FALSE	High	Master Protein	P52597	Heterogeneous nuclear ribonucleoprotein F OS=Homo sapiens GN=HNRNPF PE=1 SV=3	0	126.737	40	12	20	10	415	45.6	5.58	70.38	12	RNA metabolism OR transcription;other metabolic processes;other biological processes	plasma membrane;other membranes;cytosol;nucleus;other cell component	nucleic acid binding activity	Pf00076, Pf08080	3185	ENSG00000169813	HNRNPF	B3KM84; hsa:3185; P52597; Q5T0N2; Q96AU2	Gene and protein expression by JAK-STAT signaling after Interleukin-12 stimulation; mRNA Splicing - Major Pathway; Processing of Capped Intron-Containing Pre-mRNA; FGFR2 alternative splicing	MECP2 and associated Rett syndrome	5	100	High	1	Met-loss+Acetyl [N-Term]
FALSE	High	Master Protein	P25705	ATP synthase subunit alpha, mitochondrial OS=Homo sapiens GN=ATP5A1 PE=1 SV=1	0	126.194	36	17	20	17	553	59.7	9.13	61.63	17	other metabolic processes;transport;other biological processes	plasma membrane;other membranes;mitochondrion	signal transduction activity or receptor binding;transporter activity;other molecular function	Pf00006, Pf00306, Pf02874	498	ENSG00000152234	ATP5F1A	A8K092; B4DY56; hsa:498; K7ENP3; P25705; Q53XX6; Q8IXV2; Q96FB4; Q96HW2; Q96IR6; Q9BTV8	Mitochondrial protein import; Cristae formation; Formation of ATP by chemiosmotic coupling	Electron transport chain: OXPHOS system in mitochondria; 7q11.23 copy number variation syndrome; Oxidative phosphorylation	6	100	High	1
FALSE	High	Master Protein	P05141	ADP/ATP translocase 2 OS=Homo sapiens GN=SLC25A5 PE=1 SV=7	0	126.031	64	23	32	8	298	32.8	9.69	78.32	23	cell organization and biogenesis;other metabolic processes;transport;developmental processes;other biological processes	plasma membrane;other membranes;cytoskeleton;mitochondrion	transporter activity;other molecular function	Pf00153	292	ENSG00000005022	SLC25A5	B2RCV1; hsa:292; O43350; P05141	Transport of nucleosides and free purine and pyrimidine bases across the plasma membrane; Vpr-mediated induction of apoptosis by mitochondrial outer membrane permeabilization	Electron transport chain: OXPHOS system in mitochondria; Alzheimer's disease and miRNA effects; Alzheimer's disease	5	100	High	1	Met-loss+Acetyl [N-Term]; Acetyl [N-Term]
FALSE	High	Master Protein	Q06830	Peroxiredoxin-1 OS=Homo sapiens GN=PRDX1 PE=1 SV=1	0	125.928	56	13	26	11	199	22.1	8.13	73.03	13	cell cycle OR cell proliferation;other metabolic processes;stress response;developmental processes;other biological processes	cytosol;nucleus;other cell component	other molecular function	Pf00578, Pf10417	5052	ENSG00000117450	PRDX1	B5BU26; D3DPZ8; hsa:5052; P35703; Q06830; Q2V576; Q5T154; Q5T155	Detoxification of Reactive Oxygen Species; Deregulated CDK5 triggers multiple neurodegenerative pathways in Alzheimer's disease models; TP53 Regulates Metabolic Genes	Androgen receptor signaling pathway; Selenium micronutrient network; Nuclear receptors meta-pathway; NRF2 pathway	7	100	High	1
FALSE	High	Master Protein	P62269	40S ribosomal protein S18 OS=Homo sapiens GN=RPS18 PE=1 SV=3	0	125.538	63	16	32	16	152	17.7	10.99	98.58	16	protein metabolism;other metabolic processes	cytosol;translational apparatus;nucleus;other cell component	nucleic acid binding activity;other molecular function	Pf00416	6222	ENSG00000096150; ENSG00000223367; ENSG00000226225; ENSG00000231500; ENSG00000235650	RPS18	hsa:6222; P25232; P62269; Q5SUJ3; Q6IPF8	L13a-mediated translational silencing of Ceruloplasmin expression; Translation initiation complex formation; Formation of a pool of free 40S subunits; Formation of the ternary complex, and subsequently, the 43S complex; Ribosomal scanning and start codon recognition; GTP hydrolysis and joining of the 60S ribosomal subunit; SRP-dependent cotranslational protein targeting to membrane; Regulation of…	Cytoplasmic ribosomal proteins	17	100	High	1	Met-loss+Acetyl [N-Term]
FALSE	High	Master Protein	P51116	Fragile X mental retardation syndrome-related protein 2 OS=Homo sapiens GN=FXR2 PE=1 SV=2	0	124.955	37	18	23	14	673	74.2	6.23	71.08	18	other biological processes	cytosol;translational apparatus;nucleus;other cell component	nucleic acid binding activity;other molecular function	Pf00013, Pf05641, Pf12235, Pf16096, Pf17904, Pf18336	9513	ENSG00000129245	FXR2	B2R9M2; D3DTQ1; hsa:9513; P51116; Q86V09; Q8WUM2		VEGFA-VEGFR2 signaling pathway	1	100	High	1	Met-loss [N-Term]
FALSE	High	Master Protein	P25205	DNA replication licensing factor MCM3 OS=Homo sapiens GN=MCM3 PE=1 SV=3	0	123.734	25	16	21	16	808	90.9	5.77	64.22	16	cell cycle OR cell proliferation;cell organization and biogenesis;DNA metabolism;other metabolic processes;stress response	cytoskeleton;nucleus;other cell component	nucleic acid binding activity;other molecular function	Pf00493, Pf14551, Pf17207, Pf17855	4172	ENSG00000112118	MCM3	B4DWW4; hsa:4172; P25205; Q92660; Q9BTR3; Q9NUE7	Orc1 removal from chromatin; Activation of ATR in response to replication stress; Activation of the pre-replicative complex; Assembly of the pre-replicative complex; Unwinding of DNA	Cell cycle; Retinoblastoma gene in cancer; Ciliary landscape; G1 to S cell cycle control; DNA replication	11	100	High	1	Met-loss+Acetyl [N-Term]
FALSE	High	Master Protein	P62906	60S ribosomal protein L10a OS=Homo sapiens GN=RPL10A PE=1 SV=2	0	122.419	39	9	23	9	217	24.8	9.94	78.02	9	protein metabolism;RNA metabolism OR transcription;other metabolic processes;other biological processes	cytosol;translational apparatus;other cell component	other molecular function	Pf00687	4736	ENSG00000198755	RPL10A	B2R801; hsa:4736; P52859; P53025; P62906; Q5TZT6; Q8J013	L13a-mediated translational silencing of Ceruloplasmin expression; Formation of a pool of free 40S subunits; GTP hydrolysis and joining of the 60S ribosomal subunit; SRP-dependent cotranslational protein targeting to membrane; Regulation of expression of SLITs and ROBOs; Major pathway of rRNA processing in the nucleolus and cytosol; Nonsense Mediated Decay (NMD) enhanced by the Exon Junction Comp…	VEGFA-VEGFR2 signaling pathway; Cytoplasmic ribosomal proteins	15	100	High	1
FALSE	High	Master Protein	P06576	ATP synthase subunit beta, mitochondrial OS=Homo sapiens GN=ATP5B PE=1 SV=3	0	121.043	31	11	17	11	529	56.5	5.4	59.16	11	other metabolic processes;transport;developmental processes;other biological processes	plasma membrane;other membranes;mitochondrion;other cell component	signal transduction activity or receptor binding;transporter activity;other molecular function	Pf00006, Pf02874	506	ENSG00000110955	ATP5F1B	A8K4X0; hsa:506; P06576; Q14283	Mitochondrial protein import; Cristae formation; Formation of ATP by chemiosmotic coupling; Transcriptional activation of mitochondrial biogenesis	Electron transport chain: OXPHOS system in mitochondria; 7q11.23 copy number variation syndrome; Oxidative phosphorylation	7	100	High	1
FALSE	High	Master Protein	Q99569	Plakophilin-4 OS=Homo sapiens GN=PKP4 PE=1 SV=2	0	120.718	25	17	21	17	1192	131.8	8.94	60.39	17	cell adhesion;cell-cell signaling;cell organization and biogenesis;other biological processes	plasma membrane;other membranes;cytoskeleton;nucleus;other cell component	other molecular function	Pf00514	8502	ENSG00000144283	PKP4	hsa:8502; Q86W91; Q99569	RND2 GTPase cycle; RND3 GTPase cycle; RND1 GTPase cycle; Formation of the cornified envelope		5	100	High	1	Met-loss [N-Term]
FALSE	High	Master Protein	P62750	60S ribosomal protein L23a OS=Homo sapiens GN=RPL23A PE=1 SV=1	0	120.206	49	13	23	13	156	17.7	10.45	67.05	13	cell organization and biogenesis;protein metabolism;other metabolic processes	cytosol;translational apparatus;nucleus	nucleic acid binding activity;other molecular function	Pf00276, Pf03939	6147	ENSG00000198242	RPL23A	B2R5B2; hsa:6147; P29316; P39024; P62750; Q92774	L13a-mediated translational silencing of Ceruloplasmin expression; Formation of a pool of free 40S subunits; GTP hydrolysis and joining of the 60S ribosomal subunit; Major pathway of rRNA processing in the nucleolus and cytosol; Regulation of expression of SLITs and ROBOs; SRP-dependent cotranslational protein targeting to membrane; Response of EIF2AK4 (GCN2) to amino acid deficiency; Nonsense Me…	Cytoplasmic ribosomal proteins	14	100	High	1
FALSE	High	Master Protein	P62241	40S ribosomal protein S8 OS=Homo sapiens GN=RPS8 PE=1 SV=2	0	120.096	48	13	23	13	208	24.2	10.32	70.44	13	protein metabolism;RNA metabolism OR transcription;other metabolic processes	cytosol;ER/Golgi;translational apparatus;nucleus;other cell component	other molecular function	Pf01201	6202	ENSG00000142937	RPS8	hsa:6202; P09058; P62241; Q6IRL7	L13a-mediated translational silencing of Ceruloplasmin expression; Translation initiation complex formation; Formation of a pool of free 40S subunits; Formation of the ternary complex, and subsequently, the 43S complex; Ribosomal scanning and start codon recognition; GTP hydrolysis and joining of the 60S ribosomal subunit; SRP-dependent cotranslational protein targeting to membrane; Regulation of…	Cytoplasmic ribosomal proteins	17	100	High	1
FALSE	High	Master Protein	O60506	Heterogeneous nuclear ribonucleoprotein Q OS=Homo sapiens GN=SYNCRIP PE=1 SV=2	0	119.898	30	15	21	11	623	69.6	8.59	72.74	15	RNA metabolism OR transcription;other metabolic processes;stress response;other biological processes	ER/Golgi;nucleus;other cell component	nucleic acid binding activity	Pf00076, Pf18360	10492	ENSG00000135316	SYNCRIP	E1P501; E1P502; hsa:10492; O60506; Q53H05; Q5TCG2; Q5TCG3; Q8IW78; Q8N599; Q96LC1; Q96LC2; Q9Y583			0	100	High	1
FALSE	High	Master Protein	P48634	Protein PRRC2A OS=Homo sapiens GN=PRRC2A PE=1 SV=3	0	119.777	14	16	19	14	2157	228.7	9.45	60.12	16	other biological processes	plasma membrane;other membranes;cytosol;nucleus		Pf07001	7916	ENSG00000204469; ENSG00000206427; ENSG00000225164; ENSG00000225748; ENSG00000226618; ENSG00000231370; ENSG00000231825	PRRC2A	B0UX77; B0UZE9; B0UZL3; hsa:7916; O95875; P48634; Q05BK4; Q4LE37; Q5SQ29; Q5SQ30; Q5ST84; Q5STX6; Q5STX7; Q68DW9; Q6P9P7; Q6PIN1; Q8MGQ9; Q96QC6			0	100	High	1
FALSE	High	Master Protein	Q9Y446	Plakophilin-3 OS=Homo sapiens GN=PKP3 PE=1 SV=1	0	119.372	34	19	25	19	797	87	9.32	74.48	19	cell adhesion;cell organization and biogenesis;other biological processes	plasma membrane;other membranes;nucleus;other cell component	other molecular function	Pf00514	11187	ENSG00000184363	PKP3	F8J390; hsa:11187; Q53EX8; Q9Y446	Formation of the cornified envelope		2	100	High	1
FALSE	High	Master Protein	P07814	Bifunctional glutamate/proline--tRNA ligase OS=Homo sapiens GN=EPRS PE=1 SV=5	0	119.016	18	22	25	22	1512	170.5	7.33	58.46	22	cell organization and biogenesis;protein metabolism;RNA metabolism OR transcription;other metabolic processes;stress response;other biological processes	plasma membrane;other membranes;cytosol;other cell component	nucleic acid binding activity;other molecular function	Pf00043, Pf00458, Pf00587, Pf00749, Pf03129, Pf03950, Pf09180	2058	ENSG00000136628	EPRS1	A0AVA9; B9EGH3; hsa:2058; P07814; Q05BP6; Q05DF8; Q5DSM1; Q5H9S5; Q6PD57; Q86X73	Cytosolic tRNA aminoacylation; tRNA modification in the nucleus and cytosol; Selenoamino acid metabolism	Parkinson's disease pathway; VEGFA-VEGFR2 signaling pathway; Amino acid metabolism	6	100	High	1
FALSE	High	Master Protein	P40939	Trifunctional enzyme subunit alpha, mitochondrial OS=Homo sapiens GN=HADHA PE=1 SV=2	0	118.953	21	13	18	13	763	82.9	9.04	64.58	13	other metabolic processes;other biological processes	other membranes;mitochondrion	other molecular function	Pf00378, Pf00725, Pf02737	3030	ENSG00000084754	HADHA	B2R7L4; B4DYP2; hsa:3030; P40939; Q16679; Q53T69; Q53TA2; Q96GT7; Q9UQC5	mitochondrial fatty acid beta-oxidation of unsaturated fatty acids; Beta oxidation of decanoyl-CoA to octanoyl-CoA-CoA; Beta oxidation of octanoyl-CoA to hexanoyl-CoA; Acyl chain remodeling of CL; Beta oxidation of hexanoyl-CoA to butanoyl-CoA; Beta oxidation of myristoyl-CoA to lauroyl-CoA; Beta oxidation of lauroyl-CoA to decanoyl-CoA-CoA; Beta oxidation of palmitoyl-CoA to myristoyl-CoA	Fatty acid beta-oxidation; Mitochondrial long chain fatty acid beta-oxidation; Valproic acid pathway; Sudden infant death syndrome (SIDS) susceptibility pathways	12	100	High	1
FALSE	High	Master Protein	O95793	Double-stranded RNA-binding protein Staufen homolog 1 OS=Homo sapiens GN=STAU1 PE=1 SV=2	0	118.903	31	14	20	14	577	63.1	9.44	70.05	14	cell organization and biogenesis;stress response;other biological processes	plasma membrane;other membranes;cytosol;cytoskeleton;ER/Golgi;other cell component	nucleic acid binding activity;other molecular function	Pf00035, Pf16482	6780	ENSG00000124214	STAU1	A8K9Z4; E1P5Y1; E1P608; hsa:6780; O95793; Q5JW29; Q6GTM4; Q9H5B4; Q9H5B5; Q9Y3Q2			0	100	High	1
FALSE	High	Master Protein	Q9Y450	HBS1-like protein OS=Homo sapiens GN=HBS1L PE=1 SV=1	0	117.858	23	9	15	9	684	75.4	6.61	55.28	9	protein metabolism;other metabolic processes;signal transduction	cytosol	nucleic acid binding activity;other molecular function	Pf00009, Pf03143, Pf03144, Pf08938	10767	ENSG00000112339	HBS1L	B7Z365; hsa:10767; Q4VX89; Q4VX90; Q5T7G3; Q8NDW9; Q9UPW3; Q9Y450	mRNA decay by 3' to 5' exoribonuclease		1	100	High	1
FALSE	High	Master Protein	Q16891	MICOS complex subunit MIC60 OS=Homo sapiens GN=IMMT PE=1 SV=1	0	117.681	29	16	21	16	758	83.6	6.48	70.27	16	cell organization and biogenesis;other biological processes	other membranes;mitochondrion		Pf09731	10989	ENSG00000132305	IMMT	B1H0U5; B2R5N6; hsa:10989; Q14539; Q15092; Q16891; Q68D41; Q69HW5; Q6IBL0; Q7Z3X1; Q8TAJ5; Q9P0V2	Cristae formation		1	100	High	1
FALSE	High	Master Protein	P26373	60S ribosomal protein L13 OS=Homo sapiens GN=RPL13 PE=1 SV=4	0	117.531	53	15	28	15	211	24.2	11.65	78.63	15	protein metabolism;other metabolic processes;developmental processes	cytosol;ER/Golgi;translational apparatus;nucleus	other molecular function	Pf01294	6137	ENSG00000167526	RPL13	B4DLX3; F5H1S2; hsa:6137; P26373; Q3KQT8; Q567Q8; Q9BPX0	L13a-mediated translational silencing of Ceruloplasmin expression; Formation of a pool of free 40S subunits; GTP hydrolysis and joining of the 60S ribosomal subunit; SRP-dependent cotranslational protein targeting to membrane; Regulation of expression of SLITs and ROBOs; Major pathway of rRNA processing in the nucleolus and cytosol; Nonsense Mediated Decay (NMD) enhanced by the Exon Junction Comp…	Cytoplasmic ribosomal proteins	14	100	High	1
FALSE	High	Master Protein	Q2TBE0	CWF19-like protein 2 OS=Homo sapiens GN=CWF19L2 PE=1 SV=4	0	116.062	23	19	23	19	894	103.7	8.65	56.29	19	RNA metabolism OR transcription;other metabolic processes	nucleus		Pf04676, Pf04677	143884	ENSG00000152404	CWF19L2	A4FU66; A4FU67; A4FU68; A8KAD6; hsa:143884; Q2TBE0; Q6PHW1; Q96MI1			0	100	High	1	Met-loss+Acetyl [N-Term]
FALSE	High	Master Protein	P53618	Coatomer subunit beta OS=Homo sapiens GN=COPB1 PE=1 SV=3	0	115.574	17	11	16	11	953	107.1	6.05	55.69	11	transport	plasma membrane;other membranes;cytosol;ER/Golgi;other cell component	other molecular function	Pf01602, Pf07718, Pf14806	1315	ENSG00000129083	COPB1	D3DQX0; hsa:1315; P53618; Q6GTT7; Q9NTK2; Q9UNW7	COPI-dependent Golgi-to-ER retrograde traffic; COPI-mediated anterograde transport; Neutrophil degranulation		3	100	High	1
FALSE	High	Master Protein	P12236	ADP/ATP translocase 3 OS=Homo sapiens GN=SLC25A6 PE=1 SV=4	0	115.138	55	20	29	3	298	32.8	9.74	76.92	20	transport;other biological processes	other membranes;mitochondrion	transporter activity	Pf00153	293	ENSG00000169100	SLC25A6	hsa:293; P12236; Q96C49	Mitochondrial protein import; Transport of nucleosides and free purine and pyrimidine bases across the plasma membrane; Vpr-mediated induction of apoptosis by mitochondrial outer membrane permeabilization; Influenza Virus Induced Apoptosis	Electron transport chain: OXPHOS system in mitochondria; Alzheimer's disease and miRNA effects; Alzheimer's disease	7	100	High	1	Met-loss+Acetyl [N-Term]
FALSE	High	Master Protein	P10809	60 kDa heat shock protein, mitochondrial OS=Homo sapiens GN=HSPD1 PE=1 SV=2	0	114.707	39	16	20	16	573	61	5.87	59.11	16	cell cycle OR cell proliferation;cell organization and biogenesis;protein metabolism;DNA metabolism;other metabolic processes;stress response;transport;developmental processes;signal transduction;other biological processes	non-structural extracellular;plasma membrane;other membranes;cytosol;cytoskeleton;mitochondrion;ER/Golgi;other cytoplasmic organelle;other cell component	nucleic acid binding activity;other molecular function	Pf00118	3329	ENSG00000144381	HSPD1	B2R5M6; B7Z712; hsa:3329; P10809; Q38L19; Q9UCR6	Mitochondrial protein import; TFAP2A acts as a transcriptional repressor during retinoic acid induced cell differentiation	Apoptosis-related network due to altered Notch3 in ovarian cancer; Sudden infant death syndrome (SIDS) susceptibility pathways	4	100	High	1
FALSE	High	Master Protein	Q96DI7	U5 small nuclear ribonucleoprotein 40 kDa protein OS=Homo sapiens GN=SNRNP40 PE=1 SV=1	0	114.24	45	11	17	11	357	39.3	8.1	59.56	11	RNA metabolism OR transcription;other metabolic processes	cytosol;nucleus;other cell component		Pf00400	9410	ENSG00000060688	SNRNP40	B4DQJ1; hsa:9410; O75938; O95320; Q96DI7	mRNA Splicing - Major Pathway; mRNA Splicing - Minor Pathway	mRNA processing	3	100	High	1
FALSE	High	Master Protein	Q7L2H7	Eukaryotic translation initiation factor 3 subunit M OS=Homo sapiens GN=EIF3M PE=1 SV=1	0	113.969	31	9	14	9	374	42.5	5.63	54.31	9	cell organization and biogenesis;protein metabolism;other metabolic processes	cytosol;translational apparatus;other cell component	nucleic acid binding activity;other molecular function	Pf01399, Pf18005	10480	ENSG00000149100	EIF3M	A8K7X4; B4E2Q4; hsa:10480; O60735; Q2F836; Q53HL6; Q7L2H7; Q9BXW1	L13a-mediated translational silencing of Ceruloplasmin expression; Translation initiation complex formation; Formation of a pool of free 40S subunits; Formation of the ternary complex, and subsequently, the 43S complex; Ribosomal scanning and start codon recognition; GTP hydrolysis and joining of the 60S ribosomal subunit		6	100	High	1
FALSE	High	Master Protein	Q96HS1	Serine/threonine-protein phosphatase PGAM5, mitochondrial OS=Homo sapiens GN=PGAM5 PE=1 SV=2	0	113.556	60	15	20	15	289	32	8.68	60.4	15	protein metabolism;other metabolic processes;other biological processes	other membranes;mitochondrion	enzyme regulator activity;other molecular function	Pf00300	192111	ENSG00000247077	PGAM5	A9LN06; C9IZY7; hsa:192111; Q96HS1; Q96JB0		NRF2-ARE regulation	1	100	High	1
FALSE	High	Master Protein	Q9NQ86	E3 ubiquitin-protein ligase TRIM36 OS=Homo sapiens GN=TRIM36 PE=1 SV=2	0	113.242	28	16	21	16	728	83	6.11	67.36	16	cell cycle OR cell proliferation;cell organization and biogenesis;protein metabolism;other metabolic processes;other biological processes	cytosol;cytoskeleton;other cell component	cytoskeletal activity;other molecular function	Pf00041, Pf00643, Pf13445, Pf18568	55521	ENSG00000152503	TRIM36	A1L3Z1; A6NDD0; B7Z3V4; B7ZAV7; E9PFI8; hsa:55521; Q0P5Z9; Q9NQ86	Antigen processing: Ubiquitination & Proteasome degradation		1	100	High	1
FALSE	High	Master Protein	Q15459	Splicing factor 3A subunit 1 OS=Homo sapiens GN=SF3A1 PE=1 SV=1	0	111.6	26	16	19	16	793	88.8	5.22	58.78	16	cell organization and biogenesis;RNA metabolism OR transcription;other metabolic processes	nucleus	nucleic acid binding activity	Pf00240, Pf01805, Pf12230	10291	ENSG00000099995	SF3A1	E9PAW1; hsa:10291; Q15459	mRNA Splicing - Major Pathway	mRNA processing	2	100	High	1	Met-loss [N-Term]
FALSE	High	Master Protein	Q08211	ATP-dependent RNA helicase A OS=Homo sapiens GN=DHX9 PE=1 SV=4	0	111.275	19	19	20	19	1270	140.9	6.84	59.03	19	cell organization and biogenesis;RNA metabolism OR transcription;other metabolic processes;stress response;transport;other biological processes	cytosol;cytoskeleton;translational apparatus;nucleus;other cell component	nucleic acid binding activity;other molecular function	Pf00035, Pf00270, Pf00271, Pf04408, Pf07717	1660	ENSG00000135829	DHX9	B2RNV4; hsa:1660; Q05CI5; Q08211; Q12803; Q32Q22; Q5VY62; Q6PD69; Q99556	mRNA Splicing - Major Pathway; RIP-mediated NFkB activation via ZBP1; DEx/H-box helicases activate type I IFN and inflammatory cytokines production	MECP2 and associated Rett syndrome; mRNA processing	5	100	High	1
FALSE	High	Master Protein	P62277	40S ribosomal protein S13 OS=Homo sapiens GN=RPS13 PE=1 SV=2	0	110.87	52	13	22	13	151	17.2	10.54	64.08	13	protein metabolism;other metabolic processes;other biological processes	cytosol;translational apparatus;nucleus;other cell component	nucleic acid binding activity;other molecular function	Pf00312, Pf08069	6207	ENSG00000110700	RPS13	B2R549; hsa:6207; P19116; P62277; Q02546; Q29200; Q498Y0	L13a-mediated translational silencing of Ceruloplasmin expression; Translation initiation complex formation; Formation of a pool of free 40S subunits; Formation of the ternary complex, and subsequently, the 43S complex; Ribosomal scanning and start codon recognition; GTP hydrolysis and joining of the 60S ribosomal subunit; SRP-dependent cotranslational protein targeting to membrane; Regulation of…	Cytoplasmic ribosomal proteins	17	100	High	1
FALSE	High	Master Protein	Q14444	Caprin-1 OS=Homo sapiens GN=CAPRIN1 PE=1 SV=2	0	110.338	29	17	20	17	709	78.3	5.25	56.36	17	developmental processes;other biological processes	cytosol;other cell component		Pf12287, Pf18293	4076	ENSG00000135387	CAPRIN1	A6NMY7; D3DR06; hsa:4076; Q14444; Q15074; Q6IMN4; Q6IMN7; Q9BV09			0	100	High	1
FALSE	High	Master Protein	P05388	60S acidic ribosomal protein P0 OS=Homo sapiens GN=RPLP0 PE=1 SV=1	0	110.312	51	13	15	13	317	34.3	5.97	58.43	13	cell organization and biogenesis;protein metabolism;other metabolic processes;other biological processes	cytosol;ER/Golgi;translational apparatus;nucleus;other cell component	nucleic acid binding activity;other molecular function	Pf00428, Pf00466, Pf17777	6175	ENSG00000089157	RPLP0	hsa:6175; P05388; Q3B7A4; Q9BVK4	L13a-mediated translational silencing of Ceruloplasmin expression; Formation of a pool of free 40S subunits; GTP hydrolysis and joining of the 60S ribosomal subunit; SRP-dependent cotranslational protein targeting to membrane; Regulation of expression of SLITs and ROBOs; Major pathway of rRNA processing in the nucleolus and cytosol; Nonsense Mediated Decay (NMD) enhanced by the Exon Junction Comp…	Cytoplasmic ribosomal proteins	15	100	High	1
FALSE	High	Master Protein	Q92733	Proline-rich protein PRCC OS=Homo sapiens GN=PRCC PE=1 SV=1	0	108.799	32	11	15	11	491	52.4	5.1	59.15	11	cell cycle OR cell proliferation;other biological processes	nucleus		Pf10253	5546	ENSG00000143294	PRCC	A8K1F7; hsa:5546; O00665; O00724; Q5SZ06; Q92733	mRNA Splicing - Major Pathway	Type 2 papillary renal cell carcinoma; IL-18 signaling pathway	3	100	High	1
FALSE	High	Master Protein	P42166	Lamina-associated polypeptide 2, isoform alpha OS=Homo sapiens GN=TMPO PE=1 SV=2	0	108.717	25	15	16	6	694	75.4	7.66	55.19	15		nucleus;other cell component	nucleic acid binding activity;other molecular function	Pf03020, Pf08198, Pf11560	7112	ENSG00000120802	TMPO	P08918; P08919; P42166; Q14860; Q16295		Envelope proteins and their potential roles in EDMD physiopathology; Overlap between signal transduction pathways contributing to LMNA laminopathies	2	100	High	1	Met-loss [N-Term]
FALSE	High	Master Protein	P43243	Matrin-3 OS=Homo sapiens GN=MATR3 PE=1 SV=2	0	106.716	26	16	21	16	847	94.6	6.25	64.63	16	stress response;developmental processes;other biological processes	other membranes;nucleus	nucleic acid binding activity;other molecular function		9782	ENSG00000015479	MATR3	B7ZAV5; D3DQC3; hsa:9782; P43243; Q9UHW0; Q9UQ27			0	100	High	1
FALSE	High	Master Protein	Q92499	ATP-dependent RNA helicase DDX1 OS=Homo sapiens GN=DDX1 PE=1 SV=2	0	106.616	25	12	17	12	740	82.4	7.23	64.32	12	cell organization and biogenesis;DNA metabolism;RNA metabolism OR transcription;other metabolic processes;stress response;developmental processes;other biological processes	cytosol;mitochondrion;nucleus;other cell component	nucleic acid binding activity;other molecular function	Pf00270, Pf00271, Pf00622	1653	ENSG00000079785	DDX1	B4DME8; B4DPN6; hsa:1653; Q92499	tRNA processing in the nucleus	DDX1 as a regulatory component of the Drosha microprocessor; mRNA processing	3	100	High	1
FALSE	High	Master Protein	P39748	Flap endonuclease 1 OS=Homo sapiens GN=FEN1 PE=1 SV=1	0	106.199	32	11	21	11	380	42.6	8.62	63.13	11	cell cycle OR cell proliferation;cell organization and biogenesis;DNA metabolism;RNA metabolism OR transcription;other metabolic processes;stress response;other biological processes	mitochondrion;nucleus;other cell component	nucleic acid binding activity;other molecular function	Pf00752, Pf00867	2237	ENSG00000168496	FEN1	hsa:2237; P39748	HDR through MMEJ (alt-NHEJ); PCNA-Dependent Long Patch Base Excision Repair; Removal of the Flap Intermediate; Removal of the Flap Intermediate from the C-strand; Early Phase of HIV Life Cycle; POLB-Dependent Long Patch Base Excision Repair	Base excision repair; DNA repair pathways, full network	8	100	High	1
FALSE	High	Master Protein	P39019	40S ribosomal protein S19 OS=Homo sapiens GN=RPS19 PE=1 SV=2	0	106.069	59	13	25	13	145	16.1	10.32	70.37	13	cell organization and biogenesis;protein metabolism;RNA metabolism OR transcription;other metabolic processes;stress response;developmental processes;other biological processes	cytosol;translational apparatus;nucleus;other cell component	other molecular function	Pf01090	6223	ENSG00000105372	RPS19	hsa:6223; P39019	L13a-mediated translational silencing of Ceruloplasmin expression; Translation initiation complex formation; Formation of a pool of free 40S subunits; Formation of the ternary complex, and subsequently, the 43S complex; Ribosomal scanning and start codon recognition; GTP hydrolysis and joining of the 60S ribosomal subunit; SRP-dependent cotranslational protein targeting to membrane; Regulation of…	Complement system; Cytoplasmic ribosomal proteins	18	100	High	1	Met-loss [N-Term]
FALSE	High	Master Protein	P06748	Nucleophosmin OS=Homo sapiens GN=NPM1 PE=1 SV=2	0	105.48	57	14	20	14	294	32.6	4.78	64.16	14	cell cycle OR cell proliferation;cell organization and biogenesis;DNA metabolism;other metabolic processes;stress response;transport;signal transduction;other biological processes	cytosol;cytoskeleton;translational apparatus;nucleus;other cell component	enzyme regulator activity;translation activity;nucleic acid binding activity;other molecular function	Pf03066, Pf16276	4869	ENSG00000181163	NPM1	A8K3N7; B5BU00; D3DQL6; hsa:4869; P06748; P08693; Q12826; Q13440; Q13441; Q14115; Q5EU94; Q5EU95; Q5EU96; Q5EU97; Q5EU98; Q5EU99; Q6V962; Q8WTW5; Q96AT6; Q96DC4; Q96EA5; Q9BYG9; Q9UDJ7	TP53 regulates transcription of additional cell cycle genes whose exact role in the p53 pathway remain uncertain; Nuclear import of Rev protein; Deposition of new CENPA-containing nucleosomes at the centromere; SUMOylation of transcription cofactors; ALK mutants bind TKIs; Signaling by ALK fusions and activated point mutants; Nuclear events stimulated by ALK signaling in cancer; TFAP2A acts as a …		8	100	High	1
FALSE	High	Master Protein	P27816	Microtubule-associated protein 4 OS=Homo sapiens GN=MAP4 PE=1 SV=3	0	105.421	19	13	15	13	1152	120.9	5.43	51.85	13	cell cycle OR cell proliferation;cell organization and biogenesis;developmental processes;other biological processes	plasma membrane;other membranes;cytosol;cytoskeleton;other cell component	cytoskeletal activity;other molecular function	Pf00418	4134	ENSG00000047849	MAP4	hsa:4134; P27816; Q13082; Q59FT2; Q68D74; Q6ZUW9; Q86V26; Q96A76; Q96NS9		Splicing factor NOVA regulated synaptic proteins	1	100	High	1
FALSE	High	Master Protein	Q8NC51	Plasminogen activator inhibitor 1 RNA-binding protein OS=Homo sapiens GN=SERBP1 PE=1 SV=2	0	105.195	32	12	19	12	408	44.9	8.65	65.51	12	cell organization and biogenesis;other biological processes	plasma membrane;other membranes;cytosol;nucleus;other cell component	translation activity;nucleic acid binding activity;other molecular function	Pf04774, Pf16174	26135	ENSG00000142864	SERBP1	hsa:26135; Q5VU19; Q5VU20; Q5VU22; Q8NC51; Q8WUH0; Q96SE2; Q9BTY3; Q9BUM4; Q9Y367; Q9Y4S3		Apoptosis-related network due to altered Notch3 in ovarian cancer	1	100	High	1
FALSE	High	Master Protein	O00159	Unconventional myosin-Ic OS=Homo sapiens GN=MYO1C PE=1 SV=4	0	105.124	19	19	19	19	1063	121.6	9.41	59.81	19	cell organization and biogenesis;stress response;transport;signal transduction;other biological processes	plasma membrane;other membranes;cytosol;cytoskeleton;nucleus;other cell component	signal transduction activity or receptor binding;cytoskeletal activity;other molecular function	Pf00063, Pf00612, Pf06017	4641	ENSG00000197879	MYO1C	hsa:4641; O00159; Q4LE56; Q6NVJ7; Q86Y95	Regulation of actin dynamics for phagocytic cup formation; FCGR3A-mediated phagocytosis; Translocation of SLC2A4 (GLUT4) to the plasma membrane; Sensory processing of sound by inner hair cells of the cochlea; Sensory processing of sound by outer hair cells of the cochlea	VEGFA-VEGFR2 signaling pathway; Insulin signaling	7	100	High	1
FALSE	High	Master Protein	P52756	RNA-binding protein 5 OS=Homo sapiens GN=RBM5 PE=1 SV=2	0	102.898	23	17	24	14	815	92.1	6.28	63.67	17	cell organization and biogenesis;RNA metabolism OR transcription;other metabolic processes;other biological processes	nucleus	nucleic acid binding activity;other molecular function	Pf00076, Pf00641, Pf01585, Pf17780	10181	ENSG00000003756	RBM5	B2RA45; B4DM16; B4DMF9; B4DZ63; hsa:10181; P52756; Q93021; Q9BU14; Q9HDA6; Q9UKY8; Q9UL24	mRNA Splicing - Major Pathway	mRNA processing	2	100	High	1
FALSE	High	Master Protein	P35606	Coatomer subunit beta' OS=Homo sapiens GN=COPB2 PE=1 SV=2	0	101.201	22	15	17	15	906	102.4	5.27	45.71	15	transport	other membranes;cytosol;ER/Golgi	other molecular function	Pf00400, Pf04053	9276	ENSG00000184432	COPB2	B4DZI8; hsa:9276; P35606	COPI-dependent Golgi-to-ER retrograde traffic; COPI-mediated anterograde transport		2	100	High	1
FALSE	High	Master Protein	Q07955	Serine/arginine-rich splicing factor 1 OS=Homo sapiens GN=SRSF1 PE=1 SV=2	0	100.848	53	15	24	14	248	27.7	10.36	65.53	15	cell organization and biogenesis;RNA metabolism OR transcription;other metabolic processes;transport;developmental processes;other biological processes	nucleus;other cell component	nucleic acid binding activity;other molecular function	Pf00076	6426	ENSG00000136450	SRSF1	B2R6Z7; D3DTZ3; hsa:6426; Q07955; Q13809	mRNA Splicing - Major Pathway; mRNA 3'-end processing; RNA Polymerase II Transcription Termination; Transport of Mature mRNA derived from an Intron-Containing Transcript; mRNA Splicing - Minor Pathway	mRNA processing	6	100	High	1
FALSE	High	Master Protein	Q07020	60S ribosomal protein L18 OS=Homo sapiens GN=RPL18 PE=1 SV=2	0	100.064	45	10	14	10	188	21.6	11.72	52.1	10	protein metabolism;other metabolic processes	cytosol;ER/Golgi;translational apparatus;nucleus	nucleic acid binding activity;other molecular function	Pf17135	6141	ENSG00000063177	RPL18	F8VWC5; hsa:6141; Q07020; Q8WTZ6	L13a-mediated translational silencing of Ceruloplasmin expression; Formation of a pool of free 40S subunits; GTP hydrolysis and joining of the 60S ribosomal subunit; SRP-dependent cotranslational protein targeting to membrane; Regulation of expression of SLITs and ROBOs; Major pathway of rRNA processing in the nucleolus and cytosol; Nonsense Mediated Decay (NMD) enhanced by the Exon Junction Comp…	Cytoplasmic ribosomal proteins	14	100	High	1
FALSE	High	Master Protein	P46821	Microtubule-associated protein 1B OS=Homo sapiens GN=MAP1B PE=1 SV=2	0	99.989	10	16	17	16	2468	270.5	4.81	47.66	16	cell organization and biogenesis;stress response;transport;developmental processes;other biological processes	plasma membrane;other membranes;cytosol;cytoskeleton;other cell component	cytoskeletal activity;other molecular function	Pf00414	4131	ENSG00000131711	MAP1B	A2BDK5; hsa:4131; P46821		Microtubule cytoskeleton regulation; Fragile X syndrome	2	100	High	1
FALSE	High	Master Protein	Q14008	Cytoskeleton-associated protein 5 OS=Homo sapiens GN=CKAP5 PE=1 SV=3	0	99.83	10	17	17	17	2032	225.4	7.8	51.69	17	cell cycle OR cell proliferation;cell organization and biogenesis;transport;other biological processes	plasma membrane;other membranes;cytosol;cytoskeleton;nucleus;other cell component	cytoskeletal activity;other molecular function	Pf02985, Pf12348	9793	ENSG00000175216	CKAP5	hsa:9793; Q05D70; Q0VAX7; Q0VAX8; Q14008; Q14668; Q2TA89; Q6NSH4	Separation of Sister Chromatids; Resolution of Sister Chromatid Cohesion; Recruitment of NuMA to mitotic centrosomes; RHO GTPases Activate Formins; EML4 and NUDC in mitotic spindle formation; Amplification of signal from unattached kinetochores via a MAD2 inhibitory signal; Regulation of PLK1 Activity at G2/M Transition; AURKA Activation by TPX2; Loss of Nlp from mitotic centrosomes; Recruitment …		13	100	High	1
FALSE	High	Master Protein	P08708	40S ribosomal protein S17 OS=Homo sapiens GN=RPS17 PE=1 SV=2	0	99.357	51	5	13	5	135	15.5	9.85	52.3	5	protein metabolism;RNA metabolism OR transcription;other metabolic processes;other biological processes	cytosol;translational apparatus;nucleus	other molecular function	Pf00833	6218	ENSG00000182774; ENSG00000278229	RPS17	B2R4U4; hsa:6218; P08708; P0CW22	L13a-mediated translational silencing of Ceruloplasmin expression; Translation initiation complex formation; Formation of a pool of free 40S subunits; Formation of the ternary complex, and subsequently, the 43S complex; Ribosomal scanning and start codon recognition; GTP hydrolysis and joining of the 60S ribosomal subunit; Major pathway of rRNA processing in the nucleolus and cytosol; Regulation …	Cytoplasmic ribosomal proteins	17	100	High	1
FALSE	High	Master Protein	Q12905	Interleukin enhancer-binding factor 2 OS=Homo sapiens GN=ILF2 PE=1 SV=2	0	98.483	32	11	16	11	390	43	5.26	50.78	11	other biological processes	nucleus;other cell component	nucleic acid binding activity	Pf07528	3608	ENSG00000143621	ILF2	A6NDB0; B2R8G7; hsa:3608; Q12905; Q5SR10; Q5SR11; Q7L7R3; Q9BWD4; Q9P1N0	Neutrophil degranulation	B cell receptor signaling pathway	2	100	High	1
FALSE	High	Master Protein	P49411	Elongation factor Tu, mitochondrial OS=Homo sapiens GN=TUFM PE=1 SV=2	0	97.795	39	12	17	12	452	49.5	7.61	56.57	12	protein metabolism;other metabolic processes;other biological processes	mitochondrion;other cell component	nucleic acid binding activity;other molecular function	Pf00009, Pf03143, Pf03144	7284	ENSG00000178952	TUFM	hsa:7284; O15276; P49411	Mitochondrial translation elongation	16p11.2 distal deletion syndrome	2	100	High	1
FALSE	High	Master Protein	Q92616	eIF-2-alpha kinase activator GCN1 OS=Homo sapiens GN=GCN1 PE=1 SV=6	0	97.319	10	20	20	20	2671	292.6	7.47	54.94	20	protein metabolism;other metabolic processes;stress response;other biological processes	cytosol;translational apparatus;other cell component	enzyme regulator activity;translation activity;nucleic acid binding activity;other molecular function		10985	ENSG00000089154	GCN1	A8KAY1; hsa:10985; O95001; O95651; Q6P2S3; Q86X65; Q8N5I5; Q8WU80; Q92616; Q99736; Q9UE60	Response of EIF2AK4 (GCN2) to amino acid deficiency		1	100	High	1
FALSE	High	Master Protein	P31943	Heterogeneous nuclear ribonucleoprotein H OS=Homo sapiens GN=HNRNPH1 PE=1 SV=4	0	96.902	25	8	15	4	449	49.2	6.3	57.92	8	RNA metabolism OR transcription;other metabolic processes;other biological processes	cytosol;nucleus;other cell component	nucleic acid binding activity;other molecular function	Pf00076, Pf08080	3187	ENSG00000169045; ENSG00000284254	HNRNPH1	B3KW86; D3DWQ2; hsa:3187; P31943; Q6IBM4	mRNA Splicing - Major Pathway; Processing of Capped Intron-Containing Pre-mRNA; FGFR2 alternative splicing	MECP2 and associated Rett syndrome; mRNA processing; Inhibition of exosome biogenesis and secretion by Manumycin A in CRPC cells	6	100	High	1	Met-loss+Acetyl [N-Term]; Acetyl [N-Term]
FALSE	High	Master Protein	Q7Z2W4	Zinc finger CCCH-type antiviral protein 1 OS=Homo sapiens GN=ZC3HAV1 PE=1 SV=3	0	96.334	20	16	19	16	902	101.4	8.4	55.53	16	protein metabolism;other metabolic processes;stress response;other biological processes	cytosol;nucleus;other cell component	other molecular function	Pf00644, Pf02825, Pf18606, Pf18633	56829	ENSG00000105939	ZC3HAV1	A4D1R2; A4D1S4; hsa:56829; Q7Z2W4; Q8IW57; Q8TAJ3; Q96N79; Q9H8R9; Q9P0Y7	Signaling by BRAF and RAF1 fusions		1	100	High	1
FALSE	High	Master Protein	Q86U44	N6-adenosine-methyltransferase 70 kDa subunit OS=Homo sapiens GN=METTL3 PE=1 SV=2	0	96.079	28	12	16	12	580	64.4	6.42	56.9	12	cell organization and biogenesis;RNA metabolism OR transcription;other metabolic processes;stress response;developmental processes;other biological processes	nucleus;other cell component	nucleic acid binding activity;other molecular function	Pf05063	56339	ENSG00000165819	METTL3	hsa:56339; O14736; Q86U44; Q86V05; Q9HB32	Processing of Capped Intron-Containing Pre-mRNA	mRNA processing	2	100	High	1	Met-loss+Acetyl [N-Term]
FALSE	High	Master Protein	Q9H5Z1	Probable ATP-dependent RNA helicase DHX35 OS=Homo sapiens GN=DHX35 PE=1 SV=2	0	96.017	24	14	19	14	703	78.9	8.59	56.38	14	RNA metabolism OR transcription;other metabolic processes;developmental processes	nucleus	nucleic acid binding activity;other molecular function	Pf00271, Pf04408, Pf07717	60625	ENSG00000101452	DHX35	A2RTX3; B4E0J0; F5GXM6; hsa:60625; Q5THR0; Q9H4H7; Q9H5Z1; Q9H6T6			0	100	High	1	Met-loss+Acetyl [N-Term]
FALSE	High	Master Protein	P84098	60S ribosomal protein L19 OS=Homo sapiens GN=RPL19 PE=1 SV=1	0	95.817	34	11	18	11	196	23.5	11.47	59.32	11	protein metabolism;other metabolic processes;developmental processes	cytosol;translational apparatus;nucleus;other cell component	nucleic acid binding activity;other molecular function	Pf01280	6143	ENSG00000108298	RPL19	B2R4K2; hsa:6143; P14118; P22908; P84098; Q502Y6; Q7Z6E4	L13a-mediated translational silencing of Ceruloplasmin expression; Formation of a pool of free 40S subunits; GTP hydrolysis and joining of the 60S ribosomal subunit; SRP-dependent cotranslational protein targeting to membrane; Regulation of expression of SLITs and ROBOs; Major pathway of rRNA processing in the nucleolus and cytosol; Nonsense Mediated Decay (NMD) enhanced by the Exon Junction Comp…	Cytoplasmic ribosomal proteins	14	100	High	1
FALSE	High	Master Protein	Q96P47	Arf-GAP with GTPase, ANK repeat and PH domain-containing protein 3 OS=Homo sapiens GN=AGAP3 PE=1 SV=2	0	95.332	26	12	15	12	875	95	7.97	47.07	12	protein metabolism;other metabolic processes;stress response;signal transduction	other membranes;nucleus;other cell component	enzyme regulator activity;other molecular function	Pf00071, Pf01412, Pf12796	116988	ENSG00000133612	AGAP3	B3KNZ8; E9PAL8; hsa:116988; Q59EN0; Q96P47; Q96RK3			0	100	High	1
FALSE	High	Master Protein	P22090	40S ribosomal protein S4, Y isoform 1 OS=Homo sapiens GN=RPS4Y1 PE=1 SV=2	0	93.939	40	15	23	3	263	29.4	10.24	62.45	15	protein metabolism;other metabolic processes;developmental processes	cytosol;translational apparatus;nucleus;other cell component	nucleic acid binding activity;other molecular function	Pf00467, Pf00900, Pf08071, Pf16121	6192	ENSG00000129824	RPS4Y1	A8K9V4; hsa:6192; P22090	L13a-mediated translational silencing of Ceruloplasmin expression; Translation initiation complex formation; Formation of a pool of free 40S subunits; Formation of the ternary complex, and subsequently, the 43S complex; Ribosomal scanning and start codon recognition; GTP hydrolysis and joining of the 60S ribosomal subunit; SRP-dependent cotranslational protein targeting to membrane; Regulation of…	Cytoplasmic ribosomal proteins	17	100	High	1
FALSE	High	Master Protein	P27635	60S ribosomal protein L10 OS=Homo sapiens GN=RPL10 PE=1 SV=4	0	92.964	34	8	21	8	214	24.6	10.08	58.99	8	cell organization and biogenesis;protein metabolism;other metabolic processes;developmental processes;other biological processes	cytosol;ER/Golgi;translational apparatus;nucleus;other cell component	other molecular function	Pf00252	6134	ENSG00000147403	RPL10	A3KQT0; D3DWW6; hsa:6134; P27635; Q16470; Q2HXT7; Q53FH7; Q6FGN8; Q8TDA5	L13a-mediated translational silencing of Ceruloplasmin expression; Formation of a pool of free 40S subunits; GTP hydrolysis and joining of the 60S ribosomal subunit; SRP-dependent cotranslational protein targeting to membrane; Regulation of expression of SLITs and ROBOs; Major pathway of rRNA processing in the nucleolus and cytosol; Nonsense Mediated Decay (NMD) enhanced by the Exon Junction Comp…	Cytoplasmic ribosomal proteins	14	100	High	1
FALSE	High	Master Protein	P51991	Heterogeneous nuclear ribonucleoprotein A3 OS=Homo sapiens GN=HNRNPA3 PE=1 SV=2	0	92.913	33	12	18	11	378	39.6	9.01	60.04	12	RNA metabolism OR transcription;other metabolic processes;transport	nucleus;other cell component	transporter activity;nucleic acid binding activity	Pf00076	220988	ENSG00000170144	HNRNPA3	D3DPF4; hsa:220988; P51991; Q53RW7; Q6URK5	mRNA Splicing - Major Pathway; Processing of Capped Intron-Containing Pre-mRNA		2	100	High	1	Acetyl [N-Term]
FALSE	High	Master Protein	P41091	Eukaryotic translation initiation factor 2 subunit 3 OS=Homo sapiens GN=EIF2S3 PE=1 SV=3	0	92.911	39	13	17	13	472	51.1	8.4	49.77	13	cell organization and biogenesis;protein metabolism;other metabolic processes;other biological processes	cytosol;other cell component	nucleic acid binding activity;other molecular function	Pf00009, Pf03144, Pf09173	1968	ENSG00000130741	EIF2S3	A0A024RBY4; A8K2Y2; B2R5N2; B5BTZ4; hsa:1968; P41091; Q53HK3	L13a-mediated translational silencing of Ceruloplasmin expression; Translation initiation complex formation; Formation of the ternary complex, and subsequently, the 43S complex; Ribosomal scanning and start codon recognition; GTP hydrolysis and joining of the 60S ribosomal subunit; ABC-family proteins mediated transport; Response of EIF2AK1 (HRI) to heme deficiency; PERK regulates gene expression…	Translation factors; nsp1 from SARS-CoV-2 inhibits translation initiation in the host cell	12	100	High	1	Met-loss [N-Term]; Met-loss+Acetyl [N-Term]
FALSE	High	Master Protein	Q86UE4	Protein LYRIC OS=Homo sapiens GN=MTDH PE=1 SV=2	0	92.578	24	10	14	10	582	63.8	9.32	50.16	10	cell organization and biogenesis;signal transduction;other biological processes	plasma membrane;other membranes;ER/Golgi;nucleus;other cell component	nucleic acid binding activity;other molecular function	Pf15686	92140	ENSG00000147649	MTDH	hsa:92140; Q05DH2; Q52QU9; Q6PK07; Q86UE4; Q8TCX3		Gastric cancer network 2; ncRNAs involved in Wnt signaling in hepatocellular carcinoma; CCL18 signaling pathway	3	100	High	1
FALSE	High	Master Protein	Q9Y520	Protein PRRC2C OS=Homo sapiens GN=PRRC2C PE=1 SV=4	0	92.538	10	17	21	15	2896	316.7	9.13	53.8	17	cell organization and biogenesis;developmental processes;other biological processes	cytosol;other cell component	other molecular function	Pf07001	23215	ENSG00000117523	PRRC2C	hsa:23215; Q05DM8; Q49A39; Q6PD54; Q9H2N2; Q9HA05; Q9NSM8; Q9NXL3; Q9UF29; Q9UPQ6; Q9Y520		VEGFA-VEGFR2 signaling pathway	1	100	High	1
FALSE	High	Master Protein	O43172	U4/U6 small nuclear ribonucleoprotein Prp4 OS=Homo sapiens GN=PRPF4 PE=1 SV=2	0	92.425	24	11	13	11	522	58.4	7.42	47.74	11	RNA metabolism OR transcription;other metabolic processes	nucleus	nucleic acid binding activity	Pf00400, Pf08799	9128	ENSG00000136875	PRPF4	hsa:9128; O43172; O43445; O43864; Q5T1M8; Q96DG2; Q96IK4	mRNA Splicing - Major Pathway	mRNA processing	2	100	High	1
FALSE	High	Master Protein	O15042	U2 snRNP-associated SURP motif-containing protein OS=Homo sapiens GN=U2SURP PE=1 SV=2	0	91.222	22	16	19	16	1029	118.2	8.47	53.43	16	RNA metabolism OR transcription;other metabolic processes	nucleus		Pf00076, Pf01805, Pf04818, Pf08312	23350	ENSG00000163714	U2SURP	A0PJ60; hsa:23350; O15042; Q0D2M1; Q2NKQ7; Q9BR70	mRNA Splicing - Major Pathway		1	100	High	1
FALSE	High	Master Protein	Q96EV2	RNA-binding protein 33 OS=Homo sapiens GN=RBM33 PE=1 SV=3	0	90.977	16	12	14	12	1170	129.9	6.93	40.46	12					155435	ENSG00000184863	RBM33	A4D244; B5MC24; hsa:155435; Q52LF5; Q75LN9; Q75ML5; Q96EV2; Q9NSV0			0	100	High	1	Met-loss+Acetyl [N-Term]
FALSE	High	Master Protein	P62280	40S ribosomal protein S11 OS=Homo sapiens GN=RPS11 PE=1 SV=3	0	90.891	57	13	20	13	158	18.4	10.3	49.27	13	protein metabolism;other metabolic processes	cytosol;translational apparatus;nucleus	nucleic acid binding activity;other molecular function	Pf00366, Pf16205	6205	ENSG00000142534	RPS11	B2R4F5; hsa:6205; P04643; P62280; Q498Y6; Q6IRY0	L13a-mediated translational silencing of Ceruloplasmin expression; Translation initiation complex formation; Formation of a pool of free 40S subunits; Formation of the ternary complex, and subsequently, the 43S complex; Ribosomal scanning and start codon recognition; GTP hydrolysis and joining of the 60S ribosomal subunit; SRP-dependent cotranslational protein targeting to membrane; Regulation of…	VEGFA-VEGFR2 signaling pathway; IL-18 signaling pathway; Cytoplasmic ribosomal proteins	19	100	High	1
FALSE	High	Master Protein	Q9BZE4	Nucleolar GTP-binding protein 1 OS=Homo sapiens GN=GTPBP4 PE=1 SV=3	0	90.422	23	13	15	13	634	73.9	9.5	42.35	13	RNA metabolism OR transcription;other metabolic processes;other biological processes	other membranes;cytosol;nucleus;other cell component	other molecular function	Pf06858, Pf08155, Pf17835	23560	ENSG00000107937	GTPBP4	B3KMC5; B4DY13; B7Z7A3; hsa:23560; O95446; Q5T3R8; Q9BZE4; Q9NVJ8			0	100	High	1
FALSE	High	Master Protein	P05387	60S acidic ribosomal protein P2 OS=Homo sapiens GN=RPLP2 PE=1 SV=1	0	89.405	74	5	10	5	115	11.7	4.54	40.96	5	protein metabolism;other metabolic processes	cytosol;translational apparatus	other molecular function	Pf00428	6181	ENSG00000177600	RPLP2	hsa:6181; P05387; Q6FG96	L13a-mediated translational silencing of Ceruloplasmin expression; Formation of a pool of free 40S subunits; GTP hydrolysis and joining of the 60S ribosomal subunit; Major pathway of rRNA processing in the nucleolus and cytosol; Regulation of expression of SLITs and ROBOs; SRP-dependent cotranslational protein targeting to membrane; Response of EIF2AK4 (GCN2) to amino acid deficiency; Nonsense Me…	VEGFA-VEGFR2 signaling pathway; Cytoplasmic ribosomal proteins	15	100	High	1
FALSE	High	Master Protein	P46781	40S ribosomal protein S9 OS=Homo sapiens GN=RPS9 PE=1 SV=3	0	89.047	58	19	27	19	194	22.6	10.65	59.85	19	protein metabolism;other metabolic processes;other biological processes	cytosol;translational apparatus;nucleus;other cell component	nucleic acid binding activity;other molecular function	Pf00163, Pf01479	6203	ENSG00000170889; ENSG00000274005; ENSG00000274626; ENSG00000274646; ENSG00000274950; ENSG00000275323; ENSG00000277079; ENSG00000277359; ENSG00000278081; ENSG00000278270	RPS9	A9C4C1; hsa:6203; P46781; Q4QRK7; Q9BVZ0	L13a-mediated translational silencing of Ceruloplasmin expression; Translation initiation complex formation; Formation of a pool of free 40S subunits; Formation of the ternary complex, and subsequently, the 43S complex; Ribosomal scanning and start codon recognition; GTP hydrolysis and joining of the 60S ribosomal subunit; Major pathway of rRNA processing in the nucleolus and cytosol; rRNA modifi…	Cytoplasmic ribosomal proteins	18	100	High	1
FALSE	High	Master Protein	P62249	40S ribosomal protein S16 OS=Homo sapiens GN=RPS16 PE=1 SV=2	0	89.041	64	13	30	13	146	16.4	10.21	82.85	13	protein metabolism;RNA metabolism OR transcription;other metabolic processes;developmental processes;other biological processes	cytosol;translational apparatus;nucleus	nucleic acid binding activity;other molecular function	Pf00380	6217	ENSG00000105193	RPS16	B2RDD5; hsa:6217; P17008; P62249	L13a-mediated translational silencing of Ceruloplasmin expression; Translation initiation complex formation; Formation of a pool of free 40S subunits; Formation of the ternary complex, and subsequently, the 43S complex; Ribosomal scanning and start codon recognition; GTP hydrolysis and joining of the 60S ribosomal subunit; Major pathway of rRNA processing in the nucleolus and cytosol; Regulation …	Cytoplasmic ribosomal proteins	17	100	High	1	Met-loss [N-Term]
FALSE	High	Master Protein	Q96A33	Coiled-coil domain-containing protein 47 OS=Homo sapiens GN=CCDC47 PE=1 SV=1	0	88.989	29	11	16	11	483	55.8	4.87	52.97	11	cell organization and biogenesis;protein metabolism;other metabolic processes;stress response;developmental processes;signal transduction;other biological processes	other membranes;ER/Golgi	translation activity;other molecular function	Pf07946	57003	ENSG00000108588	CCDC47	B2RAS8; D3DU20; hsa:57003; Q96A33; Q96D00; Q96JZ7; Q9H3E4; Q9NRG3			0	100	High	1
FALSE	High	Master Protein	Q14938	Nuclear factor 1 X-type OS=Homo sapiens GN=NFIX PE=1 SV=2	0	88.057	24	7	12	7	502	55.1	8.68	45.45	7	RNA metabolism OR transcription;other metabolic processes;other biological processes	nucleus;other cell component	nucleic acid binding activity;other molecular function	Pf00859, Pf03165, Pf10524	4784	ENSG00000008441	NFIX	B4DM25; hsa:4784; O60413; Q0VG09; Q12859; Q13050; Q13052; Q14938; Q5U094; Q9UPH1; Q9Y6R8	RNA Polymerase III Abortive And Retractive Initiation; RNA Polymerase III Transcription Termination	Oxidative stress response	3	100	High	1
FALSE	High	Master Protein	Q99459	Cell division cycle 5-like protein OS=Homo sapiens GN=CDC5L PE=1 SV=2	0	87.651	29	14	18	14	802	92.2	8.18	49.14	14	cell cycle OR cell proliferation;DNA metabolism;RNA metabolism OR transcription;other metabolic processes;stress response;signal transduction;other biological processes	nucleus;other cell component	nucleic acid binding activity;other molecular function	Pf11831, Pf13921	988	ENSG00000096401	CDC5L	hsa:988; Q76N46; Q99459; Q99974	mRNA Splicing - Major Pathway		1	100	High	1
FALSE	High	Master Protein	P42167	Lamina-associated polypeptide 2, isoforms beta/gamma OS=Homo sapiens GN=TMPO PE=1 SV=2	0	87.156	32	13	16	4	454	50.6	9.38	43.75	13		other membranes;cytosol;nucleus	nucleic acid binding activity;other molecular function	Pf03020, Pf08198	7112	ENSG00000120802	TMPO	A2T926; hsa:7112; P42167; Q14861	RHOC GTPase cycle; RHOA GTPase cycle; CDC42 GTPase cycle; RHOJ GTPase cycle; RAC1 GTPase cycle; RHOG GTPase cycle; RAC2 GTPase cycle; RAC3 GTPase cycle; RHOD GTPase cycle; RHOF GTPase cycle	Envelope proteins and their potential roles in EDMD physiopathology; Overlap between signal transduction pathways contributing to LMNA laminopathies	12	100	High	1	Met-loss [N-Term]
FALSE	High	Master Protein	Q9NR09	Baculoviral IAP repeat-containing protein 6 OS=Homo sapiens GN=BIRC6 PE=1 SV=2	0	87.115	4	15	16	15	4857	529.9	6.05	42.99	15	cell cycle OR cell proliferation;protein metabolism;other metabolic processes;developmental processes;other biological processes	cytoskeleton;ER/Golgi;nucleus;other cytoplasmic organelle;other cell component	enzyme regulator activity;other molecular function	Pf00179, Pf00653, Pf12356	57448	ENSG00000115760	BIRC6	hsa:57448; Q9NR09; Q9ULD1	Signaling by ALK fusions and activated point mutants; ALK mutants bind TKIs		2	100	High	1
FALSE	High	Master Protein	P61254	60S ribosomal protein L26 OS=Homo sapiens GN=RPL26 PE=1 SV=1	0	85.522	63	15	25	4	145	17.2	10.55	61.01	15	cell cycle OR cell proliferation;protein metabolism;RNA metabolism OR transcription;other metabolic processes;stress response;signal transduction;other biological processes	cytosol;translational apparatus;nucleus;other cell component	nucleic acid binding activity;other molecular function	Pf00467, Pf16906	6154	ENSG00000161970	RPL26	B2R4F0; D3DTR8; hsa:6154; P61254; Q02877; Q6IPY2	L13a-mediated translational silencing of Ceruloplasmin expression; Formation of a pool of free 40S subunits; GTP hydrolysis and joining of the 60S ribosomal subunit; Major pathway of rRNA processing in the nucleolus and cytosol; Regulation of expression of SLITs and ROBOs; SRP-dependent cotranslational protein targeting to membrane; Response of EIF2AK4 (GCN2) to amino acid deficiency; Nonsense Me…	VEGFA-VEGFR2 signaling pathway; Cytoplasmic ribosomal proteins	15	100	High	1
FALSE	High	Master Protein	Q7L014	Probable ATP-dependent RNA helicase DDX46 OS=Homo sapiens GN=DDX46 PE=1 SV=2	0	85.509	18	14	16	14	1031	117.3	9.29	46.32	14	RNA metabolism OR transcription;other metabolic processes	other membranes;nucleus	other molecular function	Pf00270, Pf00271	9879	ENSG00000145833	DDX46	hsa:9879; O94894; Q7L014; Q96EI0; Q9Y658	mRNA Splicing - Major Pathway		1	100	High	1
FALSE	High	Master Protein	Q9Y3F4	Serine-threonine kinase receptor-associated protein OS=Homo sapiens GN=STRAP PE=1 SV=1	0	84.522	35	9	14	9	350	38.4	5.12	41.5	9	cell organization and biogenesis;RNA metabolism OR transcription;other metabolic processes;developmental processes;other biological processes	cytosol;nucleus;other cell component	signal transduction activity or receptor binding;nucleic acid binding activity;other molecular function	Pf00400	11171	ENSG00000023734	STRAP	B2R5S5; B4DNJ6; hsa:11171; Q5TZT4; Q9NTK0; Q9UQC8; Q9Y3F4	Downregulation of TGF-beta receptor signaling	TGF-beta signaling pathway; Epithelial to mesenchymal transition in colorectal cancer	3	100	High	1
FALSE	High	Master Protein	Q14694	Ubiquitin carboxyl-terminal hydrolase 10 OS=Homo sapiens GN=USP10 PE=1 SV=2	0	84.509	16	11	12	11	798	87.1	5.31	37.56	11	protein metabolism;DNA metabolism;other metabolic processes;stress response;signal transduction;other biological processes	cytosol;cytoskeleton;nucleus;other cytoplasmic organelle;other cell component	other molecular function	Pf00443, Pf07145	9100	ENSG00000103194	USP10	B2RDJ8; B4DS84; hsa:9100; Q14694; Q9BWG7; Q9NSL7	Ub-specific processing proteases; Termination of translesion DNA synthesis	VEGFA-VEGFR2 signaling pathway	3	100	High	1
FALSE	High	Master Protein	P60866	40S ribosomal protein S20 OS=Homo sapiens GN=RPS20 PE=1 SV=1	0	84.296	49	8	16	8	119	13.4	9.94	54.25	8	protein metabolism;other metabolic processes;other biological processes	cytosol;translational apparatus;nucleus;other cell component	enzyme regulator activity;other molecular function	Pf00338	6224	ENSG00000008988	RPS20	B2R4F4; B4DW28; hsa:6224; P17075; P60866; Q5M8S9	L13a-mediated translational silencing of Ceruloplasmin expression; Translation initiation complex formation; Formation of a pool of free 40S subunits; Formation of the ternary complex, and subsequently, the 43S complex; Ribosomal scanning and start codon recognition; GTP hydrolysis and joining of the 60S ribosomal subunit; SRP-dependent cotranslational protein targeting to membrane; Regulation of…	Cytoplasmic ribosomal proteins	17	100	High	1	Met-loss+Acetyl [N-Term]
FALSE	High	Master Protein	P61313	60S ribosomal protein L15 OS=Homo sapiens GN=RPL15 PE=1 SV=2	0	84.281	31	8	17	8	204	24.1	11.62	49.28	8	protein metabolism;other metabolic processes;other biological processes	other membranes;cytosol;cytoskeleton;translational apparatus;nucleus	other molecular function	Pf00827	6138	ENSG00000174748	RPL15	hsa:6138; P39030; P41051; P61313; Q5U0C0; Q642I1; Q6IPX6; Q8WYP2; Q96C44; Q9H2E5	L13a-mediated translational silencing of Ceruloplasmin expression; Formation of a pool of free 40S subunits; GTP hydrolysis and joining of the 60S ribosomal subunit; Major pathway of rRNA processing in the nucleolus and cytosol; Regulation of expression of SLITs and ROBOs; SRP-dependent cotranslational protein targeting to membrane; Response of EIF2AK4 (GCN2) to amino acid deficiency; Nonsense Me…	Cytoplasmic ribosomal proteins	14	100	High	1
FALSE	High	Master Protein	O43395	U4/U6 small nuclear ribonucleoprotein Prp3 OS=Homo sapiens GN=PRPF3 PE=1 SV=2	0	84.064	20	11	17	11	683	77.5	9.5	47	11	cell organization and biogenesis;RNA metabolism OR transcription;other metabolic processes	cytosol;nucleus	other molecular function	Pf01480, Pf06544, Pf08572	9129	ENSG00000117360	PRPF3	B4DSY9; hsa:9129; O43395; O43446; Q5VT54	mRNA Splicing - Major Pathway	mRNA processing	2	100	High	1
FALSE	High	Master Protein	Q08J23	tRNA (cytosine(34)-C(5))-methyltransferase OS=Homo sapiens GN=NSUN2 PE=1 SV=2	0	83.792	21	11	15	11	767	86.4	6.77	45.21	11	cell cycle OR cell proliferation;RNA metabolism OR transcription;other metabolic processes;developmental processes;signal transduction;other biological processes	non-structural extracellular;cytoskeleton;mitochondrion;nucleus;other cell component	nucleic acid binding activity;other molecular function	Pf01189	54888	ENSG00000037474	NSUN2	A8K529; B2RNR4; B3KP09; B4DQW2; G3V1R4; hsa:54888; Q08J23; Q9BVN4; Q9H858; Q9NXD9	tRNA modification in the nucleus and cytosol		1	100	High	1
FALSE	High	Master Protein	Q07157	Tight junction protein ZO-1 OS=Homo sapiens GN=TJP1 PE=1 SV=3	0	83.164	10	10	14	10	1748	195.3	6.7	50.48	10	cell adhesion;cell organization and biogenesis;other biological processes	plasma membrane;other membranes;cytosol;cytoskeleton;other cell component	other molecular function	Pf00595, Pf00625, Pf00791, Pf07653	7082	ENSG00000104067; ENSG00000277401	TJP1	B4E3K1; hsa:7082; Q07157; Q2NKP3; Q4ZGJ6	Apoptotic cleavage of cell adhesion proteins; Signaling by Hippo; RUNX1 regulates expression of components of tight junctions; Regulation of gap junction activity	Epithelial to mesenchymal transition in colorectal cancer; MFAP5 effect on permeability and motility of endothelial cells via cytoskeleton rearrangement; Gastrin signaling pathway; Disruption of postsynaptic signaling by CNV; 1q21.1 copy number variation syndrome	9	100	High	1
FALSE	High	Master Protein	P40429	60S ribosomal protein L13a OS=Homo sapiens GN=RPL13A PE=1 SV=2	0	82.726	41	16	32	16	203	23.6	10.93	73.73	16	protein metabolism;other metabolic processes;stress response;other biological processes	cytosol;translational apparatus;other cell component	nucleic acid binding activity;other molecular function	Pf00572	23521	ENSG00000142541	RPL13A	A8K505; hsa:23521; P40429	L13a-mediated translational silencing of Ceruloplasmin expression; Formation of a pool of free 40S subunits; GTP hydrolysis and joining of the 60S ribosomal subunit; SRP-dependent cotranslational protein targeting to membrane; Regulation of expression of SLITs and ROBOs; Major pathway of rRNA processing in the nucleolus and cytosol; Nonsense Mediated Decay (NMD) enhanced by the Exon Junction Comp…	VEGFA-VEGFR2 signaling pathway; Cytoplasmic ribosomal proteins	15	100	High	1	Met-loss+Acetyl [N-Term]
FALSE	High	Master Protein	Q92804	TATA-binding protein-associated factor 2N OS=Homo sapiens GN=TAF15 PE=1 SV=1	0	82.717	19	7	15	6	592	61.8	8.02	37.72	7	other biological processes	nucleus;other cell component	nucleic acid binding activity;other molecular function	Pf00076, Pf00641	8148	ENSG00000270647; ENSG00000276833	TAF15	B2R837; hsa:8148; Q86X94; Q92751; Q92804	RNA Polymerase II Pre-transcription Events; Regulation of TP53 Activity through Phosphorylation; HIV Transcription Initiation; RNA Polymerase II HIV Promoter Escape; RNA Polymerase II Promoter Escape; RNA Polymerase II Transcription Pre-Initiation And Promoter Opening; RNA Polymerase II Transcription Initiation		9	100	High	1
FALSE	High	Master Protein	Q15366	Poly(rC)-binding protein 2 OS=Homo sapiens GN=PCBP2 PE=1 SV=1	0	82.191	34	8	15	4	365	38.6	6.79	43.95	8	protein metabolism;RNA metabolism OR transcription;other metabolic processes;stress response;other biological processes	cytosol;nucleus;other cell component	nucleic acid binding activity;other molecular function	Pf00013	5094	ENSG00000197111	PCBP2	A8K7X6; B4DXP5; F8VYL7; G3V0E8; hsa:5094; I6L8F9; Q15366; Q32Q82; Q59HD4; Q68Y55; Q6IPF4; Q6PKG5	mRNA Splicing - Major Pathway; Processing of Capped Intron-Containing Pre-mRNA; Negative regulators of DDX58/IFIH1 signaling	mRNA processing; Ferroptosis; Modulators of TCR signaling and T cell activation	6	100	High	1
FALSE	High	Master Protein	O00303	Eukaryotic translation initiation factor 3 subunit F OS=Homo sapiens GN=EIF3F PE=1 SV=1	0	81.579	29	10	18	10	357	37.5	5.45	50.44	10	cell organization and biogenesis;protein metabolism;other metabolic processes;other biological processes	cytosol;translational apparatus;other cell component	nucleic acid binding activity;other molecular function	Pf01398, Pf13012	8665	ENSG00000175390	EIF3F	A8K0S2; hsa:8665; O00303; Q6IB45; Q8N978	L13a-mediated translational silencing of Ceruloplasmin expression; Translation initiation complex formation; Formation of a pool of free 40S subunits; Formation of the ternary complex, and subsequently, the 43S complex; Ribosomal scanning and start codon recognition; GTP hydrolysis and joining of the 60S ribosomal subunit	Translation factors; VEGFA-VEGFR2 signaling pathway; nsp1 from SARS-CoV-2 inhibits translation initiation in the host cell	9	100	High	1
FALSE	High	Master Protein	Q9P035	Very-long-chain (3R)-3-hydroxyacyl-CoA dehydratase 3 OS=Homo sapiens GN=HACD3 PE=1 SV=2	0	81.572	22	9	13	9	362	43.1	8.94	43.3	9	other metabolic processes;signal transduction;other biological processes	other membranes;ER/Golgi;nucleus	enzyme regulator activity;other molecular function	Pf04387	51495	ENSG00000074696	HACD3	A0PJA1; B4DRF4; hsa:51495; Q280Z3; Q6PD63; Q8IUI5; Q8NC86; Q8NCB1; Q96T12; Q9NQA7; Q9P035	Synthesis of very long-chain fatty acyl-CoAs		1	100	High	1	Acetyl [N-Term]
FALSE	High	Master Protein	P46783	40S ribosomal protein S10 OS=Homo sapiens GN=RPS10 PE=1 SV=1	0	81.473	44	8	15	8	165	18.9	10.15	51.46	8	protein metabolism;other metabolic processes	cytosol;translational apparatus;nucleus	other molecular function	Pf03501	6204	ENSG00000124614	RPS10	B2R4E3; hsa:6204; P46783; Q5TZC0	L13a-mediated translational silencing of Ceruloplasmin expression; Translation initiation complex formation; Formation of a pool of free 40S subunits; Formation of the ternary complex, and subsequently, the 43S complex; Ribosomal scanning and start codon recognition; GTP hydrolysis and joining of the 60S ribosomal subunit; SRP-dependent cotranslational protein targeting to membrane; Regulation of…	Cytoplasmic ribosomal proteins	17	100	High	1
FALSE	High	Master Protein	P42704	Leucine-rich PPR motif-containing protein, mitochondrial OS=Homo sapiens GN=LRPPRC PE=1 SV=3	0	81.184	13	16	17	16	1394	157.8	6.13	49	16	transport;other biological processes	other membranes;cytoskeleton;mitochondrion;nucleus;other cell component	cytoskeletal activity;nucleic acid binding activity;other molecular function	Pf01535	10128	ENSG00000138095	LRPPRC	A0PJE3; A8K1V1; hsa:10128; P42704; Q53PC0; Q53QN7; Q6ZUD8; Q7Z7A6; Q96D84	Respiratory electron transport; TP53 Regulates Metabolic Genes; Cytoprotection by HMOX1	Ciliary landscape	4	100	High	1
FALSE	High	Master Protein	P46779	60S ribosomal protein L28 OS=Homo sapiens GN=RPL28 PE=1 SV=3	0	81.047	58	13	19	13	137	15.7	12.02	54.12	13	protein metabolism;other metabolic processes	cytosol;translational apparatus;other cell component	other molecular function	Pf01778	6158	ENSG00000108107	RPL28	B2R4A6; B4DEP9; C9JB50; E9PB24; G5E9L2; hsa:6158; P46779; Q6IAY0; Q96FX1; Q9BWQ0	L13a-mediated translational silencing of Ceruloplasmin expression; Formation of a pool of free 40S subunits; GTP hydrolysis and joining of the 60S ribosomal subunit; SRP-dependent cotranslational protein targeting to membrane; Regulation of expression of SLITs and ROBOs; Major pathway of rRNA processing in the nucleolus and cytosol; Nonsense Mediated Decay (NMD) enhanced by the Exon Junction Comp…	Cytoplasmic ribosomal proteins	14	100	High	1	Met-loss+Acetyl [N-Term]
FALSE	High	Master Protein	Q05639	Elongation factor 1-alpha 2 OS=Homo sapiens GN=EEF1A2 PE=1 SV=1	0	79.934	27	12	18	1	463	50.4	9.03	51.8	12	protein metabolism;other metabolic processes;other biological processes	other membranes;other cytoplasmic organelle;other cell component	nucleic acid binding activity;other molecular function	Pf00009, Pf03143, Pf03144	1917	ENSG00000101210	EEF1A2	B5BUF3; E1P5J1; hsa:1917; P54266; Q05639; Q0VGC7	Eukaryotic Translation Elongation	Translation factors	2	100	High	1
FALSE	High	Master Protein	Q9Y285	Phenylalanine--tRNA ligase alpha subunit OS=Homo sapiens GN=FARSA PE=1 SV=3	0	78.992	30	10	11	10	508	57.5	7.8	39.75	10	cell organization and biogenesis;protein metabolism;RNA metabolism OR transcription;other metabolic processes	cytosol;other cell component	nucleic acid binding activity;other molecular function	Pf01409, Pf18552, Pf18553, Pf18554	2193	ENSG00000179115	FARSA	B4E363; hsa:2193; Q9NSD8; Q9Y285; Q9Y4W8	Cytosolic tRNA aminoacylation		1	100	High	1	Met-loss+Acetyl [N-Term]
FALSE	High	Master Protein	Q96I25	Splicing factor 45 OS=Homo sapiens GN=RBM17 PE=1 SV=1	0	78.096	27	11	14	11	401	44.9	5.97	41.05	11	RNA metabolism OR transcription;other metabolic processes;other biological processes	nucleus	nucleic acid binding activity	Pf00076, Pf01585	84991	ENSG00000134453	RBM17	hsa:84991; Q96GY6; Q96I25	mRNA Splicing - Major Pathway	mRNA processing	2	100	High	1
FALSE	High	Master Protein	P17858	ATP-dependent 6-phosphofructokinase, liver type OS=Homo sapiens GN=PFKL PE=1 SV=6	0	77.897	18	10	12	8	780	85	7.5	39.08	10	other metabolic processes;other biological processes	non-structural extracellular;cytosol;other cell component	kinase activity;other molecular function	Pf00365	5211	ENSG00000141959	PFKL	hsa:5211; P17858; Q96A64; Q96IH4; Q9BR91	Neutrophil degranulation; Glycolysis	Photodynamic therapy-induced HIF-1 survival signaling; Clear cell renal cell carcinoma pathways; Metabolic reprogramming in colon cancer; Insulin signaling; Glycolysis and gluconeogenesis	7	100	High	1	Met-loss+Acetyl [N-Term]
FALSE	High	Master Protein	Q9UMS4	Pre-mRNA-processing factor 19 OS=Homo sapiens GN=PRPF19 PE=1 SV=1	0	77.816	26	10	14	10	504	55.1	6.61	41.59	10	cell organization and biogenesis;protein metabolism;DNA metabolism;RNA metabolism OR transcription;other metabolic processes;stress response;developmental processes;signal transduction;other biological processes	cytoskeleton;nucleus;other cell component	other molecular function	Pf00400, Pf04564, Pf08606	27339	ENSG00000110107	PRPF19	hsa:27339; Q9UMS4	mRNA Splicing - Major Pathway; Formation of TC-NER Pre-Incision Complex; Dual incision in TC-NER; Gap-filling DNA repair synthesis and ligation in TC-NER		5	100	High	1
FALSE	High	Master Protein	Q7Z417	Nuclear fragile X mental retardation-interacting protein 2 OS=Homo sapiens GN=NUFIP2 PE=1 SV=1	0	77.815	23	12	14	12	695	76.1	8.7	40.38	12		cytosol;translational apparatus;nucleus;other cell component	nucleic acid binding activity	Pf15293	57532	ENSG00000108256	NUFIP2	A1L3A6; A1L3A7; hsa:57532; Q7Z417; Q9P2M5			0	100	High	1
FALSE	High	Master Protein	P33992	DNA replication licensing factor MCM5 OS=Homo sapiens GN=MCM5 PE=1 SV=5	0	77.735	27	16	19	16	734	82.2	8.37	44.56	16	cell cycle OR cell proliferation;cell organization and biogenesis;DNA metabolism;other metabolic processes;stress response	cytosol;nucleus;other cell component	nucleic acid binding activity;other molecular function	Pf00493, Pf14551, Pf17207, Pf17855	4174	ENSG00000100297	MCM5	hsa:4174; O60785; P33992; Q14578; Q9BTJ4; Q9BWL8	Orc1 removal from chromatin; Activation of ATR in response to replication stress; Activation of the pre-replicative complex; Assembly of the pre-replicative complex; Unwinding of DNA	Cell cycle; Ciliary landscape; G1 to S cell cycle control; DNA replication	10	100	High	1
FALSE	High	Master Protein	P05787	Keratin, type II cytoskeletal 8 OS=Homo sapiens GN=KRT8 PE=1 SV=7	0	77.684	27	14	18	7	483	53.7	5.59	42.38	14	cell organization and biogenesis;stress response;developmental processes;signal transduction;other biological processes	plasma membrane;other membranes;cytosol;cytoskeleton;nucleus;other cell component	other molecular function	Pf00038, Pf16208	3856	ENSG00000170421	KRT8	A8K4H3; B0AZN5; F8VXB4; hsa:3856; P05787; Q14099; Q14716; Q14717; Q53GJ0; Q6DHW5; Q6GMY0; Q6P4C7; Q96J60	Formation of the cornified envelope	Primary focal segmental glomerulosclerosis (FSGS); Acute viral myocarditis	4	100	High	1
FALSE	High	Master Protein	O95453	Poly(A)-specific ribonuclease PARN OS=Homo sapiens GN=PARN PE=1 SV=1	0	77.57	18	13	17	13	639	73.4	6.2	46.46	13	RNA metabolism OR transcription;other metabolic processes;other biological processes	cytosol;nucleus;other cell component	nucleic acid binding activity;other molecular function	Pf04857, Pf08675	5073	ENSG00000140694; ENSG00000274829	PARN	B2RCB3; B4DDG8; B4DSB0; B4DWR4; B4E1H6; hsa:5073; O95453	Deadenylation of mRNA; ATF4 activates genes in response to endoplasmic reticulum stress; KSRP (KHSRP) binds and destabilizes mRNA	Lung fibrosis	4	100	High	1
FALSE	High	Master Protein	P07900	Heat shock protein HSP 90-alpha OS=Homo sapiens GN=HSP90AA1 PE=1 SV=5	0	77.529	16	11	14	3	732	84.6	5.02	43.2	11	cell organization and biogenesis;protein metabolism;DNA metabolism;other metabolic processes;stress response;transport;developmental processes;other biological processes	non-structural extracellular;plasma membrane;other membranes;cytosol;mitochondrion;nucleus;other cytoplasmic organelle;other cell component	enzyme regulator activity;cytoskeletal activity;other molecular function	Pf00183, Pf02518	3320	ENSG00000080824	HSP90AA1	A8K500; B3KPJ9; hsa:3320; P07900; Q2PP14; Q5CAQ6; Q5CAQ7; Q9BVQ5	Regulation of actin dynamics for phagocytic cup formation; The role of GTSE1 in G2/M progression after G2 checkpoint; HSP90 chaperone cycle for steroid hormone receptors (SHR) in the presence of ligand; Recruitment of NuMA to mitotic centrosomes; Aggrephagy; Potential therapeutics for SARS; Extra-nuclear estrogen signaling; Neutrophil degranulation; Regulation of PLK1 Activity at G2/M Transition;…	Nucleotide-binding oligomerization domain (NOD) pathway; TNF-alpha signaling pathway; Corticotropin-releasing hormone signaling pathway; Aryl hydrocarbon receptor Netpath; Ebstein-Barr virus LMP1 signaling; Aryl hydrocarbon receptor pathway; Constitutive androstane receptor pathway; Pregnane X receptor pathway; Glucocorticoid receptor pathway; Nuclear receptors meta-pathway; NRF2 pathway; VEGFA-V…	65	100	High	1
FALSE	High	Master Protein	Q02543	60S ribosomal protein L18a OS=Homo sapiens GN=RPL18A PE=1 SV=2	0	77.191	46	12	19	12	176	20.7	10.71	49.93	12	protein metabolism;other metabolic processes;other biological processes	cytosol;translational apparatus;other cell component	other molecular function	Pf01775	6142	ENSG00000105640	RPL18A	hsa:6142; Q02543	L13a-mediated translational silencing of Ceruloplasmin expression; Formation of a pool of free 40S subunits; GTP hydrolysis and joining of the 60S ribosomal subunit; SRP-dependent cotranslational protein targeting to membrane; Regulation of expression of SLITs and ROBOs; Major pathway of rRNA processing in the nucleolus and cytosol; Nonsense Mediated Decay (NMD) enhanced by the Exon Junction Comp…	VEGFA-VEGFR2 signaling pathway; Cytoplasmic ribosomal proteins	15	100	High	1
FALSE	High	Master Protein	Q9P270	SLAIN motif-containing protein 2 OS=Homo sapiens GN=SLAIN2 PE=1 SV=2	0	76.817	27	12	13	12	581	62.5	9.45	37.42	12	cell organization and biogenesis;other biological processes	cytosol;cytoskeleton		Pf15301	57606	ENSG00000109171	SLAIN2	A8K4P1; hsa:57606; Q8N5R3; Q9P270			0	100	High	1
FALSE	High	Master Protein	P13639	Elongation factor 2 OS=Homo sapiens GN=EEF2 PE=1 SV=4	0	75.987	17	12	14	11	858	95.3	6.83	40.6	12	cell cycle OR cell proliferation;protein metabolism;other metabolic processes;stress response;developmental processes;other biological processes	non-structural extracellular;plasma membrane;other membranes;cytosol;translational apparatus;other cell component	cytoskeletal activity;translation activity;nucleic acid binding activity;other molecular function	Pf00009, Pf00679, Pf03144, Pf03764, Pf14492	1938	ENSG00000167658	EEF2	B2RMP5; D6W618; hsa:1938; P13639; Q58J86	Neutrophil degranulation; Protein methylation; Peptide chain elongation; Uptake and function of diphtheria toxin; Synthesis of diphthamide-EEF2	Translation factors; AMP-activated protein kinase (AMPK) signaling; Brain-derived neurotrophic factor (BDNF) signaling pathway; IL-18 signaling pathway	9	100	High	1	Met-loss [N-Term]
FALSE	High	Master Protein	P83731	60S ribosomal protein L24 OS=Homo sapiens GN=RPL24 PE=1 SV=1	0	75.956	31	7	17	7	157	17.8	11.25	44.61	7	cell cycle OR cell proliferation;cell organization and biogenesis;protein metabolism;other metabolic processes;developmental processes	cytosol;ER/Golgi;translational apparatus;other cell component	other molecular function	Pf01246	6152	ENSG00000114391	RPL24	B2R4Y3; hsa:6152; P38663; P83731; Q6IBS3	L13a-mediated translational silencing of Ceruloplasmin expression; Formation of a pool of free 40S subunits; GTP hydrolysis and joining of the 60S ribosomal subunit; Major pathway of rRNA processing in the nucleolus and cytosol; Regulation of expression of SLITs and ROBOs; SRP-dependent cotranslational protein targeting to membrane; Response of EIF2AK4 (GCN2) to amino acid deficiency; Nonsense Me…	Cytoplasmic ribosomal proteins	14	100	High	1
FALSE	High	Master Protein	Q8NE71	ATP-binding cassette sub-family F member 1 OS=Homo sapiens GN=ABCF1 PE=1 SV=2	0	75.826	18	10	11	10	845	95.9	6.8	38.05	10	protein metabolism;other metabolic processes;stress response;transport;other biological processes	cytosol;translational apparatus;nucleus;other cell component	transporter activity;translation activity;nucleic acid binding activity;other molecular function	Pf00005, Pf12848	23	ENSG00000204574; ENSG00000206490; ENSG00000225989; ENSG00000231129; ENSG00000232169; ENSG00000236149; ENSG00000236342	ABCF1	A2BF75; hsa:23; O14897; Q69YP6; Q8NE71	ABC-family proteins mediated transport	IL-18 signaling pathway	2	100	High	1
FALSE	High	Master Protein	P08237	ATP-dependent 6-phosphofructokinase, muscle type OS=Homo sapiens GN=PFKM PE=1 SV=2	0	75.712	18	12	14	11	780	85.1	7.99	33.94	12	other metabolic processes;other biological processes	plasma membrane;other membranes;cytosol;cytoskeleton;nucleus	kinase activity;other molecular function	Pf00365	5213	ENSG00000152556	PFKM	hsa:5213; J3KNX3; P08237; Q16814; Q16815; Q6ZTT1	Glycolysis	Clear cell renal cell carcinoma pathways; Aerobic glycolysis; Insulin signaling; Glycolysis and gluconeogenesis	5	100	High	1
FALSE	High	Master Protein	P62979	Ubiquitin-40S ribosomal protein S27a OS=Homo sapiens GN=RPS27A PE=1 SV=2	0	75.702	47	10	17	10	156	18	9.64	44.14	10	protein metabolism;other metabolic processes	plasma membrane;other membranes;cytosol;mitochondrion;ER/Golgi;translational apparatus;nucleus;other cytoplasmic organelle	other molecular function	Pf00240, Pf01599	6233	ENSG00000143947	RPS27A	hsa:6233; P02248; P02249; P02250; P14798; P62979; P62988; Q29120; Q6LBL4; Q6LDU5; Q8WYN8; Q91887; Q91888; Q9BQ77; Q9BWD6; Q9BX98; Q9UEF2; Q9UEG1; Q9UEK8; Q9UPK7	FCERI mediated NF-kB activation; Separation of Sister Chromatids; The role of GTSE1 in G2/M progression after G2 checkpoint; Aggrephagy; Peroxisomal protein import; Downstream TCR signaling; Regulation of signaling by CBL; ISG15 antiviral mechanism; Regulation of PLK1 Activity at G2/M Transition; MAPK6/MAPK4 signaling; Deactivation of the beta-catenin transactivating complex; Downregulation of TG…	Cytoplasmic ribosomal proteins	192	100	High	1
FALSE	High	Master Protein	Q9P258	Protein RCC2 OS=Homo sapiens GN=RCC2 PE=1 SV=2	0	75.522	24	10	15	10	522	56	8.78	47.39	10	cell adhesion;cell cycle OR cell proliferation;cell organization and biogenesis;signal transduction;other biological processes	plasma membrane;other membranes;cytosol;cytoskeleton;nucleus;other cytoplasmic organelle;other cell component	enzyme regulator activity;cytoskeletal activity;other molecular function	Pf00415	55920	ENSG00000179051; ENSG00000281540	RCC2	hsa:55920; Q8IVL9; Q9BSN6; Q9NPV8; Q9P258	Separation of Sister Chromatids; Resolution of Sister Chromatid Cohesion; RHO GTPases Activate Formins; EML4 and NUDC in mitotic spindle formation; Amplification of signal from unattached kinetochores via a MAD2 inhibitory signal		6	100	High	1
FALSE	High	Master Protein	Q92688	Acidic leucine-rich nuclear phosphoprotein 32 family member B OS=Homo sapiens GN=ANP32B PE=1 SV=1	0	75.466	24	11	20	6	251	28.8	4.06	53.41	11	cell organization and biogenesis;developmental processes;other biological processes	nucleus;other cell component	other molecular function	Pf12799	10541	ENSG00000136938	ANP32B	B2R9C7; hsa:10541; O00655; P78458; P78459; Q92688			0	100	High	1
FALSE	High	Master Protein	P55084	Trifunctional enzyme subunit beta, mitochondrial OS=Homo sapiens GN=HADHB PE=1 SV=3	0	75.327	24	13	14	13	474	51.3	9.41	41.05	13	other metabolic processes	other membranes;mitochondrion;ER/Golgi	other molecular function	Pf00108, Pf02803	3032	ENSG00000138029	HADHB	B2RB16; B4E2W0; hsa:3032; O14969; P55084; Q53TA6; Q96C77; Q9H3F5; Q9T2V8	mitochondrial fatty acid beta-oxidation of unsaturated fatty acids; Beta oxidation of decanoyl-CoA to octanoyl-CoA-CoA; Beta oxidation of octanoyl-CoA to hexanoyl-CoA; Acyl chain remodeling of CL; Beta oxidation of hexanoyl-CoA to butanoyl-CoA; Beta oxidation of myristoyl-CoA to lauroyl-CoA; Beta oxidation of lauroyl-CoA to decanoyl-CoA-CoA; Beta oxidation of palmitoyl-CoA to myristoyl-CoA	Fatty acid beta-oxidation; Valproic acid pathway; Sudden infant death syndrome (SIDS) susceptibility pathways	11	100	High	1
FALSE	High	Master Protein	Q9BZL4	Protein phosphatase 1 regulatory subunit 12C OS=Homo sapiens GN=PPP1R12C PE=1 SV=1	0	74.359	20	8	9	8	782	84.8	5.57	32.47	8	signal transduction;other biological processes	cytoskeleton;other cell component	enzyme regulator activity;other molecular function	Pf12796, Pf15898	54776	ENSG00000125503	PPP1R12C	B4DME2; hsa:54776; Q59FK8; Q6ZPD1; Q7L8F7; Q96HW1; Q9BZL4; Q9H5H5; Q9NT00		Focal adhesion	1	100	High	1
FALSE	High	Master Protein	P53999	Activated RNA polymerase II transcriptional coactivator p15 OS=Homo sapiens GN=SUB1 PE=1 SV=3	0	74.203	64	8	12	8	127	14.4	9.6	39.17	8	signal transduction;other biological processes	nucleus;other cell component	nucleic acid binding activity;other molecular function	Pf02229	10923	ENSG00000113387	SUB1	hsa:10923; P53999; Q96L29			0	100	High	1
FALSE	High	Master Protein	Q96D15	Reticulocalbin-3 OS=Homo sapiens GN=RCN3 PE=1 SV=1	0	73.619	34	9	12	9	328	37.5	4.89	40.09	9	protein metabolism;other metabolic processes;stress response;transport;developmental processes;other biological processes	ER/Golgi;other cell component	other molecular function	Pf13202	57333	ENSG00000142552	RCN3	hsa:57333; Q96D15; Q9HBZ8			0	100	High	1
FALSE	High	Master Protein	Q13263	Transcription intermediary factor 1-beta OS=Homo sapiens GN=TRIM28 PE=1 SV=5	0	73.44	18	8	9	8	835	88.5	5.77	30.7	8	cell organization and biogenesis;protein metabolism;DNA metabolism;other metabolic processes;stress response;developmental processes;signal transduction;other biological processes	nucleus;other cell component	nucleic acid binding activity;kinase activity;other molecular function	Pf00628, Pf00643, Pf14634	10155	ENSG00000130726	TRIM28	hsa:10155; O00677; Q13263; Q7Z632; Q93040; Q96IM1	HCMV Early Events; SUMOylation of transcription cofactors; Generic Transcription Pathway	Corticotropin-releasing hormone signaling pathway; Mesodermal commitment pathway; ATM signaling in development and disease	6	100	High	1	Met-loss+Acetyl [N-Term]
FALSE	High	Master Protein	Q6Y7W6	GRB10-interacting GYF protein 2 OS=Homo sapiens GN=GIGYF2 PE=1 SV=1	0	73.25	11	9	11	9	1299	150	5.54	29.02	9	cell cycle OR cell proliferation;protein metabolism;other metabolic processes;stress response;developmental processes;signal transduction;other biological processes	other membranes;cytosol;ER/Golgi;other cytoplasmic organelle;other cell component	other molecular function	Pf02213	26058	ENSG00000204120	GIGYF2	A6H8W4; B9EG55; E9PBB0; hsa:26058; O75137; Q6Y7W6; Q7Z2Z8; Q7Z3I2; Q96HU4; Q9NV82		VEGFA-VEGFR2 signaling pathway	1	100	High	1
FALSE	High	Master Protein	P08865	40S ribosomal protein SA OS=Homo sapiens GN=RPSA PE=1 SV=4	0	73.204	39	9	11	9	295	32.8	4.87	41.49	9	cell adhesion;cell organization and biogenesis;protein metabolism;other metabolic processes;other biological processes	plasma membrane;other membranes;cytosol;translational apparatus;nucleus;other cell component	translation activity;other molecular function	Pf00318, Pf16122	3921	ENSG00000168028	RPSA	hsa:3921; P08865; P11085; P12030; Q16471; Q6IPD1; Q6IPD2; Q6NSD1; Q6NXQ8; Q86VC0	L13a-mediated translational silencing of Ceruloplasmin expression; Translation initiation complex formation; Formation of a pool of free 40S subunits; Formation of the ternary complex, and subsequently, the 43S complex; Ribosomal scanning and start codon recognition; GTP hydrolysis and joining of the 60S ribosomal subunit; SRP-dependent cotranslational protein targeting to membrane; Regulation of…	Cytoplasmic ribosomal proteins	17	100	High	1	Met-loss+Acetyl [N-Term]
FALSE	High	Master Protein	Q00610	Clathrin heavy chain 1 OS=Homo sapiens GN=CLTC PE=1 SV=5	0	72.988	11	15	17	15	1675	191.5	5.69	40.97	15	cell cycle OR cell proliferation;cell organization and biogenesis;other metabolic processes;transport;other biological processes	plasma membrane;other membranes;cytosol;cytoskeleton;ER/Golgi;other cytoplasmic organelle;other cell component	signal transduction activity or receptor binding;nucleic acid binding activity;other molecular function	Pf00637, Pf01394, Pf09268, Pf13838	1213	ENSG00000141367	CLTC	D3DU00; hsa:1213; Q00610; Q6N0A0; Q86TF2	MHC class II antigen presentation; Recycling pathway of L1; Cargo recognition for clathrin-mediated endocytosis; WNT5A-dependent internalization of FZD4; EPH-ephrin mediated repulsion of cells; LDL clearance; Retrograde neurotrophin signalling; WNT5A-dependent internalization of FZD2, FZD5 and ROR2; VLDLR internalisation and degradation; ALK mutants bind TKIs; Signaling by ALK fusions and activat…	Synaptic vesicle pathway; VEGFA-VEGFR2 signaling pathway; Ebola virus pathway in host; Fragile X syndrome; 7q11.23 copy number variation syndrome; Complement and coagulation cascades	25	100	High	1	Met-loss+Acetyl [N-Term]
FALSE	High	Master Protein	P62244	40S ribosomal protein S15a OS=Homo sapiens GN=RPS15A PE=1 SV=2	0	72.934	65	12	16	12	130	14.8	10.13	42.64	12	protein metabolism;other metabolic processes;other biological processes	cytosol;translational apparatus;nucleus;other cell component	other molecular function	Pf00410	6210	ENSG00000134419	RPS15A	hsa:6210; P39027; P39031; P62244; Q3MHD9; Q8C023; Q9BV24	L13a-mediated translational silencing of Ceruloplasmin expression; Translation initiation complex formation; Formation of a pool of free 40S subunits; Formation of the ternary complex, and subsequently, the 43S complex; Ribosomal scanning and start codon recognition; GTP hydrolysis and joining of the 60S ribosomal subunit; Major pathway of rRNA processing in the nucleolus and cytosol; Regulation …	Cytoplasmic ribosomal proteins	17	100	High	1	Met-loss [N-Term]
FALSE	High	Master Protein	P51114	Fragile X mental retardation syndrome-related protein 1 OS=Homo sapiens GN=FXR1 PE=1 SV=3	0	72.325	24	12	15	9	621	69.7	6.15	41.51	12	developmental processes;other biological processes	cytosol;cytoskeleton;nucleus;other cell component	nucleic acid binding activity;other molecular function	Pf00013, Pf05641, Pf12235, Pf16096, Pf16097, Pf17904, Pf18336	8087	ENSG00000114416	FXR1	A8K9B8; hsa:8087; P51114; Q7Z450; Q8N6R8	Signaling by BRAF and RAF1 fusions	Bile acids synthesis and enterohepatic circulation	2	100	High	1
FALSE	High	Master Protein	Q9BUQ8	Probable ATP-dependent RNA helicase DDX23 OS=Homo sapiens GN=DDX23 PE=1 SV=3	0	72.223	21	19	20	19	820	95.5	9.55	48.04	19	cell organization and biogenesis;DNA metabolism;RNA metabolism OR transcription;other metabolic processes	nucleus;other cell component	other molecular function	Pf00270, Pf00271	9416	ENSG00000174243	DDX23	B2R600; B4DH15; hsa:9416; O43188; Q9BUQ8	mRNA Splicing - Major Pathway; mRNA Splicing - Minor Pathway		2	100	High	1
FALSE	High	Master Protein	Q13085	Acetyl-CoA carboxylase 1 OS=Homo sapiens GN=ACACA PE=1 SV=2	0	72.029	7	11	11	11	2346	265.4	6.37	36.32	11	cell organization and biogenesis;protein metabolism;other metabolic processes;other biological processes	cytosol;cytoskeleton;nucleus	other molecular function	Pf00289, Pf00364, Pf01039, Pf02785, Pf02786, Pf08326	31	ENSG00000275176; ENSG00000278540	ACACA	B2RP68; B2ZZ90; hsa:31; Q13085; Q6KEV6; Q6XDA8; Q7Z2G8; Q7Z561; Q7Z563; Q7Z564; Q86WB2; Q86WB3	Activation of gene expression by SREBF (SREBP); Biotin transport and metabolism; Defective HLCS causes multiple carboxylase deficiency; ChREBP activates metabolic gene expression; Fatty acyl-CoA biosynthesis; Carnitine metabolism	AMP-activated protein kinase (AMPK) signaling; Sterol regulatory element-binding proteins (SREBP) signaling; Leptin signaling pathway; Corticotropin-releasing hormone signaling pathway; Mesodermal commitment pathway; Fatty acid biosynthesis; VEGFA-VEGFR2 signaling pathway; Focal adhesion: PI3K-Akt-mTOR-signaling pathway; Leptin and adiponectin; Lipid metabolism pathway; Clear cell renal cell carc…	20	100	High	1
FALSE	High	Master Protein	Q9Y6N5	Sulfide:quinone oxidoreductase, mitochondrial OS=Homo sapiens GN=SQRDL PE=1 SV=1	0	71.835	26	9	11	9	450	49.9	9.11	35.19	9	other metabolic processes	other membranes;mitochondrion	other molecular function	Pf07992	58472	ENSG00000137767	SQOR	hsa:58472; Q9UQM8; Q9Y6N5	Sulfide oxidation to sulfate		1	100	High	1
FALSE	High	Master Protein	Q02978	Mitochondrial 2-oxoglutarate/malate carrier protein OS=Homo sapiens GN=SLC25A11 PE=1 SV=3	0	71.83	38	11	15	11	314	34	9.91	41.48	11	transport	plasma membrane;other membranes;mitochondrion	transporter activity	Pf00153	8402	ENSG00000108528	SLC25A11	F5GY65; hsa:8402; O75537; Q02978; Q969P7	Gluconeogenesis	VEGFA-VEGFR2 signaling pathway	2	100	High	1	Met-loss+Acetyl [N-Term]
FALSE	High	Master Protein	Q9Y383	Putative RNA-binding protein Luc7-like 2 OS=Homo sapiens GN=LUC7L2 PE=1 SV=2	0	71.659	22	9	12	9	392	46.5	10.01	42.43	9	cell organization and biogenesis;RNA metabolism OR transcription;other metabolic processes	nucleus	nucleic acid binding activity;other molecular function	Pf03194	51631	ENSG00000146963	LUC7L2	B7Z500; hsa:51631; Q8IUP9; Q9NVL3; Q9NVN7; Q9UQN1; Q9Y383			0	100	High	1
FALSE	High	Master Protein	Q13123	Protein Red OS=Homo sapiens GN=IK PE=1 SV=3	0	71.618	29	12	15	12	557	65.6	6.64	42.31	12	cell cycle OR cell proliferation;RNA metabolism OR transcription;other metabolic processes;signal transduction;other biological processes	cytoskeleton;nucleus;other cell component	other molecular function	Pf07807, Pf07808	3550	ENSG00000113141	IK	hsa:3550; Q13123; Q6IPD8			0	100	High	1	Met-loss [N-Term]
FALSE	High	Master Protein	Q08379	Golgin subfamily A member 2 OS=Homo sapiens GN=GOLGA2 PE=1 SV=3	0	70.919	17	14	16	14	1002	113	5.02	45.19	14	cell cycle OR cell proliferation;cell organization and biogenesis;protein metabolism;other metabolic processes;transport;other biological processes	other membranes;cytoskeleton;ER/Golgi;other cell component	cytoskeletal activity;other molecular function	Pf15070, Pf19046	2801	ENSG00000167110	GOLGA2	A0A0C4DGS5; hsa:2801; Q08379; Q6GRM9; Q9BRB0; Q9NYF9	COPII-mediated vesicle transport; COPI-mediated anterograde transport; Deregulated CDK5 triggers multiple neurodegenerative pathways in Alzheimer's disease models; Golgi Cisternae Pericentriolar Stack Reorganization		4	100	High	1
FALSE	High	Master Protein	Q00577	Transcriptional activator protein Pur-alpha OS=Homo sapiens GN=PURA PE=1 SV=2	0	69.975	35	14	16	10	322	34.9	6.44	41.58	14	cell cycle OR cell proliferation;cell organization and biogenesis;DNA metabolism;other metabolic processes;transport;developmental processes;other biological processes	nucleus;other cell component	nucleic acid binding activity;other molecular function	Pf04845	5813	ENSG00000185129	PURA	hsa:5813; Q00577		Exercise-induced circadian regulation	1	100	High	1
FALSE	High	Master Protein	Q9H0D6	5'-3' exoribonuclease 2 OS=Homo sapiens GN=XRN2 PE=1 SV=1	0	69.257	13	8	10	8	950	108.5	7.47	33.04	8	DNA metabolism;RNA metabolism OR transcription;other metabolic processes;developmental processes;other biological processes	nucleus;other cell component	nucleic acid binding activity;other molecular function	Pf03159, Pf17846	22803	ENSG00000088930	XRN2	hsa:22803; Q3L8N4; Q6KGZ9; Q9BQL1; Q9H0D6; Q9NTW0; Q9NXS6; Q9UL53	Major pathway of rRNA processing in the nucleolus and cytosol; Association of TriC/CCT with target proteins during biosynthesis	mRNA processing	3	100	High	1
FALSE	High	Master Protein	Q92878	DNA repair protein RAD50 OS=Homo sapiens GN=RAD50 PE=1 SV=1	0	67.964	11	12	12	12	1312	153.8	6.89	32.79	12	cell cycle OR cell proliferation;cell organization and biogenesis;DNA metabolism;other metabolic processes;stress response;other biological processes	nucleus;other cell component	nucleic acid binding activity;other molecular function	Pf04423, Pf13476, Pf13558	10111	ENSG00000113522	RAD50	B9EGF5; hsa:10111; O43254; Q6GMT7; Q6P5X3; Q92878; Q9UP86	Recruitment and ATM-mediated phosphorylation of repair and signaling proteins at DNA double strand breaks; Processing of DNA double-strand break ends; G2/M DNA damage checkpoint; Meiotic recombination; DNA Damage/Telomere Stress Induced Senescence; Nonhomologous End-Joining (NHEJ); HDR through MMEJ (alt-NHEJ); Regulation of TP53 Activity through Phosphorylation; Presynaptic phase of homologous DN…	miRNA regulation of DNA damage response; Homologous recombination; DDX1 as a regulatory component of the Drosha microprocessor; ATM signaling in development and disease ; Breast cancer pathway; Joubert syndrome; DNA repair pathways, full network; SMC1/SMC3 role in DNA damage - Cornelia de Lange Syndrome; DNA damage response	27	100	High	1
FALSE	High	Master Protein	O95573	Long-chain-fatty-acid--CoA ligase 3 OS=Homo sapiens GN=ACSL3 PE=1 SV=3	0	67.927	24	10	11	10	720	80.4	8.38	35.04	10	cell organization and biogenesis;other metabolic processes;transport;developmental processes;other biological processes	plasma membrane;other membranes;mitochondrion;ER/Golgi;other cytoplasmic organelle;other cell component	other molecular function	Pf00501	2181	ENSG00000123983	ACSL3	hsa:2181; O95573; Q60I92; Q8IUM9	Synthesis of very long-chain fatty acyl-CoAs; Intracellular metabolism of fatty acids regulates insulin secretion	Fatty acid beta-oxidation; Fatty acid biosynthesis; Mitochondrial long chain fatty acid beta-oxidation; PPAR signaling pathway; Ferroptosis; Thermogenesis; Ciliary landscape; Cholesterol metabolism with Bloch and Kandutsch-Russell pathways; Omega-3 / omega-6 fatty acid synthesis; Omega-9 fatty acid synthesis; Fatty acid transporters	13	100	High	1
FALSE	High	Master Protein	Q9UG63	ATP-binding cassette sub-family F member 2 OS=Homo sapiens GN=ABCF2 PE=1 SV=2	0	67.48	20	10	12	10	623	71.2	7.37	37.7	10	transport		transporter activity;other molecular function	Pf00005, Pf12848	10061; 114483834	ENSG00000033050	ABCF2	hsa:10061; hsa:114483834; O60864; Q75MJ0; Q75MJ1; Q96TE8; Q9UG63		VEGFA-VEGFR2 signaling pathway	1	100	High	1
FALSE	High	Master Protein	O95864	Fatty acid desaturase 2 OS=Homo sapiens GN=FADS2 PE=1 SV=1	0	67.25	23	10	13	9	444	52.2	8.82	31.44	10	other metabolic processes	plasma membrane;other membranes;ER/Golgi	other molecular function	Pf00173, Pf00487	9415	ENSG00000134824	FADS2	A8K2M6; B7Z634; hsa:9415; O95864; Q6MZQ7; Q96H07; Q96SV8; Q9H3G3; Q9Y3X4	alpha-linolenic acid (ALA) metabolism; Linoleic acid (LA) metabolism	PPAR signaling pathway; Cholesterol metabolism with Bloch and Kandutsch-Russell pathways; Omega-3 / omega-6 fatty acid synthesis; Omega-9 fatty acid synthesis	6	100	High	1
FALSE	High	Master Protein	Q8N684	Cleavage and polyadenylation specificity factor subunit 7 OS=Homo sapiens GN=CPSF7 PE=1 SV=1	0	67.228	30	12	12	12	471	52	8	34.02	12	cell organization and biogenesis;RNA metabolism OR transcription;other metabolic processes;other biological processes	nucleus;other cell component		Pf00076	79869	ENSG00000149532	CPSF7	B3KU04; C9K0Q4; hsa:79869; Q7Z3H9; Q8N684; Q9H025; Q9H9V1	mRNA 3'-end processing; RNA Polymerase II Transcription Termination; mRNA Splicing - Major Pathway; RHOBTB1 GTPase cycle; Processing of Intronless Pre-mRNAs		5	100	High	1
FALSE	High	Master Protein	Q9UNX3	60S ribosomal protein L26-like 1 OS=Homo sapiens GN=RPL26L1 PE=1 SV=1	0	66.964	54	12	21	1	145	17.2	10.55	48.99	12	protein metabolism;other metabolic processes;other biological processes	cytosol;translational apparatus	nucleic acid binding activity;other molecular function	Pf00467, Pf16906	51121	ENSG00000037241	RPL26L1	B3KY82; D3DQM0; hsa:51121; Q9UNX3	L13a-mediated translational silencing of Ceruloplasmin expression; Formation of a pool of free 40S subunits; GTP hydrolysis and joining of the 60S ribosomal subunit; Major pathway of rRNA processing in the nucleolus and cytosol; Regulation of expression of SLITs and ROBOs; SRP-dependent cotranslational protein targeting to membrane; Response of EIF2AK4 (GCN2) to amino acid deficiency; Nonsense Me…		13	100	High	1
FALSE	High	Master Protein	P14923	Junction plakoglobin OS=Homo sapiens GN=JUP PE=1 SV=3	0	65.996	16	10	13	9	745	81.7	6.14	29.54	10	cell adhesion;cell organization and biogenesis;developmental processes;other biological processes	non-structural extracellular;plasma membrane;other membranes;cytosol;cytoskeleton;nucleus;other cell component	other molecular function	Pf00514	3728	ENSG00000173801	JUP	hsa:3728; P14923; Q15093; Q15151; Q7L3S5; Q86W21; Q9BWC4; Q9HCX9	Neutrophil degranulation; Formation of the cornified envelope; RHOC GTPase cycle; RHOA GTPase cycle; CDC42 GTPase cycle; RHOQ GTPase cycle; RHOB GTPase cycle; RHOJ GTPase cycle; VEGFR2 mediated vascular permeability; Adherens junctions interactions; RHOH GTPase cycle	Arrhythmogenic right ventricular cardiomyopathy; Corticotropin-releasing hormone signaling pathway; Ectoderm differentiation; Ectoderm differentiation; Epithelial to mesenchymal transition in colorectal cancer	17	100	High	1
FALSE	High	Master Protein	Q9UJS0	Calcium-binding mitochondrial carrier protein Aralar2 OS=Homo sapiens GN=SLC25A13 PE=1 SV=2	0	65.711	19	11	13	7	675	74.1	8.62	33.36	11	other metabolic processes;transport;other biological processes	plasma membrane;other membranes;mitochondrion	transporter activity;other molecular function	Pf00153	10165	ENSG00000004864	SLC25A13	hsa:10165; O14566; O14575; Q546F9; Q9NZW1; Q9UJS0; Q9UNI7	Mitochondrial protein import; Gluconeogenesis; Aspartate and asparagine metabolism		3	100	High	1
FALSE	High	Master Protein	Q03111	Protein ENL OS=Homo sapiens GN=MLLT1 PE=1 SV=2	0	65.67	17	6	9	6	559	62	8.59	29.67	6	other biological processes	cytosol;nucleus		Pf03366, Pf17793	4298	ENSG00000130382	MLLT1	hsa:4298; Q03111; Q14768	Formation of RNA Pol II elongation complex ; RNA Polymerase II Pre-transcription Events		3	100	High	1
FALSE	High	Master Protein	Q9UJV9	Probable ATP-dependent RNA helicase DDX41 OS=Homo sapiens GN=DDX41 PE=1 SV=2	0	65.572	22	13	15	13	622	69.8	6.84	34.24	13	cell cycle OR cell proliferation;RNA metabolism OR transcription;other metabolic processes;other biological processes	cytosol;nucleus	other molecular function	Pf00270, Pf00271	51428	ENSG00000183258	DDX41	B2RDC8; hsa:51428; Q96BK6; Q96K05; Q9NT96; Q9NW04; Q9UJV9	Regulation of innate immune responses to cytosolic DNA; IRF3-mediated induction of type I IFN		3	100	High	1
FALSE	High	Master Protein	O43719	HIV Tat-specific factor 1 OS=Homo sapiens GN=HTATSF1 PE=1 SV=1	0	64.783	16	10	12	10	755	85.8	4.4	33.19	10	RNA metabolism OR transcription;other metabolic processes;other biological processes	nucleus		Pf00076	27336	ENSG00000102241	HTATSF1	D3DWG9; hsa:27336; O43719; Q59G06; Q99730			0	100	High	1	Met-loss+Acetyl [N-Term]
FALSE	High	Master Protein	P14866	Heterogeneous nuclear ribonucleoprotein L OS=Homo sapiens GN=HNRNPL PE=1 SV=2	0	64.346	25	8	9	8	589	64.1	8.22	32.38	8	RNA metabolism OR transcription;other metabolic processes;other biological processes	nucleus;other cell component	nucleic acid binding activity	Pf00076, Pf11835, Pf13893	3191	ENSG00000104824; ENSG00000282947	HNRNPL	A6ND69; A6NIT8; hsa:3191; P14866; Q9H3P3	mRNA Splicing - Major Pathway; Processing of Capped Intron-Containing Pre-mRNA	mRNA processing	3	100	High	1
FALSE	High	Master Protein	O75131	Copine-3 OS=Homo sapiens GN=CPNE3 PE=1 SV=1	0	63.429	19	10	15	10	537	60.1	5.85	38.16	10	protein metabolism;other metabolic processes;signal transduction;other biological processes	plasma membrane;other membranes;cytosol;mitochondrion;nucleus;other cytoplasmic organelle;other cell component	signal transduction activity or receptor binding;kinase activity;other molecular function	Pf00168, Pf07002	8895	ENSG00000085719	CPNE3	A8KA47; hsa:8895; O75131; Q8IYA1	Neutrophil degranulation; Glycerophospholipid biosynthesis		2	100	High	1
FALSE	High	Master Protein	P46940	Ras GTPase-activating-like protein IQGAP1 OS=Homo sapiens GN=IQGAP1 PE=1 SV=1	0	63.424	11	15	15	13	1657	189.1	6.48	34.9	15	cell organization and biogenesis;developmental processes;signal transduction;other biological processes	plasma membrane;other membranes;cytosol;cytoskeleton;nucleus;other cell component	enzyme regulator activity;cytoskeletal activity;other molecular function	Pf00307, Pf00612, Pf00616, Pf03836	8826	ENSG00000140575	IQGAP1	A7MBM3; hsa:8826; P46940	Neutrophil degranulation; Nephrin family interactions; Signaling by BRAF and RAF1 fusions; RHOU GTPase cycle; Signaling by moderate kinase activity BRAF mutants; Paradoxical activation of RAF signaling by kinase inactive BRAF; Signaling downstream of RAS mutants; Signaling by RAF1 mutants; MAP2K and MAPK activation; Signaling by high-kinase activity BRAF mutants; Glucagon-like Peptide-1 (GLP1) re…	VEGFA-VEGFR2 signaling pathway; Ebola virus pathway in host; Ciliary landscape; EGF/EGFR signaling pathway; Regulation of actin cytoskeleton; G13 signaling pathway	25	100	High	1
FALSE	High	Master Protein	Q8IY17	Neuropathy target esterase OS=Homo sapiens GN=PNPLA6 PE=1 SV=2	0	63.297	13	14	15	14	1366	149.9	7.81	35.92	14											0	100	High	1
FALSE	High	Master Protein	P46778	60S ribosomal protein L21 OS=Homo sapiens GN=RPL21 PE=1 SV=2	0	63.219	49	10	23	10	160	18.6	10.49	62.15	10	protein metabolism;other metabolic processes	cytosol;ER/Golgi;translational apparatus	other molecular function	Pf01157	6144	ENSG00000122026	RPL21	hsa:6144; P46778; Q16699	L13a-mediated translational silencing of Ceruloplasmin expression; Formation of a pool of free 40S subunits; GTP hydrolysis and joining of the 60S ribosomal subunit; Major pathway of rRNA processing in the nucleolus and cytosol; Regulation of expression of SLITs and ROBOs; SRP-dependent cotranslational protein targeting to membrane; Response of EIF2AK4 (GCN2) to amino acid deficiency; Nonsense Me…	Cytoplasmic ribosomal proteins	14	100	High	1
FALSE	High	Master Protein	O75822	Eukaryotic translation initiation factor 3 subunit J OS=Homo sapiens GN=EIF3J PE=1 SV=2	0	62.888	32	8	9	8	258	29	4.83	33.08	8	cell organization and biogenesis;protein metabolism;other metabolic processes	cytosol;translational apparatus;other cell component	nucleic acid binding activity;other molecular function	Pf08597	8669	ENSG00000104131	EIF3J	B4DUI3; F5H425; hsa:8669; O75822; Q9BUD2; Q9H8Q2; Q9UI65	L13a-mediated translational silencing of Ceruloplasmin expression; Translation initiation complex formation; Formation of a pool of free 40S subunits; Formation of the ternary complex, and subsequently, the 43S complex; Ribosomal scanning and start codon recognition; GTP hydrolysis and joining of the 60S ribosomal subunit	Translation factors; nsp1 from SARS-CoV-2 inhibits translation initiation in the host cell	8	100	High	1
FALSE	High	Master Protein	P63244	Receptor of activated protein C kinase 1 OS=Homo sapiens GN=RACK1 PE=1 SV=3	0	62.831	32	10	15	10	317	35.1	7.69	31.29	10	cell cycle OR cell proliferation;protein metabolism;other metabolic processes;developmental processes;other biological processes	plasma membrane;cytosol;mitochondrion;translational apparatus;nucleus;other cell component	signal transduction activity or receptor binding;enzyme regulator activity;translation activity;other molecular function	Pf00400	10399	ENSG00000204628	RACK1	B3KTJ0; D3DWS0; hsa:10399; P25388; P63244; P99049; Q53HU2; Q5J8M6; Q5VLR4; Q6FH47	Regulation of TNFR1 signaling; TNFR1-induced NFkappaB signaling pathway; TNFR1-mediated ceramide production	Androgen receptor signaling pathway; Brain-derived neurotrophic factor (BDNF) signaling pathway; VEGFA-VEGFR2 signaling pathway; Angiotensin II receptor type 1 pathway; Interferon type I signaling pathways	8	100	High	1	Met-loss+Acetyl [N-Term]
FALSE	High	Master Protein	P26641	Elongation factor 1-gamma OS=Homo sapiens GN=EEF1G PE=1 SV=3	0	62.557	30	10	12	10	437	50.1	6.67	35.18	10	protein metabolism;other metabolic processes;other biological processes	cytosol;other cell component	nucleic acid binding activity	Pf00043, Pf00647, Pf02798	1937	ENSG00000254772	EEF1G	B4DTG2; hsa:1937; P26641; Q6PJ62; Q6PK31; Q96CU2; Q9P196	Signaling by ALK fusions and activated point mutants; Eukaryotic Translation Elongation	Translation factors	3	100	High	1	Met-loss+Acetyl [N-Term]
FALSE	High	Master Protein	P21397	Amine oxidase [flavin-containing] A OS=Homo sapiens GN=MAOA PE=1 SV=1	0	62.1	20	8	10	8	527	59.6	7.85	31.22	8	other metabolic processes;other biological processes	other membranes;cytosol;mitochondrion	other molecular function	Pf01593	4128	ENSG00000189221	MAOA	B4DF46; hsa:4128; P21397; Q16426	Norepinephrine Neurotransmitter Release Cycle; Interleukin-4 and Interleukin-13 signaling; Metabolism of serotonin; Biogenic amines are oxidatively deaminated to aldehydes by MAOA and MAOB; Enzymatic degradation of dopamine by COMT; Enzymatic degradation of Dopamine by monoamine oxidase; Defective MAOA causes BRUNS	Biogenic amine synthesis; Serotonin transporter activity; Dopamine metabolism; Melatonin metabolism and effects; Amino acid metabolism; Oxidative stress response; Neurotransmitter disorders; Overlap between signal transduction pathways contributing to LMNA laminopathies; Biogenic amine synthesis; Sudden infant death syndrome (SIDS) susceptibility pathways	17	100	High	1
FALSE	High	Master Protein	Q02413	Desmoglein-1 OS=Homo sapiens GN=DSG1 PE=1 SV=2	0	62.068	11	7	9	7	1049	113.7	5.03	32.58	7	cell adhesion;cell organization and biogenesis;other biological processes	plasma membrane;other membranes;cytosol;other cell component	other molecular function	Pf00028, Pf01049	1828	ENSG00000134760	DSG1	B7Z845; hsa:1828; Q02413	RND2 GTPase cycle; RND3 GTPase cycle; Neutrophil degranulation; Formation of the cornified envelope; Apoptotic cleavage of cell adhesion proteins		6	100	High	1
FALSE	High	Master Protein	P04843	Dolichyl-diphosphooligosaccharide--protein glycosyltransferase subunit 1 OS=Homo sapiens GN=RPN1 PE=1 SV=1	0	61.611	23	10	13	10	607	68.5	6.38	36.88	10	protein metabolism;other metabolic processes	other membranes;cytosol;ER/Golgi;other cell component		Pf04597	6184	ENSG00000163902	RPN1	B2R5Z0; D3DNB6; hsa:6184; P04843; Q68DT1	SRP-dependent cotranslational protein targeting to membrane; Asparagine N-linked glycosylation; Maturation of spike protein	Proteasome degradation	4	100	High	1
FALSE	High	Master Protein	P12235	ADP/ATP translocase 1 OS=Homo sapiens GN=SLC25A4 PE=1 SV=4	0	60.916	36	14	19	1	298	33	9.76	46.98	14	cell organization and biogenesis;other metabolic processes;transport;other biological processes	plasma membrane;other membranes;mitochondrion	transporter activity	Pf00153	291	ENSG00000151729	SLC25A4	D3DP59; hsa:291; P12235	Mitochondrial protein import; Transport of nucleosides and free purine and pyrimidine bases across the plasma membrane; Vpr-mediated induction of apoptosis by mitochondrial outer membrane permeabilization	Electron transport chain: OXPHOS system in mitochondria; Alzheimer's disease and miRNA effects; Synaptic vesicle pathway; Alzheimer's disease; Sudden infant death syndrome (SIDS) susceptibility pathways	8	100	High	1
FALSE	High	Master Protein	P0DMV9	Heat shock 70 kDa protein 1B OS=Homo sapiens GN=HSPA1B PE=1 SV=1	0	60.874	19	9	13	6	641	70	5.66	37.6	9	RNA metabolism OR transcription;other metabolic processes;stress response;transport;other biological processes	non-structural extracellular;plasma membrane;other membranes;cytosol;cytoskeleton;mitochondrion;ER/Golgi;nucleus;other cell component	signal transduction activity or receptor binding;other molecular function	Pf00012	3303; 3304	ENSG00000204388; ENSG00000212866; ENSG00000224501; ENSG00000231555; ENSG00000232804	HSPA1B	B4E3B6; hsa:3303; hsa:3304; P08107; P0DMV9; P19790; Q5JQI4; Q5SP17; Q9UQL9; Q9UQM0	Neutrophil degranulation; HSP90 chaperone cycle for steroid hormone receptors (SHR) in the presence of ligand; Regulation of HSF1-mediated heat shock response; Attenuation phase	Apoptosis modulation and signaling; Parkin-ubiquitin proteasomal system pathway; MAPK signaling pathway; Apoptosis modulation by HSP70; VEGFA-VEGFR2 signaling pathway	10	100	High	1
FALSE	High	Master Protein	Q8IYB3	Serine/arginine repetitive matrix protein 1 OS=Homo sapiens GN=SRRM1 PE=1 SV=2	0	60.295	12	10	10	10	904	102.3	11.84	29.99	10	RNA metabolism OR transcription;other metabolic processes	cytosol;nucleus	nucleic acid binding activity	Pf01480	10250	ENSG00000133226	SRRM1	hsa:10250; O60585; Q5VVN4; Q8IYB3	Transport of Mature mRNA derived from an Intron-Containing Transcript; mRNA 3'-end processing; RNA Polymerase II Transcription Termination; mRNA Splicing - Major Pathway; RHOBTB1 GTPase cycle; RHOBTB2 GTPase cycle	mRNA processing	7	100	High	1
FALSE	High	Master Protein	P62847	40S ribosomal protein S24 OS=Homo sapiens GN=RPS24 PE=1 SV=1	0	59.91	40	7	12	7	133	15.4	10.78	36.46	7	protein metabolism;RNA metabolism OR transcription;other metabolic processes;other biological processes	cytosol;ER/Golgi;translational apparatus;nucleus	other molecular function	Pf01282	6229	ENSG00000138326	RPS24	E7EPK6; hsa:6229; P16632; P62847; Q5T0P7; Q5T0P8; Q7Z3D1	L13a-mediated translational silencing of Ceruloplasmin expression; Translation initiation complex formation; Formation of a pool of free 40S subunits; Formation of the ternary complex, and subsequently, the 43S complex; Ribosomal scanning and start codon recognition; GTP hydrolysis and joining of the 60S ribosomal subunit; SRP-dependent cotranslational protein targeting to membrane; Regulation of…	Cytoplasmic ribosomal proteins	17	100	High	1	Acetyl [N-Term]
FALSE	High	Master Protein	P50402	Emerin OS=Homo sapiens GN=EMD PE=1 SV=1	0	59.698	35	7	11	7	254	29	5.5	35.63	7	cell organization and biogenesis;developmental processes;other biological processes	other membranes;cytosol;cytoskeleton;ER/Golgi;nucleus;other cell component	cytoskeletal activity	Pf03020	2010	ENSG00000102119	EMD	hsa:2010; P50402; Q6FI02	RAC1 GTPase cycle; RAC2 GTPase cycle; RAC3 GTPase cycle; RHOD GTPase cycle; RHOG GTPase cycle; Initiation of Nuclear Envelope (NE) Reformation; Depolymerisation of the Nuclear Lamina; Insertion of tail-anchored proteins into the endoplasmic reticulum membrane	Arrhythmogenic right ventricular cardiomyopathy; Envelope proteins and their potential roles in EDMD physiopathology; Influence of laminopathies on Wnt signaling	12	100	High	1
FALSE	High	Master Protein	Q9H2U1	ATP-dependent RNA helicase DHX36 OS=Homo sapiens GN=DHX36 PE=1 SV=2	0	59.565	17	10	12	10	1008	114.7	7.68	36.32	10	cell organization and biogenesis;RNA metabolism OR transcription;stress response;developmental processes;other biological processes	cytosol;mitochondrion;nucleus;other cell component	nucleic acid binding activity;other molecular function	Pf00270, Pf00271, Pf04408, Pf07717	170506	ENSG00000174953	DHX36	B2RB00; hsa:170506; Q70JU3; Q8IYE5; Q9H2U1; Q9P240	DEx/H-box helicases activate type I IFN and inflammatory cytokines production	VEGFA-VEGFR2 signaling pathway	2	100	High	1	Met-loss+Acetyl [N-Term]
FALSE	High	Master Protein	P39687	Acidic leucine-rich nuclear phosphoprotein 32 family member A OS=Homo sapiens GN=ANP32A PE=1 SV=1	0	59.315	19	9	16	4	249	28.6	4.09	45.31	9	transport;signal transduction;other biological processes	ER/Golgi;nucleus;other cell component	other molecular function	Pf14580	8125	ENSG00000140350	ANP32A	B2R6T4; hsa:8125; P39687; Q53FK4; Q5J8L8; Q7M4N6	HuR (ELAVL1) binds and stabilizes mRNA	IL-18 signaling pathway	2	100	High	1
FALSE	High	Master Protein	P50416	Carnitine O-palmitoyltransferase 1, liver isoform OS=Homo sapiens GN=CPT1A PE=1 SV=2	0	59.292	19	14	16	14	773	88.3	8.65	31.83	14	other metabolic processes;transport;developmental processes;other biological processes	other membranes;mitochondrion	other molecular function	Pf00755, Pf16484	1374	ENSG00000110090	CPT1A	hsa:1374; P50416; Q8TCU0; Q9BWK0	Carnitine metabolism; Signaling by Retinoic Acid; PPARA activates gene expression; RORA activates gene expression	AMP-activated protein kinase (AMPK) signaling; Fatty acid beta-oxidation; PPAR-alpha pathway; Nuclear receptors meta-pathway; Mitochondrial long chain fatty acid beta-oxidation; Leptin and adiponectin; PPAR signaling pathway; Thermogenesis; Fragile X syndrome; IL-18 signaling pathway; Sudden infant death syndrome (SIDS) susceptibility pathways	15	100	High	1
FALSE	High	Master Protein	O43684	Mitotic checkpoint protein BUB3 OS=Homo sapiens GN=BUB3 PE=1 SV=1	0	59.207	30	9	12	9	328	37.1	6.84	38.03	9	cell cycle OR cell proliferation;cell organization and biogenesis;signal transduction;other biological processes	cytosol;nucleus;other cell component	other molecular function	Pf00400	9184	ENSG00000154473	BUB3	A6NJ42; B2R6E7; D3DRE9; hsa:9184; O43684; O43685	Separation of Sister Chromatids; Resolution of Sister Chromatid Cohesion; RHO GTPases Activate Formins; EML4 and NUDC in mitotic spindle formation; Amplification of signal from unattached kinetochores via a MAD2 inhibitory signal; Cdc20:Phospho-APC/C mediated degradation of Cyclin A; Inactivation of APC/C via direct inhibition of the APC/C complex; APC/C:Cdc20 mediated degradation of mitotic prot…	Cell cycle; Regulation of sister chromatid separation at the metaphase-anaphase transition	12	100	High	1	Met-loss [N-Term]
FALSE	High	Master Protein	Q9UBX3	Mitochondrial dicarboxylate carrier OS=Homo sapiens GN=SLC25A10 PE=1 SV=2	0	58.722	29	7	10	7	287	31.3	9.54	32.58	7	other metabolic processes;transport	other membranes;mitochondrion;nucleus	transporter activity	Pf00153	1468	ENSG00000183048	SLC25A10	hsa:1468; Q542Z3; Q96BA1; Q96IP1; Q9UBX3	Gluconeogenesis; Organic anion transporters; Sulfide oxidation to sulfate		3	100	High	1
FALSE	High	Master Protein	P84103	Serine/arginine-rich splicing factor 3 OS=Homo sapiens GN=SRSF3 PE=1 SV=1	0	58.673	41	7	9	7	164	19.3	11.65	31.93	7	RNA metabolism OR transcription;other metabolic processes;transport;other biological processes	nucleus;other cell component	nucleic acid binding activity;other molecular function	Pf00076	6428	ENSG00000112081	SRSF3	B4E241; hsa:6428; O08831; P23152; P84103; Q5R3K0	mRNA Splicing - Major Pathway; mRNA 3'-end processing; RNA Polymerase II Transcription Termination; Transport of Mature mRNA derived from an Intron-Containing Transcript	mRNA processing	5	100	High	1
FALSE	High	Master Protein	O95202	LETM1 and EF-hand domain-containing protein 1, mitochondrial OS=Homo sapiens GN=LETM1 PE=1 SV=1	0	58.343	18	10	11	10	739	83.3	6.7	32.69	10	cell organization and biogenesis;transport;other biological processes	other membranes;mitochondrion	transporter activity;translation activity;other molecular function	Pf07766	3954	ENSG00000168924	LETM1	B4DED2; hsa:3954; O95202; Q9UF65	RHOG GTPase cycle; Mitochondrial calcium ion transport		2	100	High	1
FALSE	High	Master Protein	Q01844	RNA-binding protein EWS OS=Homo sapiens GN=EWSR1 PE=1 SV=1	0	58.271	13	7	8	7	656	68.4	9.33	23.82	7	other biological processes	plasma membrane;other membranes;nucleus;other cell component	other molecular function	Pf00076, Pf00641	2130	ENSG00000182944	EWSR1	B0QYK1; hsa:2130; Q01844; Q5THL0; Q92635; Q96FE8; Q96MN4; Q96MX4; Q9BWA2		VEGFA-VEGFR2 signaling pathway	1	100	High	1
FALSE	High	Master Protein	Q9Y5A9	YTH domain-containing family protein 2 OS=Homo sapiens GN=YTHDF2 PE=1 SV=2	0	58.027	26	11	13	11	579	62.3	8.79	38.02	11	cell cycle OR cell proliferation;cell organization and biogenesis;RNA metabolism OR transcription;other metabolic processes;stress response;developmental processes;other biological processes	cytosol;cytoskeleton;nucleus;other cell component	nucleic acid binding activity	Pf04146	51441	ENSG00000198492	YTHDF2	A6NKG4; A8K966; B4E1G7; D3DPM8; hsa:51441; Q5VSZ9; Q8TDH0; Q9BUJ5; Q9Y5A9			0	100	High	1	Met-loss+Acetyl [N-Term]
FALSE	High	Master Protein	Q86WA8	Lon protease homolog 2, peroxisomal OS=Homo sapiens GN=LONP2 PE=1 SV=1	0	57.821	14	11	12	11	852	94.6	7.3	28.63	11	cell organization and biogenesis;protein metabolism;other metabolic processes;transport;other biological processes	cytosol;nucleus;other cytoplasmic organelle	other molecular function	Pf00004, Pf02190, Pf05362	83752	ENSG00000102910	LONP2	B7ZKL7; hsa:83752; Q0D2H6; Q86WA8; Q8N3B9; Q8NCE9; Q96K43	Peroxisomal protein import; Association of TriC/CCT with target proteins during biosynthesis	IL-18 signaling pathway	3	100	High	1
FALSE	High	Master Protein	P05023	Sodium/potassium-transporting ATPase subunit alpha-1 OS=Homo sapiens GN=ATP1A1 PE=1 SV=1	0	57.608	15	12	12	12	1023	112.8	5.49	32.39	12	other metabolic processes;transport;other biological processes	plasma membrane;other membranes;cytoskeleton;ER/Golgi;other cytoplasmic organelle;other cell component	transporter activity;cytoskeletal activity;other molecular function	Pf00122, Pf00689, Pf00690, Pf13246	476	ENSG00000163399	ATP1A1	B2RBR6; B7Z2T5; B7Z3U6; F5H3A1; hsa:476; P05023; Q16689; Q6LDM4; Q9UCN1; Q9UJ20; Q9UJ21	Potential therapeutics for SARS; Ion homeostasis; Ion transport by P-type ATPases	Pre-implantation embryo; Proximal tubule transport	5	100	High	1
FALSE	High	Master Protein	Q5XKE5	Keratin, type II cytoskeletal 79 OS=Homo sapiens GN=KRT79 PE=1 SV=2	0	57.594	9	7	14	1	535	57.8	7.2	38.81	7		cytosol;cytoskeleton	other molecular function	Pf00038, Pf16208	338785	ENSG00000185640	KRT79	hsa:338785; Q5XKE5; Q6P465; Q7Z793	Formation of the cornified envelope		2	100	High	1
FALSE	High	Master Protein	Q9UHB7	AF4/FMR2 family member 4 OS=Homo sapiens GN=AFF4 PE=1 SV=1	0	57.34	11	9	9	9	1163	127.4	9.31	30.94	9	other biological processes	nucleus;other cell component		Pf05110, Pf18875, Pf18876	27125	ENSG00000072364	AFF4	B2RP19; B7WPD2; hsa:27125; Q498B2; Q59FB3; Q6P592; Q8TDR1; Q9P0E4; Q9UHB7	Formation of RNA Pol II elongation complex ; RNA Polymerase II Pre-transcription Events		3	100	High	1
FALSE	High	Master Protein	Q9BRP8	Partner of Y14 and mago OS=Homo sapiens GN=PYM1 PE=1 SV=1	0	57.069	50	6	7	6	204	22.6	9.45	25.9	6	cell organization and biogenesis;RNA metabolism OR transcription;other metabolic processes;other biological processes	cytosol;nucleus;other cell component	translation activity	Pf09282	84305	ENSG00000170473	PYM1	B6ZDM5; hsa:84305; Q8IXJ8; Q8N8E7; Q9BRP8			0	100	High	1
FALSE	High	Master Protein	Q9NX05	Constitutive coactivator of PPAR-gamma-like protein 2 OS=Homo sapiens GN=FAM120C PE=2 SV=3	0	56.939	11	9	10	8	1096	120.5	9.03	31.71	9		nucleus			54954	ENSG00000184083	FAM120C	B2RMT7; hsa:54954; Q9NX05			0	100	High	1	Met-loss [N-Term]
FALSE	High	Master Protein	P31942	Heterogeneous nuclear ribonucleoprotein H3 OS=Homo sapiens GN=HNRNPH3 PE=1 SV=2	0	56.523	37	9	11	8	346	36.9	6.87	34.86	9	RNA metabolism OR transcription;other metabolic processes;other biological processes	nucleus;other cell component		Pf00076	3189	ENSG00000096746	HNRNPH3	A8K682; B3KRE1; hsa:3189; P31942; Q9BSX1; Q9NP53; Q9NP96; Q9NPA7; Q9NPI4; Q9UFU4; Q9Y4J5			0	100	High	1
FALSE	High	Master Protein	Q5D862	Filaggrin-2 OS=Homo sapiens GN=FLG2 PE=1 SV=1	0	56.485	4	4	6	4	2391	247.9	8.31	29.16	4	cell adhesion;developmental processes;other biological processes	non-structural extracellular;plasma membrane;other cell component	other molecular function	Pf01023	388698	ENSG00000143520	FLG2	hsa:388698; Q5D862; Q9H4U1	Neutrophil degranulation		1	100	High	1
FALSE	High	Master Protein	Q8IWX8	Calcium homeostasis endoplasmic reticulum protein OS=Homo sapiens GN=CHERP PE=1 SV=3	0	56.44	17	10	11	10	916	103.6	9.04	32.22	10	RNA metabolism OR transcription;other metabolic processes;transport;developmental processes;other biological processes	other membranes;cytosol;ER/Golgi;nucleus;other cell component	other molecular function	Pf01585, Pf01805, Pf04818	10523	ENSG00000085872	CHERP	hsa:10523; O00302; Q4G0Y5; Q8IWX8; Q8WU30; Q99492	mRNA Splicing - Major Pathway		1	100	High	1
FALSE	High	Master Protein	O43776	Asparagine--tRNA ligase, cytoplasmic OS=Homo sapiens GN=NARS PE=1 SV=1	0	56.19	20	7	8	7	548	62.9	6.25	25.76	7	protein metabolism;RNA metabolism OR transcription;other metabolic processes;developmental processes;other biological processes	cytosol;other cell component	signal transduction activity or receptor binding;nucleic acid binding activity;other molecular function	Pf00152, Pf01336	4677	ENSG00000134440	NARS1	B4DG16; hsa:4677; O43776; Q53GU6	Cytosolic tRNA aminoacylation	Photodynamic therapy-induced unfolded protein response	2	100	High	1
FALSE	High	Master Protein	Q12849	G-rich sequence factor 1 OS=Homo sapiens GN=GRSF1 PE=1 SV=3	0	55.937	25	9	10	9	480	53.1	6.19	29.58	9	RNA metabolism OR transcription;other metabolic processes;developmental processes;other biological processes	mitochondrion;nucleus;other cell component	nucleic acid binding activity	Pf00076	2926	ENSG00000132463	GRSF1	B3KPW0; hsa:2926; Q12849; Q4W5S5; Q6ZST3; Q8IWD6; Q8NBD2	Viral mRNA Translation	VEGFA-VEGFR2 signaling pathway	2	100	High	1
FALSE	High	Master Protein	P56192	Methionine--tRNA ligase, cytoplasmic OS=Homo sapiens GN=MARS PE=1 SV=2	0	55.285	12	6	7	6	900	101.1	6.16	29.38	6	protein metabolism;RNA metabolism OR transcription;other metabolic processes;stress response;other biological processes	cytosol;nucleus;other cell component	nucleic acid binding activity;other molecular function	Pf00043, Pf00458, Pf09334, Pf18485, Pf19303	4141	ENSG00000166986	MARS1	B3KVK7; hsa:4141; P56192; Q14895; Q53H14; Q96A15; Q96BZ0; Q9NSE0	Cytosolic tRNA aminoacylation; Selenoamino acid metabolism		2	100	High	1
FALSE	High	Master Protein	P42766	60S ribosomal protein L35 OS=Homo sapiens GN=RPL35 PE=1 SV=2	0	55.209	39	7	12	7	123	14.5	11.05	38.17	7	protein metabolism;RNA metabolism OR transcription;other metabolic processes	cytosol;translational apparatus;nucleus	nucleic acid binding activity;other molecular function	Pf00831	11224	ENSG00000136942	RPL35	A8K4V7; hsa:11224; P42766; Q4VBY5; Q5JTN5; Q6IBC7; Q96QJ7; Q9BYF4	L13a-mediated translational silencing of Ceruloplasmin expression; Formation of a pool of free 40S subunits; GTP hydrolysis and joining of the 60S ribosomal subunit; SRP-dependent cotranslational protein targeting to membrane; Regulation of expression of SLITs and ROBOs; Major pathway of rRNA processing in the nucleolus and cytosol; Nonsense Mediated Decay (NMD) enhanced by the Exon Junction Comp…	Cytoplasmic ribosomal proteins	14	100	High	1
FALSE	High	Master Protein	Q15365	Poly(rC)-binding protein 1 OS=Homo sapiens GN=PCBP1 PE=1 SV=2	0	55.092	29	8	11	4	356	37.5	7.09	29.55	8	other biological processes	cytosol;nucleus;other cell component	nucleic acid binding activity;other molecular function	Pf00013	5093	ENSG00000169564	PCBP1	hsa:5093; Q13157; Q14975; Q15365	mRNA Splicing - Major Pathway; Processing of Capped Intron-Containing Pre-mRNA	Ferroptosis	3	100	High	1
FALSE	High	Master Protein	Q9C0D5	Protein TANC1 OS=Homo sapiens GN=TANC1 PE=1 SV=3	0	54.867	7	8	9	8	1861	202.1	8.32	28.74	8	cell organization and biogenesis;other biological processes	other cell component		Pf00023, Pf12796	85461	ENSG00000115183	TANC1	C9JD88; hsa:85461; Q49AI8; Q9C0D5			0	100	High	1
FALSE	High	Master Protein	Q00341	Vigilin OS=Homo sapiens GN=HDLBP PE=1 SV=2	0	54.724	10	8	8	8	1268	141.4	6.87	29.9	8	other metabolic processes;transport	non-structural extracellular;plasma membrane;other membranes;cytosol;nucleus;other cell component	nucleic acid binding activity;other molecular function	Pf00013	3069	ENSG00000115677	HDLBP	B4DTQ2; E7EM71; hsa:3069; Q00341; Q53QU2; Q9UCY3	HDL clearance		1	100	High	1	Met-loss+Acetyl [N-Term]
FALSE	High	Master Protein	Q9Y3I0	tRNA-splicing ligase RtcB homolog OS=Homo sapiens GN=RTCB PE=1 SV=1	0	54.38	24	9	10	9	505	55.2	7.23	29.66	9	RNA metabolism OR transcription;other metabolic processes	cytosol;nucleus;other cell component	cytoskeletal activity;other molecular function	Pf01139	51493	ENSG00000100220	RTCB	B2R6A8; hsa:51493; Q6IAI0; Q9BWL4; Q9NTH1; Q9P037; Q9P0J3; Q9Y3I0	tRNA processing in the nucleus	Unfolded protein response	2	100	High	1
FALSE	High	Master Protein	O43290	U4/U6.U5 tri-snRNP-associated protein 1 OS=Homo sapiens GN=SART1 PE=1 SV=1	0	53.832	14	7	8	7	800	90.2	6.13	26.97	7	cell organization and biogenesis;RNA metabolism OR transcription;other metabolic processes;other biological processes	cytosol;ER/Golgi;nucleus;other cell component		Pf03343, Pf19252	9092	ENSG00000175467	SART1	A6NDN1; hsa:9092; O43290; Q53GB5	mRNA Splicing - Major Pathway		1	100	High	1
FALSE	High	Master Protein	Q12874	Splicing factor 3A subunit 3 OS=Homo sapiens GN=SF3A3 PE=1 SV=1	0	53.278	24	11	12	11	501	58.8	5.38	28.85	11	cell organization and biogenesis;RNA metabolism OR transcription;other metabolic processes	nucleus	other molecular function	Pf11931, Pf12108, Pf13297, Pf16837	10946	ENSG00000183431	SF3A3	D3DPT5; hsa:10946; Q12874; Q15460; Q5VT87	mRNA Splicing - Major Pathway	Exercise-induced circadian regulation; mRNA processing	3	100	High	1	Acetyl [N-Term]
FALSE	High	Master Protein	P15880	40S ribosomal protein S2 OS=Homo sapiens GN=RPS2 PE=1 SV=2	0	53.257	27	8	14	8	293	31.3	10.24	35.3	8	protein metabolism;other metabolic processes;other biological processes	cytosol;translational apparatus;nucleus	nucleic acid binding activity;other molecular function	Pf00333, Pf03719	6187	ENSG00000140988	RPS2	B2R5G0; D3DU82; hsa:6187; P15880; Q3MIB1	L13a-mediated translational silencing of Ceruloplasmin expression; Translation initiation complex formation; Formation of a pool of free 40S subunits; Formation of the ternary complex, and subsequently, the 43S complex; Ribosomal scanning and start codon recognition; GTP hydrolysis and joining of the 60S ribosomal subunit; Major pathway of rRNA processing in the nucleolus and cytosol; rRNA modifi…	Cytoplasmic ribosomal proteins	20	100	High	1
FALSE	High	Master Protein	P06493	Cyclin-dependent kinase 1 OS=Homo sapiens GN=CDK1 PE=1 SV=3	0	53.198	34	9	10	8	297	34.1	8.4	29.13	9	cell cycle OR cell proliferation;cell organization and biogenesis;protein metabolism;DNA metabolism;other metabolic processes;stress response;developmental processes;signal transduction;other biological processes	other membranes;cytosol;cytoskeleton;mitochondrion;ER/Golgi;nucleus;other cell component	kinase activity;other molecular function	Pf00069	983	ENSG00000170312	CDK1	A8K7C4; C9J497; hsa:983; O60764; P06493	The role of GTSE1 in G2/M progression after G2 checkpoint; Resolution of Sister Chromatid Cohesion; Recruitment of NuMA to mitotic centrosomes; Regulation of PLK1 Activity at G2/M Transition; MAPK6/MAPK4 signaling; Cdc20:Phospho-APC/C mediated degradation of Cyclin A; Condensation of Prophase Chromosomes; AURKA Activation by TPX2; Nuclear Pore Complex (NPC) Disassembly; Loss of Nlp from mitotic c…	miRNA regulation of DNA damage response; Cell cycle; Microtubule cytoskeleton regulation; Spinal cord injury; Retinoblastoma gene in cancer; ATM signaling pathway; PPAR-alpha pathway; Nuclear receptors meta-pathway; TGF-beta signaling pathway; ATM signaling in development and disease ; G1 to S cell cycle control; Cohesin complex - Cornelia de Lange syndrome; DNA damage response	49	100	High	1
FALSE	High	Master Protein	P62851	40S ribosomal protein S25 OS=Homo sapiens GN=RPS25 PE=1 SV=1	0	53.005	44	6	12	6	125	13.7	10.11	36.79	6	protein metabolism;RNA metabolism OR transcription;other metabolic processes;other biological processes	cytosol;translational apparatus;nucleus;other cell component	other molecular function	Pf03297	6230	ENSG00000118181; ENSG00000280831	RPS25	B2R4M7; hsa:6230; P25111; P62851	L13a-mediated translational silencing of Ceruloplasmin expression; Translation initiation complex formation; Formation of a pool of free 40S subunits; Formation of the ternary complex, and subsequently, the 43S complex; Ribosomal scanning and start codon recognition; GTP hydrolysis and joining of the 60S ribosomal subunit; Major pathway of rRNA processing in the nucleolus and cytosol; Regulation …	Cytoplasmic ribosomal proteins	17	100	High	1
FALSE	High	Master Protein	Q9UBQ5	Eukaryotic translation initiation factor 3 subunit K OS=Homo sapiens GN=EIF3K PE=1 SV=1	0	52.028	28	7	13	7	218	25	4.93	36.71	7	cell organization and biogenesis;protein metabolism;other metabolic processes;other biological processes	cytosol;translational apparatus;nucleus;other cell component	translation activity;nucleic acid binding activity	Pf10075	27335	ENSG00000178982; ENSG00000282986	EIF3K	A8K0I9; B7ZAM9; hsa:27335; Q96IQ0; Q9UBQ5; Q9Y6D1	L13a-mediated translational silencing of Ceruloplasmin expression; Translation initiation complex formation; Formation of a pool of free 40S subunits; Formation of the ternary complex, and subsequently, the 43S complex; Ribosomal scanning and start codon recognition; GTP hydrolysis and joining of the 60S ribosomal subunit		6	100	High	1	Met-loss+Acetyl [N-Term]
FALSE	High	Master Protein	Q93009	Ubiquitin carboxyl-terminal hydrolase 7 OS=Homo sapiens GN=USP7 PE=1 SV=2	0	51.971	11	11	12	11	1102	128.2	5.55	31.68	11	protein metabolism;DNA metabolism;other metabolic processes;stress response;other biological processes	cytosol;nucleus;other cell component	other molecular function	Pf00443, Pf00917, Pf12436, Pf14533	7874	ENSG00000187555	USP7	A6NMY8; B7Z815; H0Y3G8; hsa:7874; Q93009	Formation of TC-NER Pre-Incision Complex; Dual incision in TC-NER; Gap-filling DNA repair synthesis and ligation in TC-NER; Ub-specific processing proteases; Regulation of TP53 Degradation; Synthesis of active ubiquitin: roles of E1 and E2 enzymes; Regulation of PTEN localization	Regulation of toll-like receptor signaling pathway; Nucleotide excision repair in xeroderma pigmentosum	10	100	High	1	Acetyl [N-Term]
FALSE	High	Master Protein	O95400	CD2 antigen cytoplasmic tail-binding protein 2 OS=Homo sapiens GN=CD2BP2 PE=1 SV=1	0	51.933	29	10	12	10	341	37.6	4.61	24.53	10	cell organization and biogenesis;RNA metabolism OR transcription;other metabolic processes	cytosol;nucleus;other cell component	other molecular function	Pf02213	10421	ENSG00000169217	CD2BP2	B2RDX2; hsa:10421; O95400; Q9ULP2	mRNA Splicing - Major Pathway	mRNA processing; Ciliary landscape	3	100	High	1
FALSE	High	Master Protein	Q96PK6	RNA-binding protein 14 OS=Homo sapiens GN=RBM14 PE=1 SV=2	0	51.671	17	8	9	8	669	69.4	9.67	27.24	8	cell organization and biogenesis;protein metabolism;RNA metabolism OR transcription;other metabolic processes;stress response;signal transduction;other biological processes	nucleus;other cell component	nucleic acid binding activity;other molecular function	Pf00076	100526737; 10432	ENSG00000239306	RBM14	B0LM41; B3KMN4; D6RGD8; hsa:100526737; hsa:10432; O75932; Q2PYN1; Q53GV1; Q68DQ9; Q96PK5; Q96PK6	RUNX2 regulates bone development	Ciliary landscape	2	100	High	1
FALSE	High	Master Protein	P32969	60S ribosomal protein L9 OS=Homo sapiens GN=RPL9 PE=1 SV=1	0	51.655	39	8	11	8	192	21.9	9.95	30.46	8	protein metabolism;other metabolic processes	cytosol;translational apparatus	nucleic acid binding activity;other molecular function	Pf00347	6133	ENSG00000163682	RPL9; RPL9P7; RPL9P8; RPL9P9	hsa:6133; P32969	L13a-mediated translational silencing of Ceruloplasmin expression; Formation of a pool of free 40S subunits; GTP hydrolysis and joining of the 60S ribosomal subunit; SRP-dependent cotranslational protein targeting to membrane; Regulation of expression of SLITs and ROBOs; Major pathway of rRNA processing in the nucleolus and cytosol; Nonsense Mediated Decay (NMD) enhanced by the Exon Junction Comp…	Cytoplasmic ribosomal proteins	14	100	High	1
FALSE	High	Master Protein	Q01813	ATP-dependent 6-phosphofructokinase, platelet type OS=Homo sapiens GN=PFKP PE=1 SV=2	0	51.641	17	10	12	8	784	85.5	7.55	27.28	10	other metabolic processes;other biological processes	cytosol;other cell component	kinase activity;other molecular function	Pf00365	5214	ENSG00000067057	PFKP	B3KS15; hsa:5214; Q01813; Q5VSR7; Q5VSR8	Glycolysis	Cori cycle; Clear cell renal cell carcinoma pathways; Glycolysis and gluconeogenesis	4	100	High	1
FALSE	High	Master Protein	P62857	40S ribosomal protein S28 OS=Homo sapiens GN=RPS28 PE=1 SV=1	0	51.376	45	4	7	4	69	7.8	10.7	26.18	4	cell organization and biogenesis;protein metabolism;RNA metabolism OR transcription;other metabolic processes;other biological processes	other membranes;cytosol;ER/Golgi;translational apparatus;nucleus	other molecular function	Pf01200	6234	ENSG00000233927	RPS28	hsa:6234; P25112; P62857	L13a-mediated translational silencing of Ceruloplasmin expression; Translation initiation complex formation; Formation of a pool of free 40S subunits; Formation of the ternary complex, and subsequently, the 43S complex; Ribosomal scanning and start codon recognition; GTP hydrolysis and joining of the 60S ribosomal subunit; Major pathway of rRNA processing in the nucleolus and cytosol; Regulation …	Cytoplasmic ribosomal proteins	17	100	High	1
FALSE	High	Master Protein	Q00325	Phosphate carrier protein, mitochondrial OS=Homo sapiens GN=SLC25A3 PE=1 SV=2	0	50.631	25	10	16	10	362	40.1	9.38	36.8	10	transport	plasma membrane;other membranes;mitochondrion	transporter activity;other molecular function	Pf00153	5250	ENSG00000075415	SLC25A3	B3KS34; hsa:5250; Q00325; Q7Z7N7; Q96A03			0	100	High	1	Acetyl [N-Term]
FALSE	High	Master Protein	Q86V81	THO complex subunit 4 OS=Homo sapiens GN=ALYREF PE=1 SV=3	0	50.626	26	4	7	4	257	26.9	11.15	25.61	4	DNA metabolism;RNA metabolism OR transcription;other metabolic processes;transport;other biological processes	cytosol;nucleus;other cell component	nucleic acid binding activity	Pf00076, Pf13865	10189		ALYREF	hsa:10189; O43672; Q86V81	mRNA Splicing - Major Pathway; mRNA 3'-end processing; RNA Polymerase II Transcription Termination; Transport of Mature mRNA derived from an Intron-Containing Transcript; Transport of the SLBP independent Mature mRNA; Transport of the SLBP Dependant Mature mRNA; Transport of Mature mRNA Derived from an Intronless Transcript		7	100	High	1	Met-loss+Acetyl [N-Term]
FALSE	High	Master Protein	P23258	Tubulin gamma-1 chain OS=Homo sapiens GN=TUBG1 PE=1 SV=2	0	50.568	20	6	10	6	451	51.1	6.14	28.42	6	cell cycle OR cell proliferation;cell organization and biogenesis	cytosol;cytoskeleton;nucleus;other cytoplasmic organelle;other cell component	cytoskeletal activity;other molecular function	Pf00091, Pf03953	7283	ENSG00000131462	TUBG1	hsa:7283; P23258; Q53X79; Q9BW59	Recruitment of NuMA to mitotic centrosomes; Regulation of PLK1 Activity at G2/M Transition; AURKA Activation by TPX2; Loss of Nlp from mitotic centrosomes; Recruitment of mitotic centrosome proteins and complexes; Anchoring of the basal body to the plasma membrane		7	100	High	1
FALSE	High	Master Protein	Q7KZF4	Staphylococcal nuclease domain-containing protein 1 OS=Homo sapiens GN=SND1 PE=1 SV=1	0	50.458	11	8	10	8	910	101.9	7.17	30.79	8	RNA metabolism OR transcription;other metabolic processes;other biological processes	cytosol;nucleus;other cell component	nucleic acid binding activity;other molecular function	Pf00565, Pf00567	27044	ENSG00000197157	SND1	hsa:27044; Q13122; Q7KZF4; Q96AG0	Signaling by BRAF and RAF1 fusions	VEGFA-VEGFR2 signaling pathway	2	100	High	1	Met-loss+Acetyl [N-Term]
FALSE	High	Master Protein	P35637	RNA-binding protein FUS OS=Homo sapiens GN=FUS PE=1 SV=1	0	50.306	10	4	6	3	526	53.4	9.36	26.5	4	cell organization and biogenesis;RNA metabolism OR transcription;other metabolic processes;other biological processes	nucleus;other cell component	signal transduction activity or receptor binding;cytoskeletal activity;nucleic acid binding activity;other molecular function	Pf00076, Pf00641	2521	ENSG00000089280	FUS	hsa:2521; P35637; Q9H4A8	mRNA Splicing - Major Pathway	MECP2 and associated Rett syndrome; mRNA processing	3	100	High	1
FALSE	High	Master Protein	Q5JTH9	RRP12-like protein OS=Homo sapiens GN=RRP12 PE=1 SV=2	0	50.257	10	10	12	10	1297	143.6	8.75	27.89	10	RNA metabolism OR transcription;other metabolic processes	plasma membrane;other membranes;cytosol;nucleus;other cell component		Pf08161	23223	ENSG00000052749	RRP12	B4DK00; E9PCK7; hsa:23223; Q5JTH8; Q5JTH9; Q69YK4; Q96E87; Q9BUH3; Q9Y4C7			0	100	High	1
FALSE	High	Master Protein	P05198	Eukaryotic translation initiation factor 2 subunit 1 OS=Homo sapiens GN=EIF2S1 PE=1 SV=3	0	50.006	27	7	8	7	315	36.1	5.08	26.01	7	cell organization and biogenesis;protein metabolism;other metabolic processes;stress response;signal transduction;other biological processes	cytosol;translational apparatus;nucleus;other cell component	translation activity;nucleic acid binding activity	Pf00575, Pf07541	1965	ENSG00000134001	EIF2S1	hsa:1965; P05198	L13a-mediated translational silencing of Ceruloplasmin expression; Translation initiation complex formation; Formation of the ternary complex, and subsequently, the 43S complex; Ribosomal scanning and start codon recognition; GTP hydrolysis and joining of the 60S ribosomal subunit; ABC-family proteins mediated transport; Response of EIF2AK1 (HRI) to heme deficiency; PERK regulates gene expression…	Translation factors; Alzheimer's disease and miRNA effects; Brain-derived neurotrophic factor (BDNF) signaling pathway; Ebola virus pathway in host; Nonalcoholic fatty liver disease; Unfolded protein response; nsp1 from SARS-CoV-2 inhibits translation initiation in the host cell; Alzheimer's disease	18	100	High	1
FALSE	High	Master Protein	P62913	60S ribosomal protein L11 OS=Homo sapiens GN=RPL11 PE=1 SV=2	0	49.686	38	8	12	8	178	20.2	9.6	38.42	8	cell organization and biogenesis;protein metabolism;RNA metabolism OR transcription;other metabolic processes;transport;other biological processes	cytosol;translational apparatus;nucleus;other cell component	enzyme regulator activity;nucleic acid binding activity;other molecular function	Pf00281, Pf00673	6135	ENSG00000142676	RPL11	hsa:6135; P25121; P39026; P62913; Q8TDH2; Q9Y674	L13a-mediated translational silencing of Ceruloplasmin expression; Formation of a pool of free 40S subunits; GTP hydrolysis and joining of the 60S ribosomal subunit; Major pathway of rRNA processing in the nucleolus and cytosol; Regulation of expression of SLITs and ROBOs; SRP-dependent cotranslational protein targeting to membrane; Response of EIF2AK4 (GCN2) to amino acid deficiency; Nonsense Me…	Cytoplasmic ribosomal proteins	14	100	High	1	Met-loss+Acetyl [N-Term]
FALSE	High	Master Protein	P26368	Splicing factor U2AF 65 kDa subunit OS=Homo sapiens GN=U2AF2 PE=1 SV=4	0	49.191	18	4	6	4	475	53.5	9.09	25.7	4	RNA metabolism OR transcription;other metabolic processes;other biological processes	nucleus	nucleic acid binding activity;other molecular function	Pf00076	11338	ENSG00000063244	U2AF2	hsa:11338; P26368; Q96HC5	mRNA Splicing - Major Pathway; mRNA 3'-end processing; RNA Polymerase II Transcription Termination; Transport of Mature mRNA derived from an Intron-Containing Transcript	mRNA processing	5	100	High	1
FALSE	High	Master Protein	P46776	60S ribosomal protein L27a OS=Homo sapiens GN=RPL27A PE=1 SV=2	0	48.519	26	5	10	5	148	16.6	11	29.91	5	protein metabolism;other metabolic processes	cytosol;ER/Golgi;translational apparatus	other molecular function	Pf00828	6157	ENSG00000166441	RPL27A	B2R4B3; hsa:6157; P46776	L13a-mediated translational silencing of Ceruloplasmin expression; Formation of a pool of free 40S subunits; GTP hydrolysis and joining of the 60S ribosomal subunit; Major pathway of rRNA processing in the nucleolus and cytosol; Regulation of expression of SLITs and ROBOs; SRP-dependent cotranslational protein targeting to membrane; Response of EIF2AK4 (GCN2) to amino acid deficiency; Nonsense Me…	Cytoplasmic ribosomal proteins	14	100	High	1
FALSE	High	Master Protein	Q9ULX3	RNA-binding protein NOB1 OS=Homo sapiens GN=NOB1 PE=1 SV=1	0	48.23	17	6	10	6	412	46.6	7.18	25.54	6	RNA metabolism OR transcription;other metabolic processes;other biological processes	cytosol;nucleus;other cell component	other molecular function	Pf08772, Pf15017, Pf17146	28987	ENSG00000141101	NOB1	hsa:28987; Q7L6B7; Q7M4M4; Q7Z4B5; Q9NWB0; Q9ULX3	Major pathway of rRNA processing in the nucleolus and cytosol		1	100	High	1	Met-loss [N-Term]
FALSE	High	Master Protein	Q9H6F5	Coiled-coil domain-containing protein 86 OS=Homo sapiens GN=CCDC86 PE=1 SV=1	0	47.739	27	7	9	7	360	40.2	10.33	27.04	7		nucleus;other cell component		Pf03879	79080	ENSG00000110104	CCDC86	B4DY99; hsa:79080; Q9H6F5			0	100	High	1
FALSE	High	Master Protein	Q99700	Ataxin-2 OS=Homo sapiens GN=ATXN2 PE=1 SV=2	0	47.541	10	9	9	9	1313	140.2	9.57	27.34	9	cell organization and biogenesis;RNA metabolism OR transcription;other metabolic processes;transport;other biological processes	cytosol;ER/Golgi;other cell component	signal transduction activity or receptor binding;other molecular function	Pf06741, Pf07145, Pf14438	6311	ENSG00000204842	ATXN2	A6NLD4; hsa:6311; Q24JQ7; Q6ZQZ7; Q99493; Q99700		Parkinson's disease pathway; EGF/EGFR signaling pathway	2	100	High	1
FALSE	High	Master Protein	Q12797	Aspartyl/asparaginyl beta-hydroxylase OS=Homo sapiens GN=ASPH PE=1 SV=3	0	47.505	11	7	8	7	758	85.8	5.01	23.55	7	protein metabolism;other metabolic processes;transport;signal transduction;other biological processes	plasma membrane;other membranes;cytosol;ER/Golgi	other molecular function	Pf05118, Pf05279, Pf13432	444	ENSG00000198363	ASPH	A0A0A0MSK8; A6NDF4; A6NHI2; B4DIC9; B4E2K4; B7ZM95; E5RGP5; F5H667; hsa:444; Q12797; Q6NXR7; Q8TB28; Q9H291; Q9H2C4; Q9NRI0; Q9NRI1; Q9Y4J0	Ion homeostasis; Stimuli-sensing channels		2	100	High	1
FALSE	High	Master Protein	Q8WWY3	U4/U6 small nuclear ribonucleoprotein Prp31 OS=Homo sapiens GN=PRPF31 PE=1 SV=2	0	47.025	23	9	10	9	499	55.4	5.78	27.43	9	cell organization and biogenesis;RNA metabolism OR transcription;other metabolic processes;other biological processes	nucleus	nucleic acid binding activity;other molecular function	Pf01798, Pf09785	26121	ENSG00000105618; ENSG00000275885	PRPF31	E7ESA8; F1T0A4; F1T0A5; hsa:26121; Q17RB4; Q8N7F9; Q8WWY3; Q9H271; Q9Y439	mRNA Splicing - Major Pathway		1	100	High	1
FALSE	High	Master Protein	O60762	Dolichol-phosphate mannosyltransferase subunit 1 OS=Homo sapiens GN=DPM1 PE=1 SV=1	0	46.836	30	8	11	8	260	29.6	9.57	25.91	8	protein metabolism;other metabolic processes	other membranes;ER/Golgi;other cell component	other molecular function	Pf00535	8813	ENSG00000000419	DPM1	hsa:8813; O15157; O60762; Q6IB78; Q96HK0	Synthesis of dolichyl-phosphate mannose; Defective DPM1 causes DPM1-CDG (CDG-1e); Defective DPM3 causes DPM3-CDG (CDG-1o); Defective DPM2 causes DPM2-CDG (CDG-1u)	VEGFA-VEGFR2 signaling pathway	5	100	High	1	Met-loss+Acetyl [N-Term]
FALSE	High	Master Protein	Q9HCE1	Putative helicase MOV-10 OS=Homo sapiens GN=MOV10 PE=1 SV=2	0	46.583	11	9	9	9	1003	113.6	8.82	23.87	9	stress response;other biological processes	cytosol;nucleus;other cell component	nucleic acid binding activity;other molecular function	Pf13087, Pf13604	4343	ENSG00000155363	MOV10	hsa:4343; Q5JR03; Q8TEF0; Q9BSY3; Q9BUJ9; Q9HCE1	MAPK6/MAPK4 signaling; TP53 Regulates Metabolic Genes; Estrogen-dependent gene expression; Oxidative Stress Induced Senescence; Pre-NOTCH Transcription and Translation; RUNX1 regulates genes involved in megakaryocyte differentiation and platelet function; Regulation of MECP2 expression and activity; NR1H3 & NR1H2 regulate gene expression linked to cholesterol transport and efflux; Oncogene Induce…	VEGFA-VEGFR2 signaling pathway	16	100	High	1
FALSE	High	Master Protein	Q9Y2W1	Thyroid hormone receptor-associated protein 3 OS=Homo sapiens GN=THRAP3 PE=1 SV=2	0	46.491	12	8	10	8	955	108.6	10.15	28.51	8	RNA metabolism OR transcription;other metabolic processes;other biological processes	nucleus	nucleic acid binding activity;other molecular function	Pf15440	9967	ENSG00000054118	THRAP3	D3DPS5; hsa:9967; Q5VTK6; Q9Y2W1	PPARA activates gene expression; Transcriptional regulation of white adipocyte differentiation	Interactome of polycomb repressive complex 2 (PRC2)	3	100	High	1
FALSE	High	Master Protein	P55265	Double-stranded RNA-specific adenosine deaminase OS=Homo sapiens GN=ADAR PE=1 SV=4	0	46.145	7	7	9	7	1226	136	8.65	19.93	7	cell organization and biogenesis;RNA metabolism OR transcription;other metabolic processes;stress response;transport;developmental processes;other biological processes	nucleus;other cell component	nucleic acid binding activity;other molecular function	Pf00035, Pf02137, Pf02295	103	ENSG00000160710	ADAR	B1AQQ9; B1AQR0; D3DV76; hsa:103; O15223; O43859; O43860; P55265; Q9BYM3; Q9BYM4	Interferon alpha/beta signaling; C6 deamination of adenosine; Formation of editosomes by ADAR proteins	Cytosolic DNA-sensing pathway	4	100	High	1
FALSE	High	Master Protein	P46782	40S ribosomal protein S5 OS=Homo sapiens GN=RPS5 PE=1 SV=4	0	45.949	25	5	8	5	204	22.9	9.72	23.31	5	cell organization and biogenesis;protein metabolism;other metabolic processes;other biological processes	cytosol;translational apparatus;nucleus;other cell component	nucleic acid binding activity;other molecular function	Pf00177	6193	ENSG00000083845	RPS5	B2R4T2; hsa:6193; P46782; Q96BN0	L13a-mediated translational silencing of Ceruloplasmin expression; Translation initiation complex formation; Formation of a pool of free 40S subunits; Formation of the ternary complex, and subsequently, the 43S complex; Ribosomal scanning and start codon recognition; GTP hydrolysis and joining of the 60S ribosomal subunit; Major pathway of rRNA processing in the nucleolus and cytosol; Regulation …	Cytoplasmic ribosomal proteins	17	100	High	1	Met-loss+Acetyl [N-Term]; Acetyl [N-Term]
FALSE	High	Master Protein	O14974	Protein phosphatase 1 regulatory subunit 12A OS=Homo sapiens GN=PPP1R12A PE=1 SV=1	0	45.806	11	10	10	10	1030	115.2	5.4	25.71	10	cell cycle OR cell proliferation;cell organization and biogenesis;protein metabolism;other metabolic processes;signal transduction;other biological processes	plasma membrane;other membranes;cytosol;cytoskeleton;nucleus;other cell component	enzyme regulator activity;other molecular function	Pf00023, Pf15898	4659	ENSG00000058272	PPP1R12A	B4DZ09; F8VWB4; hsa:4659; O14974; Q2NKL4; Q569H0; Q86WU3; Q8NFR6; Q9BYH0	Regulation of PLK1 Activity at G2/M Transition; RHO GTPases activate CIT; RHO GTPases activate PKNs; RHO GTPases Activate ROCKs; RHO GTPases activate PAKs	Focal adhesion; Hippo-Merlin signaling dysregulation; Regulation of actin cytoskeleton	8	100	High	1
FALSE	High	Master Protein	Q96I24	Far upstream element-binding protein 3 OS=Homo sapiens GN=FUBP3 PE=1 SV=2	0	45.622	12	6	9	6	572	61.6	8.38	28.04	6	RNA metabolism OR transcription;other metabolic processes;other biological processes	nucleus;other cell component	nucleic acid binding activity	Pf00013	8939	ENSG00000107164	FUBP3	A3KFK8; A3KFL0; hsa:8939; Q92946; Q96I24; Q9BVB6			0	100	High	1
FALSE	High	Master Protein	P62910	60S ribosomal protein L32 OS=Homo sapiens GN=RPL32 PE=1 SV=2	0	45.476	38	7	10	7	135	15.9	11.33	27.58	7	protein metabolism;other metabolic processes	cytosol;translational apparatus	other molecular function	Pf01655	6161	ENSG00000144713	RPL32	B2R4Q3; hsa:6161; P02433; P62910	L13a-mediated translational silencing of Ceruloplasmin expression; Formation of a pool of free 40S subunits; GTP hydrolysis and joining of the 60S ribosomal subunit; Major pathway of rRNA processing in the nucleolus and cytosol; Regulation of expression of SLITs and ROBOs; SRP-dependent cotranslational protein targeting to membrane; Response of EIF2AK4 (GCN2) to amino acid deficiency; Nonsense Me…	Cytoplasmic ribosomal proteins	14	100	High	1	Met-loss [N-Term]
FALSE	High	Master Protein	P04792	Heat shock protein beta-1 OS=Homo sapiens GN=HSPB1 PE=1 SV=2	0	45.392	36	6	7	6	205	22.8	6.4	21.99	6	stress response;transport;signal transduction;other biological processes	plasma membrane;other membranes;cytosol;cytoskeleton;nucleus;other cell component	enzyme regulator activity;other molecular function	Pf00011	3315	ENSG00000106211	HSPB1	B2R4N8; hsa:3315; P04792; Q6FI47; Q96C20; Q96EI7; Q9UC31; Q9UC34; Q9UC35; Q9UC36	Extra-nuclear estrogen signaling; VEGFA-VEGFR2 Pathway; MAPK6/MAPK4 signaling; AUF1 (hnRNP D0) binds and destabilizes mRNA	Apoptosis-related network due to altered Notch3 in ovarian cancer; Fas ligand pathway and stress induction of heat shock proteins; MAPK signaling pathway; ATM signaling in development and disease ; VEGFA-VEGFR2 signaling pathway; p38 MAPK signaling pathway; Extracellular vesicles in the crosstalk of cardiac cells; Ferroptosis; IL-18 signaling pathway; Intracellular trafficking proteins involved i…	14	100	High	1
FALSE	High	Master Protein	Q9Y678	Coatomer subunit gamma-1 OS=Homo sapiens GN=COPG1 PE=1 SV=1	0	45.355	11	7	9	7	874	97.7	5.47	20.49	7	transport;other biological processes	other membranes;cytosol;ER/Golgi	other molecular function	Pf01602, Pf08752, Pf16381	22820	ENSG00000181789	COPG1	A8K6M8; B3KMF6; hsa:22820; Q54AC4; Q9Y678	COPI-dependent Golgi-to-ER retrograde traffic; COPI-mediated anterograde transport	VEGFA-VEGFR2 signaling pathway	3	100	High	1
FALSE	High	Master Protein	Q7Z478	ATP-dependent RNA helicase DHX29 OS=Homo sapiens GN=DHX29 PE=1 SV=2	0	45.33	9	9	9	9	1369	155.1	8.09	22.93	9	cell organization and biogenesis;protein metabolism;other metabolic processes;other biological processes	cytosol;translational apparatus	translation activity;nucleic acid binding activity;other molecular function	Pf00270, Pf00271, Pf04408, Pf07717	54505	ENSG00000067248	DHX29	hsa:54505; O75549; Q63HN0; Q63HN3; Q7Z478; Q8IWW2; Q8N3A1; Q9UMH2		VEGFA-VEGFR2 signaling pathway	1	100	High	1
FALSE	High	Master Protein	P55081	Microfibrillar-associated protein 1 OS=Homo sapiens GN=MFAP1 PE=1 SV=2	0	45.223	27	9	9	9	439	51.9	4.98	17.84	9	RNA metabolism OR transcription;other metabolic processes	non-structural extracellular;extracellular matrix;cytoskeleton;nucleus		Pf06991	4236	ENSG00000140259	MFAP1	hsa:4236; P55081; Q86TG6	Molecules associated with elastic fibres	Canonical and non-canonical Notch signaling; Ciliary landscape	3	100	High	1	Met-loss+Acetyl [N-Term]
FALSE	High	Master Protein	P63151	Serine/threonine-protein phosphatase 2A 55 kDa regulatory subunit B alpha isoform OS=Homo sapiens GN=PPP2R2A PE=1 SV=1	0	45.167	25	8	10	8	447	51.7	6.2	25.91	8	protein metabolism;other metabolic processes;other biological processes	cytosol;nucleus;other cell component	enzyme regulator activity;cytoskeletal activity;other molecular function		5520	ENSG00000221914	PPP2R2A	B2RBU8; B4E1T7; hsa:5520; P50409; P63151; Q00007	Nonsense Mediated Decay (NMD) enhanced by the Exon Junction Complex (EJC); Cyclin D associated events in G1; Cyclin A/B1/B2 associated events during G2/M transition; Initiation of Nuclear Envelope (NE) Reformation	Wnt signaling pathway and pluripotency; PI3K-Akt signaling pathway; Glycogen synthesis and degradation	7	100	High	1
FALSE	High	Master Protein	Q14527	Helicase-like transcription factor OS=Homo sapiens GN=HLTF PE=1 SV=2	0	45.125	11	8	8	8	1009	113.9	8.6	24.34	8	cell organization and biogenesis;protein metabolism;other metabolic processes;other biological processes	nucleus;other cell component	nucleic acid binding activity;other molecular function	Pf00176, Pf00271, Pf08797, Pf13923	6596	ENSG00000071794	HLTF	D3DNH3; hsa:6596; Q14527; Q14536; Q16051; Q7KYJ6; Q86YA5; Q92652; Q96KM9	E3 ubiquitin ligases ubiquitinate target proteins	Retinoblastoma gene in cancer	2	100	High	1
FALSE	High	Master Protein	P16615	Sarcoplasmic/endoplasmic reticulum calcium ATPase 2 OS=Homo sapiens GN=ATP2A2 PE=1 SV=1	0	44.797	8	7	9	7	1042	114.7	5.34	27.57	7	cell adhesion;cell organization and biogenesis;other metabolic processes;stress response;transport;signal transduction;other biological processes	plasma membrane;other membranes;cytosol;ER/Golgi;other cell component	signal transduction activity or receptor binding;transporter activity;other molecular function	Pf00122, Pf00689, Pf00690, Pf08282, Pf13246	488	ENSG00000174437	ATP2A2	A6NDN7; B4DF05; hsa:488; P16614; P16615; Q86VJ2	Ion homeostasis; Ion transport by P-type ATPases; Pre-NOTCH Processing in Golgi; Reduction of cytosolic Ca++ levels	Alzheimer's disease and miRNA effects; Arrhythmogenic right ventricular cardiomyopathy; Endothelin pathways; Myometrial relaxation and contraction pathways; Alzheimer's disease; Calcium regulation in cardiac cells	10	100	High	1
FALSE	High	Master Protein	P00450	Ceruloplasmin OS=Homo sapiens GN=CP PE=1 SV=1	0	44.198	7	6	9	6	1065	122.1	5.72	21.85	6	transport;other biological processes	non-structural extracellular;plasma membrane;other membranes;ER/Golgi	other molecular function	Pf00394, Pf07731, Pf07732	1356	ENSG00000047457	CP	hsa:1356; P00450; Q14063; Q2PP18; Q9UKS4	Regulation of Insulin-like Growth Factor (IGF) transport and uptake by Insulin-like Growth Factor Binding Proteins (IGFBPs); Post-translational protein phosphorylation; Metal ion SLC transporters; Iron uptake and transport; Defective SLC40A1 causes hemochromatosis 4 (HFE4) (macrophages); Defective CP causes aceruloplasminemia (ACERULOP)	Ferroptosis; Neurodegeneration with brain iron accumulation (NBIA) subtypes pathway	8	100	High	1
FALSE	High	Master Protein	Q7L2E3	Putative ATP-dependent RNA helicase DHX30 OS=Homo sapiens GN=DHX30 PE=1 SV=1	0	44.076	9	10	11	10	1194	133.9	8.78	27.32	10	cell organization and biogenesis;developmental processes	cytosol;mitochondrion;other cell component	nucleic acid binding activity;other molecular function	Pf00270, Pf00271, Pf04408, Pf07717	22907	ENSG00000132153	DHX30	A8K5F1; hsa:22907; O94965; Q7L2E3; Q7Z753; Q96CH4; Q9NUQ0			0	100	High	1
FALSE	High	Master Protein	Q96EY1	DnaJ homolog subfamily A member 3, mitochondrial OS=Homo sapiens GN=DNAJA3 PE=1 SV=2	0	43.973	14	5	8	5	480	52.5	9.26	24.28	5	cell organization and biogenesis;other metabolic processes;stress response;developmental processes;signal transduction;other biological processes	plasma membrane;other membranes;cytosol;mitochondrion;nucleus;other cell component	signal transduction activity or receptor binding;enzyme regulator activity;other molecular function	Pf00226, Pf00684, Pf01556	9093	ENSG00000103423; ENSG00000276726	DNAJA3	B2RAJ5; B4DI33; E7ES32; hsa:9093; O75472; Q8WUJ6; Q8WXJ3; Q96D76; Q96EY1; Q96IV1; Q9NYH8			0	100	High	1
FALSE	High	Master Protein	Q7L4I2	Arginine/serine-rich coiled-coil protein 2 OS=Homo sapiens GN=RSRC2 PE=1 SV=1	0	43.902	16	5	7	5	434	50.5	11.33	22.2	5				Pf15477	65117	ENSG00000111011	RSRC2	hsa:65117; Q6N040; Q6NW16; Q7L4I2; Q9H864			0	100	High	1
FALSE	High	Master Protein	P63220	40S ribosomal protein S21 OS=Homo sapiens GN=RPS21 PE=1 SV=1	0	43.893	53	3	5	3	83	9.1	8.5	20.85	3	protein metabolism;RNA metabolism OR transcription;other metabolic processes	cytosol;ER/Golgi;translational apparatus;nucleus;other cell component	other molecular function	Pf01249	6227	ENSG00000171858	RPS21	hsa:6227; P35265; P63220	L13a-mediated translational silencing of Ceruloplasmin expression; Translation initiation complex formation; Formation of a pool of free 40S subunits; Formation of the ternary complex, and subsequently, the 43S complex; Ribosomal scanning and start codon recognition; GTP hydrolysis and joining of the 60S ribosomal subunit; SRP-dependent cotranslational protein targeting to membrane; Regulation of…	Cytoplasmic ribosomal proteins	17	100	High	1	Acetyl [N-Term]
FALSE	High	Master Protein	P11182	Lipoamide acyltransferase component of branched-chain alpha-keto acid dehydrogenase complex, mitochondrial OS=Homo sapiens GN=DBT PE=1 SV=3	0	43.852	19	8	9	8	482	53.5	8.51	27.06	8		cytosol;cytoskeleton;mitochondrion;other cell component	other molecular function	Pf00198, Pf00364, Pf02817	1629	ENSG00000137992	DBT	B2R811; hsa:1629; P11182; Q5VVL8	RHOH GTPase cycle; Glyoxylate metabolism and glycine degradation; Branched-chain amino acid catabolism		3	100	High	1
FALSE	High	Master Protein	Q9H0G5	Nuclear speckle splicing regulatory protein 1 OS=Homo sapiens GN=NSRP1 PE=1 SV=1	0	43.838	20	8	9	8	558	66.4	8.84	21.2	8	RNA metabolism OR transcription;other metabolic processes;developmental processes;other biological processes	nucleus;other cell component	nucleic acid binding activity	Pf09745, Pf20427	84081	ENSG00000126653	NSRP1	hsa:84081; Q6FI71; Q9H0G5			0	100	High	1
FALSE	High	Master Protein	Q9UHX1	Poly(U)-binding-splicing factor PUF60 OS=Homo sapiens GN=PUF60 PE=1 SV=1	0	43.818	23	7	7	7	559	59.8	5.29	24.11	7	cell organization and biogenesis;RNA metabolism OR transcription;other metabolic processes;other biological processes	nucleus;other cell component	nucleic acid binding activity;other molecular function	Pf00076	22827	ENSG00000179950; ENSG00000274081	PUF60	A8K8K8; hsa:22827; Q969E7; Q96D94; Q96H63; Q99628; Q9NZA0; Q9UHX1; Q9UJY7	mRNA Splicing - Major Pathway		1	100	High	1
FALSE	High	Master Protein	P28288	ATP-binding cassette sub-family D member 3 OS=Homo sapiens GN=ABCD3 PE=1 SV=1	0	43.428	9	4	6	4	659	75.4	9.36	19.47	4	cell organization and biogenesis;other metabolic processes;transport;other biological processes	other membranes;cytosol;mitochondrion;other cytoplasmic organelle;other cell component	transporter activity;other molecular function	Pf00005, Pf06472	5825	ENSG00000117528	ABCD3	D3DT46; hsa:5825; P28288; Q15271; Q6NUN5; Q96DA3; Q9H529	RHOA GTPase cycle; RHOC GTPase cycle; Class I peroxisomal membrane protein import; ABC transporters in lipid homeostasis	Nuclear receptors in lipid metabolism and toxicity; Fragile X syndrome	6	100	High	1
FALSE	High	Master Protein	O75534	Cold shock domain-containing protein E1 OS=Homo sapiens GN=CSDE1 PE=1 SV=2	0	43.11	14	10	11	10	798	88.8	6.25	22.14	10	cell organization and biogenesis;RNA metabolism OR transcription;other metabolic processes;developmental processes;other biological processes	plasma membrane;other membranes;cytosol;ER/Golgi;other cell component	nucleic acid binding activity	Pf00313, Pf12901	7812	ENSG00000009307	CSDE1	A8K281; E9PGZ0; G5E9Q2; hsa:7812; O75534; O94961; Q5TF04; Q5TF05; Q68DF1; Q68DI9; Q9Y2S4			0	100	High	1
FALSE	High	Master Protein	O43175	D-3-phosphoglycerate dehydrogenase OS=Homo sapiens GN=PHGDH PE=1 SV=4	0	42.793	17	9	9	9	533	56.6	6.71	25.56	9	cell cycle OR cell proliferation;cell organization and biogenesis;other metabolic processes;developmental processes;other biological processes	cytosol	other molecular function	Pf00389, Pf02826, Pf19304	26227	ENSG00000092621	PHGDH	B2RD08; hsa:26227; O43175; Q5SZU3; Q9BQ01	Serine biosynthesis	Trans-sulfuration and one-carbon metabolism; Clear cell renal cell carcinoma pathways; Neuroinflammation and glutamatergic signaling	4	100	High	1	Met-loss+Acetyl [N-Term]
FALSE	High	Master Protein	P33121	Long-chain-fatty-acid--CoA ligase 1 OS=Homo sapiens GN=ACSL1 PE=1 SV=1	0	42.685	14	9	9	9	698	77.9	7.15	20.6	9	other metabolic processes;transport;signal transduction;other biological processes	plasma membrane;other membranes;mitochondrion;ER/Golgi;other cytoplasmic organelle	other molecular function	Pf00501, Pf13193	2180	ENSG00000151726	ACSL1	B7Z452; D3DP57; hsa:2180; P33121; P41215; Q8N8V7; Q8TA99	alpha-linolenic acid (ALA) metabolism; Linoleic acid (LA) metabolism; PPARA activates gene expression; Synthesis of very long-chain fatty acyl-CoAs	Fatty acid beta-oxidation; Fatty acid biosynthesis; Mitochondrial long chain fatty acid beta-oxidation; PPAR signaling pathway; Ferroptosis; Thermogenesis; Cholesterol metabolism with Bloch and Kandutsch-Russell pathways; Omega-3 / omega-6 fatty acid synthesis; Omega-9 fatty acid synthesis; Fatty acid transporters	14	100	High	1	Acetyl [N-Term]
FALSE	High	Master Protein	Q9Y4W6	AFG3-like protein 2 OS=Homo sapiens GN=AFG3L2 PE=1 SV=2	0	42.35	11	10	11	10	797	88.5	8.66	26.2	10	cell organization and biogenesis;protein metabolism;other metabolic processes;transport;developmental processes;other biological processes	other membranes;mitochondrion	other molecular function	Pf00004, Pf01434, Pf06480, Pf17862	10939	ENSG00000141385	AFG3L2	hsa:10939; Q6P1L0; Q9Y4W6	Processing of SMDT1	Ciliary landscape	2	100	High	1
FALSE	High	Master Protein	Q9Y4P3	Transducin beta-like protein 2 OS=Homo sapiens GN=TBL2 PE=1 SV=1	0	42.325	17	6	6	6	447	49.8	9.44	23.79	6	stress response;signal transduction	other membranes;ER/Golgi	other molecular function	Pf00400	26608	ENSG00000106638	TBL2	hsa:26608; Q9UQE2; Q9Y4P3		7q11.23 copy number variation syndrome	1	100	High	1
FALSE	High	Master Protein	O76031	ATP-dependent Clp protease ATP-binding subunit clpX-like, mitochondrial OS=Homo sapiens GN=CLPX PE=1 SV=2	0	42.249	12	6	6	6	633	69.2	7.58	21.2	6	protein metabolism;other metabolic processes;other biological processes	other membranes;cytosol;mitochondrion;nucleus;other cell component	enzyme regulator activity;other molecular function	Pf07724, Pf10431	10845	ENSG00000166855	CLPX	A1L428; A8K8F1; B9EGI8; hsa:10845; O76031; Q9H4D9			0	100	High	1
FALSE	High	Master Protein	Q16630	Cleavage and polyadenylation specificity factor subunit 6 OS=Homo sapiens GN=CPSF6 PE=1 SV=2	0	42.242	13	7	10	7	551	59.2	7.15	21.93	7	cell organization and biogenesis;RNA metabolism OR transcription;other metabolic processes;other biological processes	nucleus;other cell component	translation activity;nucleic acid binding activity;other molecular function	Pf00076	11052	ENSG00000111605	CPSF6	A8K7K9; hsa:11052; Q16630; Q53ES1; Q9BSJ7; Q9BW18	Signaling by FGFR1 in disease; Signaling by cytosolic FGFR1 fusion mutants		2	100	High	1
FALSE	High	Master Protein	P14678	Small nuclear ribonucleoprotein-associated proteins B and B' OS=Homo sapiens GN=SNRPB PE=1 SV=2	0	42.172	19	6	8	6	240	24.6	11.19	25.23	6	cell organization and biogenesis;protein metabolism;RNA metabolism OR transcription;other metabolic processes;developmental processes	cytosol;nucleus;other cell component	nucleic acid binding activity;other molecular function	Pf01423	6628	ENSG00000125835	SNRPB	hsa:6628; P14678; Q15490; Q6IB35; Q9UIS5	snRNP Assembly; mRNA Splicing - Major Pathway; RNA Polymerase II Transcription Termination; mRNA Splicing - Minor Pathway; SLBP independent Processing of Histone Pre-mRNAs; SLBP Dependent Processing of Replication-Dependent Histone Pre-mRNAs	mRNA processing	7	100	High	1
FALSE	High	Master Protein	P38919	Eukaryotic initiation factor 4A-III OS=Homo sapiens GN=EIF4A3 PE=1 SV=4	0	42.172	16	7	9	5	411	46.8	6.73	24.62	7	RNA metabolism OR transcription;other metabolic processes;transport;developmental processes;other biological processes	cytosol;nucleus;other cell component	nucleic acid binding activity;other molecular function	Pf00270, Pf00271	9775	ENSG00000141543	EIF4A3	hsa:9775; P38919; Q15033; Q6IBQ2; Q96A18	mRNA Splicing - Major Pathway; Regulation of expression of SLITs and ROBOs; mRNA 3'-end processing; RNA Polymerase II Transcription Termination; Transport of Mature mRNA derived from an Intron-Containing Transcript; Deadenylation of mRNA; Nonsense Mediated Decay (NMD) enhanced by the Exon Junction Complex (EJC); ISG15 antiviral mechanism		8	100	High	1
FALSE	High	Master Protein	Q9NTI5	Sister chromatid cohesion protein PDS5 homolog B OS=Homo sapiens GN=PDS5B PE=1 SV=1	0	41.553	5	5	6	5	1447	164.6	8.47	18.81	5	cell cycle OR cell proliferation;cell organization and biogenesis;DNA metabolism;other metabolic processes;stress response;other biological processes	cytosol;nucleus;other cell component	nucleic acid binding activity	Pf20168	23047	ENSG00000083642	PDS5B	hsa:23047; Q5R3S3; Q5W0K8; Q6NSC3; Q8IXT6; Q9H5N8; Q9NTI5; Q9Y2I5; Q9Y451	Separation of Sister Chromatids; Resolution of Sister Chromatid Cohesion; Establishment of Sister Chromatid Cohesion; Cohesin Loading onto Chromatin	Cohesin complex - Cornelia de Lange syndrome	5	100	High	1
FALSE	High	Master Protein	P48444	Coatomer subunit delta OS=Homo sapiens GN=ARCN1 PE=1 SV=1	0	41.383	18	8	9	8	511	57.2	6.21	22.9	8	transport;developmental processes;other biological processes	other membranes;cytosol;ER/Golgi		Pf00928, Pf01217	372	ENSG00000095139	ARCN1	B4E1X2; E9PEU4; hsa:372; P48444; Q52M80	COPI-dependent Golgi-to-ER retrograde traffic; COPI-mediated anterograde transport	miR-517 relationship with ARCN1 and USP1	3	100	High	1
FALSE	High	Master Protein	Q9NUL3	Double-stranded RNA-binding protein Staufen homolog 2 OS=Homo sapiens GN=STAU2 PE=1 SV=1	0	41.339	22	8	8	8	570	62.6	9.61	25.38	8		cytoskeleton	nucleic acid binding activity	Pf00035, Pf16482	100967421	ENSPANG00000021222; ENSPPAG00000034287	STAU2	A0A024R7X7; A0A2I3MHH7; A0A2R9B003			0	100	High	1
FALSE	High	Master Protein	Q08945	FACT complex subunit SSRP1 OS=Homo sapiens GN=SSRP1 PE=1 SV=1	0	41.279	14	8	9	8	709	81	6.87	23.54	8	DNA metabolism;other metabolic processes;stress response;other biological processes	nucleus	nucleic acid binding activity;other molecular function	Pf00505, Pf03531, Pf08512, Pf17292	6749	ENSG00000149136	SSRP1	hsa:6749; Q08945; Q5BJG8	Formation of RNA Pol II elongation complex ; Formation of HIV elongation complex in the absence of HIV Tat; Formation of HIV-1 elongation complex containing HIV-1 Tat; Pausing and recovery of Tat-mediated HIV elongation; Tat-mediated HIV elongation arrest and recovery; HIV elongation arrest and recovery; Pausing and recovery of HIV elongation; RNA Polymerase II Pre-transcription Events; TP53 Regu…		12	100	High	1
FALSE	High	Master Protein	P78344	Eukaryotic translation initiation factor 4 gamma 2 OS=Homo sapiens GN=EIF4G2 PE=1 SV=1	0	41.108	15	8	10	8	907	102.3	7.14	26.48	8	cell organization and biogenesis;protein metabolism;other metabolic processes;developmental processes;other biological processes	cytosol;translational apparatus;other cell component	nucleic acid binding activity	Pf02020, Pf02847, Pf02854	1982	ENSG00000110321	EIF4G2	hsa:1982; O60877; P78344; P78404; Q0VH00; Q0VH01; Q2NKW9; Q49A79; Q53EU1; Q58EZ2; Q8NI71; Q96C16	ISG15 antiviral mechanism	VEGFA-VEGFR2 signaling pathway; Exercise-induced circadian regulation; Acute viral myocarditis	4	100	High	1
FALSE	High	Master Protein	P55072	Transitional endoplasmic reticulum ATPase OS=Homo sapiens GN=VCP PE=1 SV=4	0	41.048	9	5	6	5	806	89.3	5.26	19.8	5	cell cycle OR cell proliferation;cell organization and biogenesis;protein metabolism;DNA metabolism;other metabolic processes;stress response;transport;signal transduction;other biological processes	non-structural extracellular;other membranes;cytosol;ER/Golgi;nucleus;other cytoplasmic organelle;other cell component	signal transduction activity or receptor binding;enzyme regulator activity;other molecular function	Pf00004, Pf02359, Pf02933, Pf09336, Pf17862	7415	ENSG00000165280	VCP	B2R5T8; hsa:7415; P55072; Q0V924; Q2TAI5; Q969G7; Q9UCD5	Aggrephagy; Neutrophil degranulation; E3 ubiquitin ligases ubiquitinate target proteins; RHOH GTPase cycle; Ovarian tumor domain proteases; HSF1 activation; ABC-family proteins mediated transport; Hedgehog ligand biogenesis; Hh mutants are degraded by ERAD; Defective CFTR causes cystic fibrosis; Josephin domain DUBs; Translesion Synthesis by POLH; N-glycan trimming in the ER and Calnexin/Calretic…		16	100	High	1	Met-loss+Acetyl [N-Term]
FALSE	High	Master Protein	P63173	60S ribosomal protein L38 OS=Homo sapiens GN=RPL38 PE=1 SV=2	0	41.016	53	4	7	4	70	8.2	10.1	23.26	4	cell organization and biogenesis;protein metabolism;other metabolic processes;developmental processes;other biological processes	cytosol;translational apparatus;other cell component	nucleic acid binding activity;other molecular function	Pf01781	6169	ENSG00000172809	RPL38	B2R5A8; hsa:6169; P23411; P63173	L13a-mediated translational silencing of Ceruloplasmin expression; Formation of a pool of free 40S subunits; GTP hydrolysis and joining of the 60S ribosomal subunit; Major pathway of rRNA processing in the nucleolus and cytosol; Regulation of expression of SLITs and ROBOs; SRP-dependent cotranslational protein targeting to membrane; Response of EIF2AK4 (GCN2) to amino acid deficiency; Nonsense Me…	Mesodermal commitment pathway; Mesodermal commitment pathway; Cytoplasmic ribosomal proteins	16	100	High	1
FALSE	High	Master Protein	Q16822	Phosphoenolpyruvate carboxykinase [GTP], mitochondrial OS=Homo sapiens GN=PCK2 PE=1 SV=3	0	40.999	15	7	7	7	640	70.7	7.62	17.47	7	other metabolic processes		kinase activity;other molecular function	Pf00821, Pf17297			PCK2	A0A0S2Z430			0	100	High	1
FALSE	High	Master Protein	Q9P2J5	Leucine--tRNA ligase, cytoplasmic OS=Homo sapiens GN=LARS PE=1 SV=2	0	40.721	11	10	10	10	1176	134.4	7.3	23.57	10	cell organization and biogenesis;protein metabolism;RNA metabolism OR transcription;other metabolic processes;stress response;other biological processes	cytosol;ER/Golgi;nucleus;other cytoplasmic organelle;other cell component	enzyme regulator activity;other molecular function	Pf00133, Pf08264	51520	ENSG00000133706	LARS1	A2RRR4; A7E266; B4DJ10; hsa:51520; Q2TU79; Q9NSE1; Q9P2J5	Cytosolic tRNA aminoacylation; Selenoamino acid metabolism		2	100	High	1
FALSE	High	Master Protein	Q9Y3U8	60S ribosomal protein L36 OS=Homo sapiens GN=RPL36 PE=1 SV=3	0	40.691	30	5	10	5	105	12.2	11.59	25.74	5	protein metabolism;other metabolic processes	cytosol;translational apparatus;nucleus	other molecular function	Pf01158	25873	ENSG00000130255	RPL36	B2R4Y1; D6W634; hsa:25873; Q6FIG1; Q9UQF6; Q9Y3U8	L13a-mediated translational silencing of Ceruloplasmin expression; Formation of a pool of free 40S subunits; GTP hydrolysis and joining of the 60S ribosomal subunit; SRP-dependent cotranslational protein targeting to membrane; Regulation of expression of SLITs and ROBOs; Major pathway of rRNA processing in the nucleolus and cytosol; Nonsense Mediated Decay (NMD) enhanced by the Exon Junction Comp…	Cytoplasmic ribosomal proteins	14	100	High	1	Met-loss [N-Term]
FALSE	High	Master Protein	P82650	28S ribosomal protein S22, mitochondrial OS=Homo sapiens GN=MRPS22 PE=1 SV=1	0	40.408	27	7	7	7	360	41.3	7.9	22.04	7		other membranes;mitochondrion;translational apparatus	other molecular function	Pf10245	56945	ENSG00000175110	MRPS22	hsa:56945; P82650; Q9H3I1	Mitochondrial translation initiation; Mitochondrial translation elongation; Mitochondrial translation termination		3	100	High	1
FALSE	High	Master Protein	Q13501	Sequestosome-1 OS=Homo sapiens GN=SQSTM1 PE=1 SV=1	0	40.183	13	3	4	3	440	47.7	5.22	16.98	3	cell organization and biogenesis;protein metabolism;other metabolic processes;stress response;transport;signal transduction;other biological processes	cytosol;cytoskeleton;mitochondrion;ER/Golgi;nucleus;other cytoplasmic organelle;other cell component	signal transduction activity or receptor binding;kinase activity;other molecular function	Pf00564, Pf00569, Pf16577	8878	ENSG00000161011	SQSTM1	A6NFN7; B2R661; B3KUW5; hsa:8878; Q13446; Q13501; Q9BUV7; Q9BVS6; Q9UEU1	Interleukin-1 signaling; Signaling by ALK fusions and activated point mutants; p75NTR recruits signalling complexes; NF-kB is activated and signals survival; PINK1-PRKN Mediated Mitophagy; NRIF signals cell death from the nucleus; Pexophagy	Regulation of toll-like receptor signaling pathway; IL-1 signaling pathway; RANKL/RANK signaling pathway; Brain-derived neurotrophic factor (BDNF) signaling pathway; Apoptosis-related network due to altered Notch3 in ovarian cancer; Nuclear receptors meta-pathway; NRF2 pathway; Interleukin-1 induced activation of NF-kB; Clear cell renal cell carcinoma pathways; CAMKK2 pathway; 7q11.23 copy number…	19	100	High	1
FALSE	High	Master Protein	P45880	Voltage-dependent anion-selective channel protein 2 OS=Homo sapiens GN=VDAC2 PE=1 SV=2	0	40.16	22	5	6	5	294	31.5	7.56	17.07	5	cell organization and biogenesis;transport;signal transduction;other biological processes	other membranes;mitochondrion;ER/Golgi;other cell component	transporter activity;other molecular function	Pf01459	7417	ENSG00000165637	VDAC2	hsa:7417; P45880; Q5VWK1; Q5VWK3; Q6IB40; Q7L3J5; Q9BWK8; Q9Y5I6	Ub-specific processing proteases; Mitochondrial calcium ion transport	Alzheimer's disease and miRNA effects; Ferroptosis; Alzheimer's disease	5	100	High	1
FALSE	High	Master Protein	Q9Y4L1	Hypoxia up-regulated protein 1 OS=Homo sapiens GN=HYOU1 PE=1 SV=1	0	39.978	6	6	6	6	999	111.3	5.22	17.91	6	stress response;transport;other biological processes	non-structural extracellular;ER/Golgi;other cell component	other molecular function	Pf00012	10525	ENSG00000149428; ENSG00000280682	HYOU1	A8C1Z0; B7Z909; hsa:10525; Q2I204; Q53H25; Q9Y4L1	XBP1(S) activates chaperone genes; Scavenging by Class F Receptors	VEGFA-VEGFR2 signaling pathway	3	100	High	1
FALSE	High	Master Protein	Q01130	Serine/arginine-rich splicing factor 2 OS=Homo sapiens GN=SRSF2 PE=1 SV=4	0	39.941	22	5	6	5	221	25.5	11.85	22.04	5	cell cycle OR cell proliferation;RNA metabolism OR transcription;other metabolic processes;other biological processes	cytosol;nucleus;other cell component	nucleic acid binding activity;other molecular function	Pf00076	6427	ENSG00000161547	SRSF2	B3KWD5; B4DN89; H0YG49; hsa:6427; Q01130	mRNA Splicing - Major Pathway; mRNA 3'-end processing; RNA Polymerase II Transcription Termination; Transport of Mature mRNA derived from an Intron-Containing Transcript; mRNA Splicing - Minor Pathway	mRNA processing	6	100	High	1	Met-loss+Acetyl [N-Term]
FALSE	High	Master Protein	Q96QR8	Transcriptional activator protein Pur-beta OS=Homo sapiens GN=PURB PE=1 SV=3	0	39.475	24	11	12	7	312	33.2	5.43	23.94	11	cell cycle OR cell proliferation;other biological processes	nucleus	nucleic acid binding activity;other molecular function	Pf04845	5814	ENSG00000146676	PURB	A4D2L7; hsa:5814; Q96QR8			0	100	High	1
FALSE	High	Master Protein	Q8N1G4	Leucine-rich repeat-containing protein 47 OS=Homo sapiens GN=LRRC47 PE=1 SV=1	0	39.403	15	7	8	7	583	63.4	8.28	23.54	7			other molecular function	Pf00560, Pf03483, Pf12799	57470	ENSG00000130764	LRRC47	hsa:57470; Q8N1G4; Q9ULN5			0	100	High	1
FALSE	High	Master Protein	P52292	Importin subunit alpha-1 OS=Homo sapiens GN=KPNA2 PE=1 SV=1	0	39.213	15	5	6	5	529	57.8	5.4	24.83	5	cell-cell signaling;DNA metabolism;other metabolic processes;transport;signal transduction;other biological processes	plasma membrane;other membranes;cytosol;ER/Golgi;nucleus;other cell component	other molecular function	Pf00514, Pf01749, Pf16186	3838	ENSG00000182481	KPNA2	B9EJD6; hsa:3838; P52292; Q53YE3; Q6NVW7; Q9BRU5	ISG15 antiviral mechanism; NS1 Mediated Effects on Host Pathways; Estrogen-dependent gene expression; Sensing of DNA Double Strand Breaks; CaMK IV-mediated phosphorylation of CREB; CREB1 phosphorylation through the activation of CaMKII/CaMKK/CaMKIV cascasde		6	100	High	1
FALSE	High	Master Protein	Q71RC2	La-related protein 4 OS=Homo sapiens GN=LARP4 PE=1 SV=3	0	39.188	17	10	11	9	724	80.5	6.61	23.8	10	cell organization and biogenesis;protein metabolism;other metabolic processes;other biological processes	cytosol;other cell component	nucleic acid binding activity	Pf05383	113251	ENSG00000161813	LARP4	A8K6T1; E9PDG5; G3XAA8; G5E976; hsa:113251; Q5CZ97; Q6ZV14; Q71RC2; Q96NF9			0	100	High	1
FALSE	High	Master Protein	P55795	Heterogeneous nuclear ribonucleoprotein H2 OS=Homo sapiens GN=HNRNPH2 PE=1 SV=1	0	38.989	14	5	7	2	449	49.2	6.3	24.85	5	other biological processes	cytosol;nucleus;other cell component		Pf00076, Pf08080	3188	ENSG00000126945	HNRNPH2	A1L400; hsa:3188; P55795; Q9HHA7	mRNA Splicing - Major Pathway; Processing of Capped Intron-Containing Pre-mRNA	mRNA processing	3	100	High	1	Acetyl [N-Term]
FALSE	High	Master Protein	P02768	Serum albumin OS=Homo sapiens GN=ALB PE=1 SV=2	0	38.762	7	6	11	6	609	69.3	6.28	31.84	6	stress response;other biological processes	non-structural extracellular;ER/Golgi;other cell component	nucleic acid binding activity;other molecular function	Pf00273	213	ENSG00000163631	ALB	E7ESS9; hsa:213; O95574; P02768; P04277; Q13140; Q645G4; Q68DN5; Q6UXK4; Q86YG0; Q8IUK7; Q9P157; Q9P1I7; Q9UHS3; Q9UJZ0	Scavenging of heme from plasma; Cytoprotection by HMOX1; Regulation of Insulin-like Growth Factor (IGF) transport and uptake by Insulin-like Growth Factor Binding Proteins (IGFBPs); Post-translational protein phosphorylation; Platelet degranulation ; Recycling of bile acids and salts; Heme degradation; HDL remodeling; Heme biosynthesis	Selenium micronutrient network; Vitamin B12 metabolism; Folate metabolism; Complement system; VEGFA-VEGFR2 signaling pathway	14	100	High	1
FALSE	High	Master Protein	P50914	60S ribosomal protein L14 OS=Homo sapiens GN=RPL14 PE=1 SV=4	0	38.755	27	8	11	8	215	23.4	10.93	23.77	8	protein metabolism;RNA metabolism OR transcription;other metabolic processes;other biological processes	cytosol;translational apparatus;other cell component	other molecular function	Pf01929	9045	ENSG00000188846	RPL14	hsa:9045; P50914; Q45RF0; Q53G20; Q8TBD5; Q8WUT0; Q92579; Q96GR0; Q9BSB8; Q9BW65; Q9BYF6	L13a-mediated translational silencing of Ceruloplasmin expression; Formation of a pool of free 40S subunits; GTP hydrolysis and joining of the 60S ribosomal subunit; SRP-dependent cotranslational protein targeting to membrane; Regulation of expression of SLITs and ROBOs; Major pathway of rRNA processing in the nucleolus and cytosol; Nonsense Mediated Decay (NMD) enhanced by the Exon Junction Comp…	Cytoplasmic ribosomal proteins	14	100	High	1
FALSE	High	Master Protein	Q13247	Serine/arginine-rich splicing factor 6 OS=Homo sapiens GN=SRSF6 PE=1 SV=2	0	38.501	15	6	6	3	344	39.6	11.43	19.76	6	cell organization and biogenesis;RNA metabolism OR transcription;other metabolic processes;other biological processes	nucleus	nucleic acid binding activity	Pf00076	6431	ENSG00000124193	SRSF6	B7Z6J3; E1P5W6; hsa:6431; Q13244; Q13245; Q13247; Q96J06; Q9UJB8; Q9Y3N7	mRNA Splicing - Major Pathway; mRNA 3'-end processing; RNA Polymerase II Transcription Termination; Transport of Mature mRNA derived from an Intron-Containing Transcript; mRNA Splicing - Minor Pathway	mRNA processing	6	100	High	1
FALSE	High	Master Protein	P61513	60S ribosomal protein L37a OS=Homo sapiens GN=RPL37A PE=1 SV=2	0	38.489	37	3	7	3	92	10.3	10.43	19.85	3	protein metabolism;other metabolic processes	cytosol;translational apparatus	other molecular function	Pf01780	6168	ENSG00000197756	RPL37A	hsa:6168; P12751; P61513; Q6FGF5	L13a-mediated translational silencing of Ceruloplasmin expression; Formation of a pool of free 40S subunits; GTP hydrolysis and joining of the 60S ribosomal subunit; SRP-dependent cotranslational protein targeting to membrane; Regulation of expression of SLITs and ROBOs; Major pathway of rRNA processing in the nucleolus and cytosol; Nonsense Mediated Decay (NMD) enhanced by the Exon Junction Comp…	Cytoplasmic ribosomal proteins	14	100	High	1
FALSE	High	Master Protein	P42677	40S ribosomal protein S27 OS=Homo sapiens GN=RPS27 PE=1 SV=3	0	38.366	31	3	8	2	84	9.5	9.45	24.85	3	cell organization and biogenesis;protein metabolism;RNA metabolism OR transcription;other metabolic processes	cytosol;translational apparatus;nucleus;other cell component	nucleic acid binding activity;other molecular function	Pf01667	6232	ENSG00000177954	RPS27	hsa:6232; P42677; Q5T4L6	Separation of Sister Chromatids; Resolution of Sister Chromatid Cohesion; RHO GTPases Activate Formins; EML4 and NUDC in mitotic spindle formation; Amplification of signal from unattached kinetochores via a MAD2 inhibitory signal; L13a-mediated translational silencing of Ceruloplasmin expression; Translation initiation complex formation; Formation of a pool of free 40S subunits; Formation of the …	Genotoxicity pathway; Cytoplasmic ribosomal proteins	24	100	High	1
FALSE	High	Master Protein	Q16637	Survival motor neuron protein OS=Homo sapiens GN=SMN1 PE=1 SV=1	0	38.351	16	4	6	4	294	31.8	6.55	22.84	4	cell organization and biogenesis;RNA metabolism OR transcription;other metabolic processes;developmental processes	cytosol;cytoskeleton;nucleus;other cell component	nucleic acid binding activity;other molecular function	Pf06003	6606; 6607	ENSG00000172062; ENSG00000205571; ENSG00000273772; ENSG00000275349; ENSG00000277773	SMN1; SMN2	A8K0V4; hsa:6606; hsa:6607; Q13119; Q16637; Q549U5; Q96J51	snRNP Assembly		1	100	High	1
FALSE	High	Master Protein	Q8NCA5	Protein FAM98A OS=Homo sapiens GN=FAM98A PE=1 SV=1	0	38.208	30	8	8	8	519	55.4	9.03	22.8	8											0	100	High	1
FALSE	High	Master Protein	Q9C0H9	SRC kinase signaling inhibitor 1 OS=Homo sapiens GN=SRCIN1 PE=1 SV=3	0	37.934	8	5	5	5	1055	112.4	9.29	16.77	5											0	100	High	1
FALSE	High	Master Protein	Q96CW5	Gamma-tubulin complex component 3 OS=Homo sapiens GN=TUBGCP3 PE=1 SV=2	0	37.903	10	6	6	6	907	103.5	8.12	15.14	6	cell cycle OR cell proliferation;cell organization and biogenesis;other biological processes	cytosol;cytoskeleton;other cell component	cytoskeletal activity;other molecular function	Pf04130, Pf17681	10426	ENSG00000126216	TUBGCP3	hsa:10426; O43631; O60852; O60853; Q5T8L2; Q7Z4K1; Q96CW5; Q96I79	Recruitment of NuMA to mitotic centrosomes; Recruitment of mitotic centrosome proteins and complexes	15q11.2 copy number variation syndrome	3	100	High	1
FALSE	High	Master Protein	Q14258	E3 ubiquitin/ISG15 ligase TRIM25 OS=Homo sapiens GN=TRIM25 PE=1 SV=2	0	37.766	14	6	7	6	630	70.9	8.09	24.22	6	protein metabolism;other metabolic processes;stress response;other biological processes	cytosol;nucleus;other cell component	signal transduction activity or receptor binding;other molecular function	Pf00622, Pf13445, Pf13765	7706	ENSG00000121060	TRIM25	hsa:7706; Q14258	ISG15 antiviral mechanism; Termination of translesion DNA synthesis; Negative regulators of DDX58/IFIH1 signaling; Ovarian tumor domain proteases; Interferon gamma signaling; TRAF6 mediated NF-kB activation; NF-kB activation through FADD/RIP-1 pathway mediated by caspase-8 and -10; TRAF3-dependent IRF activation pathway; TRAF6 mediated IRF7 activation	Novel intracellular components of RIG-I-like receptor (RLR) pathway; Cytosolic DNA-sensing pathway; SARS-CoV-2 innate immunity evasion and cell-specific immune response	13	100	High	1
FALSE	High	Master Protein	Q00059	Transcription factor A, mitochondrial OS=Homo sapiens GN=TFAM PE=1 SV=1	0	37.684	35	9	10	9	246	29.1	9.72	25.89	9	cell organization and biogenesis;RNA metabolism OR transcription;other metabolic processes;other biological processes	cytosol;mitochondrion;other cell component	nucleic acid binding activity;other molecular function	Pf00505, Pf09011	7019	ENSG00000108064	TFAM	A8MRB2; A9QXC6; B5BU05; hsa:7019; Q00059; Q5U0C6	Transcriptional activation of mitochondrial biogenesis; Mitochondrial transcription initiation	Energy metabolism; NAD metabolism, sirtuins and aging; VEGFA-VEGFR2 signaling pathway; Mitochondrial gene expression; Orexin receptor pathway	7	100	High	1
FALSE	High	Master Protein	Q13162	Peroxiredoxin-4 OS=Homo sapiens GN=PRDX4 PE=1 SV=1	0	37.608	25	6	7	5	271	30.5	6.29	23	6	cell organization and biogenesis;protein metabolism;other metabolic processes;stress response;developmental processes;signal transduction;other biological processes	non-structural extracellular;cytosol;ER/Golgi;other cell component	other molecular function	Pf00578, Pf10417	10549	ENSG00000123131	PRDX4	hsa:10549; Q13162; Q6FHT3	Neutrophil degranulation	Selenium micronutrient network	2	100	High	1
FALSE	High	Master Protein	P49750	YLP motif-containing protein 1 OS=Homo sapiens GN=YLPM1 PE=1 SV=3	0	37.167	5	7	7	7	1951	219.8	6.57	22.73	7											0	100	High	1
FALSE	High	Master Protein	Q6P5R6	60S ribosomal protein L22-like 1 OS=Homo sapiens GN=RPL22L1 PE=1 SV=2	0	37.153	44	5	13	5	122	14.6	9.38	34.4	5	protein metabolism;other metabolic processes	translational apparatus	nucleic acid binding activity;other molecular function	Pf01776	200916	ENSG00000163584	RPL22L1	hsa:200916; Q32Q77; Q6P5R6	L13a-mediated translational silencing of Ceruloplasmin expression; Formation of a pool of free 40S subunits; GTP hydrolysis and joining of the 60S ribosomal subunit; Major pathway of rRNA processing in the nucleolus and cytosol; Regulation of expression of SLITs and ROBOs; SRP-dependent cotranslational protein targeting to membrane; Response of EIF2AK4 (GCN2) to amino acid deficiency; Nonsense Me…		13	100	High	1
FALSE	High	Master Protein	Q9BYJ9	YTH domain-containing family protein 1 OS=Homo sapiens GN=YTHDF1 PE=1 SV=1	0	37.118	17	5	7	5	559	60.8	8.79	19.18	5	cell organization and biogenesis;other biological processes	other cell component	translation activity;nucleic acid binding activity	Pf04146	54915	ENSG00000149658	YTHDF1	hsa:54915; Q8N3G5; Q8TBT1; Q96AN4; Q96S57; Q9BTI7; Q9BYJ9; Q9NX79			0	100	High	1
FALSE	High	Master Protein	P30050	60S ribosomal protein L12 OS=Homo sapiens GN=RPL12 PE=1 SV=1	0	37.077	47	6	9	6	165	17.8	9.42	26.58	6	protein metabolism;other metabolic processes	cytosol;translational apparatus;other cell component	nucleic acid binding activity;other molecular function	Pf00298, Pf03946	6136	ENSG00000197958	RPL12	hsa:6136; P30050; Q5VVV2; Q6PB27	L13a-mediated translational silencing of Ceruloplasmin expression; Formation of a pool of free 40S subunits; GTP hydrolysis and joining of the 60S ribosomal subunit; SRP-dependent cotranslational protein targeting to membrane; Regulation of expression of SLITs and ROBOs; Major pathway of rRNA processing in the nucleolus and cytosol; Nonsense Mediated Decay (NMD) enhanced by the Exon Junction Comp…	Cytoplasmic ribosomal proteins	14	100	High	1
FALSE	High	Master Protein	Q9Y3C6	Peptidyl-prolyl cis-trans isomerase-like 1 OS=Homo sapiens GN=PPIL1 PE=1 SV=1	0	37.021	29	4	6	4	166	18.2	7.99	19.11	4	protein metabolism;RNA metabolism OR transcription;other metabolic processes;other biological processes	nucleus	other molecular function	Pf00160	51645	ENSG00000137168	PPIL1	hsa:51645; O15001; Q5TDC9; Q9Y3C6	mRNA Splicing - Major Pathway		1	100	High	1
FALSE	High	Master Protein	Q5T5P2	Sickle tail protein homolog OS=Homo sapiens GN=KIAA1217 PE=1 SV=2	0	36.882	5	8	8	8	1943	214	7.06	16.39	8	developmental processes;other biological processes	other cell component	enzyme regulator activity	Pf03915	56243	ENSG00000120549	KIAA1217	A5LHW9; A6NLF3; A6PVQ5; A6PVQ6; A6PVQ7; B9EGK4; hsa:56243; Q4KMG4; Q5T5P2; Q5T5P3; Q5T7H3; Q6MZZ6; Q6ZUI4; Q8WV45; Q9NSR2; Q9ULK3			0	100	High	1
FALSE	High	Master Protein	Q9BVS4	Serine/threonine-protein kinase RIO2 OS=Homo sapiens GN=RIOK2 PE=1 SV=2	0	36.859	18	7	8	7	552	63.2	5.94	20.87	7	cell cycle OR cell proliferation;protein metabolism;RNA metabolism OR transcription;other metabolic processes;other biological processes	cytosol;nucleus;other cell component	kinase activity;other molecular function	Pf01163, Pf09202	55781	ENSG00000058729	RIOK2	D6RDI3; hsa:55781; Q9BVS4; Q9NUT0	Major pathway of rRNA processing in the nucleolus and cytosol		1	100	High	1
FALSE	High	Master Protein	O43148	mRNA cap guanine-N7 methyltransferase OS=Homo sapiens GN=RNMT PE=1 SV=1	0	36.796	18	6	6	6	476	54.8	6.61	17.01	6	RNA metabolism OR transcription;other metabolic processes;other biological processes	nucleus;other cell component	nucleic acid binding activity;other molecular function	Pf03291	8731	ENSG00000101654	RNMT	B0YJ90; D3DUJ5; hsa:8731; O43148; O94996; Q9UIJ9	RNA Pol II CTD phosphorylation and interaction with CE during HIV infection; mRNA Capping; RNA Pol II CTD phosphorylation and interaction with CE	mRNA processing	4	100	High	1
FALSE	High	Master Protein	P62266	40S ribosomal protein S23 OS=Homo sapiens GN=RPS23 PE=1 SV=3	0	36.786	31	5	8	5	143	15.8	10.49	25.86	5	cell organization and biogenesis;protein metabolism;other metabolic processes	cytosol;ER/Golgi;translational apparatus;nucleus;other cell component	other molecular function	Pf00164	6228	ENSG00000186468	RPS23	hsa:6228; P39028; P62266; Q6IB08	L13a-mediated translational silencing of Ceruloplasmin expression; Translation initiation complex formation; Formation of a pool of free 40S subunits; Formation of the ternary complex, and subsequently, the 43S complex; Ribosomal scanning and start codon recognition; GTP hydrolysis and joining of the 60S ribosomal subunit; Major pathway of rRNA processing in the nucleolus and cytosol; Regulation …	Cytoplasmic ribosomal proteins	17	100	High	1
FALSE	High	Master Protein	Q9Y6C9	Mitochondrial carrier homolog 2 OS=Homo sapiens GN=MTCH2 PE=1 SV=1	0	36.302	19	4	5	4	303	33.3	7.97	16.23	4	other biological processes	other membranes;mitochondrion		Pf00153	23788	ENSG00000109919; ENSG00000285121	MTCH2	B2R7L8; hsa:23788; Q9Y6C9			0	100	High	1
FALSE	High	Master Protein	P27694	Replication protein A 70 kDa DNA-binding subunit OS=Homo sapiens GN=RPA1 PE=1 SV=2	0	36.116	13	5	6	5	616	68.1	7.21	18.71	5	cell cycle OR cell proliferation;cell organization and biogenesis;DNA metabolism;other metabolic processes;stress response;other biological processes	nucleus;other cell component	nucleic acid binding activity;other molecular function	Pf01336, Pf04057, Pf08646, Pf16900	6117	ENSG00000132383	RPA1	A8K0Y9; hsa:6117; P27694; Q59ES9	Translesion synthesis by REV1; Translesion synthesis by POLK; Translesion synthesis by POLI; Regulation of TP53 Activity through Phosphorylation; Processing of DNA double-strand break ends; Presynaptic phase of homologous DNA pairing and strand exchange; G2/M DNA damage checkpoint; HDR through Homologous Recombination (HRR); Meiotic recombination; HDR through Single Strand Annealing (SSA); Regula…	Homologous recombination; Retinoblastoma gene in cancer; ATR signaling; G1 to S cell cycle control; DNA replication; Nucleotide excision repair; DNA repair pathways, full network; Nucleotide excision repair in xeroderma pigmentosum ; DNA mismatch repair	38	100	High	1	Met-loss [N-Term]
FALSE	High	Master Protein	P48735	Isocitrate dehydrogenase [NADP], mitochondrial OS=Homo sapiens GN=IDH2 PE=1 SV=2	0	36.058	18	7	9	7	452	50.9	8.69	26.9	7	other metabolic processes;developmental processes;other biological processes	cytosol;mitochondrion;other cytoplasmic organelle	other molecular function	Pf00180	3418	ENSG00000182054	IDH2	B2R6L6; B4DFL2; hsa:3418; P48735; Q96GT3	Transcriptional activation of mitochondrial biogenesis; Citric acid cycle (TCA cycle)	VEGFA-VEGFR2 signaling pathway; Metabolic reprogramming in colon cancer; Cerebral organic acidurias, including diseases; TCA cycle (aka Krebs or citric acid cycle)	6	100	High	1
FALSE	High	Master Protein	P26196	Probable ATP-dependent RNA helicase DDX6 OS=Homo sapiens GN=DDX6 PE=1 SV=2	0	36.042	24	6	6	6	483	54.4	8.66	20.78	6	cell organization and biogenesis;other biological processes	cytosol;cytoskeleton;mitochondrion;nucleus;other cell component	nucleic acid binding activity;other molecular function	Pf00270, Pf00271	1656	ENSG00000110367	DDX6	hsa:1656; P26196; Q5D048	mRNA decay by 5' to 3' exoribonuclease		1	100	High	1
FALSE	High	Master Protein	P04844	Dolichyl-diphosphooligosaccharide--protein glycosyltransferase subunit 2 OS=Homo sapiens GN=RPN2 PE=1 SV=3	0	35.963	9	3	4	3	631	69.2	5.69	23.77	3	protein metabolism;other metabolic processes;other biological processes	other membranes;ER/Golgi;nucleus;other cytoplasmic organelle	translation activity	Pf05817	6185	ENSG00000118705	RPN2	hsa:6185; P04844; Q5JYR6; Q6IBA5; Q96E21; Q9BUQ3; Q9UBE1	SRP-dependent cotranslational protein targeting to membrane; Asparagine N-linked glycosylation; Maturation of spike protein	Proteasome degradation	4	100	High	1
FALSE	High	Master Protein	P35221	Catenin alpha-1 OS=Homo sapiens GN=CTNNA1 PE=1 SV=1	0	35.906	9	6	6	6	906	100	6.29	18.06	6	cell adhesion;cell organization and biogenesis;stress response;developmental processes;other biological processes	plasma membrane;other membranes;cytosol;cytoskeleton;other cell component	cytoskeletal activity;other molecular function	Pf01044	1495	ENSG00000044115	CTNNA1	hsa:1495; P35221; Q12795; Q8N1C0	RHO GTPases activate IQGAPs; VEGFR2 mediated vascular permeability; Adherens junctions interactions; Myogenesis	Arrhythmogenic right ventricular cardiomyopathy; Apoptosis-related network due to altered Notch3 in ovarian cancer; VEGFA-VEGFR2 signaling pathway; White fat cell differentiation; Endometrial cancer; Mechanoregulation and pathology of YAP/TAZ via Hippo and non-Hippo mechanisms; Hippo-Merlin signaling dysregulation; Malignant pleural mesothelioma	12	100	High	1	Met-loss+Acetyl [N-Term]
FALSE	High	Master Protein	Q9BRX9	WD repeat domain-containing protein 83 OS=Homo sapiens GN=WDR83 PE=1 SV=1	0	35.895	24	6	9	6	315	34.3	5.58	18.72	6	RNA metabolism OR transcription;other metabolic processes	other membranes;nucleus;other cytoplasmic organelle		Pf00400	84292	ENSG00000123154	WDR83	B2RAF1; hsa:84292; Q53FT6; Q9BRX9	MAP2K and MAPK activation		1	100	High	1	Met-loss+Acetyl [N-Term]
FALSE	High	Master Protein	Q9P206	Uncharacterized protein KIAA1522 OS=Homo sapiens GN=KIAA1522 PE=1 SV=2	0	35.819	9	5	5	5	1035	107	9.73	16.55	5	other biological processes				57648	ENSG00000162522	KIAA1522	B4DQU8; B5MDY0; C9JH84; hsa:57648; Q8TCQ0; Q9P206			0	100	High	1
FALSE	High	Master Protein	Q9BUK6	Protein misato homolog 1 OS=Homo sapiens GN=MSTO1 PE=1 SV=1	0	35.713	18	7	7	7	570	61.8	6.11	21.01	7	cell organization and biogenesis	other membranes;cytosol;mitochondrion;other cell component		Pf10644, Pf14881	55154	ENSG00000125459	MSTO1	hsa:55154; Q53GR8; Q5CZ69; Q5T717; Q68CT6; Q7LBZ8; Q7Z3M7; Q7Z558; Q8TE05; Q9BUK6; Q9NQX2; Q9NVU4			0	100	High	1
FALSE	High	Master Protein	P62899	60S ribosomal protein L31 OS=Homo sapiens GN=RPL31 PE=1 SV=1	0	35.713	48	7	7	7	125	14.5	10.54	14.57	7	protein metabolism;other metabolic processes	cytosol;translational apparatus;nucleus	other molecular function	Pf01198	6160	ENSG00000071082	RPL31	B7Z4K2; D3DVJ4; hsa:6160; P12947; P62899; Q53SQ5; Q6IRZ0; Q6LBJ6	L13a-mediated translational silencing of Ceruloplasmin expression; Formation of a pool of free 40S subunits; GTP hydrolysis and joining of the 60S ribosomal subunit; SRP-dependent cotranslational protein targeting to membrane; Regulation of expression of SLITs and ROBOs; Major pathway of rRNA processing in the nucleolus and cytosol; Nonsense Mediated Decay (NMD) enhanced by the Exon Junction Comp…	Cytoplasmic ribosomal proteins	14	100	High	1
FALSE	High	Master Protein	P00966	Argininosuccinate synthase OS=Homo sapiens GN=ASS1 PE=1 SV=2	0	35.649	16	8	9	8	412	46.5	8.02	26.27	8	other metabolic processes;stress response;developmental processes;other biological processes	other membranes;cytosol;mitochondrion;ER/Golgi;nucleus;other cytoplasmic organelle;other cell component	other molecular function	Pf00764	445	ENSG00000130707	ASS1	hsa:445; P00966; Q6LDL2; Q86UZ0; Q96GT4	Urea cycle	Alanine and aspartate metabolism; Amino acid metabolism	3	100	High	1
FALSE	High	Master Protein	Q09028	Histone-binding protein RBBP4 OS=Homo sapiens GN=RBBP4 PE=1 SV=3	0	35.509	16	5	7	2	425	47.6	4.89	17.9	5	cell cycle OR cell proliferation;cell organization and biogenesis;other metabolic processes;other biological processes	cytosol;nucleus;other cell component	nucleic acid binding activity;other molecular function	Pf00400, Pf12265	5928	ENSG00000162521	RBBP4	B2R6G9; B4DRH0; D3DPQ3; hsa:5928; P31149; Q09028; Q53H02; Q96BV9	RNA Polymerase I Transcription Initiation; Potential therapeutics for SARS; Regulation of PTEN gene transcription; HDACs deacetylate histones; ERCC6 (CSB) and EHMT2 (G9a) positively regulate rRNA expression; Regulation of TP53 Activity through Acetylation; Deposition of new CENPA-containing nucleosomes at the centromere; HCMV Early Events; Oxidative Stress Induced Senescence; Activation of anteri…	Retinoblastoma gene in cancer; Interactome of polycomb repressive complex 2 (PRC2) ; Tumor suppressor activity of SMARCB1; Epithelial to mesenchymal transition in colorectal cancer; Effect of progerin on genes involved in Hutchinson-Gilford progeria syndrome; Malignant pleural mesothelioma	27	100	High	1	Met-loss+Acetyl [N-Term]
FALSE	High	Master Protein	Q9NZ01	Very-long-chain enoyl-CoA reductase OS=Homo sapiens GN=TECR PE=1 SV=1	0	35.342	23	7	8	7	308	36	9.45	22.5	7	other metabolic processes	other membranes;ER/Golgi	other molecular function	Pf02544	9524	ENSG00000099797	TECR	B2RD55; hsa:9524; O75350; Q6IBB2; Q9BWK3; Q9NZ01; Q9Y6P0	Synthesis of very long-chain fatty acyl-CoAs	Fragile X syndrome	2	100	High	1
FALSE	High	Master Protein	P08579	U2 small nuclear ribonucleoprotein B'' OS=Homo sapiens GN=SNRPB2 PE=1 SV=1	0	35.338	33	7	8	4	225	25.5	9.72	23.13	7	RNA metabolism OR transcription;other metabolic processes	nucleus;other cell component	nucleic acid binding activity;other molecular function	Pf00076	6629	ENSG00000125870	SNRPB2	B2R7J3; D3DW21; hsa:6629; P08579; Q9UJD4	mRNA Splicing - Major Pathway	mRNA processing; Ciliary landscape	3	100	High	1
FALSE	High	Master Protein	P16401	Histone H1.5 OS=Homo sapiens GN=HIST1H1B PE=1 SV=3	0	35.137	24	6	6	6	226	22.6	10.92	18.26	6	cell organization and biogenesis;other biological processes	nucleus;other cell component	nucleic acid binding activity;other molecular function	Pf00538	3009	ENSG00000184357	H1-5	hsa:3009; P16401; Q14529; Q3MJ42	Apoptosis induced DNA fragmentation; Formation of Senescence-Associated Heterochromatin Foci (SAHF)		2	100	High	1	Met-loss+Acetyl [N-Term]
FALSE	High	Master Protein	Q9BUJ2	Heterogeneous nuclear ribonucleoprotein U-like protein 1 OS=Homo sapiens GN=HNRNPUL1 PE=1 SV=2	0	34.722	11	7	7	7	856	95.7	6.92	16.12	7	RNA metabolism OR transcription;other metabolic processes;other biological processes	nucleus	other molecular function	Pf00622, Pf02037, Pf13671	11100	ENSG00000105323	HNRNPUL1	B3KMW7; hsa:11100; O76022; Q6ZSZ0; Q7L8P4; Q8N6Z4; Q96G37; Q9BUJ2; Q9HAL3; Q9UG75	mRNA Splicing - Major Pathway		1	100	High	1
FALSE	High	Master Protein	O15027	Protein transport protein Sec16A OS=Homo sapiens GN=SEC16A PE=1 SV=3	0	34.639	6	9	9	9	2179	233.4	5.63	20.87	9											0	100	High	1
FALSE	High	Master Protein	Q9NR30	Nucleolar RNA helicase 2 OS=Homo sapiens GN=DDX21 PE=1 SV=5	0	34.323	10	7	7	7	783	87.3	9.28	20.97	7	DNA metabolism;RNA metabolism OR transcription;other metabolic processes;stress response;other biological processes	cytosol;mitochondrion;nucleus;other cell component	nucleic acid binding activity;other molecular function	Pf00270, Pf00271, Pf08152	9188	ENSG00000165732	DDX21	B2RDL0; hsa:9188; Q13436; Q5VX41; Q68D35; Q9NR30	B-WICH complex positively regulates rRNA expression; Major pathway of rRNA processing in the nucleolus and cytosol		2	100	High	1
FALSE	High	Master Protein	O75334	Liprin-alpha-2 OS=Homo sapiens GN=PPFIA2 PE=1 SV=2	0	34.287	8	7	7	5	1257	143.2	6.11	20.44	7	cell adhesion;cell organization and biogenesis;transport;other biological processes	cytosol;other cell component	other molecular function	Pf00536, Pf07647	8499	ENSG00000139220	PPFIA2	B3KVT5; B3KXA0; B7Z2A6; B7Z3U9; B7Z663; B7ZKZ5; E7ERB8; E7ETG6; F8VP68; hsa:8499; O75334; Q2M3G8	Glutamate Neurotransmitter Release Cycle; Serotonin Neurotransmitter Release Cycle; Norepinephrine Neurotransmitter Release Cycle; Dopamine Neurotransmitter Release Cycle; Acetylcholine Neurotransmitter Release Cycle; Receptor-type tyrosine-protein phosphatases		6	100	High	1
FALSE	High	Master Protein	Q9NVE7	Pantothenate kinase 4 OS=Homo sapiens GN=PANK4 PE=1 SV=1	0	34.178	7	7	7	7	773	85.9	6.28	17.58	7	other metabolic processes	cytosol;nucleus	other molecular function	Pf01937, Pf03630	55229	ENSG00000157881; ENSG00000273494	PANK4	B9DI84; hsa:55229; Q53EU3; Q5TA84; Q7RTX3; Q9H3X5; Q9NVE7	Coenzyme A biosynthesis		1	100	High	1
FALSE	High	Master Protein	P62888	60S ribosomal protein L30 OS=Homo sapiens GN=RPL30 PE=1 SV=2	0	33.805	56	6	8	6	115	12.8	9.63	20.92	6	protein metabolism;other metabolic processes;stress response;other biological processes	cytosol;translational apparatus;nucleus;other cell component	other molecular function	Pf01248	6156	ENSG00000156482	RPL30	B2R591; hsa:6156; P04645; P62888; Q502Z6	L13a-mediated translational silencing of Ceruloplasmin expression; Formation of a pool of free 40S subunits; GTP hydrolysis and joining of the 60S ribosomal subunit; Major pathway of rRNA processing in the nucleolus and cytosol; Regulation of expression of SLITs and ROBOs; SRP-dependent cotranslational protein targeting to membrane; Response of EIF2AK4 (GCN2) to amino acid deficiency; Nonsense Me…	Cytoplasmic ribosomal proteins	14	100	High	1
FALSE	High	Master Protein	Q8NC60	Nitric oxide-associated protein 1 OS=Homo sapiens GN=NOA1 PE=1 SV=2	0	33.777	16	6	7	6	698	78.4	8.66	18.79	6	protein metabolism;other metabolic processes;other biological processes	other membranes;mitochondrion	other molecular function	Pf01926	84273	ENSG00000084092	NOA1	hsa:84273; Q8N7L6; Q8NC60; Q9BSQ9			0	100	High	1
FALSE	High	Master Protein	Q969V3	Nicalin OS=Homo sapiens GN=NCLN PE=1 SV=2	0	33.593	12	5	5	5	563	62.9	6.89	18.23	5	protein metabolism;other biological processes	other membranes;ER/Golgi;other cell component	translation activity;other molecular function	Pf04389	56926	ENSG00000125912	NCLN	D6W613; hsa:56926; O75252; Q6FI60; Q6ZMB7; Q8TAT7; Q969V3; Q96H48; Q96IS7; Q9BQH9; Q9BTX4; Q9NPP2			0	100	High	1
FALSE	High	Master Protein	Q9UHI6	Probable ATP-dependent RNA helicase DDX20 OS=Homo sapiens GN=DDX20 PE=1 SV=2	0	33.575	12	7	10	7	824	92.2	6.95	24.39	7	cell organization and biogenesis;RNA metabolism OR transcription;other metabolic processes;other biological processes	cytosol;cytoskeleton;nucleus;other cell component	nucleic acid binding activity;other molecular function	Pf00270, Pf00271	11218	ENSG00000064703	DDX20	B4DWV7; hsa:11218; Q96F72; Q9NVM3; Q9UF59; Q9UHI6; Q9UIY0; Q9Y659	snRNP Assembly	mRNA processing; Male infertility	3	100	High	1
FALSE	High	Master Protein	Q96B23	Uncharacterized protein C18orf25 OS=Homo sapiens GN=C18orf25 PE=1 SV=2	0	33.538	10	3	4	3	403	43.3	4.88	15.5	3											0	100	High	1
FALSE	High	Master Protein	P47914	60S ribosomal protein L29 OS=Homo sapiens GN=RPL29 PE=1 SV=2	0	33.488	23	4	7	4	159	17.7	11.66	24.15	4	protein metabolism;other metabolic processes;developmental processes	cytosol;translational apparatus	other molecular function	Pf01779	6159	ENSG00000162244	RPL29	A8K0H3; B2R4M8; hsa:6159; P47914; Q6IPY3	L13a-mediated translational silencing of Ceruloplasmin expression; Formation of a pool of free 40S subunits; GTP hydrolysis and joining of the 60S ribosomal subunit; Major pathway of rRNA processing in the nucleolus and cytosol; Regulation of expression of SLITs and ROBOs; SRP-dependent cotranslational protein targeting to membrane; Response of EIF2AK4 (GCN2) to amino acid deficiency; Nonsense Me…	Cytoplasmic ribosomal proteins	14	100	High	1
FALSE	High	Master Protein	P53007	Tricarboxylate transport protein, mitochondrial OS=Homo sapiens GN=SLC25A1 PE=1 SV=2	0	33.407	22	6	6	6	311	34	9.89	19.5	6	other metabolic processes;transport	other membranes;mitochondrion	transporter activity	Pf00153	6576	ENSG00000100075	SLC25A1	A8K8E8; hsa:6576; P53007; Q9BSK6	Gluconeogenesis; Fatty acyl-CoA biosynthesis	22q11.2 copy number variation syndrome	3	100	High	1
FALSE	High	Master Protein	Q7Z794	Keratin, type II cytoskeletal 1b OS=Homo sapiens GN=KRT77 PE=2 SV=3	0	33.247	9	5	12	2	578	61.9	5.99	30.46	5		cytosol;cytoskeleton		Pf00038, Pf16208	374454	ENSG00000189182	KRT77	hsa:374454; Q7RTS8; Q7Z794	Formation of the cornified envelope		2	100	High	1
FALSE	High	Master Protein	P16403	Histone H1.2 OS=Homo sapiens GN=HIST1H1C PE=1 SV=2	0	33.05	23	3	4	1	213	21.4	10.93	14.69	3	cell organization and biogenesis;protein metabolism;other metabolic processes;other biological processes	nucleus;other cell component	nucleic acid binding activity	Pf00538	3006	ENSG00000187837	H1-2	A8K4I2; hsa:3006; P16403	Apoptosis induced DNA fragmentation; Formation of Senescence-Associated Heterochromatin Foci (SAHF)		2	100	High	1	Met-loss+Acetyl [N-Term]
FALSE	High	Master Protein	P23511	Nuclear transcription factor Y subunit alpha OS=Homo sapiens GN=NFYA PE=1 SV=2	0	33.018	12	2	3	2	347	36.9	8.94	15.3	2	RNA metabolism OR transcription;other metabolic processes;other biological processes	nucleus;other cell component	nucleic acid binding activity;other molecular function	Pf02045	4800	ENSG00000001167	NFYA	hsa:4800; P23511; Q8IXU0	FOXO-mediated transcription of cell death genes; PPARA activates gene expression; Activation of gene expression by SREBF (SREBP); ATF6 (ATF6-alpha) activates chaperone genes; ATF4 activates genes in response to endoplasmic reticulum stress	Sterol regulatory element-binding proteins (SREBP) signaling; Wnt signaling pathway and pluripotency; Sudden infant death syndrome (SIDS) susceptibility pathways	8	100	High	1
FALSE	High	Master Protein	P62937	Peptidyl-prolyl cis-trans isomerase A OS=Homo sapiens GN=PPIA PE=1 SV=2	0	33.012	32	5	6	5	165	18	7.81	15.39	5	cell adhesion;cell organization and biogenesis;protein metabolism;other metabolic processes;stress response;developmental processes;other biological processes	non-structural extracellular;nucleus;other cell component	signal transduction activity or receptor binding;other molecular function	Pf00160	5478	ENSG00000196262	PPIA	A8K220; hsa:5478; P05092; P62937; Q3KQW3; Q567Q0; Q6IBU5; Q96IX3; Q9BRU4; Q9BTY9; Q9UC61	Gene and protein expression by JAK-STAT signaling after Interleukin-12 stimulation; Neutrophil degranulation; Platelet degranulation ; Budding and maturation of HIV virion; Assembly Of The HIV Virion; Integration of provirus; Basigin interactions; APOBEC3G mediated resistance to HIV-1 infection; Calcineurin activates NFAT; Binding and entry of HIV virion; Uncoating of the HIV Virion; Minus-strand…	Prolactin signaling pathway	15	100	High	1
FALSE	High	Master Protein	Q7Z460	CLIP-associating protein 1 OS=Homo sapiens GN=CLASP1 PE=1 SV=1	0	32.903	4	5	6	4	1538	169.3	9.03	15.81	5	cell cycle OR cell proliferation;cell organization and biogenesis;transport;other biological processes	cytosol;cytoskeleton;ER/Golgi;other cell component	cytoskeletal activity;other molecular function	Pf02985, Pf12348	23332	ENSG00000074054	CLASP1	A2RU21; B7ZLX3; F5GWS0; hsa:23332; O75118; Q2KHQ9; Q5H9P0; Q7Z460; Q8N5B8; Q9BQT5	Separation of Sister Chromatids; Resolution of Sister Chromatid Cohesion; Recruitment of NuMA to mitotic centrosomes; RHO GTPases Activate Formins; EML4 and NUDC in mitotic spindle formation; Amplification of signal from unattached kinetochores via a MAD2 inhibitory signal; Regulation of PLK1 Activity at G2/M Transition; AURKA Activation by TPX2; Loss of Nlp from mitotic centrosomes; Recruitment …	Microtubule cytoskeleton regulation; Splicing factor NOVA regulated synaptic proteins; 7q11.23 copy number variation syndrome	17	100	High	1
FALSE	High	Master Protein	Q9UDY2	Tight junction protein ZO-2 OS=Homo sapiens GN=TJP2 PE=1 SV=2	0	32.609	9	7	7	7	1190	133.9	7.4	13.59	7	cell adhesion;cell organization and biogenesis;other metabolic processes;transport;other biological processes	plasma membrane;other membranes;cytosol;nucleus;other cell component	kinase activity;other molecular function	Pf00595, Pf00625, Pf07653	9414	ENSG00000119139	TJP2	A2A3H9; B7Z2R8; B7Z7T6; F5H301; F5H886; hsa:9414; Q15883; Q5VXL0; Q5VXL1; Q8N756; Q8NI14; Q99839; Q9UDY0; Q9UDY1; Q9UDY2	RHOA GTPase cycle; RHOB GTPase cycle; RHOC GTPase cycle; Signaling by Hippo; Apoptotic cleavage of cell adhesion proteins	1q21.1 copy number variation syndrome	6	100	High	1
FALSE	High	Master Protein	P45954	Short/branched chain specific acyl-CoA dehydrogenase, mitochondrial OS=Homo sapiens GN=ACADSB PE=1 SV=1	0	32.484	18	5	6	5	432	47.5	6.99	18.66	5	other metabolic processes	mitochondrion	other molecular function	Pf00441, Pf02770, Pf02771	36	ENSG00000196177	ACADSB	B4DQ51; hsa:36; P45954; Q5SQN6; Q96CX7	Branched-chain amino acid catabolism	Valproic acid pathway	2	100	High	1
FALSE	High	Master Protein	P35251	Replication factor C subunit 1 OS=Homo sapiens GN=RFC1 PE=1 SV=4	0	32.312	10	7	7	7	1148	128.2	9.36	19.48	7	cell organization and biogenesis;DNA metabolism;other metabolic processes;stress response;other biological processes	nucleus;other cell component	enzyme regulator activity;nucleic acid binding activity;other molecular function	Pf00004, Pf00533, Pf08519	5981	ENSG00000035928	RFC1	A8K6E7; hsa:5981; P35251; Q5XKF5; Q6PKU0; Q86V41; Q86V46	Dual incision in TC-NER; Gap-filling DNA repair synthesis and ligation in TC-NER; Dual Incision in GG-NER; Termination of translesion DNA synthesis; HDR through Homologous Recombination (HRR); Translesion synthesis by REV1; Translesion synthesis by POLK; Translesion synthesis by POLI; Recognition of DNA damage by PCNA-containing replication complex; Translesion Synthesis by POLH; Gap-filling DNA …	miRNA regulation of DNA damage response; DNA replication; Male infertility; Nucleotide excision repair; DNA repair pathways, full network; Nucleotide excision repair in xeroderma pigmentosum ; DNA mismatch repair; DNA damage response	22	100	High	1
FALSE	High	Master Protein	P55317	Hepatocyte nuclear factor 3-alpha OS=Homo sapiens GN=FOXA1 PE=1 SV=2	0	32.259	11	2	3	2	472	49.1	8.82	13.87	2	cell-cell signaling;cell organization and biogenesis;other metabolic processes;developmental processes;signal transduction;other biological processes	nucleus;other cell component	nucleic acid binding activity;other molecular function	Pf00250, Pf08430, Pf09354	3169	ENSG00000129514	FOXA1	B2R9H6; B7ZAP5; hsa:3169; P55317; Q9H2A0	Estrogen-dependent gene expression	Endoderm differentiation; Mesodermal commitment pathway; Focal adhesion: PI3K-Akt-mTOR-signaling pathway; FOXA2 pathway	5	100	High	1
FALSE	High	Master Protein	Q13151	Heterogeneous nuclear ribonucleoprotein A0 OS=Homo sapiens GN=HNRNPA0 PE=1 SV=1	0	32.242	20	5	6	4	305	30.8	9.29	17.74	5	RNA metabolism OR transcription;other metabolic processes;stress response;other biological processes	nucleus	nucleic acid binding activity;other molecular function	Pf00076	10949	ENSG00000177733	HNRNPA0	hsa:10949; Q13151; Q6IB18	mRNA Splicing - Major Pathway; Processing of Capped Intron-Containing Pre-mRNA		2	100	High	1
FALSE	High	Master Protein	O00193	Small acidic protein OS=Homo sapiens GN=SMAP PE=1 SV=1	0	32.032	29	3	5	3	183	20.3	4.72	18.89	3				Pf15477	10944	ENSG00000110696	SMAP	B2RD28; hsa:10944; O00193			0	100	High	1
FALSE	High	Master Protein	Q86UK7	E3 ubiquitin-protein ligase ZNF598 OS=Homo sapiens GN=ZNF598 PE=1 SV=1	0	31.905	11	6	6	6	904	98.6	8.4	12.11	6	protein metabolism;other metabolic processes		translation activity;other molecular function		90850		ZNF598	hsa:90850; Q86UK7; Q8IW49; Q8N3D9; Q96FG3; Q9H7J3			0	100	High	1
FALSE	High	Master Protein	O43432	Eukaryotic translation initiation factor 4 gamma 3 OS=Homo sapiens GN=EIF4G3 PE=1 SV=2	0	31.732	5	7	8	2	1585	176.5	5.38	16.54	7	protein metabolism;other metabolic processes;other biological processes	cytosol;translational apparatus	nucleic acid binding activity	Pf02020, Pf02847, Pf02854	8672	ENSG00000075151	EIF4G3	B9EGQ7; hsa:8672; O43432; Q15597; Q504Z1; Q5SWC3; Q8NEN1	ISG15 antiviral mechanism	Translation factors; Translation inhibitors in chronically activated PDGFRA cells	3	100	High	1
FALSE	High	Master Protein	P10412	Histone H1.4 OS=Homo sapiens GN=HIST1H1E PE=1 SV=2	0	31.539	22	3	4	1	219	21.9	11.03	14.75	3	cell organization and biogenesis;other biological processes	nucleus;other cell component	nucleic acid binding activity;other molecular function	Pf00538	3008	ENSG00000168298	H1-4	hsa:3008; P10412; Q4VB25	Apoptosis induced DNA fragmentation; Formation of Senescence-Associated Heterochromatin Foci (SAHF)	Pathways affected in adenoid cystic carcinoma; Genotoxicity pathway	4	100	High	1	Met-loss+Acetyl [N-Term]
FALSE	High	Master Protein	P35269	General transcription factor IIF subunit 1 OS=Homo sapiens GN=GTF2F1 PE=1 SV=2	0	31.45	14	4	4	4	517	58.2	7.49	16.37	4	RNA metabolism OR transcription;other metabolic processes;other biological processes	nucleus;other cell component	enzyme regulator activity;nucleic acid binding activity;other molecular function	Pf05793	2962	ENSG00000125651	GTF2F1	B2RCS0; hsa:2962; P35269; Q9BWN0	mRNA Splicing - Major Pathway; RNA Pol II CTD phosphorylation and interaction with CE during HIV infection; mRNA Capping; RNA Pol II CTD phosphorylation and interaction with CE; Formation of RNA Pol II elongation complex ; Formation of HIV elongation complex in the absence of HIV Tat; HIV elongation arrest and recovery; Pausing and recovery of HIV elongation; RNA Polymerase II Pre-transcription E…		32	100	High	1	Met-loss+Acetyl [N-Term]
FALSE	High	Master Protein	Q15019	Septin-2 OS=Homo sapiens GN=SEPT2 PE=1 SV=1	0	31.248	13	3	4	3	361	41.5	6.6	13.81	3	cell cycle OR cell proliferation;cell organization and biogenesis;developmental processes;signal transduction;other biological processes	non-structural extracellular;plasma membrane;other membranes;cytoskeleton;ER/Golgi;nucleus;other cell component	other molecular function	Pf00735	4735	ENSG00000168385	SEPTIN2	B4DGE8; hsa:4735; Q14132; Q15019; Q53QU3; Q8IUK9; Q96CB0	Anchoring of the basal body to the plasma membrane		1	100	High	1
FALSE	High	Master Protein	Q96AG4	Leucine-rich repeat-containing protein 59 OS=Homo sapiens GN=LRRC59 PE=1 SV=1	0	31.203	17	4	5	4	307	34.9	9.57	18.45	4	signal transduction;other biological processes	other membranes;mitochondrion;ER/Golgi;nucleus		Pf13855	55379	ENSG00000108829	LRRC59	B2RE83; D3DTX8; hsa:55379; Q96AG4; Q9P189		VEGFA-VEGFR2 signaling pathway	1	100	High	1
FALSE	High	Master Protein	Q16777	Histone H2A type 2-C OS=Homo sapiens GN=HIST2H2AC PE=1 SV=4	0	30.992	36	4	5	4	129	14	10.9	15.77	4	cell organization and biogenesis	nucleus;other cell component	nucleic acid binding activity;other molecular function	Pf00125, Pf16211	8338	ENSG00000184260	H2AC20	hsa:8338; Q16777; Q6DRA7; Q8IUE5	HCMV Early Events; HDACs deacetylate histones; NoRC negatively regulates rRNA expression; Estrogen-dependent gene expression; Amyloid fiber formation; Meiotic synapsis; HCMV Late Events; Ub-specific processing proteases; RUNX1 regulates transcription of genes involved in differentiation of HSCs; Transcriptional regulation by small RNAs; Deposition of new CENPA-containing nucleosomes at the centro…		41	100	High	1
FALSE	High	Master Protein	Q92667	A-kinase anchor protein 1, mitochondrial OS=Homo sapiens GN=AKAP1 PE=1 SV=1	0	30.949	8	4	4	4	903	97.3	4.94	13.16	4	stress response;other biological processes	other membranes;cytosol;mitochondrion	other molecular function	Pf00013, Pf00567	8165	ENSG00000121057	AKAP1	A8K8Q1; D3DTZ0; hsa:8165; Q13320; Q92667; Q9BW14	Factors involved in megakaryocyte development and platelet production; Mitochondrial calcium ion transport	G protein signaling pathways	3	100	High	1
FALSE	High	Master Protein	Q71UM5	40S ribosomal protein S27-like OS=Homo sapiens GN=RPS27L PE=1 SV=3	0	30.854	31	3	7	2	84	9.5	9.45	19.37	3	cell cycle OR cell proliferation;cell organization and biogenesis;protein metabolism;other metabolic processes;stress response;signal transduction;other biological processes	cytosol;translational apparatus;nucleus	enzyme regulator activity;nucleic acid binding activity;other molecular function	Pf01667	51065	ENSG00000185088	RPS27L	hsa:51065; Q71UM5; Q9BTJ1	L13a-mediated translational silencing of Ceruloplasmin expression; Translation initiation complex formation; Formation of a pool of free 40S subunits; Formation of the ternary complex, and subsequently, the 43S complex; Ribosomal scanning and start codon recognition; GTP hydrolysis and joining of the 60S ribosomal subunit; SRP-dependent cotranslational protein targeting to membrane; Regulation of…		16	100	High	1
FALSE	High	Master Protein	P46459	Vesicle-fusing ATPase OS=Homo sapiens GN=NSF PE=1 SV=3	0	30.76	10	6	6	6	744	82.5	6.95	15.32	6	cell organization and biogenesis;transport;other biological processes	plasma membrane;other membranes;cytosol;ER/Golgi;other cell component	signal transduction activity or receptor binding;other molecular function	Pf00004, Pf02359, Pf02933, Pf17862	4905	ENSG00000073969; ENSG00000276262; ENSG00000278174	NSF	A8K2D9; B4DFA2; hsa:4905; P46459; Q8N6D7; Q9UKZ2	COPII-mediated vesicle transport; COPI-dependent Golgi-to-ER retrograde traffic; COPI-mediated anterograde transport; Intra-Golgi traffic; Retrograde transport at the Trans-Golgi-Network; Trafficking of GluR2-containing AMPA receptors	Synaptic vesicle pathway; Brain-derived neurotrophic factor (BDNF) signaling pathway	8	100	High	1
FALSE	High	Master Protein	Q92945	Far upstream element-binding protein 2 OS=Homo sapiens GN=KHSRP PE=1 SV=4	0	30.703	12	6	6	6	711	73.1	7.3	14.79	6	RNA metabolism OR transcription;other metabolic processes;transport;other biological processes	cytosol;nucleus;other cell component	nucleic acid binding activity	Pf00013, Pf09005	8570	ENSG00000088247	KHSRP	hsa:8570; O00301; Q59EZ9; Q5U4P6; Q92945; Q9UNT5; Q9UQH5	ATF4 activates genes in response to endoplasmic reticulum stress; KSRP (KHSRP) binds and destabilizes mRNA	Pre-implantation embryo	3	100	High	1
FALSE	High	Master Protein	O75306	NADH dehydrogenase [ubiquinone] iron-sulfur protein 2, mitochondrial OS=Homo sapiens GN=NDUFS2 PE=1 SV=2	0	30.573	16	5	6	5	463	52.5	7.55	19.28	5	cell cycle OR cell proliferation;cell organization and biogenesis;other metabolic processes;stress response;transport;developmental processes;other biological processes	other membranes;mitochondrion;nucleus	transporter activity;other molecular function	Pf00346	4720	ENSG00000158864	NDUFS2	D3DVG7; hsa:4720; J3KPM7; O75306; Q5VTW0; Q969P3; Q9UEV3	Complex I biogenesis	Electron transport chain: OXPHOS system in mitochondria; Nonalcoholic fatty liver disease; Oxidative phosphorylation	5	100	High	1
FALSE	High	Master Protein	O95470	Sphingosine-1-phosphate lyase 1 OS=Homo sapiens GN=SGPL1 PE=1 SV=3	0	30.559	13	6	6	6	568	63.5	9.16	13.71	6	other metabolic processes;developmental processes;signal transduction;other biological processes	other membranes;ER/Golgi	other molecular function	Pf00282	8879	ENSG00000166224	SGPL1	B2RBD4; hsa:8879; O95470; Q7Z732; Q9ULG8; Q9UN89	Sphingolipid de novo biosynthesis	Sphingolipid pathway; Kennedy pathway from sphingolipids; Sphingolipid metabolism overview; Sphingolipid metabolism: integrated pathway	5	100	High	1
FALSE	High	Master Protein	Q96QC0	Serine/threonine-protein phosphatase 1 regulatory subunit 10 OS=Homo sapiens GN=PPP1R10 PE=1 SV=1	0	30.502	8	5	6	5	940	99	9.17	17.22	5	transport;other biological processes	nucleus;other cell component	enzyme regulator activity;nucleic acid binding activity;other molecular function	Pf00642, Pf08711	5514	ENSG00000204569; ENSG00000206489; ENSG00000227804; ENSG00000230995; ENSG00000231737; ENSG00000235291; ENSG00000238104	PPP1R10	hsa:5514; O00405; Q96QC0			0	100	High	1
FALSE	High	Master Protein	O15541	RING finger protein 113A OS=Homo sapiens GN=RNF113A PE=1 SV=1	0	30.443	20	5	5	5	343	38.8	5.69	19.44	5	protein metabolism;DNA metabolism;RNA metabolism OR transcription;other metabolic processes;stress response;other biological processes	nucleus	other molecular function	Pf00642, Pf13920	7737	ENSG00000125352	RNF113A	B2RBR7; hsa:7737; O15541			0	100	High	1
FALSE	High	Master Protein	O00267	Transcription elongation factor SPT5 OS=Homo sapiens GN=SUPT5H PE=1 SV=1	0	30.307	7	5	6	5	1087	120.9	5.06	12.21	5	RNA metabolism OR transcription;other metabolic processes;other biological processes	nucleus	nucleic acid binding activity;other molecular function	Pf00467, Pf03439, Pf11942	6829	ENSG00000196235	SUPT5H	hsa:6829; O00267; O43279; Q59G52; Q99639	Formation of RNA Pol II elongation complex ; Formation of HIV elongation complex in the absence of HIV Tat; Formation of HIV-1 elongation complex containing HIV-1 Tat; Pausing and recovery of Tat-mediated HIV elongation; Tat-mediated HIV elongation arrest and recovery; HIV elongation arrest and recovery; Pausing and recovery of HIV elongation; RNA Polymerase II Pre-transcription Events; TP53 Regu…	Initiation of transcription and translation elongation at the HIV-1 LTR; mRNA processing	20	100	High	1
FALSE	High	Master Protein	Q13242	Serine/arginine-rich splicing factor 9 OS=Homo sapiens GN=SRSF9 PE=1 SV=1	0	30.239	38	7	8	6	221	25.5	8.65	18.72	7	cell organization and biogenesis;RNA metabolism OR transcription;other metabolic processes;other biological processes	nucleus	other molecular function	Pf00076	8683	ENSG00000111786	SRSF9	hsa:8683; Q13242; Q52LD1	mRNA Splicing - Major Pathway; mRNA 3'-end processing; RNA Polymerase II Transcription Termination; Transport of Mature mRNA derived from an Intron-Containing Transcript	mRNA processing	5	100	High	1	Met-loss+Acetyl [N-Term]
FALSE	High	Master Protein	P61964	WD repeat-containing protein 5 OS=Homo sapiens GN=WDR5 PE=1 SV=1	0	30.11	20	4	7	4	334	36.6	8.27	17.62	4	cell organization and biogenesis;protein metabolism;other metabolic processes;developmental processes;other biological processes	nucleus	other molecular function	Pf00400	11091	ENSG00000196363	WDR5	hsa:11091; P61964; Q91VA5; Q9NWX7; Q9UGP9	Activation of anterior HOX genes in hindbrain development during early embryogenesis; RUNX1 regulates genes involved in megakaryocyte differentiation and platelet function; HATs acetylate histones; RMTs methylate histone arginines; Neddylation; PKMTs methylate histone lysines	Malignant pleural mesothelioma	7	100	High	1	Met-loss+Acetyl [N-Term]
FALSE	High	Master Protein	O75592	E3 ubiquitin-protein ligase MYCBP2 OS=Homo sapiens GN=MYCBP2 PE=1 SV=3	0	30.008	2	8	9	8	4640	509.8	7.03	18.96	8											0	100	High	1
FALSE	High	Master Protein	P49959	Double-strand break repair protein MRE11 OS=Homo sapiens GN=MRE11 PE=1 SV=3	0	29.962	9	5	6	5	708	80.5	5.9	13.98	5	cell cycle OR cell proliferation;cell organization and biogenesis;DNA metabolism;other metabolic processes;stress response;signal transduction;other biological processes	cytosol;nucleus;other cell component	nucleic acid binding activity;other molecular function	Pf00149, Pf04152	4361	ENSG00000020922	MRE11	B3KTC7; hsa:4361; O43475; P49959	Recruitment and ATM-mediated phosphorylation of repair and signaling proteins at DNA double strand breaks; Processing of DNA double-strand break ends; G2/M DNA damage checkpoint; Meiotic recombination; DNA Damage/Telomere Stress Induced Senescence; Nonhomologous End-Joining (NHEJ); HDR through MMEJ (alt-NHEJ); Regulation of TP53 Activity through Phosphorylation; Cytosolic sensors of pathogen-asso…	miRNA regulation of DNA damage response; Homologous recombination; DDX1 as a regulatory component of the Drosha microprocessor; ATM signaling in development and disease ; Breast cancer pathway; Joubert syndrome; DNA repair pathways, full network; SMC1/SMC3 role in DNA damage - Cornelia de Lange Syndrome; DNA damage response	29	100	High	1
FALSE	High	Master Protein	Q13243	Serine/arginine-rich splicing factor 5 OS=Homo sapiens GN=SRSF5 PE=1 SV=1	0	29.888	13	3	4	2	272	31.2	11.59	14.19	3	cell organization and biogenesis;RNA metabolism OR transcription;other metabolic processes;developmental processes;other biological processes	cytosol;nucleus	nucleic acid binding activity;other molecular function	Pf00076	6430	ENSG00000100650	SRSF5	hsa:6430; O14797; Q13243; Q16662; Q49AD6; Q6FGE0	mRNA Splicing - Major Pathway; mRNA 3'-end processing; RNA Polymerase II Transcription Termination; Transport of Mature mRNA derived from an Intron-Containing Transcript	mRNA processing	5	100	High	1
FALSE	High	Master Protein	Q14204	Cytoplasmic dynein 1 heavy chain 1 OS=Homo sapiens GN=DYNC1H1 PE=1 SV=5	0	29.87	1	4	4	4	4646	532.1	6.4	13.56	4	cell cycle OR cell proliferation;cell organization and biogenesis;transport;other biological processes	non-structural extracellular;cytosol;cytoskeleton;other cytoplasmic organelle;other cell component	cytoskeletal activity;other molecular function	Pf03028, Pf08385, Pf08393, Pf12774, Pf12775, Pf12777, Pf12780, Pf12781, Pf17852, Pf18198, Pf18199	1778	ENSG00000197102	DYNC1H1	B0I1R0; hsa:1778; Q14204; Q6DKQ7; Q8WU28; Q92814; Q9Y4G5	Separation of Sister Chromatids; MHC class II antigen presentation; Resolution of Sister Chromatid Cohesion; HSP90 chaperone cycle for steroid hormone receptors (SHR) in the presence of ligand; Recruitment of NuMA to mitotic centrosomes; RHO GTPases Activate Formins; COPI-mediated anterograde transport; COPI-independent Golgi-to-ER retrograde traffic; HCMV Early Events; Aggrephagy; EML4 and NUDC …	Ciliary landscape; Intraflagellar transport proteins binding to dynein	22	100	High	1
FALSE	High	Master Protein	P62841	40S ribosomal protein S15 OS=Homo sapiens GN=RPS15 PE=1 SV=2	0	29.724	28	3	6	3	145	17	10.39	15.45	3	cell organization and biogenesis;protein metabolism;RNA metabolism OR transcription;other metabolic processes;transport;developmental processes;other biological processes	cytosol;translational apparatus;nucleus;other cell component	enzyme regulator activity;nucleic acid binding activity;other molecular function	Pf00203	6209	ENSG00000115268	RPS15	A5D8V9; hsa:6209; P11174; P62841; Q3KRA1; Q9UDC2	L13a-mediated translational silencing of Ceruloplasmin expression; Translation initiation complex formation; Formation of a pool of free 40S subunits; Formation of the ternary complex, and subsequently, the 43S complex; Ribosomal scanning and start codon recognition; GTP hydrolysis and joining of the 60S ribosomal subunit; SRP-dependent cotranslational protein targeting to membrane; Regulation of…	Cytoplasmic ribosomal proteins	17	100	High	1
FALSE	High	Master Protein	Q9P2B7	Cilia- and flagella-associated protein 97 OS=Homo sapiens GN=CFAP97 PE=1 SV=2	0	29.698	13	5	6	5	532	59.4	9.06	17.7	5				Pf13879	57587	ENSG00000164323	CFAP97	B3KRP7; D3DP60; hsa:57587; Q05CU1; Q4W5M4; Q8N6E7; Q9P2B7; Q9UF45			0	100	High	1
FALSE	High	Master Protein	Q14739	Lamin-B receptor OS=Homo sapiens GN=LBR PE=1 SV=2	0	29.682	9	4	5	4	615	70.7	9.36	16.89	4	other metabolic processes;developmental processes	other membranes;ER/Golgi;nucleus;other cell component	nucleic acid binding activity;other molecular function	Pf01222, Pf09465	3930	ENSG00000143815	LBR	B2R5P3; hsa:3930; Q14739; Q14740; Q53GU7; Q59FE6	RHOA GTPase cycle; CDC42 GTPase cycle; RAC1 GTPase cycle; RAC2 GTPase cycle; RAC3 GTPase cycle; RHOD GTPase cycle; Regulation of MECP2 expression and activity; RHOC GTPase cycle; RHOG GTPase cycle; Cholesterol biosynthesis; Initiation of Nuclear Envelope (NE) Reformation	Gastric cancer network 2; ATM signaling in development and disease ; Envelope proteins and their potential roles in EDMD physiopathology; Cholesterol metabolism with Bloch and Kandutsch-Russell pathways; Cholesterol biosynthesis with skeletal dysplasias	16	100	High	1
FALSE	High	Master Protein	Q14498	RNA-binding protein 39 OS=Homo sapiens GN=RBM39 PE=1 SV=2	0	29.671	11	4	4	4	530	59.3	10.1	13.83	4	RNA metabolism OR transcription;other metabolic processes;other biological processes	cytoskeleton;nucleus;other cell component	other molecular function	Pf00076, Pf15519	9584	ENSG00000131051	RBM39	A2RRD3; A5D8W2; B0BLV3; E1P5S0; E1P5S1; hsa:9584; Q14498; Q14499		VEGFA-VEGFR2 signaling pathway; mRNA processing	2	100	High	1
FALSE	High	Master Protein	Q05519	Serine/arginine-rich splicing factor 11 OS=Homo sapiens GN=SRSF11 PE=1 SV=1	0	29.637	12	4	4	4	484	53.5	10.52	11.07	4	RNA metabolism OR transcription;other metabolic processes	nucleus	other molecular function	Pf00076	9295	ENSG00000116754	SRSF11	hsa:9295; Q05519; Q5T758; Q8IWE6	mRNA Splicing - Major Pathway; mRNA 3'-end processing; RNA Polymerase II Transcription Termination; Transport of Mature mRNA derived from an Intron-Containing Transcript		4	100	High	1
FALSE	High	Master Protein	Q9UN81	LINE-1 retrotransposable element ORF1 protein OS=Homo sapiens GN=L1RE1 PE=1 SV=1	0	29.434	18	5	5	5	338	40	9.51	16.76	5	other biological processes	nucleus;other cell component	nucleic acid binding activity;other molecular function	Pf02994, Pf17489, Pf17490			L1RE1	Q15605; Q9UN81			0	100	High	1
FALSE	High	Master Protein	Q8WUA2	Peptidyl-prolyl cis-trans isomerase-like 4 OS=Homo sapiens GN=PPIL4 PE=1 SV=1	0	29.418	11	4	5	4	492	57.2	5.92	13.16	4	protein metabolism;other metabolic processes;other biological processes	cytosol;nucleus	other molecular function	Pf00076, Pf00160	85313	ENSG00000131013	PPIL4	B2RD34; hsa:85313; Q7Z3Q5; Q8WUA2	mRNA Splicing - Major Pathway		1	100	High	1
FALSE	High	Master Protein	P49588	Alanine--tRNA ligase, cytoplasmic OS=Homo sapiens GN=AARS PE=1 SV=2	0	29.187	5	4	4	4	968	106.7	5.53	13.06	4	protein metabolism;RNA metabolism OR transcription;other metabolic processes;developmental processes;other biological processes	cytosol;mitochondrion;other cell component	nucleic acid binding activity;other molecular function	Pf01411, Pf02272, Pf07973	16	ENSG00000090861	AARS1	A6NF14; B4DR45; hsa:16; P49588; Q53GV7; Q96FA0	Cytosolic tRNA aminoacylation	IL-18 signaling pathway	2	100	High	1
FALSE	High	Master Protein	Q8N1N4	Keratin, type II cytoskeletal 78 OS=Homo sapiens GN=KRT78 PE=2 SV=2	0	28.983	12	7	8	5	520	56.8	6.02	17.76	7		cytosol;cytoskeleton		Pf00038, Pf16208	196374	ENSG00000170423	KRT78	A8K4D6; hsa:196374; Q5HYM7; Q7RTT2; Q8N1N4	Formation of the cornified envelope		2	100	High	1
FALSE	High	Master Protein	P38159	RNA-binding motif protein, X chromosome OS=Homo sapiens GN=RBMX PE=1 SV=3	0	28.956	17	5	6	5	391	42.3	10.05	15.72	5	cell organization and biogenesis;protein metabolism;RNA metabolism OR transcription;other metabolic processes;other biological processes	non-structural extracellular;nucleus;other cell component	nucleic acid binding activity;other molecular function	Pf00076, Pf08081	27316	ENSG00000147274	RBMX	B4E3U4; D3DWH0; E9PG86; hsa:27316; P38159; Q5JQ67; Q8N8Y7; Q969R3	RND2 GTPase cycle; RND3 GTPase cycle; RND1 GTPase cycle; mRNA Splicing - Major Pathway; Processing of Capped Intron-Containing Pre-mRNA; RHOBTB1 GTPase cycle; RHOBTB2 GTPase cycle	mRNA processing	8	100	High	1
FALSE	High	Master Protein	P04406	Glyceraldehyde-3-phosphate dehydrogenase OS=Homo sapiens GN=GAPDH PE=1 SV=3	0	28.912	22	6	6	6	335	36	8.46	14.63	6	cell organization and biogenesis;protein metabolism;other metabolic processes;stress response;other biological processes	plasma membrane;other membranes;cytosol;cytoskeleton;nucleus;other cell component	enzyme regulator activity;cytoskeletal activity;other molecular function	Pf00044, Pf02800	2597	ENSG00000111640	GAPDH	E7EUT4; hsa:2597; P00354; P04406; Q53X65	Glycolysis; Gluconeogenesis	Cori cycle; Alzheimer's disease and miRNA effects; HIF1A and PPARG regulation of glycolysis; VEGFA-VEGFR2 signaling pathway; Clear cell renal cell carcinoma pathways; Metabolic reprogramming in colon cancer; Aerobic glycolysis; 7q11.23 copy number variation syndrome; Glycolysis in senescence; Alzheimer's disease; Glycolysis and gluconeogenesis; Sudden infant death syndrome (SIDS) susceptibility p…	14	100	High	1
FALSE	High	Master Protein	P51398	28S ribosomal protein S29, mitochondrial OS=Homo sapiens GN=DAP3 PE=1 SV=1	0	28.837	21	6	6	6	398	45.5	8.88	15.3	6	signal transduction	other membranes;mitochondrion;translational apparatus;nucleus	other molecular function	Pf10236	7818	ENSG00000132676	DAP3	B4DP59; B4DY62; E7EM60; hsa:7818; P51398; Q13044; Q68CT7; Q96Q20	Mitochondrial translation initiation; Mitochondrial translation elongation; Mitochondrial translation termination		3	100	High	1
FALSE	High	Master Protein	Q96EY7	Pentatricopeptide repeat domain-containing protein 3, mitochondrial OS=Homo sapiens GN=PTCD3 PE=1 SV=3	0	28.781	7	4	5	4	689	78.5	6.42	15.07	4	protein metabolism;other metabolic processes;other biological processes	plasma membrane;other membranes;cytosol;mitochondrion;translational apparatus;nucleus	translation activity;nucleic acid binding activity	Pf13041, Pf13812	55037	ENSG00000132300	PTCD3	A6NHD2; D6W5M1; hsa:55037; Q597H0; Q658Y9; Q96EY7; Q9BUZ8; Q9NWL0	Mitochondrial translation initiation; Mitochondrial translation elongation; Mitochondrial translation termination		3	100	High	1
FALSE	High	Master Protein	P41250	Glycine--tRNA ligase OS=Homo sapiens GN=GARS PE=1 SV=3	0	28.725	12	6	7	6	739	83.1	7.03	13.93	6	protein metabolism;RNA metabolism OR transcription;other metabolic processes	non-structural extracellular;cytosol;mitochondrion;other cell component	other molecular function	Pf00458, Pf00587, Pf03129	2617	ENSG00000106105	GARS1	A0A090N8G0; B3KQA2; B4DIA0; hsa:2617; P41250; Q969Y1	Cytosolic tRNA aminoacylation; Mitochondrial tRNA aminoacylation		2	100	High	1
FALSE	High	Master Protein	Q86UP2	Kinectin OS=Homo sapiens GN=KTN1 PE=1 SV=1	0	28.678	8	7	7	7	1357	156.2	5.64	17.13	7	transport;other biological processes	plasma membrane;other membranes;ER/Golgi	cytoskeletal activity	Pf05104	3895	ENSG00000126777	KTN1	B4DZ88; hsa:3895; Q13999; Q14707; Q15387; Q17RZ5; Q5GGW3; Q86UP2; Q86W57	Regulation of Insulin-like Growth Factor (IGF) transport and uptake by Insulin-like Growth Factor Binding Proteins (IGFBPs); Post-translational protein phosphorylation; RHOA GTPase cycle; CDC42 GTPase cycle; RND2 GTPase cycle; RAC1 GTPase cycle; RHOG GTPase cycle; RND3 GTPase cycle; RHO GTPases activate KTN1	Glucocorticoid receptor pathway; Nuclear receptors meta-pathway	11	100	High	1
FALSE	High	Master Protein	P21127	Cyclin-dependent kinase 11B OS=Homo sapiens GN=CDK11B PE=1 SV=3	0	28.543	9	8	10	8	795	92.7	5.57	20.71	8											0	100	High	1
FALSE	High	Master Protein	P07910	Heterogeneous nuclear ribonucleoproteins C1/C2 OS=Homo sapiens GN=HNRNPC PE=1 SV=4	0	28.432	24	7	7	7	306	33.7	5.08	18.2	7	RNA metabolism OR transcription;other metabolic processes;other biological processes	cytosol;cytoskeleton;nucleus;other cell component	nucleic acid binding activity;other molecular function	Pf00076	3183	ENSG00000092199	HNRNPC	D3DS19; D3DS22; hsa:3183; P07910; P22628; Q53EX2; Q59FD3; Q5FWE8; Q86SF8; Q86U45; Q96HK7; Q96HM4; Q96IY5; Q9BTS3	mRNA Splicing - Major Pathway; SUMOylation of RNA binding proteins; Processing of Capped Intron-Containing Pre-mRNA; RHOBTB2 GTPase cycle; RHOBTB1 GTPase cycle	mRNA processing	6	100	High	1	Met-loss+Acetyl [N-Term]
FALSE	High	Master Protein	Q9BVP2	Guanine nucleotide-binding protein-like 3 OS=Homo sapiens GN=GNL3 PE=1 SV=2	0	28.431	13	7	7	7	549	62	9.16	16.22	7	cell cycle OR cell proliferation;other biological processes	nucleus;other cell component	nucleic acid binding activity;other molecular function	Pf01926, Pf08701	26354	ENSG00000163938	GNL3	B2RDC1; hsa:26354; Q5PU80; Q96SV6; Q96SV7; Q9BVP2; Q9UJY0	Major pathway of rRNA processing in the nucleolus and cytosol		1	100	High	1
FALSE	High	Master Protein	P32119	Peroxiredoxin-2 OS=Homo sapiens GN=PRDX2 PE=1 SV=5	0	28.396	19	4	5	3	198	21.9	5.97	16.23	4	cell cycle OR cell proliferation;other metabolic processes;stress response;developmental processes;other biological processes	cytosol;other cell component	other molecular function	Pf00578, Pf10417	7001	ENSG00000167815	PRDX2	A8K0C0; hsa:7001; P31945; P32118; P32119; P35701; Q6FHG4; Q92763; Q9UC23	Detoxification of Reactive Oxygen Species; Deregulated CDK5 triggers multiple neurodegenerative pathways in Alzheimer's disease models; TP53 Regulates Metabolic Genes	Selenium micronutrient network; VEGFA-VEGFR2 signaling pathway	5	100	High	1
FALSE	High	Master Protein	O75179	Ankyrin repeat domain-containing protein 17 OS=Homo sapiens GN=ANKRD17 PE=1 SV=3	0	28.293	3	3	4	2	2603	274.1	6.52	15.76	3	stress response;developmental processes;other biological processes	other membranes;nucleus;other cell component	other molecular function	Pf00013, Pf12796	26057	ENSG00000132466	ANKRD17	E7EUV3; G5E964; hsa:26057; O75179; Q6PJ85; Q6PK85; Q6PKA2; Q86XI3; Q8NDR5; Q96I86; Q9H288; Q9H6J9			0	100	High	1
FALSE	High	Master Protein	Q6PIW4	Fidgetin-like protein 1 OS=Homo sapiens GN=FIGNL1 PE=1 SV=2	0	28.292	11	7	7	6	674	74	7.85	14.76	7	cell cycle OR cell proliferation;cell organization and biogenesis;other metabolic processes;other biological processes	nucleus;other cell component	other molecular function	Pf00004, Pf09336	63979	ENSG00000132436	FIGNL1	D3DVM6; hsa:63979; Q6PIW4; Q86V18; Q8ND59; Q9H8P1; Q9H917			0	100	High	1
FALSE	High	Master Protein	Q14160	Protein scribble homolog OS=Homo sapiens GN=SCRIB PE=1 SV=4	0	28.085	6	6	6	6	1630	174.8	5.07	19.38	6	cell adhesion;cell-cell signaling;cell cycle OR cell proliferation;cell organization and biogenesis;stress response;transport;developmental processes;other biological processes	plasma membrane;other membranes;nucleus;other cell component		Pf00595, Pf13855	23513	ENSG00000180900	SCRIB	hsa:23513; Q14160; Q6P496; Q7Z5D1; Q8WWV8; Q96C69; Q96GG1	Asymmetric localization of PCP proteins; CDC42 GTPase cycle; RHOQ GTPase cycle; RHOJ GTPase cycle; RND2 GTPase cycle; RND3 GTPase cycle	Thyroid stimulating hormone (TSH) signaling pathway; Complement system in neuronal development and plasticity	8	100	High	1
FALSE	High	Master Protein	P36542	ATP synthase subunit gamma, mitochondrial OS=Homo sapiens GN=ATP5C1 PE=1 SV=1	0	28.074	15	4	5	4	298	33	9.22	15.62	4	other metabolic processes;transport	other membranes;mitochondrion	transporter activity	Pf00231	509	ENSG00000165629	ATP5F1C	A8KA31; hsa:509; P36542; Q5VYP3; Q6I9V2; Q96AS8	Cristae formation; Formation of ATP by chemiosmotic coupling	Electron transport chain: OXPHOS system in mitochondria	3	100	High	1
FALSE	High	Master Protein	Q15139	Serine/threonine-protein kinase D1 OS=Homo sapiens GN=PRKD1 PE=1 SV=2	0	28.065	11	6	7	5	912	101.6	6.62	14.94	6	cell organization and biogenesis;protein metabolism;other metabolic processes;stress response;transport;developmental processes;signal transduction;other biological processes	plasma membrane;other membranes;cytosol;ER/Golgi;nucleus;other cytoplasmic organelle;other cell component	kinase activity;other molecular function	Pf00069, Pf00130, Pf00169	5587	ENSG00000184304	PRKD1	A6NL64; B2RAF6; hsa:5587; Q15139	Sphingolipid de novo biosynthesis	Apoptosis modulation and signaling; Cardiac hypertrophic response; Myometrial relaxation and contraction pathways; G protein signaling pathways; VEGFA-VEGFR2 signaling pathway; Wnt signaling pathway and pluripotency; Gastrin signaling pathway; Osteoblast differentiation and related diseases; Calcium regulation in cardiac cells	10	100	High	1
FALSE	High	Master Protein	Q9UEE9	Craniofacial development protein 1 OS=Homo sapiens GN=CFDP1 PE=1 SV=1	0	27.947	22	5	5	5	299	33.6	4.81	15.13	5	cell adhesion;other biological processes	other cell component		Pf07572	10428	ENSG00000153774	CFDP1	hsa:10428; O00393; O00404; Q9UEE9; Q9UEF0; Q9UEF1; Q9UEF8			0	100	High	1
FALSE	High	Master Protein	O14979	Heterogeneous nuclear ribonucleoprotein D-like OS=Homo sapiens GN=HNRNPDL PE=1 SV=3	0	27.721	12	6	7	4	420	46.4	9.57	18.69	6	RNA metabolism OR transcription;other metabolic processes;other biological processes	cytosol;nucleus	nucleic acid binding activity	Pf00076	9987	ENSG00000152795	HNRNPDL	hsa:9987; O14979; Q6SPF2; Q7KZ74; Q7KZ75; Q96IM0; Q96S43	Gene and protein expression by JAK-STAT signaling after Interleukin-12 stimulation		1	100	High	1
FALSE	High	Master Protein	P19474	E3 ubiquitin-protein ligase TRIM21 OS=Homo sapiens GN=TRIM21 PE=1 SV=1	0	27.719	19	6	6	6	475	54.1	6.38	18.49	6	cell cycle OR cell proliferation;protein metabolism;other metabolic processes;stress response;other biological processes	cytosol;nucleus;other cytoplasmic organelle;other cell component	nucleic acid binding activity;other molecular function	Pf00097, Pf00622, Pf00643, Pf13765	6737	ENSG00000132109	TRIM21	hsa:6737; P19474; Q5XPV5; Q96RF8	Antigen processing: Ubiquitination & Proteasome degradation; Regulation of innate immune responses to cytosolic DNA; Interferon gamma signaling; STING mediated induction of host immune responses		4	100	High	1
FALSE	High	Master Protein	P28331	NADH-ubiquinone oxidoreductase 75 kDa subunit, mitochondrial OS=Homo sapiens GN=NDUFS1 PE=1 SV=3	0	27.69	11	5	6	5	727	79.4	6.23	14.51	5	cell organization and biogenesis;other metabolic processes;transport;other biological processes	other membranes;mitochondrion	transporter activity;other molecular function	Pf00384, Pf09326, Pf10588, Pf13510	4719	ENSG00000023228; ENSG00000283447	NDUFS1	B4DIN9; B4DJA0; B4DPG1; B4DUC1; E7ENF3; hsa:4719; P28331; Q53TR8; Q8N1C4; Q8TCC9	Complex I biogenesis	Electron transport chain: OXPHOS system in mitochondria; Nonalcoholic fatty liver disease; Oxidative phosphorylation	5	100	High	1
FALSE	High	Master Protein	O43809	Cleavage and polyadenylation specificity factor subunit 5 OS=Homo sapiens GN=NUDT21 PE=1 SV=1	0	27.639	24	5	6	5	227	26.2	8.82	14.07	5	cell organization and biogenesis;RNA metabolism OR transcription;other metabolic processes;other biological processes	cytoskeleton;nucleus;other cell component	nucleic acid binding activity;other molecular function	Pf13869	11051	ENSG00000167005	NUDT21	hsa:11051; O43809; Q6IB85; Q6NE84	mRNA Splicing - Major Pathway; mRNA 3'-end processing; RNA Polymerase II Transcription Termination; Processing of Intronless Pre-mRNAs	mRNA processing	5	100	High	1
FALSE	High	Master Protein	Q9BWU0	Kanadaptin OS=Homo sapiens GN=SLC4A1AP PE=1 SV=1	0	27.253	9	5	6	5	796	88.8	5.19	16.39	5		plasma membrane;other membranes;nucleus;other cell component	nucleic acid binding activity	Pf00498	22950	ENSG00000163798	SLC4A1AP	A6NJ39; hsa:22950; Q4KMT1; Q4KMX0; Q7Z5Q9; Q9BWU0; Q9NVN2			0	100	High	1
FALSE	High	Master Protein	O95721	Synaptosomal-associated protein 29 OS=Homo sapiens GN=SNAP29 PE=1 SV=1	0	27.138	22	5	6	5	258	29	5.81	17.1	5	cell-cell signaling;cell organization and biogenesis;other metabolic processes;transport	plasma membrane;other membranes;cytosol;cytoskeleton;ER/Golgi;nucleus;other cytoplasmic organelle;other cell component	other molecular function		9342	ENSG00000099940	SNAP29	hsa:9342; O95721	Neutrophil degranulation; Intra-Golgi traffic	Ciliary landscape; 22q11.2 copy number variation syndrome	4	100	High	1
FALSE	High	Master Protein	Q8NB90	Spermatogenesis-associated protein 5 OS=Homo sapiens GN=SPATA5 PE=1 SV=3	0	26.969	9	6	7	6	893	97.8	5.66	18.37	6	developmental processes;other biological processes	cytoskeleton;mitochondrion;other cell component	other molecular function	Pf00004, Pf17862	166378	ENSG00000145375	SPATA5	C9JT97; hsa:166378; Q86XW1; Q8NB90; Q8NI20; Q8TDL7			0	100	High	1
FALSE	High	Master Protein	P83111	Serine beta-lactamase-like protein LACTB, mitochondrial OS=Homo sapiens GN=LACTB PE=1 SV=2	0	26.87	14	7	8	7	547	60.7	8.53	18.49	7	protein metabolism;other metabolic processes;other biological processes	cytosol;mitochondrion	other molecular function	Pf00144	114294	ENSG00000103642	LACTB	hsa:114294; P83096; P83111			0	100	High	1
FALSE	High	Master Protein	P37108	Signal recognition particle 14 kDa protein OS=Homo sapiens GN=SRP14 PE=1 SV=2	0	26.72	31	3	3	3	136	14.6	10.04	12.57	3	transport	non-structural extracellular;cytosol;translational apparatus;nucleus;other cell component	nucleic acid binding activity;other molecular function	Pf02290	6727	ENSG00000140319	SRP14	B5BUF5; hsa:6727; P37108; Q6B0K5; Q96Q14	Neutrophil degranulation; SRP-dependent cotranslational protein targeting to membrane		2	100	High	1	Met-loss [N-Term]
FALSE	High	Master Protein	Q9H089	Large subunit GTPase 1 homolog OS=Homo sapiens GN=LSG1 PE=1 SV=2	0	26.622	13	7	8	7	658	75.2	6.38	13.72	7	transport	cytosol;ER/Golgi;nucleus	other molecular function	Pf01926	55341	ENSG00000041802	LSG1	A0JLT4; A0PJK3; A6NI18; hsa:55341; Q7L9H8; Q9H089; Q9NUK8			0	100	High	1
FALSE	High	Master Protein	Q92615	La-related protein 4B OS=Homo sapiens GN=LARP4B PE=1 SV=3	0	26.604	13	7	8	6	738	80.5	6.92	14.47	7	other biological processes	cytosol;translational apparatus;nucleus;other cell component	nucleic acid binding activity	Pf05383	23185	ENSG00000107929	LARP4B	A7MD20; hsa:23185; Q5T3R3; Q5T3R4; Q5T3R5; Q68CY4; Q92615			0	100	High	1
FALSE	High	Master Protein	P54886	Delta-1-pyrroline-5-carboxylate synthase OS=Homo sapiens GN=ALDH18A1 PE=1 SV=2	0	26.56	9	6	6	6	795	87.2	7.12	16.5	6	other metabolic processes	other membranes;mitochondrion	kinase activity;other molecular function	Pf00171, Pf00696	5832	ENSG00000059573	ALDH18A1	B2R5Q4; B7Z350; B7Z5X8; B7ZLP1; D3DR44; hsa:5832; O95952; P54886; Q3KQU2; Q5T566; Q5T567; Q9UM72		Amino acid metabolism	1	100	High	1
FALSE	High	Master Protein	P11586	C-1-tetrahydrofolate synthase, cytoplasmic OS=Homo sapiens GN=MTHFD1 PE=1 SV=3	0	26.187	8	6	6	6	935	101.5	7.3	15.56	6											0	100	High	1
FALSE	High	Master Protein	Q96SB4	SRSF protein kinase 1 OS=Homo sapiens GN=SRPK1 PE=1 SV=2	0	26.044	10	5	5	4	655	74.3	6.16	13.69	5	cell organization and biogenesis;protein metabolism;RNA metabolism OR transcription;other metabolic processes;stress response;signal transduction;other biological processes	plasma membrane;other membranes;cytosol;ER/Golgi;nucleus;other cell component	kinase activity;other molecular function	Pf00069	6732	ENSG00000096063	SRPK1	B4DS61; hsa:6732; Q12890; Q5R364; Q5R365; Q8IY12; Q96SB4	Maturation of nucleoprotein	VEGFA-VEGFR2 signaling pathway; mRNA processing	3	100	High	1
FALSE	High	Master Protein	Q9HC07	Transmembrane protein 165 OS=Homo sapiens GN=TMEM165 PE=1 SV=1	0	26.035	15	3	5	3	324	34.9	7.02	11.95	3	cell organization and biogenesis;protein metabolism;other metabolic processes;transport;other biological processes	other membranes;ER/Golgi;other cytoplasmic organelle;other cell component	transporter activity	Pf01169	55858	ENSG00000134851	TMEM165	A8K3P8; B4DHW1; hsa:55858; Q9BTN9; Q9HC07; Q9NZ34		IL-18 signaling pathway	1	100	High	1
FALSE	High	Master Protein	Q9NSE4	Isoleucine--tRNA ligase, mitochondrial OS=Homo sapiens GN=IARS2 PE=1 SV=2	0	25.938	8	5	5	5	1012	113.7	7.2	9.73	5	protein metabolism;RNA metabolism OR transcription;other metabolic processes	mitochondrion	nucleic acid binding activity;other molecular function	Pf00133, Pf06827, Pf08264	55699	ENSG00000067704	IARS2	B2RPG8; hsa:55699; Q1M2P9; Q6PI85; Q7L439; Q86WU9; Q96D91; Q9H9Q8; Q9NSE4; Q9NW42	Mitochondrial tRNA aminoacylation		1	100	High	1
FALSE	High	Master Protein	P22830	Ferrochelatase, mitochondrial OS=Homo sapiens GN=FECH PE=1 SV=2	0	25.75	17	7	7	7	423	47.8	8.73	13.67	7	other metabolic processes;other biological processes	other membranes;mitochondrion	other molecular function	Pf00762	2235	ENSG00000066926	FECH	A8KA72; hsa:2235; P22830; Q8IXN1; Q8NAN0	Heme biosynthesis	Heme biosynthesis	2	100	High	1
FALSE	High	Master Protein	P05783	Keratin, type I cytoskeletal 18 OS=Homo sapiens GN=KRT18 PE=1 SV=2	0	25.518	17	5	5	5	430	48	5.45	13.92	5	cell cycle OR cell proliferation;cell organization and biogenesis;transport;developmental processes;signal transduction;other biological processes	plasma membrane;other membranes;cytosol;cytoskeleton;nucleus;other cell component	other molecular function	Pf00038	3875	ENSG00000111057	KRT18	hsa:3875; P05783; Q53G38; Q5U0N8; Q9BW26	Formation of the cornified envelope	Pathogenic Escherichia coli infection	3	100	High	1
FALSE	High	Master Protein	P31689	DnaJ homolog subfamily A member 1 OS=Homo sapiens GN=DNAJA1 PE=1 SV=2	0	25.315	11	3	4	3	397	44.8	7.08	14.4	3	stress response;transport;signal transduction;other biological processes	other membranes;cytosol;cytoskeleton;mitochondrion;ER/Golgi;nucleus;other cell component	signal transduction activity or receptor binding;other molecular function	Pf00226, Pf00684, Pf01556	3301	ENSG00000086061	DNAJA1	hsa:3301; P31689; Q5T7Q0; Q86TL9	HSP90 chaperone cycle for steroid hormone receptors (SHR) in the presence of ligand	VEGFA-VEGFR2 signaling pathway; Exercise-induced circadian regulation	3	100	High	1
FALSE	High	Master Protein	Q53GS9	U4/U6.U5 tri-snRNP-associated protein 2 OS=Homo sapiens GN=USP39 PE=1 SV=2	0	25.135	10	4	4	4	565	65.3	8.91	13.38	4	cell cycle OR cell proliferation;cell organization and biogenesis;protein metabolism;RNA metabolism OR transcription;other metabolic processes;other biological processes	nucleus	other molecular function	Pf00443, Pf02148	10713	ENSG00000168883	USP39	A8K086; B3KM40; B4DHT4; D6W5L4; G5E9H0; hsa:10713; Q53GS9; Q6NX47; Q96RK9; Q9BV89; Q9H381; Q9P050; Q9Y310	mRNA Splicing - Major Pathway		1	100	High	1
FALSE	High	Master Protein	Q5QNW6	Histone H2B type 2-F OS=Homo sapiens GN=HIST2H2BF PE=1 SV=3	0	25.107	36	5	6	5	126	13.9	10.32	15.98	5	cell organization and biogenesis	cytosol;nucleus;other cell component	nucleic acid binding activity;other molecular function	Pf00125	440689	ENSG00000203814	H2BC18	A8K0U9; B4DLA9; hsa:440689; Q5QNW6	HCMV Early Events; HDACs deacetylate histones; HCMV Late Events; Ub-specific processing proteases; HATs acetylate histones		5	100	High	1
FALSE	High	Master Protein	P17480	Nucleolar transcription factor 1 OS=Homo sapiens GN=UBTF PE=1 SV=1	0	25.077	7	4	4	4	764	89.4	5.81	12.19	4	cell organization and biogenesis;RNA metabolism OR transcription;other metabolic processes;other biological processes	nucleus	nucleic acid binding activity;other molecular function	Pf00505, Pf09011, Pf14887	7343	ENSG00000108312	UBTF	A8K6R8; hsa:7343; P17480	NoRC negatively regulates rRNA expression; RNA Polymerase I Transcription Initiation; RNA Polymerase I Promoter Escape; RNA Polymerase I Transcription Termination; RNA Polymerase I Promoter Opening	Ectoderm differentiation	6	100	High	1
FALSE	High	Master Protein	Q92769	Histone deacetylase 2 OS=Homo sapiens GN=HDAC2 PE=1 SV=2	0	25.048	11	4	5	1	488	55.3	5.91	12.6	4	cell organization and biogenesis;protein metabolism;other metabolic processes;stress response;developmental processes;other biological processes	nucleus;other cell component	nucleic acid binding activity;other molecular function	Pf00850	3066	ENSG00000196591	HDAC2	B3KRS5; B4DL58; E1P561; hsa:3066; Q5SRI8; Q5SZ86; Q8NEH4; Q92769	NoRC negatively regulates rRNA expression; RNA Polymerase I Transcription Initiation; Potential therapeutics for SARS; Regulation of PTEN gene transcription; HDACs deacetylate histones; ERCC6 (CSB) and EHMT2 (G9a) positively regulate rRNA expression; Regulation of TP53 Activity through Acetylation; FOXO-mediated transcription of oxidative stress, metabolic and neuronal genes; Constitutive Signali…	Cell cycle; Neural crest differentiation; Notch signaling; Initiation of transcription and translation elongation at the HIV-1 LTR; Ethanol effects on histone modifications; Effect of progerin on genes involved in Hutchinson-Gilford progeria syndrome; Ciliary landscape; 7q11.23 copy number variation syndrome; SARS-CoV-2 innate immunity evasion and cell-specific immune response; Notch signaling pa…	29		High	1
FALSE	High	Master Protein	Q9Y5B9	FACT complex subunit SPT16 OS=Homo sapiens GN=SUPT16H PE=1 SV=1	0	24.979	8	6	6	6	1047	119.8	5.66	18.23	6	cell organization and biogenesis;DNA metabolism;RNA metabolism OR transcription;other metabolic processes;stress response;other biological processes	nucleus	other molecular function	Pf00557, Pf08512, Pf08644, Pf14826	11198	ENSG00000092201	SUPT16H	hsa:11198; Q6GMT8; Q6P2F1; Q6PJM1; Q9NRX0; Q9Y5B9	Formation of RNA Pol II elongation complex ; Formation of HIV elongation complex in the absence of HIV Tat; HIV elongation arrest and recovery; Pausing and recovery of HIV elongation; RNA Polymerase II Pre-transcription Events; TP53 Regulates Transcription of DNA Repair Genes; Regulation of TP53 Activity through Phosphorylation; Formation of HIV-1 elongation complex containing HIV-1 Tat; Pausing …		12	100	High	1	Met-loss+Acetyl [N-Term]
FALSE	High	Master Protein	Q9Y5M8	Signal recognition particle receptor subunit beta OS=Homo sapiens GN=SRPRB PE=1 SV=3	0	24.914	18	3	3	3	271	29.7	9.04	10.94	3	transport	other membranes;cytoskeleton;ER/Golgi;other cell component	other molecular function	Pf09439	58477	ENSG00000144867	SRPRB	hsa:58477; Q6P595; Q8N2D8; Q9Y5M8	XBP1(S) activates chaperone genes; SRP-dependent cotranslational protein targeting to membrane		2	100	High	1
FALSE	High	Master Protein	P20042	Eukaryotic translation initiation factor 2 subunit 2 OS=Homo sapiens GN=EIF2S2 PE=1 SV=2	0	24.843	23	8	9	8	333	38.4	5.8	15.69	8	cell cycle OR cell proliferation;cell organization and biogenesis;protein metabolism;other metabolic processes;developmental processes	cytosol;other cell component	nucleic acid binding activity;other molecular function	Pf01873	8894	ENSG00000125977	EIF2S2	hsa:8894; P20042; Q9BVU0; Q9UJE4	L13a-mediated translational silencing of Ceruloplasmin expression; Translation initiation complex formation; Formation of the ternary complex, and subsequently, the 43S complex; Ribosomal scanning and start codon recognition; GTP hydrolysis and joining of the 60S ribosomal subunit; ABC-family proteins mediated transport; Response of EIF2AK1 (HRI) to heme deficiency; PERK regulates gene expression…	Translation factors; Brain-derived neurotrophic factor (BDNF) signaling pathway; nsp1 from SARS-CoV-2 inhibits translation initiation in the host cell	13	100	High	1	Met-loss+Acetyl [N-Term]
FALSE	High	Master Protein	Q9Y230	RuvB-like 2 OS=Homo sapiens GN=RUVBL2 PE=1 SV=3	0	24.79	12	4	4	4	463	51.1	5.64	13.09	4	cell organization and biogenesis;protein metabolism;DNA metabolism;other metabolic processes;stress response;other biological processes	other membranes;cytosol;cytoskeleton;nucleus;other cell component	nucleic acid binding activity;other molecular function	Pf06068, Pf17856	10856	ENSG00000183207	RUVBL2	B3KQ59; E7ETE5; hsa:10856; Q6FIB9; Q6PK27; Q9Y230; Q9Y361	HATs acetylate histones; Telomere Extension By Telomerase		2	100	High	1	Met-loss+Acetyl [N-Term]
FALSE	High	Master Protein	P57678	Gem-associated protein 4 OS=Homo sapiens GN=GEMIN4 PE=1 SV=2	0	24.743	7	6	8	6	1058	120	6.04	14.64	6	cell organization and biogenesis;RNA metabolism OR transcription;other metabolic processes	cytosol;nucleus;other cell component	other molecular function		50628	ENSG00000179409	GEMIN4	hsa:50628; P57678; Q9NZS7; Q9UG32; Q9Y4Q2	snRNP Assembly		1	100	High	1
FALSE	High	Master Protein	Q9BW04	Specifically androgen-regulated gene protein OS=Homo sapiens GN=SARG PE=1 SV=2	0	24.717	13	5	5	5	601	63.9	8.62	12.08	5		plasma membrane;other membranes;cytosol;other cell component		Pf15385	79098	ENSG00000182795	SARG	C9JV41; hsa:79098; Q658X3; Q9BW04			0	100	High	1
FALSE	High	Master Protein	Q9NYF8	Bcl-2-associated transcription factor 1 OS=Homo sapiens GN=BCLAF1 PE=1 SV=2	0	24.672	9	6	7	6	920	106.1	9.98	13.99	6	stress response;other biological processes	nucleus;other cell component	nucleic acid binding activity;other molecular function	Pf15440	9774	ENSG00000029363	BCLAF1	A2RU75; B7ZM58; E1P586; hsa:9774; Q14673; Q86WU6; Q86WY0; Q9NYF8		Interactome of polycomb repressive complex 2 (PRC2)	1	100	High	1
FALSE	High	Master Protein	Q13547	Histone deacetylase 1 OS=Homo sapiens GN=HDAC1 PE=1 SV=1	0	24.667	15	5	7	2	482	55.1	5.48	14.99	5	cell organization and biogenesis;protein metabolism;other metabolic processes;stress response;developmental processes;other biological processes	cytosol;nucleus;other cell component	nucleic acid binding activity;other molecular function	Pf00850	3065	ENSG00000116478	HDAC1	hsa:3065; Q13547; Q92534	Potential therapeutics for SARS; HDACs deacetylate histones; NoRC negatively regulates rRNA expression; Deactivation of the beta-catenin transactivating complex; FOXO-mediated transcription of oxidative stress, metabolic and neuronal genes; SMAD2/SMAD3:SMAD4 heterotrimer regulates transcription; Estrogen-dependent gene expression; Formation of the beta-catenin:TCF transactivating complex; RUNX1 r…	Androgen receptor signaling pathway; Energy metabolism; Cell cycle; Integrated breast cancer pathway; TNF-related weak inducer of apoptosis (TWEAK) signaling pathway; Neural crest differentiation; Retinoblastoma gene in cancer; Notch signaling; Apoptosis-related network due to altered Notch3 in ovarian cancer; Initiation of transcription and translation elongation at the HIV-1 LTR; MECP2 and asso…	54	100	High	1
FALSE	High	Master Protein	Q6P3X3	Tetratricopeptide repeat protein 27 OS=Homo sapiens GN=TTC27 PE=1 SV=1	0	24.501	9	6	6	6	843	96.6	5.59	15.98	6				Pf07719	55622	ENSG00000018699	TTC27	A6NKJ0; hsa:55622; Q6P3X3; Q96SS5; Q9BVF1; Q9NWR4; Q9NXG4			0	100	High	1
FALSE	High	Master Protein	P21108	Ribose-phosphate pyrophosphokinase 3 OS=Homo sapiens GN=PRPS1L1 PE=1 SV=2	0	24.456	13	3	4	3	318	34.8	6.35	12.41	3	other metabolic processes;developmental processes	other cell component	kinase activity;other molecular function	Pf13793, Pf14572	221823	ENSG00000229937	PRPS1L1	hsa:221823; P21108; Q6P5P6	5-Phosphoribose 1-diphosphate biosynthesis		1	100	High	1
FALSE	High	Master Protein	P13984	General transcription factor IIF subunit 2 OS=Homo sapiens GN=GTF2F2 PE=1 SV=2	0	24.436	21	4	4	4	249	28.4	9.23	14.16	4	cell organization and biogenesis;RNA metabolism OR transcription;other metabolic processes	cytoskeleton;nucleus;other cell component	nucleic acid binding activity;other molecular function	Pf02270, Pf17683	2963	ENSG00000188342	GTF2F2	A6NNS5; hsa:2963; P13984; Q5W0H3	Formation of RNA Pol II elongation complex ; Formation of HIV elongation complex in the absence of HIV Tat; Formation of HIV-1 elongation complex containing HIV-1 Tat; Pausing and recovery of Tat-mediated HIV elongation; Tat-mediated HIV elongation arrest and recovery; HIV elongation arrest and recovery; Pausing and recovery of HIV elongation; RNA Polymerase II Pre-transcription Events; TP53 Regu…	Eukaryotic transcription initiation	33	100	High	1	Met-loss+Acetyl [N-Term]
FALSE	High	Master Protein	Q8NFW8	N-acylneuraminate cytidylyltransferase OS=Homo sapiens GN=CMAS PE=1 SV=2	0	24.41	9	4	5	4	434	48.3	7.93	10.2	4	other metabolic processes	nucleus	other molecular function	Pf02348	55907	ENSG00000111726	CMAS	hsa:55907; Q8NFW8; Q96AX5; Q9NQZ0	Sialic acid metabolism		1	100	High	1
FALSE	High	Master Protein	Q8NFC6	Biorientation of chromosomes in cell division protein 1-like 1 OS=Homo sapiens GN=BOD1L1 PE=1 SV=2	0	24.372	2	3	3	3	3051	330.3	5.08	11.05	3	DNA metabolism;other metabolic processes;stress response;other biological processes	cytoskeleton;nucleus;other cell component	enzyme regulator activity;other molecular function	Pf05205	259282	ENSG00000038219	BOD1L1	hsa:259282; Q6P0M8; Q8NFC6; Q96AL1; Q9H6G0; Q9NTD6; Q9P2L9			0	100	High	1
FALSE	High	Master Protein	Q14257	Reticulocalbin-2 OS=Homo sapiens GN=RCN2 PE=1 SV=1	0	24.143	16	3	3	3	317	36.9	4.4	9.03	3		ER/Golgi;nucleus	other molecular function	Pf13202	5955	ENSG00000117906	RCN2	A8MTG6; F8WCY5; hsa:5955; Q14257; Q53XN8			0	100	High	1
FALSE	High	Master Protein	P18077	60S ribosomal protein L35a OS=Homo sapiens GN=RPL35A PE=1 SV=2	0	24.075	36	7	10	7	110	12.5	11.06	23.02	7	protein metabolism;RNA metabolism OR transcription;other metabolic processes;other biological processes	cytosol;translational apparatus	nucleic acid binding activity;other molecular function	Pf01247	6165	ENSG00000182899	RPL35A	hsa:6165; P18077; Q08ES9; Q9BVN7	L13a-mediated translational silencing of Ceruloplasmin expression; Formation of a pool of free 40S subunits; GTP hydrolysis and joining of the 60S ribosomal subunit; SRP-dependent cotranslational protein targeting to membrane; Regulation of expression of SLITs and ROBOs; Major pathway of rRNA processing in the nucleolus and cytosol; Nonsense Mediated Decay (NMD) enhanced by the Exon Junction Comp…	Cytoplasmic ribosomal proteins	14	100	High	1
FALSE	High	Master Protein	O75122	CLIP-associating protein 2 OS=Homo sapiens GN=CLASP2 PE=1 SV=2	0	24.019	5	5	5	4	1294	141	8.47	13.12	5											0	100	High	1
FALSE	High	Master Protein	Q8N9T8	Protein KRI1 homolog OS=Homo sapiens GN=KRI1 PE=1 SV=3	0	23.865	7	4	4	4	703	82.5	5.14	11.12	4	RNA metabolism OR transcription;other metabolic processes	nucleus;other cell component		Pf05178, Pf12936	65095	ENSG00000129347	KRI1	hsa:65095; Q2M1R5; Q2M1R7; Q7L5J7; Q8N9T8; Q96G92; Q9BU50; Q9H6I1; Q9H978			0	100	High	1
FALSE	High	Master Protein	Q06787	Synaptic functional regulator FMR1 OS=Homo sapiens GN=FMR1 PE=1 SV=1	0	23.669	7	3	6	1	632	71.1	7.42	12.72	3	RNA metabolism OR transcription;other metabolic processes;stress response;transport;developmental processes;signal transduction;other biological processes	plasma membrane;other membranes;cytosol;nucleus;other cell component	cytoskeletal activity;translation activity;nucleic acid binding activity;other molecular function	Pf00013, Pf05641, Pf12235, Pf16098, Pf17904, Pf18336	2332	ENSG00000102081	FMR1	A6NNH4; D3DWT0; D3DWT1; D3DWT2; G8JL90; hsa:2332; Q06787; Q16578; Q5PQZ6; Q99054		Serotonin and anxiety; Fragile X syndrome; Disruption of postsynaptic signaling by CNV; 15q11.2 copy number variation syndrome	4	100	High	1
FALSE	High	Master Protein	Q9BSD7	Cancer-related nucleoside-triphosphatase OS=Homo sapiens GN=NTPCR PE=1 SV=1	0	23.638	27	4	5	4	190	20.7	9.54	15.62	4			other molecular function	Pf03266	84284	ENSG00000135778	NTPCR	hsa:84284; Q9BSD7			0	100	High	1
FALSE	High	Master Protein	Q99988	Growth/differentiation factor 15 OS=Homo sapiens GN=GDF15 PE=1 SV=3	0	23.635	26	5	5	5	308	34.1	9.66	13.64	5	cell-cell signaling;signal transduction;other biological processes	non-structural extracellular;ER/Golgi;nucleus;other cell component	signal transduction activity or receptor binding;other molecular function	Pf00019	9518	ENSG00000130513	GDF15	hsa:9518; O14629; P78360; Q99988; Q9BWA0; Q9NRT0		Epithelial to mesenchymal transition in colorectal cancer	1	100	High	1
FALSE	High	Master Protein	Q96B70	Leukocyte receptor cluster member 9 OS=Homo sapiens GN=LENG9 PE=2 SV=2	0	23.608	19	5	5	5	501	53.1	7.84	13.75	5			other molecular function	Pf04457, Pf10469	94059	ENSG00000273574; ENSG00000274495	LENG9	B2VAM3; hsa:94059; Q96B70			0	100	High	1
FALSE	High	Master Protein	O15020	Spectrin beta chain, non-erythrocytic 2 OS=Homo sapiens GN=SPTBN2 PE=1 SV=3	0	23.435	3	4	4	4	2390	271.2	6.11	10.01	4	cell organization and biogenesis;transport;developmental processes;other biological processes	plasma membrane;other membranes;cytosol;cytoskeleton;other cell component	cytoskeletal activity;other molecular function	Pf00307, Pf00435, Pf15410	6712	ENSG00000173898	SPTBN2	hsa:6712; O14872; O14873; O15020	MHC class II antigen presentation; COPI-mediated anterograde transport; RAF/MAP kinase cascade; NCAM signaling for neurite out-growth; Interaction between L1 and Ankyrins		5	100	High	1
FALSE	High	Master Protein	Q9BWF3	RNA-binding protein 4 OS=Homo sapiens GN=RBM4 PE=1 SV=1	0	23.411	14	3	3	3	364	40.3	7.08	9.54	3	protein metabolism;RNA metabolism OR transcription;other metabolic processes;stress response;other biological processes	cytosol;nucleus;other cell component	nucleic acid binding activity;other molecular function	Pf00076, Pf00098	5936	ENSG00000173933	RBM4	B3KUN0; B4E1U0; E7EQS3; hsa:5936; O02916; Q4VC48; Q6P1P2; Q8WU85; Q9BWF3	Circadian Clock		1	100	High	1
FALSE	High	Master Protein	P78362	SRSF protein kinase 2 OS=Homo sapiens GN=SRPK2 PE=1 SV=3	0	23.372	10	5	5	4	688	77.5	4.97	10.17	5	cell organization and biogenesis;protein metabolism;DNA metabolism;RNA metabolism OR transcription;other metabolic processes;stress response;developmental processes;signal transduction;other biological processes	cytosol;nucleus;other cell component	kinase activity;other molecular function	Pf00069	6733	ENSG00000135250	SRPK2	A8MVX2; hsa:6733; O75220; O75221; P78362; Q6NUL0; Q6V1X2; Q8IYQ3	Maturation of nucleoprotein	mRNA processing	2	100	High	1
FALSE	High	Master Protein	Q09161	Nuclear cap-binding protein subunit 1 OS=Homo sapiens GN=NCBP1 PE=1 SV=1	0	23.191	7	4	4	4	790	91.8	6.43	10.33	4	cell organization and biogenesis;RNA metabolism OR transcription;other metabolic processes;transport;other biological processes	cytosol;mitochondrion;nucleus;other cell component	nucleic acid binding activity	Pf02854, Pf09088, Pf09090	4686	ENSG00000136937	NCBP1	B2R718; hsa:4686; Q09161; Q59G76; Q5T1V0; Q5T7X2	snRNP Assembly; mRNA Splicing - Major Pathway; mRNA Capping; Regulation of expression of SLITs and ROBOs; mRNA 3'-end processing; RNA Polymerase II Transcription Termination; Processing of Intronless Pre-mRNAs; Formation of RNA Pol II elongation complex ; Formation of HIV elongation complex in the absence of HIV Tat; RNA Polymerase II Pre-transcription Events; RNA polymerase II transcribes snRNA …	mRNA processing; 3q29 copy number variation syndrome	29	100	High	1
FALSE	High	Master Protein	P35222	Catenin beta-1 OS=Homo sapiens GN=CTNNB1 PE=1 SV=1	0	22.888	10	7	7	6	781	85.4	5.86	12.5	7	cell adhesion;cell-cell signaling;cell cycle OR cell proliferation;cell organization and biogenesis;protein metabolism;other metabolic processes;transport;developmental processes;signal transduction;other biological processes	plasma membrane;other membranes;cytosol;cytoskeleton;nucleus;other cell component	other molecular function	Pf00514	1499	ENSG00000168036	CTNNB1	A8K1L7; hsa:1499; P35222; Q8NEW9; Q8NI94; Q9H391	Deactivation of the beta-catenin transactivating complex; InlA-mediated entry of Listeria monocytogenes into host cells; VEGFR2 mediated vascular permeability; Adherens junctions interactions; RHO GTPases activate IQGAPs; Synthesis, secretion, and inactivation of Glucagon-like Peptide-1 (GLP-1); Myogenesis; Transcriptional Regulation by VENTX; Ca2+ pathway; Disassembly of the destruction complex …	Androgen receptor signaling pathway; MicroRNAs in cardiomyocyte hypertrophy; Heart development; TNF-related weak inducer of apoptosis (TWEAK) signaling pathway; Alzheimer's disease and miRNA effects; Neural crest differentiation; Arrhythmogenic right ventricular cardiomyopathy; Pathogenic Escherichia coli infection; Corticotropin-releasing hormone signaling pathway; Adipogenesis; Gastric cancer n…	82	100	High	1
FALSE	High	Master Protein	P14618	Pyruvate kinase PKM OS=Homo sapiens GN=PKM PE=1 SV=4	0	22.395	11	5	5	5	531	57.9	7.84	10.21	5	other metabolic processes;other biological processes	non-structural extracellular;cytosol;ER/Golgi;nucleus;other cell component	nucleic acid binding activity;kinase activity;other molecular function	Pf00224, Pf02887	5315	ENSG00000067225	PKM	A6NFK3; B2R5N8; B3KRY0; B4DFX8; B4DUU6; hsa:5315; P14618; P14786; Q53GK4; Q96E76; Q9BWB5; Q9UCV6; Q9UPF2	Neutrophil degranulation	Photodynamic therapy-induced HIF-1 survival signaling; Amino acid metabolism; Clear cell renal cell carcinoma pathways; Metabolic reprogramming in colon cancer; Aerobic glycolysis; Glycolysis in senescence; Glycolysis and gluconeogenesis	8	100	High	1
FALSE	High	Master Protein	Q9Y496	Kinesin-like protein KIF3A OS=Homo sapiens GN=KIF3A PE=1 SV=4	0	22.37	7	4	5	2	699	80	6.54	12.68	4	cell cycle OR cell proliferation;cell organization and biogenesis;transport;other biological processes	cytosol;cytoskeleton;other cell component	cytoskeletal activity;other molecular function	Pf00225	11127	ENSG00000131437	KIF3A	A8MSW9; hsa:11127; Q59EN1; Q86XE9; Q9Y496; Q9Y6V4	COPI-dependent Golgi-to-ER retrograde traffic; Translocation of SLC2A4 (GLUT4) to the plasma membrane; MHC class II antigen presentation; Kinesins; Intraflagellar transport; Hedgehog 'off' state; Activation of SMO	Hedgehog signaling pathway; Endochondral ossification; Endochondral ossification with skeletal dysplasias; Insulin signaling	11		High	1
FALSE	High	Master Protein	Q9H3Q1	Cdc42 effector protein 4 OS=Homo sapiens GN=CDC42EP4 PE=1 SV=1	0	22.35	14	3	3	3	356	38	5.19	10.43	3	cell organization and biogenesis;stress response;signal transduction;other biological processes	plasma membrane;other membranes;cytosol;cytoskeleton;other cell component	other molecular function	Pf00786, Pf14957	23580	ENSG00000179604	CDC42EP4	B3KUS7; hsa:23580; O95828; Q96FT3; Q9H3Q1	CDC42 GTPase cycle; RAC1 GTPase cycle; RAC2 GTPase cycle; RHOQ GTPase cycle		4	100	High	1
FALSE	High	Master Protein	P09012	U1 small nuclear ribonucleoprotein A OS=Homo sapiens GN=SNRPA PE=1 SV=3	0	22.304	28	6	6	3	282	31.3	9.83	16.72	6	RNA metabolism OR transcription;other metabolic processes	nucleus	nucleic acid binding activity;other molecular function	Pf00076	6626	ENSG00000077312	SNRPA	hsa:6626; P09012	mRNA Splicing - Major Pathway	mRNA processing	2	100	High	1	Met-loss+Acetyl [N-Term]
FALSE	High	Master Protein	Q9UKV8	Protein argonaute-2 OS=Homo sapiens GN=AGO2 PE=1 SV=3	0	22.261	6	5	5	2	859	97.1	9.19	10.95	5	cell organization and biogenesis;protein metabolism;RNA metabolism OR transcription;other metabolic processes;developmental processes;other biological processes	non-structural extracellular;cytosol;nucleus;other cell component	nucleic acid binding activity;other molecular function	Pf02170, Pf02171, Pf08699, Pf16486, Pf16487, Pf16488	27161	ENSG00000123908	AGO2	hsa:27161; Q8TCZ5; Q8WV58; Q96ID1; Q9UKV8	MAPK6/MAPK4 signaling; TP53 Regulates Metabolic Genes; Estrogen-dependent gene expression; Transcriptional regulation by small RNAs; Pre-NOTCH Transcription and Translation; Regulation of MECP2 expression and activity; NR1H3 & NR1H2 regulate gene expression linked to cholesterol transport and efflux; MicroRNA (miRNA) biogenesis; Regulation of RUNX1 Expression and Activity; Ca2+ pathway; Post-tran…	exRNA mechanism of action and biogenesis; Fragile X syndrome; Male infertility; Influence of laminopathies on Wnt signaling; Overlap between signal transduction pathways contributing to LMNA laminopathies	20	100	High	1
FALSE	High	Master Protein	Q969X5	Endoplasmic reticulum-Golgi intermediate compartment protein 1 OS=Homo sapiens GN=ERGIC1 PE=1 SV=1	0	22.138	14	4	5	4	290	32.6	7.06	12.06	4	transport	other membranes;ER/Golgi;nucleus;other cell component		Pf07970, Pf13850	57222	ENSG00000113719	ERGIC1	hsa:57222; Q969X5; Q9H0L0; Q9H2J2; Q9ULN9			0	100	High	1
FALSE	High	Master Protein	Q9UNX4	WD repeat-containing protein 3 OS=Homo sapiens GN=WDR3 PE=1 SV=1	0	21.938	5	3	3	3	943	106	6.64	9.67	3	RNA metabolism OR transcription;other metabolic processes	other membranes;nucleus;other cell component	nucleic acid binding activity	Pf00400, Pf04003, Pf12894	10885	ENSG00000065183	WDR3	hsa:10885; Q9UNX4	Major pathway of rRNA processing in the nucleolus and cytosol; rRNA modification in the nucleus and cytosol		2	100	High	1
FALSE	High	Master Protein	Q8WU90	Zinc finger CCCH domain-containing protein 15 OS=Homo sapiens GN=ZC3H15 PE=1 SV=1	0	21.821	10	3	3	3	426	48.6	5.31	9.99	3	protein metabolism;other metabolic processes;signal transduction;other biological processes	cytosol;nucleus	other molecular function	Pf00642, Pf16543	55854	ENSG00000065548	ZC3H15	B4DMW2; D3DPG7; hsa:55854; Q5QTQ4; Q8WU90; Q8WZ06; Q9NUZ3; Q9NZ37; Q9P079		VEGFA-VEGFR2 signaling pathway	1	100	High	1
FALSE	High	Master Protein	Q9NSD9	Phenylalanine--tRNA ligase beta subunit OS=Homo sapiens GN=FARSB PE=1 SV=3	0	21.493	8	5	6	5	589	66.1	6.84	15.6	5	cell organization and biogenesis;protein metabolism;RNA metabolism OR transcription;other metabolic processes	cytosol;other cell component	nucleic acid binding activity;other molecular function	Pf03483, Pf03484, Pf17759, Pf18262	10056	ENSG00000116120	FARSB	B4DFM0; hsa:10056; O95708; Q4ZFX1; Q57ZJ5; Q9NSD9; Q9NZZ6	Cytosolic tRNA aminoacylation	VEGFA-VEGFR2 signaling pathway; Amino acid metabolism	3	100	High	1
FALSE	High	Master Protein	O95140	Mitofusin-2 OS=Homo sapiens GN=MFN2 PE=1 SV=3	0	21.384	6	4	4	4	757	86.3	6.98	11.55	4	cell organization and biogenesis;other metabolic processes;stress response;transport;developmental processes;other biological processes	other membranes;cytosol;cytoskeleton;mitochondrion	other molecular function	Pf00350, Pf04799	9927	ENSG00000116688	MFN2	A8K1B3; hsa:9927; O95140; O95572; Q5JXC3; Q5JXC4; Q9H131; Q9NSX8	Factors involved in megakaryocyte development and platelet production; PINK1-PRKN Mediated Mitophagy; RHOT2 GTPase cycle	Intracellular trafficking proteins involved in CMT neuropathy	4	100	High	1
FALSE	High	Master Protein	P19013	Keratin, type II cytoskeletal 4 OS=Homo sapiens GN=KRT4 PE=1 SV=4	0	21.373	9	4	4	1	534	57.3	6.61	12.32	4											0	100	High	1
FALSE	High	Master Protein	Q9UN37	Vacuolar protein sorting-associated protein 4A OS=Homo sapiens GN=VPS4A PE=1 SV=1	0	21.342	15	4	4	3	437	48.9	7.8	13.51	4	cell cycle OR cell proliferation;cell organization and biogenesis;protein metabolism;other metabolic processes;transport;developmental processes;signal transduction;other biological processes	plasma membrane;other membranes;cytosol;cytoskeleton;nucleus;other cytoplasmic organelle;other cell component	other molecular function	Pf00004, Pf04212, Pf09336, Pf17862	27183	ENSG00000132612	VPS4A	B2RCB7; hsa:27183; Q8TF07; Q9UI03; Q9UN37; Q9Y582	HCMV Late Events; Budding and maturation of HIV virion; Endosomal Sorting Complex Required For Transport (ESCRT); Sealing of the nuclear envelope (NE) by ESCRT-III	Ebola virus pathway in host; Ciliary landscape	6	100	High	1
FALSE	High	Master Protein	Q9NQ92	Coordinator of PRMT5 and differentiation stimulator OS=Homo sapiens GN=COPRS PE=1 SV=3	0	21.26	21	2	4	2	184	20.1	4.18	12.01	2	protein metabolism;other metabolic processes;developmental processes	plasma membrane;other membranes;cytosol;nucleus	other molecular function	Pf15340	55352	ENSG00000172301	COPRS	A6NP14; E1P656; hsa:55352; Q96EF5; Q96P75; Q9NQ92	RMTs methylate histone arginines		1	100	High	1	Acetyl [N-Term]
FALSE	High	Master Protein	Q9H6S0	Probable ATP-dependent RNA helicase YTHDC2 OS=Homo sapiens GN=YTHDC2 PE=1 SV=2	0	21.219	4	5	5	5	1430	160.1	8.4	11.79	5	cell cycle OR cell proliferation;other biological processes	ER/Golgi;nucleus;other cell component	nucleic acid binding activity;other molecular function	Pf00270, Pf00271, Pf01424, Pf04146, Pf04408, Pf07717	64848	ENSG00000047188	YTHDC2	B2RP66; hsa:64848; Q9H6S0			0	100	High	1
FALSE	High	Master Protein	O94973	AP-2 complex subunit alpha-2 OS=Homo sapiens GN=AP2A2 PE=1 SV=2	0	21.145	7	6	6	4	939	103.9	6.96	12.47	6	transport	plasma membrane;other membranes;cytosol;other cytoplasmic organelle;other cell component	other molecular function	Pf01602, Pf02296, Pf02883	161	ENSG00000183020	AP2A2	hsa:161; O75403; O94973; Q53ET1; Q96SI8	MHC class II antigen presentation; Neutrophil degranulation; Potential therapeutics for SARS; Recycling pathway of L1; Cargo recognition for clathrin-mediated endocytosis; WNT5A-dependent internalization of FZD4; EPH-ephrin mediated repulsion of cells; LDL clearance; Nef Mediated CD4 Down-regulation; Retrograde neurotrophin signalling; Nef Mediated CD8 Down-regulation; WNT5A-dependent internaliza…	Synaptic vesicle pathway; GABA receptor signaling; mBDNF and proBDNF regulation of GABA neurotransmission	17	100	High	1
FALSE	High	Master Protein	P35659	Protein DEK OS=Homo sapiens GN=DEK PE=1 SV=1	0	21.134	22	6	6	6	375	42.6	8.56	12.3	6	cell organization and biogenesis;RNA metabolism OR transcription;other metabolic processes;signal transduction;other biological processes	cytoskeleton;nucleus	nucleic acid binding activity;other molecular function	Pf08766	7913	ENSG00000124795	DEK	B2R6K6; B4DN37; hsa:7913; P35659; Q5TGV4; Q5TGV5	B-WICH complex positively regulates rRNA expression; Transcriptional regulation of granulopoiesis; Transcriptional regulation by the AP-2 (TFAP2) family of transcription factors	IL-18 signaling pathway	4	100	High	1
FALSE	High	Master Protein	P25398	40S ribosomal protein S12 OS=Homo sapiens GN=RPS12 PE=1 SV=3	0	21.009	27	5	6	5	132	14.5	7.21	11.53	5	protein metabolism;other metabolic processes;other biological processes	cytosol;ER/Golgi;translational apparatus;nucleus;other cell component	other molecular function	Pf01248	6206	ENSG00000112306	RPS12	hsa:6206; P25398; Q76M58	L13a-mediated translational silencing of Ceruloplasmin expression; Translation initiation complex formation; Formation of a pool of free 40S subunits; Formation of the ternary complex, and subsequently, the 43S complex; Ribosomal scanning and start codon recognition; GTP hydrolysis and joining of the 60S ribosomal subunit; Major pathway of rRNA processing in the nucleolus and cytosol; Regulation …	Cytoplasmic ribosomal proteins	17	100	High	1
FALSE	High	Master Protein	P41252	Isoleucine--tRNA ligase, cytoplasmic OS=Homo sapiens GN=IARS PE=1 SV=2	0	20.922	5	6	8	6	1262	144.4	6.15	15.22	6	protein metabolism;RNA metabolism OR transcription;other metabolic processes	cytosol;nucleus;other cell component	nucleic acid binding activity;other molecular function	Pf00133, Pf08264, Pf19302	3376	ENSG00000196305	IARS1	A8KAE9; hsa:3376; P41252; Q5TCD0; Q7Z3T4; Q9H588	Cytosolic tRNA aminoacylation; Selenoamino acid metabolism	Amino acid metabolism	3	100	High	1
FALSE	High	Master Protein	O94905	Erlin-2 OS=Homo sapiens GN=ERLIN2 PE=1 SV=1	0	20.7	16	4	4	4	339	37.8	5.62	11.69	4	protein metabolism;other metabolic processes;stress response;signal transduction;other biological processes	plasma membrane;other membranes;cytosol;ER/Golgi;other cell component	other molecular function	Pf01145	11160	ENSG00000147475	ERLIN2	A0JLQ1; A8K5S9; B4DM38; D3DSW0; hsa:11160; O94905; Q6NW21; Q86VS6; Q86W49	ABC-family proteins mediated transport; Defective CFTR causes cystic fibrosis; Signaling by FGFR1 in disease; Signaling by plasma membrane FGFR1 fusions		4	100	High	1
FALSE	High	Master Protein	O60701	UDP-glucose 6-dehydrogenase OS=Homo sapiens GN=UGDH PE=1 SV=1	0	20.623	10	3	3	3	494	55	7.12	10.12	3	cell organization and biogenesis;protein metabolism;other metabolic processes;developmental processes	cytosol;nucleus	other molecular function	Pf00984, Pf03720, Pf03721	7358	ENSG00000109814	UGDH	B3KUU2; B4DN25; hsa:7358; O60589; O60701	Formation of the active cofactor, UDP-glucuronate	Glucuronidation	2	100	High	1
FALSE	High	Master Protein	Q9H307	Pinin OS=Homo sapiens GN=PNN PE=1 SV=4	0	20.468	4	2	3	2	717	81.6	7.14	9.69	2											0	100	High	1
FALSE	High	Master Protein	Q9H6P5	Threonine aspartase 1 OS=Homo sapiens GN=TASP1 PE=1 SV=1	0	20.461	7	3	3	3	420	44.4	7.75	11.94	3	protein metabolism;other metabolic processes;other biological processes	other cell component	other molecular function	Pf01112	55617	ENSG00000089123	TASP1	B7Z690; B7Z963; hsa:55617; Q5TDU9; Q9BQN0; Q9H6P5; Q9NQ08; Q9NTS6; Q9NXJ2			0	100	High	1
FALSE	High	Master Protein	Q15046	Lysine--tRNA ligase OS=Homo sapiens GN=KARS PE=1 SV=3	0	20.322	8	4	4	4	597	68	6.35	13.2	4	protein metabolism;RNA metabolism OR transcription;other metabolic processes;signal transduction;other biological processes	non-structural extracellular;plasma membrane;other membranes;cytosol;mitochondrion;nucleus;other cell component	nucleic acid binding activity;other molecular function	Pf00152, Pf01336	3735	ENSG00000065427	KARS1	A8MSK1; D3DUK4; hsa:3735; O14946; Q15046; Q96J25; Q9HB23	Cytosolic tRNA aminoacylation; Selenoamino acid metabolism; Mitochondrial tRNA aminoacylation		3	100	High	1	Met-loss+Acetyl [N-Term]
FALSE	High	Master Protein	Q9HCM4	Band 4.1-like protein 5 OS=Homo sapiens GN=EPB41L5 PE=1 SV=3	0	20.229	7	4	4	3	733	81.8	6.58	9.32	4	cell adhesion;cell organization and biogenesis;developmental processes;other biological processes	plasma membrane;other membranes;cytosol;cytoskeleton;nucleus;other cell component	cytoskeletal activity;other molecular function	Pf00373, Pf08736, Pf09379, Pf09380	57669	ENSG00000115109	EPB41L5	hsa:57669; Q7Z5S1; Q8IZ12; Q9H975; Q9HCM4	Neurexins and neuroligins	Endoderm differentiation; Mesodermal commitment pathway; Mesodermal commitment pathway	4	100	High	1
FALSE	High	Master Protein	P81605	Dermcidin OS=Homo sapiens GN=DCD PE=1 SV=2	0	20.203	13	2	3	2	110	11.3	6.54	9.07	2	protein metabolism;stress response;other biological processes	non-structural extracellular	other molecular function	Pf15291	117159	ENSG00000161634	DCD	A5JHP2; A5JHP3; hsa:117159; P58461; P81605; Q53YJ2	Antimicrobial peptides		1	100	High	1
FALSE	High	Master Protein	Q13576	Ras GTPase-activating-like protein IQGAP2 OS=Homo sapiens GN=IQGAP2 PE=1 SV=4	0	20.158	5	7	7	5	1575	180.5	5.64	7.75	7	cell organization and biogenesis;signal transduction;other biological processes	plasma membrane;other membranes;cytosol;cytoskeleton;other cell component	enzyme regulator activity;cytoskeletal activity;other molecular function	Pf00307, Pf00612, Pf00616, Pf03836	10788	ENSG00000145703	IQGAP2	A8K4V1; B7Z8A4; hsa:10788; J3KR91; Q13576	RHO GTPases activate IQGAPs; CDC42 GTPase cycle; RAC1 GTPase cycle; Neutrophil degranulation; RHOG GTPase cycle	Ciliary landscape; G13 signaling pathway	7	100	High	1
FALSE	High	Master Protein	Q08170	Serine/arginine-rich splicing factor 4 OS=Homo sapiens GN=SRSF4 PE=1 SV=2	0	20.136	12	5	5	2	494	56.6	11.52	11.8	5	RNA metabolism OR transcription;other metabolic processes;other biological processes	nucleus	nucleic acid binding activity	Pf00076	6429	ENSG00000116350	SRSF4	hsa:6429; Q08170; Q5VXP1; Q9BUA4; Q9UEB5	mRNA Splicing - Major Pathway; mRNA 3'-end processing; RNA Polymerase II Transcription Termination; Transport of Mature mRNA derived from an Intron-Containing Transcript	mRNA processing	5	100	High	1
FALSE	High	Master Protein	P35250	Replication factor C subunit 2 OS=Homo sapiens GN=RFC2 PE=1 SV=3	0	20.067	15	4	5	4	354	39.1	6.44	12.2	4	cell organization and biogenesis;DNA metabolism;other metabolic processes;stress response;other biological processes	nucleus;other cell component	nucleic acid binding activity;other molecular function	Pf00004, Pf08542	5982	ENSG00000049541	RFC2	B5BU07; D3DXG3; hsa:5982; P32846; P35250; Q9BU93	Translesion synthesis by REV1; Translesion synthesis by POLK; Translesion synthesis by POLI; Regulation of TP53 Activity through Phosphorylation; Processing of DNA double-strand break ends; Presynaptic phase of homologous DNA pairing and strand exchange; G2/M DNA damage checkpoint; HDR through Homologous Recombination (HRR); HDR through Single Strand Annealing (SSA); Termination of translesion DN…	DNA replication; Nucleotide excision repair; 7q11.23 copy number variation syndrome; DNA repair pathways, full network; Nucleotide excision repair in xeroderma pigmentosum ; DNA mismatch repair	26	100	High	1
FALSE	High	Master Protein	Q9BRJ6	Uncharacterized protein C7orf50 OS=Homo sapiens GN=C7orf50 PE=1 SV=1	0	20.034	32	3	3	3	194	22.1	9.64	10.87	3				Pf10180	84310	ENSG00000146540	C7orf50	hsa:84310; Q9BRJ6			0	100	High	1
FALSE	High	Master Protein	Q13136	Liprin-alpha-1 OS=Homo sapiens GN=PPFIA1 PE=1 SV=1	0	19.947	3	3	3	1	1202	135.7	6.29	9.5	3	cell adhesion;cell organization and biogenesis;signal transduction;other biological processes	cytosol;other cell component		Pf00536, Pf07647	8500	ENSG00000131626	PPFIA1	A6NLE3; hsa:8500; Q13135; Q13136; Q14567; Q8N4I2	Glutamate Neurotransmitter Release Cycle; Serotonin Neurotransmitter Release Cycle; Norepinephrine Neurotransmitter Release Cycle; Dopamine Neurotransmitter Release Cycle; Acetylcholine Neurotransmitter Release Cycle; Receptor-type tyrosine-protein phosphatases		6	100	High	1
FALSE	High	Master Protein	P36969	Phospholipid hydroperoxide glutathione peroxidase, mitochondrial OS=Homo sapiens GN=GPX4 PE=1 SV=3	0	19.828	26	4	4	4	197	22.2	8.37	9.89	4	cell organization and biogenesis;other metabolic processes;stress response;other biological processes	cytosol;mitochondrion;nucleus;other cell component	other molecular function	Pf00255	2879	ENSG00000167468	GPX4	hsa:2879; O43381; P36969; Q6PJ59; Q9UPK2	Synthesis of 15-eicosatetraenoic acid derivatives; Synthesis of 12-eicosatetraenoic acid derivatives; Synthesis of 5-eicosatetraenoic acids	Glutathione metabolism; Selenium micronutrient network; Folate metabolism; One-carbon metabolism and related pathways; Ferroptosis; Metapathway biotransformation Phase I and II	9	100	High	1
FALSE	High	Master Protein	Q96K37	Solute carrier family 35 member E1 OS=Homo sapiens GN=SLC35E1 PE=1 SV=2	0	19.79	12	2	2	2	410	44.7	9.79	7.27	2	transport	other membranes;ER/Golgi	transporter activity	Pf03151	79939	ENSG00000127526	SLC35E1	hsa:79939; Q8NBQ2; Q96JV7; Q96K37			0		High	1	Met-loss+Acetyl [N-Term]
FALSE	High	Master Protein	Q9P107	GEM-interacting protein OS=Homo sapiens GN=GMIP PE=1 SV=2	0	19.782	5	4	5	4	970	106.6	5.72	14.09	4	signal transduction;other biological processes	plasma membrane;other membranes;cytosol;nucleus	enzyme regulator activity;other molecular function	Pf00620	51291	ENSG00000089639	GMIP	A0AVN9; B7ZLZ0; hsa:51291; Q9P107	RHOA GTPase cycle; CDC42 GTPase cycle; RAC1 GTPase cycle		3	100	High	1
FALSE	High	Master Protein	Q15185	Prostaglandin E synthase 3 OS=Homo sapiens GN=PTGES3 PE=1 SV=1	0	19.738	25	3	4	3	160	18.7	4.54	12.36	3	cell cycle OR cell proliferation;cell organization and biogenesis;DNA metabolism;other metabolic processes;developmental processes;signal transduction;other biological processes	cytosol;nucleus;other cell component	other molecular function	Pf04969	10728	ENSG00000110958	PTGES3	A8K7D0; B4DHP2; B4DP11; B4DP21; hsa:10728; Q15185; Q8WU70	HSP90 chaperone cycle for steroid hormone receptors (SHR) in the presence of ligand; Potential therapeutics for SARS; Estrogen-dependent gene expression; Attenuation phase; HSF1 activation; Aryl hydrocarbon receptor signalling; Synthesis of Prostaglandins (PG) and Thromboxanes (TX)	Aryl hydrocarbon receptor pathway; Glucocorticoid receptor pathway; Nuclear receptors meta-pathway	11	100	High	1
FALSE	High	Master Protein	Q9H857	5'-nucleotidase domain-containing protein 2 OS=Homo sapiens GN=NT5DC2 PE=1 SV=1	0	19.73	10	5	5	5	520	60.7	6.77	13.68	5	other metabolic processes		other molecular function	Pf05761	64943	ENSG00000168268	NT5DC2	C9JTZ6; E9PAL9; hsa:64943; O95888; Q96C80; Q9H857; Q9H9Z8			0	100	High	1
FALSE	High	Master Protein	P14868	Aspartate--tRNA ligase, cytoplasmic OS=Homo sapiens GN=DARS PE=1 SV=2	0	19.61	11	4	4	4	501	57.1	6.55	11.91	4	cell organization and biogenesis;protein metabolism;RNA metabolism OR transcription;other metabolic processes	cytosol;other cell component	other molecular function	Pf00152, Pf01336	1615	ENSG00000115866	DARS1	A8K3J2; D3DP77; hsa:1615; P14868; Q2TNI3; Q32Q69; Q53HV4; Q53YC5; Q68CR9; Q9BW52	Cytosolic tRNA aminoacylation; Selenoamino acid metabolism	Alanine and aspartate metabolism	3	100	High	1
FALSE	High	Master Protein	P19784	Casein kinase II subunit alpha' OS=Homo sapiens GN=CSNK2A2 PE=1 SV=1	0	19.6	15	4	4	3	350	41.2	8.56	7.63	4	cell-cell signaling;cell cycle OR cell proliferation;protein metabolism;other metabolic processes;developmental processes;signal transduction;other biological processes	plasma membrane;other membranes;cytosol;nucleus;other cell component	kinase activity;other molecular function	Pf00069	1459	ENSG00000070770	CSNK2A2	hsa:1459; P19784	ROS sensing by NFE2L2; Regulation of PTEN stability and activity; Regulation of TP53 Activity through Phosphorylation; Condensation of Prometaphase Chromosomes; RUNX1 interacts with co-factors whose precise effect on RUNX1 targets is not known; Cooperation of PDCL (PhLP1) and TRiC/CCT in G-protein beta folding; WNT mediated activation of DVL; Signal transduction by L1; Receptor Mediated Mitophagy…	Alzheimer's disease and miRNA effects; Allograft Rejection; lncRNA in canonical Wnt signaling and colorectal cancer; Breast cancer pathway; Wnt signaling; ncRNAs involved in Wnt signaling in hepatocellular carcinoma; Malignant pleural mesothelioma; Alzheimer's disease	18	100	High	1
FALSE	High	Master Protein	P23284	Peptidyl-prolyl cis-trans isomerase B OS=Homo sapiens GN=PPIB PE=1 SV=2	0	19.598	25	4	4	4	216	23.7	9.41	11.66	4	protein metabolism;other metabolic processes;developmental processes;other biological processes	ER/Golgi;nucleus;other cell component	other molecular function	Pf00160	5479	ENSG00000166794	PPIB	A8K534; hsa:5479; P23284; Q6IBH5; Q9BVK5	Collagen biosynthesis and modifying enzymes	Prolactin signaling pathway; Type I collagen synthesis in the context of osteogenesis imperfecta	3	100	High	1
FALSE	High	Master Protein	P05089	Arginase-1 OS=Homo sapiens GN=ARG1 PE=1 SV=2	0	19.577	10	2	3	2	322	34.7	7.21	6.69	2	other metabolic processes;stress response;developmental processes;other biological processes	non-structural extracellular;other membranes;cytosol;mitochondrion;other cytoplasmic organelle;other cell component	other molecular function	Pf00491	383	ENSG00000118520	ARG1	A6NEA0; hsa:383; P05089; Q5JWT5; Q5JWT6; Q8TE72; Q9BS50	Neutrophil degranulation; Urea cycle	Spinal cord injury; Amino acid metabolism; IL-18 signaling pathway	5	100	High	1
FALSE	High	Master Protein	O95819	Mitogen-activated protein kinase kinase kinase kinase 4 OS=Homo sapiens GN=MAP4K4 PE=1 SV=2	0	19.511	5	5	5	5	1239	142	7.46	12.14	5	cell organization and biogenesis;protein metabolism;other metabolic processes;developmental processes;signal transduction;other biological processes	other cell component	cytoskeletal activity;kinase activity;other molecular function	Pf00069, Pf00780	9448	ENSG00000071054	MAP4K4	E7ESS2; hsa:9448; O75172; O95819; Q9NST7	Oxidative Stress Induced Senescence	MAPK signaling pathway; Angiopoietin-like protein 8 regulatory pathway; Mechanoregulation and pathology of YAP/TAZ via Hippo and non-Hippo mechanisms; Hippo-Yap signaling pathway; Insulin signaling; Malignant pleural mesothelioma	7	100	High	1
FALSE	High	Master Protein	P55209	Nucleosome assembly protein 1-like 1 OS=Homo sapiens GN=NAP1L1 PE=1 SV=1	0	19.466	10	4	4	3	391	45.3	4.46	10.82	4	cell organization and biogenesis;other metabolic processes;developmental processes;other biological processes	nucleus;other cell component	other molecular function	Pf00956	4673	ENSG00000187109	NAP1L1	B3KNT8; B3KV44; hsa:4673; P55209		VEGFA-VEGFR2 signaling pathway; Overlap between signal transduction pathways contributing to LMNA laminopathies	2	100	High	1
FALSE	High	Master Protein	Q6UWP8	Suprabasin OS=Homo sapiens GN=SBSN PE=1 SV=2	0	19.424	15	2	2	2	590	60.5	7.01	11.69	2					374897	ENSG00000189001	SBSN	A8K5J0; E9PBV3; hsa:374897; Q6UWP8			0	100	High	1
FALSE	High	Master Protein	Q6PJT7	Zinc finger CCCH domain-containing protein 14 OS=Homo sapiens GN=ZC3H14 PE=1 SV=1	0	19.189	7	4	4	4	736	82.8	7.31	10.01	4	other biological processes	nucleus;other cell component	nucleic acid binding activity;other molecular function	Pf14608	79882	ENSG00000100722	ZC3H14	A8MY46; B4DXU8; B4DZW7; B4E2H4; G3V5R4; hsa:79882; Q6MZU4; Q6PJ32; Q6PJT7; Q6PUI6; Q6PUI8; Q86TQ5; Q86TW0; Q86TW1; Q8NCT6; Q8NCZ3; Q8TDE2; Q9HAC9; Q9Y5A0			0	100	High	1
FALSE	High	Master Protein	O60573	Eukaryotic translation initiation factor 4E type 2 OS=Homo sapiens GN=EIF4E2 PE=1 SV=1	0	19.158	18	3	4	3	245	28.3	8.88	8.23	3	protein metabolism;other metabolic processes;other biological processes	cytosol;translational apparatus;other cell component	nucleic acid binding activity;other molecular function	Pf01652	9470	ENSG00000135930	EIF4E2	B8ZZJ9; hsa:9470; O60573; O75349	ISG15 antiviral mechanism	Focal adhesion: PI3K-Akt-mTOR-signaling pathway; PI3K-Akt signaling pathway; EGFR tyrosine kinase inhibitor resistance	4	100	High	1
FALSE	High	Master Protein	Q8N163	Cell cycle and apoptosis regulator protein 2 OS=Homo sapiens GN=CCAR2 PE=1 SV=2	0	19.123	9	5	5	5	923	102.8	5.22	10.46	5	cell-cell signaling;cell cycle OR cell proliferation;cell organization and biogenesis;RNA metabolism OR transcription;other metabolic processes;stress response;signal transduction;other biological processes	cytoskeleton;mitochondrion;nucleus;other cell component	enzyme regulator activity;other molecular function	Pf14443, Pf14444, Pf19256, Pf19257	57805	ENSG00000158941	CCAR2	A6NL03; B2RB79; D3DSR6; hsa:57805; Q6P0Q9; Q8N163; Q8N3G7; Q8N8M1; Q8TF34; Q9H9Q9; Q9HD12; Q9NT55	Regulation of HSF1-mediated heat shock response		1	100	High	1
FALSE	High	Master Protein	Q9UM00	Calcium load-activated calcium channel OS=Homo sapiens GN=TMCO1 PE=1 SV=1	0	19.093	20	3	3	3	188	21.2	9.74	10.96	3	stress response;transport;signal transduction;other biological processes	other membranes;ER/Golgi;other cell component	transporter activity;translation activity	Pf01956	100058551; 100151809; 100172905; 100476373; 100659076; 100732835; 101041966; 101112778; 101327709; 101358260; 101364926; 101671021; 101718305; 101838049; 101926540; 101956623; 102168400; 102269039; 102427500; 102540901; 102728759; 102825716; 102908475; 102978199; 103019352; 103080131; 103127885; 103230680; 103658221; 104670184; 104997307; 105989621; 106965576; 109276625; 109577804; 289196; 478992…	ENSAMEG00000006712; ENSBMUG00000015947; ENSBTAG00000010009; ENSCAFG00000013472; ENSCCAG00000026618; ENSCHIG00000026421; ENSCPOG00000013728; ENSCSAG00000010765; ENSDLEG00000017475; ENSECAG00000012770; ENSFCAG00000029341; ENSHGLG00000004945; ENSLAFG00000015073; ENSLCNG00005018565; ENSMLUG00000003842; ENSMMUG00000005585; ENSMPUG00000003860; ENSMUSG00000052428; ENSOARG00000011526; ENSOCUG00000008441;…	ALDH9A1; LOC101358260; LOC102825716; LOC103080131; LOC111151022; LOC112839227; Tmco1; TMCO1	A0A0D9REE9; A0A1S3AQ28; A0A1S3FKU7; A0A1U7Q743; A0A250YBG2; A0A2J8LM22; A0A2J8SL20; A0A2K5QP02; A0A2K6PTL6; A0A2K6UPZ2; A0A2U3WI22; A0A2U3YE90; A0A2U4B2E6; A0A2Y9E280; A0A2Y9FR69; A0A2Y9HQR3; A0A2Y9K438; A0A2Y9MIV4; A0A340X7V5; A0A341B4K9; A0A384AUR9; A0A384BMX1; A0A3Q7QPZ0; A0A3Q7RML2; A0A3Q7WJ77; A0A452G7G7; A0A452REB8; A0A485MLQ1; A0A5F5PR90; A0A667ITT0; A0A671FJZ7; A0A6I9IFD8; A0A6I9KQY5; A0A…			0	100	High	1
FALSE	High	Master Protein	Q8N3C0	Activating signal cointegrator 1 complex subunit 3 OS=Homo sapiens GN=ASCC3 PE=1 SV=3	0	18.925	3	5	5	5	2202	251.3	7.09	10.35	5	cell cycle OR cell proliferation;cell organization and biogenesis;DNA metabolism;other metabolic processes;stress response	cytosol;nucleus	other molecular function	Pf00270, Pf00271, Pf02889	10973	ENSG00000112249	ASCC3	E7EW23; hsa:10973; O43738; Q4G1A0; Q5VTN2; Q8N3C0; Q9H1I9; Q9H5A2; Q9NTR0	ALKBH3 mediated reversal of alkylation damage	Mesodermal commitment pathway; VEGFA-VEGFR2 signaling pathway	3	100	High	1
FALSE	High	Master Protein	Q9HAW4	Claspin OS=Homo sapiens GN=CLSPN PE=1 SV=3	0	18.917	4	4	4	4	1339	151	4.82	8.59	4	cell cycle OR cell proliferation;protein metabolism;DNA metabolism;other metabolic processes;stress response;signal transduction;other biological processes	ER/Golgi;nucleus	nucleic acid binding activity;other molecular function		63967	ENSG00000092853	CLSPN	A6NFL4; hsa:63967; Q1RMC6; Q2KHM3; Q5VYG0; Q6P6H5; Q8IWI1; Q9HAW4	Ub-specific processing proteases; Processing of DNA double-strand break ends; Activation of ATR in response to replication stress; Apoptotic cleavage of cellular proteins		4	100	High	1
FALSE	High	Master Protein	P0DOX8	Immunoglobulin lambda-1 light chain OS=Homo sapiens PE=1 SV=1	0	18.901	10	3	4	3	216	22.8	6.76	11.68	3	other biological processes	non-structural extracellular;plasma membrane;other membranes;other cell component		Pf07654, Pf07686							0	100	High	1
FALSE	High	Master Protein	Q4V328	GRIP1-associated protein 1 OS=Homo sapiens GN=GRIPAP1 PE=1 SV=1	0	18.865	7	4	4	4	841	95.9	5.11	10.39	4											0	100	High	1	Met-loss+Acetyl [N-Term]
FALSE	High	Master Protein	O60313	Dynamin-like 120 kDa protein, mitochondrial OS=Homo sapiens GN=OPA1 PE=1 SV=3	0	18.846	7	6	7	6	960	111.6	7.87	6.68	6	cell organization and biogenesis;other metabolic processes;stress response;transport;developmental processes;other biological processes	other membranes;cytosol;mitochondrion;nucleus;other cell component	cytoskeletal activity;other molecular function	Pf00350, Pf19434	4976	ENSG00000198836	OPA1	D3DNW4; E5KLJ5; E5KLJ6; E5KLJ7; E5KLK1; E5KLK2; hsa:4976; O60313	Regulation of Apoptosis	Orexin receptor pathway	2	100	High	1
FALSE	High	Master Protein	Q96CW1	AP-2 complex subunit mu OS=Homo sapiens GN=AP2M1 PE=1 SV=2	0	18.791	12	5	5	5	435	49.6	9.54	11.64	5	cell organization and biogenesis;other metabolic processes;transport;other biological processes	plasma membrane;other membranes;cytosol;other cytoplasmic organelle;other cell component	signal transduction activity or receptor binding;other molecular function	Pf00928, Pf01217	1173	ENSG00000161203	AP2M1	A6NE12; D3DNT1; hsa:1173; P20172; P53679; Q96CW1	Recycling pathway of L1; MHC class II antigen presentation; Potential therapeutics for SARS; Cargo recognition for clathrin-mediated endocytosis; WNT5A-dependent internalization of FZD4; EPH-ephrin mediated repulsion of cells; LDL clearance; Nef Mediated CD4 Down-regulation; Retrograde neurotrophin signalling; Nef Mediated CD8 Down-regulation; WNT5A-dependent internalization of FZD2, FZD5 and ROR…	Synaptic vesicle pathway; GABA receptor signaling; EGF/EGFR signaling pathway; Fragile X syndrome	20	100	High	1
FALSE	High	Master Protein	Q92522	Histone H1x OS=Homo sapiens GN=H1FX PE=1 SV=1	0	18.694	17	3	4	3	213	22.5	10.76	11.44	3	cell organization and biogenesis;other biological processes	nucleus;other cell component	nucleic acid binding activity	Pf00538	8971	ENSG00000184897	H1-10	hsa:8971; Q92522			0	100	High	1
FALSE	High	Master Protein	P78347	General transcription factor II-I OS=Homo sapiens GN=GTF2I PE=1 SV=2	0	18.653	5	4	4	4	998	112.3	6.39	11.27	4	RNA metabolism OR transcription;other metabolic processes;other biological processes	nucleus;other cell component	nucleic acid binding activity;other molecular function	Pf02946	2969	ENSG00000263001	GTF2I	hsa:2969; O14743; O15359; O43546; O43588; O43589; P78347; Q75M85; Q75M86; Q75M87; Q75M88; Q86U51; Q9BSZ4		B cell receptor signaling pathway; 7q11.23 copy number variation syndrome	2	100	High	1
FALSE	High	Master Protein	O75746	Calcium-binding mitochondrial carrier protein Aralar1 OS=Homo sapiens GN=SLC25A12 PE=1 SV=2	0	18.605	8	5	7	1	678	74.7	8.38	12.16	5	other metabolic processes;transport;other biological processes	other membranes;mitochondrion	transporter activity;other molecular function	Pf00153	8604	ENSG00000115840	SLC25A12	B3KR64; hsa:8604; O75746; Q96AM8	Mitochondrial protein import; Gluconeogenesis; Aspartate and asparagine metabolism		3	100	High	1
FALSE	High	Master Protein	P09661	U2 small nuclear ribonucleoprotein A' OS=Homo sapiens GN=SNRPA1 PE=1 SV=2	0	18.575	27	7	8	7	255	28.4	8.62	13.56	7	RNA metabolism OR transcription;other metabolic processes;other biological processes	nucleus	nucleic acid binding activity	Pf14580	6627	ENSG00000131876	SNRPA1	B2R5I6; hsa:6627; P09661; Q8TBD2	Gene and protein expression by JAK-STAT signaling after Interleukin-12 stimulation; mRNA Splicing - Major Pathway	mRNA processing	3	100	High	1
[truncated: 892 more rows]
