# Supplementary material for: ELAVL1 promotes prostate cancer progression by interacting with other m6A regulators
Source: Front Oncol. 2022 Aug 1;12:939784. doi: 10.3389/fonc.2022.939784 (PMC9376624; doi:10.3389/fonc.2022.939784)
Supplement: Supplementary file 4 — List of mutation sites of WTAP, ZC3H13 and EIF3A in obtained from the cBioPortal database. [file Table_1.xlsx]

## Sheet: ELAVL1 bing sites of EIF3A
RBP	Gene name	Transcript ID	Genomic context	Tissue type	RBS position	No. m6A peak
ELAVL1	EIF3A	ENST00000369144	CDS	HEK293	chr10:119036051-119036072,chr10	Peak 1
ELAVL1	EIF3A	ENST00000369144	CDS	HEK293	chr10:119036081-119036100,chr10	Peak 1
ELAVL1	EIF3A	ENST00000369144	CDS	HEK293	chr10:119036138-119036165,chr10	Peak 1
ELAVL1	EIF3A	ENST00000369144	CDS	HEK293	chr10:119036199-119036237,chr10	Peak 1
ELAVL1	EIF3A	ENST00000369144	CDS	HEK293	chr10:119037123-119037182,chr10	Peak 1
ELAVL1	EIF3A	ENST00000369144	CDS	HEK293	chr10:119036188-119036208,chr10	Peak 1
ELAVL1	EIF3A	ENST00000369144	CDS	HEK293	chr10:119037128-119037148,chr10	Peak 1
ELAVL1	ZC3H13	ENST00000242848	CDS	HEK293	chr13:45957185-45957205,chr13	peak 1
ELAVL1	ZC3H13	ENST00000242848	CDS	HEK293	chr13:45957189-45957224,chr13	peak 1
ELAVL1	ZC3H13	ENST00000242848	CDS	HEK293	chr13:45959507-45959525,chr13	peak 1
ELAVL1	ZC3H13	ENST00000242848	CDS	HEK293	chr13:45967689-45967722,chr13	peak 2
ELAVL1	ZC3H13	ENST00000242848	CDS	HEK293	chr13:45967752-45967773,chr13	peak 2
ELAVL1	ZC3H13	ENST00000242848	CDS	HEK293	chr13:45967796-45967824,chr13	peak 2
ELAVL1	ZC3H13	ENST00000242848	CDS	HEK293	chr13:45967842-45967898,chr13	peak 2
ELAVL1	WTAP	ENST00000358372	CDS	HEK293	chr6:159755248-159755288,chr6	peak 2
ELAVL1	WTAP	ENST00000358372	CDS	HEK293	chr6:159755368-159755388,chr6	peak 2
ELAVL1	WTAP	ENST00000358372	CDS	HEK293	chr6:159755428-159755448,chr6	peak 2
ELAVL1	WTAP	ENST00000358372	CDS	HEK293	chr6:159755468-159755488,chr6	peak 2
ELAVL1	WTAP	ENST00000358372	CDS	HEK293	chr6:159755508-159755548,chr6	peak 2
ELAVL1	WTAP	ENST00000358372	CDS	HEK293	chr6:159755528-159755548,chr6	peak 2
ELAVL1	WTAP	ENST00000358372	CDS	HEK293	chr6:159753560-159753599,chr6	peak 2
ELAVL1	WTAP	ENST00000358372	CDS	HEK293	chr6:159753563-159753599,chr6	peak 2
ELAVL1	WTAP	ENST00000358372	CDS	HEK293	chr6:159755061-159755077,chr6	peak 2
ELAVL1	WTAP	ENST00000358372	CDS	HEK293	chr6:159755107-159755131,chr6	peak 2
ELAVL1	WTAP	ENST00000358372	CDS	HEK293	chr6:159755115-159755130,chr6	peak 2
ELAVL1	WTAP	ENST00000358372	CDS	HEK293	chr6:159755134-159755166,chr6	peak 2
ELAVL1	WTAP	ENST00000358372	CDS	HEK293	chr6:159755153-159755166,chr6	peak 2
ELAVL1	WTAP	ENST00000358372	CDS	HEK293	chr6:159755167-159755217,chr6	peak 2
ELAVL1	WTAP	ENST00000358372	CDS	HEK293	chr6:159755220-159755253,chr6	peak 2
ELAVL1	WTAP	ENST00000358372	CDS	HEK293	chr6:159755222-159755251,chr6	peak 2
ELAVL1	WTAP	ENST00000358372	CDS	HEK293	chr6:159755255-159755311,chr6	peak 2
ELAVL1	WTAP	ENST00000358372	CDS	HEK293	chr6:159755256-159755344,chr6	peak 2
ELAVL1	WTAP	ENST00000358372	CDS	HEK293	chr6:159755278-159755318,chr6	peak 2
ELAVL1	WTAP	ENST00000358372	CDS	HEK293	chr6:159755314-159755344,chr6	peak 2
ELAVL1	WTAP	ENST00000358372	CDS	HEK293	chr6:159755344-159755377,chr6	peak 2
ELAVL1	WTAP	ENST00000358372	CDS	HEK293	chr6:159755363-159755406,chr6	peak 2
ELAVL1	WTAP	ENST00000358372	CDS	HEK293	chr6:159755363-159755472,chr6	peak 2
ELAVL1	WTAP	ENST00000358372	CDS	HEK293	chr6:159755400-159755449,chr6	peak 2
ELAVL1	WTAP	ENST00000358372	CDS	HEK293	chr6:159755405-159755507,chr6	peak 2
ELAVL1	WTAP	ENST00000358372	CDS	HEK293	chr6:159755418-159755469,chr6	peak 2
ELAVL1	WTAP	ENST00000358372	CDS	HEK293	chr6:159755479-159755515,chr6	peak 2
ELAVL1	WTAP	ENST00000358372	CDS	HEK293	chr6:159755515-159755534,chr6	peak 2

## Sheet: Sheet1
chr10:119036051-119036072	,chr10
chr10:119036081-119036100	,chr10
chr10:119036138-119036165	,chr10
chr10:119036199-119036237	,chr10
chr10:119037123-119037182	,chr10
chr10:119036188-119036208	,chr10
chr10:119037128-119037148	,chr10
