# Supplementary material for: ELAVL1 promotes prostate cancer progression by interacting with other m6A regulators
Source: Front Oncol. 2022 Aug 1;12:939784. doi: 10.3389/fonc.2022.939784 (PMC9376624; doi:10.3389/fonc.2022.939784)
Supplement: Supplementary file 5 — ELAVL1-immunoprecipitated proteins by mass spectrometry in LNCaP cells. [file Table_2.xls]

## Sheet: Sheet1
Study of Origin	Sample ID	mutated gene	Mutation Type	Mutation start position	Mutation end position	HGVSg
Prostate Adenocarcinoma (TCGA, Firehose Legacy)	TCGA-KK-A8IA-01	WTAP	Missense_Mutation	160174524	160174524	6:g.160174524G>C
Prostate Adenocarcinoma (TCGA, Firehose Legacy)	TCGA-X4-A8KS-01	WTAP	Splice_Site	160157288	160157288	6:g.160157288A>T
Prostate Adenocarcinoma (TCGA, PanCancer Atlas)	TCGA-KK-A8IA-01	WTAP	Missense_Mutation	160174524	160174524	6:g.160174524G>C
Prostate Adenocarcinoma (TCGA, Cell 2015)	TCGA-EJ-7123-01	EIF3A	Splice_Site	120802285	120802285	10:g.120802285C>A
Prostate Adenocarcinoma (TCGA, Firehose Legacy)	TCGA-J4-A67T-01	ZC3H13	Frame_Shift_Del	46543691	46543691	13:g.46543691del
Prostate Adenocarcinoma (TCGA, Firehose Legacy)	TCGA-HC-A8CY-01	ZC3H14	Nonsense_Mutation	46577302	46577302	13:g.46577302G>A
Prostate Adenocarcinoma (TCGA, Firehose Legacy)	TCGA-HC-A9TE-01	ZC3H15	Missense_Mutation	46541978	46541978	13:g.46541978C>G
Prostate Adenocarcinoma (TCGA, Firehose Legacy)	TCGA-KK-A8IB-01	ZC3H16	Missense_Mutation	46542010	46542010	13:g.46542010T>A
Prostate Adenocarcinoma (TCGA, Firehose Legacy)	TCGA-VP-A87D-01	ZC3H17	Missense_Mutation	46549634	46549634	13:g.46549634C>T
Prostate Adenocarcinoma (TCGA, Firehose Legacy)	TCGA-VN-A88I-01	ZC3H18	Missense_Mutation	46554093	46554093	13:g.46554093A>C
Prostate Adenocarcinoma (TCGA, Cell 2015)	TCGA-KK-A8IB-01	ZC3H19	Missense_Mutation	46542010	46542010	13:g.46542010T>A
Prostate Adenocarcinoma (TCGA, Cell 2015)	TCGA-VN-A88I-01	ZC3H20	Missense_Mutation	46554093	46554093	13:g.46554093A>C
Prostate Adenocarcinoma (TCGA, Cell 2015)	TCGA-CH-5739-01	ZC3H21	Missense_Mutation	46543054	46543054	13:g.46543054G>T
Prostate Adenocarcinoma (TCGA, Cell 2015)	TCGA-EJ-7123-01	ZC3H22	Missense_Mutation	46559748	46559748	13:g.46559748C>A
Prostate Adenocarcinoma (TCGA, Cell 2015)	TCGA-G9-6351-01	ZC3H23	Splice_Site	46544601	46544601	13:g.46544601C>A
Prostate Adenocarcinoma (TCGA, PanCancer Atlas)	TCGA-J4-A67T-01	ZC3H24	Frame_Shift_Del	46543691	46543691	13:g.46543691del
Prostate Adenocarcinoma (TCGA, PanCancer Atlas)	TCGA-HC-A8CY-01	ZC3H25	Nonsense_Mutation	46577302	46577302	13:g.46577302G>A
Prostate Adenocarcinoma (TCGA, PanCancer Atlas)	TCGA-HC-A9TE-01	ZC3H26	Missense_Mutation	46541978	46541978	13:g.46541978C>G
Prostate Adenocarcinoma (TCGA, PanCancer Atlas)	TCGA-KK-A8IB-01	ZC3H27	Missense_Mutation	46542010	46542010	13:g.46542010T>A
Prostate Adenocarcinoma (TCGA, PanCancer Atlas)	TCGA-VP-A87D-01	ZC3H28	Missense_Mutation	46549634	46549634	13:g.46549634C>T
Prostate Adenocarcinoma (TCGA, PanCancer Atlas)	TCGA-VN-A88I-01	ZC3H29	Missense_Mutation	46554093	46554093	13:g.46554093A>C
Prostate Adenocarcinoma (TCGA, PanCancer Atlas)	TCGA-EJ-7125-01	ZC3H30	Missense_Mutation	46563221	46563221	13:g.46563221G>T
